# Supplementary material for: PeptideBuilder: A simple Python library to generate model peptides
Source: PeerJ. 2013 May 21;1:e80. doi: 10.7717/peerj.80 (PMC3661355; doi:10.7717/peerj.80)
Supplement: Supplemental Information 1 [file peerj-01-80-s001.zip]

Archive with 63 entries (45 files):
- PeptideBuilder/
- PeptideBuilder/unitTests.py
- PeptideBuilder/Geometry.py
- PeptideBuilder/runUnitTests.sh
- PeptideBuilder/evaluation.py
- PeptideBuilder/reconstructed_RMSDs.txt
- PeptideBuilder/simpleExample.py
- PeptideBuilder/PeptideBuilder.py
- PeptideBuilder/unitTests.expected/
- PeptideBuilder/unitTests.expected/test1.pdb
- PeptideBuilder/unitTests.expected/test3.txt
- PeptideBuilder/unitTests.expected/test7.pdb
- PeptideBuilder/unitTests.expected/test4.pdb
- PeptideBuilder/unitTests.expected/test5.pdb
- PeptideBuilder/unitTests.expected/test2.pdb
- PeptideBuilder/unitTests.expected/test6.pdb
- PeptideBuilder/.git/
- PeptideBuilder/.git/hooks/
- PeptideBuilder/.git/hooks/update.sample
- PeptideBuilder/.git/hooks/pre-rebase.sample
- PeptideBuilder/.git/hooks/pre-commit.sample
- PeptideBuilder/.git/hooks/pre-applypatch.sample
- PeptideBuilder/.git/hooks/commit-msg.sample
- PeptideBuilder/.git/hooks/post-update.sample
- PeptideBuilder/.git/hooks/applypatch-msg.sample
- PeptideBuilder/.git/hooks/prepare-commit-msg.sample
- PeptideBuilder/.git/description
- PeptideBuilder/.git/index
- PeptideBuilder/.git/objects/
- PeptideBuilder/.git/objects/pack/
- PeptideBuilder/.git/objects/pack/pack-064d737da4df014a5cf86eb6e1f3a1e4acff9bdc.pack
- PeptideBuilder/.git/objects/pack/pack-064d737da4df014a5cf86eb6e1f3a1e4acff9bdc.idx
- PeptideBuilder/.git/objects/info/
- PeptideBuilder/.git/branches/
- PeptideBuilder/.git/refs/
- PeptideBuilder/.git/refs/heads/
- PeptideBuilder/.git/refs/heads/master
- PeptideBuilder/.git/refs/tags/
- PeptideBuilder/.git/refs/remotes/
- PeptideBuilder/.git/refs/remotes/origin/
- PeptideBuilder/.git/refs/remotes/origin/HEAD
- PeptideBuilder/.git/info/
- PeptideBuilder/.git/info/exclude
- PeptideBuilder/.git/logs/
- PeptideBuilder/.git/logs/refs/
- PeptideBuilder/.git/logs/refs/heads/
- PeptideBuilder/.git/logs/refs/heads/master
- PeptideBuilder/.git/logs/HEAD
- PeptideBuilder/.git/config
- PeptideBuilder/.git/HEAD
- PeptideBuilder/.git/packed-refs
- PeptideBuilder/PDBs/
- PeptideBuilder/PDBs/1gfl_clean.pdb
- PeptideBuilder/PDBs/3cap_clean.pdb
- PeptideBuilder/PDBs/3vni_clean.pdb
- PeptideBuilder/PDBs/2o6r_clean.pdb
- PeptideBuilder/PDBs/1vca_clean.pdb
- PeptideBuilder/PDBs/1aq7_clean.pdb
- PeptideBuilder/PDBs/2r83_clean.pdb
- PeptideBuilder/PDBs/7tim_clean.pdb
- PeptideBuilder/PDBs/3cuq_clean.pdb
- PeptideBuilder/PDBs/1nbw_clean.pdb
- PeptideBuilder/README.txt
