# Supplementary material for: PeptideBuilder: A simple Python library to generate model peptides
Source: PeerJ. 2013 May 21;1:e80. doi: 10.7717/peerj.80 (PMC3661355; doi:10.7717/peerj.80)
Supplement: Supplemental Information 1 [file peerj-01-80-s001.zip › PeptideBuilder/unitTests.py]

#!/usr/bin/python

'''
This script builds a variety of structures using all the major functionality in PeptideBuilder. Compare the generated structures to the provided reference structures to see if everything is correct.
'''


import Geometry
import PeptideBuilder
import Bio.PDB


# Build a peptide containing all 20 amino acids
structure = PeptideBuilder.initialize_res('A')

for aa in "CDEFGHIKLMNPQRSTVWY":
    structure = PeptideBuilder.add_residue(structure, aa)
    
out = Bio.PDB.PDBIO()
out.set_structure(structure)
out.save("test1.pdb")

# Build a helix containing all 20 amino acids, with slowly varying backbone angles
phi = -60
psi_im1 = -40
geo = Geometry.geometry('A')
geo.phi = phi
geo.psi_im1 = psi_im1
structure = PeptideBuilder.initialize_res(geo)

for aa in "CDEFGHIKLMNPQRSTVWY":
    phi += 1
    psi_im1 -= 1
    geo = Geometry.geometry(aa)
    geo.phi = phi
    geo.psi_im1 = psi_im1
    structure = PeptideBuilder.add_residue(structure, geo)
    
out.set_structure(structure)
out.save("test2.pdb")

# Print out all geometries
outfile = file("test3.txt", 'w')
for aa in "ACDEFGHIKLMNPQRSTVWY":
    print >>outfile, Geometry.geometry(aa)

# Build a helix containing all 20 amino acids from list of geometries.
# The structure should be identical to test1.pdb

geos = []
for aa in "ACDEFGHIKLMNPQRSTVWY":
    geos.append(Geometry.geometry(aa))
structure = PeptideBuilder.make_structure_from_geos(geos)
out.set_structure(structure)
out.save("test4.pdb")

# Build a peptide containing all 20 amino acids in extended conformation.
# The structure should be identical to test1.pdb

structure = PeptideBuilder.make_extended_structure("ACDEFGHIKLMNPQRSTVWY")
out.set_structure(structure)
out.save("test4.pdb")

# Build a peptide containing all 20 amino acids from list of geometries.
# The structure should be identical to test1.pdb

geos = []
for aa in "ACDEFGHIKLMNPQRSTVWY":
    geos.append(Geometry.geometry(aa))
structure = PeptideBuilder.make_structure_from_geos(geos)  
out.set_structure(structure)
out.save("test5.pdb")


# Build a helix containing all 20 amino acids, with slowly varying
# backbone angles, using make_structure().
# The resulting structure should be identical to test2.pdb
phi_list = []
psi_im1_list = []

for i in range(1,20):
    phi_list.append(-60+i)
    psi_im1_list.append(-40-i)
structure = PeptideBuilder.make_structure("ACDEFGHIKLMNPQRSTVWY",\
                                                phi_list, psi_im1_list)
out.set_structure(structure)
out.save("test6.pdb")

# Build a helix containing all 20 amino acids, with slowly varying
# backbone angles, using make_structure().
# The first half of the resulting structure should be identical to
# test6.pdb, while the second half should be slightly different.
phi_list = []
psi_im1_list = []
omega_list = []

for i in range(1,20):
    phi_list.append(-60+i)
    psi_im1_list.append(-40-i)
    omega_list.append(180)
    
for i in range(9,19):
    omega_list[i] = -178
    
structure = PeptideBuilder.make_structure("ACDEFGHIKLMNPQRSTVWY",\
                                                phi_list, psi_im1_list,\
                                                omega_list)
out.set_structure(structure)
out.save("test7.pdb")
