# Supplementary material for: PeptideBuilder: A simple Python library to generate model peptides
Source: PeerJ. 2013 May 21;1:e80. doi: 10.7717/peerj.80 (PMC3661355; doi:10.7717/peerj.80)
Supplement: Supplemental Information 1 [file peerj-01-80-s001.zip › PeptideBuilder/Geometry.py]

'''This module is part of the PeptideBuilder library,
written by Matthew Z. Tien, Dariya K. Sydykova,
Austin G. Meyer, and Claus O. Wilke.

The Geometry module contains the default geometries of
all 20 amino acids. The main function to be used is the
geometry() function, which returns the default geometry
for the requested amino acid.

This file is provided to you under the GNU General Public
License, version 2.0 or later.'''


import random

class Geo():
    '''Geometry base class'''
    def __repr__(self):
        repr = ""
        for var in dir(self):
            if var in self.__dict__: # exclude member functions, only print member variables
                repr += "%s = %s\n" % ( var, self.__dict__[var] )
        return repr


class GlyGeo(Geo):
    '''Geometry of Glycine'''
    def __init__(self):
        self.CA_N_length=1.46
        self.CA_C_length=1.52
        self.N_CA_C_angle=110.8914

        self.C_O_length=1.23
        self.CA_C_O_angle=120.5117
        self.N_CA_C_O_diangle= 180.0

        self.phi=-120
        self.psi_im1=140
        self.omega=180.0
        self.peptide_bond=1.33
        self.CA_C_N_angle =116.642992978143
        self.C_N_CA_angle= 121.382215820277

        self.residue_name= 'G'
    
class AlaGeo(Geo):
    '''Geometry of Alanin'''
    def __init__(self):
        self.CA_N_length=1.46
        self.CA_C_length=1.52
        self.N_CA_C_angle=111.068

        self.C_O_length=1.23
        self.CA_C_O_angle=120.5
        self.N_CA_C_O_diangle=-60.5

        self.phi=-120
        self.psi_im1=140
        self.omega=180.0
        self.peptide_bond=1.33
        self.CA_C_N_angle =116.642992978143
        self.C_N_CA_angle= 121.382215820277
    

        self.CA_CB_length=1.52
        self.C_CA_CB_angle=109.5
        self.N_C_CA_CB_diangle=122.6860

        self.residue_name= 'A'

class SerGeo(Geo):
    '''Geometry of Serine'''
    def __init__(self):
        self.CA_N_length=1.46
        self.CA_C_length=1.52
        self.N_CA_C_angle=111.2812

        self.C_O_length=1.23
        self.CA_C_O_angle=120.5
        self.N_CA_C_O_diangle= -60.0

        self.phi=-120
        self.psi_im1=140
        self.omega=180.0
        self.peptide_bond=1.33
        self.CA_C_N_angle =116.642992978143
        self.C_N_CA_angle= 121.382215820277
    

        self.CA_CB_length=1.52
        self.C_CA_CB_angle=109.5
        self.N_C_CA_CB_diangle=122.6618

        self.CB_OG_length=1.417
        self.CA_CB_OG_angle=110.773
        self.N_CA_CB_OG_diangle=-63.3

        self.residue_name= 'S'

    def inputRotamers(self, rotamers):
        try:
            self.N_CA_CB_OG_diangle=rotamers[0]
        except IndexError:
            print "Input Rotamers List: not long enough"
            self.N_CA_CB_OG_diangle=-63.3
            
        

class CysGeo(Geo):
    '''Geometry of Cystine'''
    def __init__(self):
        self.CA_N_length=1.46
        self.CA_C_length=1.52
        self.N_CA_C_angle= 110.8856      

        self.C_O_length=1.23
        self.CA_C_O_angle=120.5
        self.N_CA_C_O_diangle= -60.0

        self.phi=-120
        self.psi_im1=140
        self.omega=180.0
        self.peptide_bond=1.33
        self.CA_C_N_angle =116.642992978143
        self.C_N_CA_angle= 121.382215820277
    

        self.CA_CB_length=1.52
        self.C_CA_CB_angle=109.5
        self.N_C_CA_CB_diangle=122.5037

        self.CB_SG_length=1.808
        self.CA_CB_SG_angle=113.8169
        self.N_CA_CB_SG_diangle=-62.2

        self.residue_name= 'C'

    def inputRotamers(self, rotamers):
        try:
            self.N_CA_CB_SG_diangle=rotamers[0]
        except IndexError:
            print "Input Rotamers List: not long enough"
            self.N_CA_CB_SG_diangle=-62.2
            
class ValGeo(Geo):
    '''Geometry of Valine'''
    def __init__(self):
        self.CA_N_length=1.46
        self.CA_C_length=1.52
        self.N_CA_C_angle=109.7698
        
        self.C_O_length=1.23
        self.CA_C_O_angle=120.5686
        self.N_CA_C_O_diangle= -60.0

        self.phi=-120
        self.psi_im1=140
        self.omega=180.0
        self.peptide_bond=1.33
        self.CA_C_N_angle =116.642992978143
        self.C_N_CA_angle= 121.382215820277

        self.CA_CB_length=1.52
        self.C_CA_CB_angle=109.5
        self.N_C_CA_CB_diangle=123.2347

        self.CB_CG1_length=1.527
        self.CA_CB_CG1_angle=110.7
        self.N_CA_CB_CG1_diangle=177.2

        self.CB_CG2_length=1.527
        self.CA_CB_CG2_angle=110.4
        self.N_CA_CB_CG2_diangle=-63.3

        self.residue_name= 'V'

    def inputRotamers(self, rotamers):
        try:
            self.N_CA_CB_CG1_diangle=rotamers[0]
            self.N_CA_CB_CG2_diangle=rotamers[1]
        except IndexError:
            print "Input Rotamers List: not long enough"
            self.N_CA_CB_CG1_diangle=177.2
            self.N_CA_CB_CG2_dianlge=-63.3

class IleGeo(Geo):
    '''Geometry of Isoleucine'''
    def __init__(self):
        self.CA_N_length=1.46
        self.CA_C_length=1.52
        self.N_CA_C_angle=109.7202

        self.C_O_length=1.23
        self.CA_C_O_angle=120.5403
        self.N_CA_C_O_diangle= -60.0

        self.phi=-120
        self.psi_im1=140
        self.omega=180.0
        self.peptide_bond=1.33
        self.CA_C_N_angle =116.642992978143
        self.C_N_CA_angle= 121.382215820277

        self.CA_CB_length=1.52
        self.C_CA_CB_angle=109.5
        self.N_C_CA_CB_diangle=123.2347

        self.CB_CG1_length=1.527
        self.CA_CB_CG1_angle=110.7
        self.N_CA_CB_CG1_diangle=-61.6

        self.CB_CG2_length=1.527
        self.CA_CB_CG2_angle=110.4
        self.N_CA_CB_CG2_diangle=59.7

        self.CG1_CD1_length=1.52
        self.CB_CG1_CD1_angle=113.97
        self.CA_CB_CG1_CD1_diangle=169.8

        self.residue_name= 'I'

    def inputRotamers(self, rotamers):
        try:
            self.N_CA_CB_CG1_diangle=rotamers[0]
            self.N_CA_CB_CG2_diangle=rotamers[1]
            self.CA_CB_CG1_CD1_diangle=rotamers[2]
        except IndexError:
            print "Input Rotamers List: not long enough"
            self.N_CA_CB_CG1_diangle=-61.6
            self.N_CA_CB_CG2_diangle=59.7
            self.CA_CB_CG1_CD1_diangle=169.8
            

##    def generateRandomRotamers(self):
##        rotamer_bins=[-60, 60, 180]
##        tempList=[]
##        for i in range(0,3):
##            tempList.append(random.choice(rotamer_bins))
##        self.inputRotamers(tempList)
        

class LeuGeo(Geo):
    '''Geometry of Leucine'''
    def __init__(self):
        self.CA_N_length=1.46
        self.CA_C_length=1.52
        self.N_CA_C_angle=110.8652      

        self.C_O_length=1.23
        self.CA_C_O_angle=120.4647
        self.N_CA_C_O_diangle=120.0

        self.phi=-120
        self.psi_im1=140
        self.omega=180.0
        self.peptide_bond=1.33
        self.CA_C_N_angle =116.642992978143
        self.C_N_CA_angle= 121.382215820277

        self.CA_CB_length=1.52
        self.C_CA_CB_angle=109.5
        self.N_C_CA_CB_diangle=122.4948

        self.CB_CG_length=1.53
        self.CA_CB_CG_angle=116.10
        self.N_CA_CB_CG_diangle=-60.1

        self.CG_CD1_length=1.524
        self.CB_CG_CD1_angle=110.27
        self.CA_CB_CG_CD1_diangle=174.9

        self.CG_CD2_length=1.525
        self.CB_CG_CD2_angle=110.58
        self.CA_CB_CG_CD2_diangle=66.7

        self.residue_name= 'L'

    def inputRotamers(self, rotamers):
        try: 
            self.N_CA_CB_CG_diangle=rotamers[0]
            self.CA_CB_CG_CD1_diangle=rotamers[1]
            self.CA_CB_CG_CD2_diangle=rotamers[2]
        except IndexError:
            print "Input Rotamers List: not long enough"
            self.N_CA_CB_CG_diangle=-60.1
            self.CA_CB_CG_CD1_diangle=174.9
            self.CA_CB_CG_CD2_diangle=66.7
            
            

##    def generateRandomRotamers(self):
##        rotamer_bins=[-60, 60, 180]
##        tempList=[]
##        for i in range(0,3):
##            tempList.append(random.choice(rotamer_bins))
##        self.inputRotamers(tempList)


class ThrGeo(Geo):
    '''Geometry of Threonine'''
    def __init__(self):
        self.CA_N_length=1.46
        self.CA_C_length=1.52
        self.N_CA_C_angle=110.7014

        self.C_O_length=1.23
        self.CA_C_O_angle=120.5359
        self.N_CA_C_O_diangle=120.0

        self.phi=-120
        self.psi_im1=140
        self.omega=180.0
        self.peptide_bond=1.33
        self.CA_C_N_angle =116.642992978143
        self.C_N_CA_angle= 121.382215820277

        self.CA_CB_length=1.52
        self.C_CA_CB_angle=109.5
        self.N_C_CA_CB_diangle=123.0953

        self.CB_OG1_length=1.43
        self.CA_CB_OG1_angle=109.18
        self.N_CA_CB_OG1_diangle=-60.3

        self.CB_CG2_length=1.53
        self.CA_CB_CG2_angle=111.13
        self.N_CA_CB_CG2_diangle=60.0

        self.residue_name= 'T'

    def inputRotamers(self, rotamers):
        try:
            self.N_CA_CB_OG1_diangle=rotamers[0]
            self.N_CA_CB_OG2_diangle=rotamers[1]
        except IndexError:
            print "Input Rotamers List: not long enough"
            self.N_CA_CB_OG1_diangle=-60.3
            self.N_CA_CB_OG2_diangle=60.0

class ArgGeo(Geo):
    '''Geometry of Arginine'''
    def __init__(self):
        self.CA_N_length=1.46
        self.CA_C_length=1.52
        self.N_CA_C_angle=110.98 

        self.C_O_length=1.23
        self.CA_C_O_angle=120.54
        self.N_CA_C_O_diangle=120.0

        self.phi=-120
        self.psi_im1=140
        self.omega=180.0
        self.peptide_bond=1.33
        self.CA_C_N_angle =116.642992978143
        self.C_N_CA_angle= 121.382215820277

        self.CA_CB_length=1.52
        self.C_CA_CB_angle=109.5
        self.N_C_CA_CB_diangle=122.76

        self.CB_CG_length=1.52
        self.CA_CB_CG_angle=113.83
        self.N_CA_CB_CG_diangle=-65.2

        self.CG_CD_length=1.52
        self.CB_CG_CD_angle=111.79
        self.CA_CB_CG_CD_diangle=-179.2

        self.CD_NE_length=1.46
        self.CG_CD_NE_angle=111.68
        self.CB_CG_CD_NE_diangle=-179.3

        self.NE_CZ_length=1.33
        self.CD_NE_CZ_angle=124.79
        self.CG_CD_NE_CZ_diangle=-178.7

        self.CZ_NH1_length=1.33
        self.NE_CZ_NH1_angle=120.64
        self.CD_NE_CZ_NH1_diangle=0.0

        self.CZ_NH2_length=1.33
        self.NE_CZ_NH2_angle=119.63
        self.CD_NE_CZ_NH2_diangle=180.0

        self.residue_name= 'R'

    def inputRotamers(self, rotamers):
        try:
            self.N_CA_CB_CG_diangle=rotamers[0]
            self.CA_CB_CG_CD_diangle=rotamers[1]
            self.CB_CG_CD_NE_diangle=rotamers[2]
            self.CG_CD_NE_CZ_diangle=rotamers[3]
            self.CD_NE_CZ_NH1_diangle=rotamers[4]
            self.CD_NE_CZ_NH2_diangle=rotamers[5]
        except IndexError:
            print "Input Rotamers List: not long enough"
            self.N_CA_CB_CG_diangle=-65.2
            self.CA_CB_CG_CD_diangle=-179.2
            self.CB_CG_CD_NE_diangle=-179.3
            self.CG_CD_NE_CZ_diangle=-178.7
            self.CD_NE_CZ_NH1_diangle=0.0
            self.CD_NE_CZ_NH2_diangle=180.0

    def generateRandomRotamers(self):
        rotamer_bins=[-60, 60, 180]
        tempList=[]
        for i in range(0,6):
            tempList.append(random.choice(rotamer_bins))
        self.inputRotamers(tempList)

class LysGeo(Geo):
    '''Geometry of Lysine'''
    def __init__(self):
        self.CA_N_length=1.46
        self.CA_C_length=1.52
        self.N_CA_C_angle=111.08 

        self.C_O_length=1.23
        self.CA_C_O_angle=120.54
        self.N_CA_C_O_diangle=120.0

        self.phi=-120
        self.psi_im1=140
        self.omega=180.0
        self.peptide_bond=1.33
        self.CA_C_N_angle =116.642992978143
        self.C_N_CA_angle= 121.382215820277

        self.CA_CB_length=1.52
        self.C_CA_CB_angle=109.5
        self.N_C_CA_CB_diangle=122.76

        self.CB_CG_length=1.52
        self.CA_CB_CG_angle=113.83
        self.N_CA_CB_CG_diangle=-64.5

        self.CG_CD_length=1.52
        self.CB_CG_CD_angle=111.79
        self.CA_CB_CG_CD_diangle=-178.1

        self.CD_CE_length=1.46
        self.CG_CD_CE_angle=111.68
        self.CB_CG_CD_CE_diangle=-179.6

        self.CE_NZ_length=1.33
        self.CD_CE_NZ_angle=124.79
        self.CG_CD_CE_NZ_diangle=179.6

        self.residue_name= 'K'

    def inputRotamers(self, rotamers):
        try:
            self.N_CA_CB_CG_diangle=rotamers[0]
            self.CA_CB_CG_CD_diangle=rotamers[1]
            self.CB_CG_CD_CE_diangle=rotamers[2]
            self.CG_CD_CE_NZ_diangle=rotamers[3]
        except IndexError:
            print "Input Rotamers List: not long enough"
            self.N_CA_CB_CG_diangle=-64.5
            self.CA_CB_CG_CD_diangle=-178.1
            self.CB_CG_CD_CE_diangle=-179.6
            self.CG_CD_CE_NZ_diangle=179.6

    def generateRandomRotamers(self):
        rotamer_bins=[-60, 60, 180]
        tempList=[]
        for i in range(0,4):
            tempList.append(random.choice(rotamer_bins))
        self.inputRotamers(tempList)
        
class AspGeo(Geo):
    '''Geometry of Aspartic Acid'''
    def __init__(self):
        self.CA_N_length=1.46
        self.CA_C_length=1.52
        self.N_CA_C_angle=111.03     

        self.C_O_length=1.23
        self.CA_C_O_angle=120.51
        self.N_CA_C_O_diangle=120.0

        self.phi=-120
        self.psi_im1=140
        self.omega=180.0
        self.peptide_bond=1.33
        self.CA_C_N_angle =116.642992978143
        self.C_N_CA_angle= 121.382215820277
    
        self.CA_CB_length=1.52
        self.C_CA_CB_angle=109.5
        self.N_C_CA_CB_diangle=122.82

        self.CB_CG_length=1.52
        self.CA_CB_CG_angle=113.06
        self.N_CA_CB_CG_diangle=-66.4

        self.CG_OD1_length=1.25
        self.CB_CG_OD1_angle=119.22
        self.CA_CB_CG_OD1_diangle=-46.7

        self.CG_OD2_length=1.25
        self.CB_CG_OD2_angle=118.218
        self.CA_CB_CG_OD2_diangle=180+self.CA_CB_CG_OD1_diangle

        self.residue_name= 'D'

    def inputRotamers(self, rotamers):
        try:
            self.N_CA_CB_CG_diangle=rotamers[0]
            self.CA_CB_CG_OD1_diangle=rotamers[1]
            if (self.CA_CB_CG_OD1_diangle > 0):
                self.CA_CB_CG_OD2_diangle=rotamers[1]-180.0
            else:
                self.CA_CB_CG_OD2_diangle=rotamers[1]+180.0
        except IndexError:
            print "Input Rotamers List: not long enough"
            self.N_CA_CB_CG_diangle=-66.4
            self.CA_CB_CG_OD1_diangle=-46.7
            self.CA_CB_CG_OD2_diangle=180+self.CA_CB_CG_OD1_diangle
        

class AsnGeo(Geo):
    '''Geometry of Asparagine'''
    def __init__(self):
        self.CA_N_length=1.46
        self.CA_C_length=1.52
        self.N_CA_C_angle=111.5

        self.C_O_length=1.23
        self.CA_C_O_angle=120.4826
        self.N_CA_C_O_diangle= -60.0

        self.phi=-120
        self.psi_im1=140
        self.omega=180.0
        self.peptide_bond=1.33
        self.CA_C_N_angle =116.642992978143
        self.C_N_CA_angle= 121.382215820277
        
        self.CA_CB_length=1.52
        self.C_CA_CB_angle=109.5
        self.N_C_CA_CB_diangle=123.2254

        self.CB_CG_length=1.52
        self.CA_CB_CG_angle=112.62
        self.N_CA_CB_CG_diangle=-65.5

        self.CG_OD1_length=1.23
        self.CB_CG_OD1_angle=120.85
        self.CA_CB_CG_OD1_diangle=-58.3

        self.CG_ND2_length=1.33
        self.CB_CG_ND2_angle=116.48
        self.CA_CB_CG_ND2_diangle=180.0+self.CA_CB_CG_OD1_diangle

        self.residue_name= 'N'

    def inputRotamers(self, rotamers):
        try:
            self.N_CA_CB_CG_diangle=rotamers[0]
            self.CA_CB_CG_OD1_diangle=rotamers[1]
            if (self.CA_CB_CG_OD1_diangle > 0):
                self.CA_CB_CG_ND2_diangle = rotamers[1]-180.0
            else:
                self.CA_CB_CG_ND2_diangle = rotamers[1]+180.0
        except IndexError:
            print "Input Rotamers List: not long enough"
            self.N_CA_CB_CG_diangle=-65.5
            self.CA_CB_CG_OD1_diangle=-58.3
            self.CA_CB_CG_ND2_diangle=180.0+self.CA_CB_CG_OD1_diangle

class GluGeo(Geo):
    '''Geometry of Glutamic Acid'''
    def __init__(self):
        self.CA_N_length=1.46
        self.CA_C_length=1.52
        self.N_CA_C_angle=111.1703

        self.C_O_length=1.23
        self.CA_C_O_angle=120.511
        self.N_CA_C_O_diangle=120.0

        self.phi=-120
        self.psi_im1=140
        self.omega=180.0
        self.peptide_bond=1.33
        self.CA_C_N_angle =116.642992978143
        self.C_N_CA_angle= 121.382215820277

        self.CA_CB_length=1.52
        self.C_CA_CB_angle=109.5
        self.N_C_CA_CB_diangle=122.8702

        self.CB_CG_length=1.52
        self.CA_CB_CG_angle=113.82
        self.N_CA_CB_CG_diangle=-63.8

        self.CG_CD_length=1.52
        self.CB_CG_CD_angle=113.31
        self.CA_CB_CG_CD_diangle=-179.8

        self.CD_OE1_length=1.25
        self.CG_CD_OE1_angle=119.02
        self.CB_CG_CD_OE1_diangle=-6.2

        self.CD_OE2_length=1.25
        self.CG_CD_OE2_angle=118.08    
        self.CB_CG_CD_OE2_diangle=180.0+self.CB_CG_CD_OE1_diangle

        self.residue_name= 'E'

    def inputRotamers(self, rotamers):
        try:
            self.N_CA_CB_CG_diangle=rotamers[0]
            self.CA_CB_CG_CD_diangle=rotamers[1]
            self.CB_CG_CD_OE1_diangle=rotamers[2]
            if (self.CB_CG_CD_OE1_diangle > 0):
                self.CB_CG_CD_OE2_diangle = rotamers[2]-180.0
            else:
                self.CB_CG_CD_OE2_diangle = rotamers[2]+180.0
        except IndexError:
            print "Input Rotamers List: not long enough"
            self.N_CA_CB_CG_diangle=-63.8
            self.CA_CB_CG_CD_diangle=-179.8
            self.CB_CG_CD_OE1_diangle=-6.2
            self.CB_CG_CD_OE2_diangle=180.0+self.CB_CG_CD_OE1_diangle

    def generateRandomRotamers(self):
        rotamer_bins=[-60, 60, 180]
        tempList=[]
        for i in range(0,3):
            tempList.append(random.choice(rotamer_bins))
        self.inputRotamers(tempList)

class GlnGeo(Geo):
    '''Geometry of Glutamine'''
    def __init__(self):
        self.CA_N_length=1.46
        self.CA_C_length=1.52
        self.N_CA_C_angle=111.0849

        self.C_O_length=1.23
        self.CA_C_O_angle=120.5029
        self.N_CA_C_O_diangle=120.0

        self.phi=-120
        self.psi_im1=140
        self.omega=180.0
        self.peptide_bond=1.33
        self.CA_C_N_angle =116.642992978143
        self.C_N_CA_angle= 121.382215820277

        self.CA_CB_length=1.52
        self.C_CA_CB_angle=109.5
        self.N_C_CA_CB_diangle=122.8134

        self.CB_CG_length=1.52
        self.CA_CB_CG_angle=113.75
        self.N_CA_CB_CG_diangle=-60.2

        self.CG_CD_length=1.52
        self.CB_CG_CD_angle=112.78
        self.CA_CB_CG_CD_diangle=-69.6

        self.CD_OE1_length=1.24
        self.CG_CD_OE1_angle=120.86
        self.CB_CG_CD_OE1_diangle=-50.5

        self.CD_NE2_length=1.33
        self.CG_CD_NE2_angle=116.50
        self.CB_CG_CD_NE2_diangle=180+self.CB_CG_CD_OE1_diangle

        self.residue_name= 'Q'

    def inputRotamers(self, rotamers):
        try:
            self.N_CA_CB_CG_diangle=rotamers[0]
            self.CA_CB_CG_CD_diangle=rotamers[1]
            self.CB_CG_CD_OE1_diangle=rotamers[2]
            if (self.CB_CG_CD_OE1_diangle > 0):
                self.CB_CG_CD_NE2_diangle = rotamers[2]-180.0
            else:
                self.CB_CG_CD_NE2_diangle = rotamers[2]+180.0
        except IndexError:
            print "Input Rotamers List: not long enough"
            self.N_CA_CB_CG_diangle=-60.2
            self.CA_CB_CG_CD_diangle=-69.6
            self.CB_CG_CD_OE1_diangle=-50.5
            self.CB_CG_CD_NE2_diangle=180+self.CB_CG_CD_OE1_diangle
    
    def generateRandomRotamers(self):
        rotamer_bins=[-60, 60, 180]
        tempList=[]
        for i in range(0,3):
            tempList.append(random.choice(rotamer_bins))
        self.inputRotamers(tempList)

class MetGeo(Geo):
    '''Geometry of Methionine'''
    def __init__(self):
        self.CA_N_length=1.46
        self.CA_C_length=1.52
        self.N_CA_C_angle=110.9416

        self.C_O_length=1.23
        self.CA_C_O_angle=120.4816
        self.N_CA_C_O_diangle=120.0

        self.phi=-120
        self.psi_im1=140
        self.omega=180.0
        self.peptide_bond=1.33
        self.CA_C_N_angle =116.642992978143
        self.C_N_CA_angle= 121.382215820277

        self.CA_CB_length=1.52
        self.C_CA_CB_angle=109.5
        self.N_C_CA_CB_diangle=122.6733

        self.CB_CG_length=1.52
        self.CA_CB_CG_angle= 113.68
        self.N_CA_CB_CG_diangle=-64.4

        self.CG_SD_length=1.81
        self.CB_CG_SD_angle=112.69
        self.CA_CB_CG_SD_diangle=-179.6

        self.SD_CE_length=1.79
        self.CG_SD_CE_angle=100.61
        self.CB_CG_SD_CE_diangle=70.1

        self.residue_name= 'M'
    def inputRotamers(self, rotamer):
        try:
            self.N_CA_CB_CG_diangle=rotamer[0]
            self.CA_CB_CG_SD_diangle=rotamer[1]
            self.CB_CG_SD_CE_diangle=rotamer[2]
        except IndexError:
            print "Input Rotamers List: not long enough"
            self.N_CA_CB_CG_diangle=-64.4
            self.CA_CB_CG_SD_diangle=-179.6
            self.CB_CG_SD_CE_diangle=70.1
    
    def generateRandomRotamers(self):
        rotamer_bins=[-60, 60, 180]
        tempList=[]
        for i in range(0,3):
            tempList.append(random.choice(rotamer_bins))
        self.inputRotamers(tempList)

class HisGeo(Geo):
    '''Geometry of Histidine'''
    def __init__(self):
        self.CA_N_length=1.46
        self.CA_C_length=1.52
        self.N_CA_C_angle=111.0859

        self.C_O_length=1.23
        self.CA_C_O_angle=120.4732
        self.N_CA_C_O_diangle=120.0

        self.phi=-120
        self.psi_im1=140
        self.omega=180.0
        self.peptide_bond=1.33
        self.CA_C_N_angle =116.642992978143
        self.C_N_CA_angle= 121.382215820277

        self.CA_CB_length=1.52
        self.C_CA_CB_angle=109.5
        self.N_C_CA_CB_diangle=122.6711

        self.CB_CG_length=1.49
        self.CA_CB_CG_angle=113.74
        self.N_CA_CB_CG_diangle=-63.2
        
        self.CG_ND1_length=1.38
        self.CB_CG_ND1_angle=122.85
        self.CA_CB_CG_ND1_diangle=-75.7          

        self.CG_CD2_length=1.35
        self.CB_CG_CD2_angle=130.61
        self.CA_CB_CG_CD2_diangle=180.0+self.CA_CB_CG_ND1_diangle

        self.ND1_CE1_length=1.32
        self.CG_ND1_CE1_angle=108.5
        self.CB_CG_ND1_CE1_diangle=180.0

        self.CD2_NE2_length=1.35
        self.CG_CD2_NE2_angle=108.5
        self.CB_CG_CD2_NE2_diangle=180.0

        self.residue_name= 'H'

    def inputRotamers(self, rotamers):
        try:
            self.N_CA_CB_CG_diangle=rotamers[0]
            self.CA_CB_CG_ND1_diangle=rotamers[1]
            if (self.CA_CB_CG_ND1_diangle> 0):
                self.CA_CB_CG_CD2_diangle = rotamers[1]-180.0
            else:
                self.CA_CB_CG_CD2_diangle = rotamers[1]+180.0
        except IndexError:
            print "Input Rotamers List: not long enough"
            self.N_CA_CB_CG_diangle=-63.2
            self.CA_CB_CG_ND1_diangle=-75.7
            self.CA_CB_CG_CD2_diangle=180.0+self.CA_CB_CG_ND1_diangle

class ProGeo(Geo):
    '''Geometry of Proline'''
    def __init__(self):
        self.CA_N_length=1.46
        self.CA_C_length=1.52
        self.N_CA_C_angle=112.7499

        self.C_O_length=1.23
        self.CA_C_O_angle=120.2945
        self.N_CA_C_O_diangle=-45.0

        self.phi=-120
        self.psi_im1=140
        self.omega=180.0
        self.peptide_bond=1.33
        self.CA_C_N_angle =116.642992978143
        self.C_N_CA_angle= 121.382215820277

        self.CA_CB_length=1.52
        self.C_CA_CB_angle=109.5
        self.N_C_CA_CB_diangle=115.2975

        self.CB_CG_length=1.49
        self.CA_CB_CG_angle=104.21
        self.N_CA_CB_CG_diangle=29.6

        self.CG_CD_length=1.50
        self.CB_CG_CD_angle=105.03
        self.CA_CB_CG_CD_diangle=-34.8

        self.residue_name= 'P'

class PheGeo(Geo):
    '''Geometry of Phenylalanine'''
    def __init__(self):
        self.CA_N_length=1.46
        self.CA_C_length=1.52
        self.N_CA_C_angle=110.7528

        self.C_O_length=1.23
        self.CA_C_O_angle=120.5316
        self.N_CA_C_O_diangle=120.0

        self.phi=-120
        self.psi_im1=140
        self.omega=180.0
        self.peptide_bond=1.33
        self.CA_C_N_angle =116.642992978143
        self.C_N_CA_angle= 121.382215820277

        self.CA_CB_length=1.52
        self.C_CA_CB_angle=109.5
        self.N_C_CA_CB_diangle=122.6054

        self.CB_CG_length=1.50
        self.CA_CB_CG_angle=113.85
        self.N_CA_CB_CG_diangle=-64.7

        self.CG_CD1_length=1.39
        self.CB_CG_CD1_angle=120.0
        self.CA_CB_CG_CD1_diangle=93.3

        self.CG_CD2_length=1.39
        self.CB_CG_CD2_angle=120.0
        self.CA_CB_CG_CD2_diangle=self.CA_CB_CG_CD1_diangle-180.0

        self.CD1_CE1_length=1.39
        self.CG_CD1_CE1_angle=120.0
        self.CB_CG_CD1_CE1_diangle=180.0

        self.CD2_CE2_length=1.39
        self.CG_CD2_CE2_angle=120.0
        self.CB_CG_CD2_CE2_diangle=180.0

        self.CE1_CZ_length=1.39
        self.CD1_CE1_CZ_angle=120.0
        self.CG_CD1_CE1_CZ_diangle=0.0

        self.residue_name= 'F'

    def inputRotamers(self, rotamers):
        try:
            self.N_CA_CB_CG_diangle=rotamers[0]
            self.CA_CB_CG_CD1_diangle=rotamers[1]
            if (self.CA_CB_CG_CD1_diangle>0):
                self.CA_CB_CG_CD2_diangle = rotamers[1]-180.0
            else:
                self.CA_CB_CG_CD2_diangle = rotamers[1]+180.0
        except IndexError:
            print "Input Rotamers List: not long enough"
            self.N_CA_CB_CG_diangle=-64.7
            self.CA_CB_CG_CD1_diangle=93.3
            self.CA_CB_CG_CD2_diangle=self.CA_CB_CG_CD1_diangle-180.0


class TyrGeo(Geo):
    '''Geometry of Tyrosine'''
    def __init__(self):
        self.CA_N_length=1.46
        self.CA_C_length=1.52
        self.N_CA_C_angle=110.9288

        self.C_O_length=1.23
        self.CA_C_O_angle=120.5434
        self.N_CA_C_O_diangle=120.0

        self.phi=-120
        self.psi_im1=140
        self.omega=180.0
        self.peptide_bond=1.33
        self.CA_C_N_angle =116.642992978143
        self.C_N_CA_angle= 121.382215820277

        self.CA_CB_length=1.52
        self.C_CA_CB_angle=109.5
        self.N_C_CA_CB_diangle=122.6023

        self.CB_CG_length=1.51
        self.CA_CB_CG_angle= 113.8
        self.N_CA_CB_CG_diangle=-64.3

        self.CG_CD1_length=1.39
        self.CB_CG_CD1_angle=120.98
        self.CA_CB_CG_CD1_diangle=93.1

        self.CG_CD2_length=1.39
        self.CB_CG_CD2_angle=120.82
        self.CA_CB_CG_CD2_diangle=self.CA_CB_CG_CD1_diangle+180.0

        self.CD1_CE1_length=1.39
        self.CG_CD1_CE1_angle=120.0
        self.CB_CG_CD1_CE1_diangle=180.0

        self.CD2_CE2_length=1.39
        self.CG_CD2_CE2_angle=120.0
        self.CB_CG_CD2_CE2_diangle=180.0

        self.CE1_CZ_length=1.39
        self.CD1_CE1_CZ_angle=120.0
        self.CG_CD1_CE1_CZ_diangle=0.0

        self.CZ_OH_length=1.39
        self.CE1_CZ_OH_angle=119.78
        self.CD1_CE1_CZ_OH_diangle=180.0

        self.residue_name= 'Y'

    def inputRotamers(self, rotamers):
        try:
            self.N_CA_CB_CG_diangle=rotamers[0]
            self.CA_CB_CG_CD1_diangle=rotamers[1]
            if (self.CA_CB_CG_CD1_diangle>0):
                self.CA_CB_CG_CD2_diangle = rotamers[1]-180.0
            else:
                self.CA_CB_CG_CD2_diangle = rotamers[1]+180.0
        except IndexError:
            print "Input Rotamers List: not long enough"
            self.N_CA_CB_CG_diangle=-64.3
            self.CA_CB_CG_CD1_diangle=93.1
            self.CA_CB_CG_CD2_diangle=self.CA_CB_CG_CD1_diangle+180.0
            

class TrpGeo(Geo):
    '''Geometry of Tryptophan'''
    def __init__(self):
        self.CA_N_length=1.46
        self.CA_C_length=1.52
        self.N_CA_C_angle=110.8914

        self.C_O_length=1.23
        self.CA_C_O_angle=120.5117
        self.N_CA_C_O_diangle=120.0

        self.phi=-120
        self.psi_im1=140
        self.omega=180.0
        self.peptide_bond=1.33
        self.CA_C_N_angle =116.642992978143
        self.C_N_CA_angle= 121.382215820277

        self.CA_CB_length=1.52
        self.C_CA_CB_angle=109.5
        self.N_C_CA_CB_diangle=122.6112

        self.CB_CG_length=1.50
        self.CA_CB_CG_angle=114.10
        self.N_CA_CB_CG_diangle=-66.4

        self.CG_CD1_length=1.37
        self.CB_CG_CD1_angle=127.07
        self.CA_CB_CG_CD1_diangle=96.3

        self.CG_CD2_length=1.43
        self.CB_CG_CD2_angle=126.66
        self.CA_CB_CG_CD2_diangle=self.CA_CB_CG_CD1_diangle-180.0

        self.CD1_NE1_length=1.38
        self.CG_CD1_NE1_angle=108.5
        self.CB_CG_CD1_NE1_diangle=180.0

        self.CD2_CE2_length=1.40
        self.CG_CD2_CE2_angle=108.5
        self.CB_CG_CD2_CE2_diangle=180.0

        self.CD2_CE3_length=1.40
        self.CG_CD2_CE3_angle=133.83
        self.CB_CG_CD2_CE3_diangle=0.0

        self.CE2_CZ2_length=1.40
        self.CD2_CE2_CZ2_angle=120.0
        self.CG_CD2_CE2_CZ2_diangle=180.0

        self.CE3_CZ3_length=1.40
        self.CD2_CE3_CZ3_angle=120.0
        self.CG_CD2_CE3_CZ3_diangle=180.0

        self.CZ2_CH2_length=1.40
        self.CE2_CZ2_CH2_angle=120.0
        self.CD2_CE2_CZ2_CH2_diangle=0.0

        self.residue_name= 'W'

    def inputRotamers(self, rotamers):
        try:
            self.N_CA_CB_CG_diangle=rotamers[0]
            self.CA_CB_CG_CD1_diangle=rotamers[1]
            if (self.CA_CB_CG_CD1_diangle>0):
                self.CA_CB_CG_CD2_diangle = rotamers[1]-180.0
            else:
                self.CA_CB_CG_CD2_diangle = rotamers[1]+180.0
        except IndexError:
            print "Input Rotamers List: not long enough"
            self.N_CA_CB_CG_diangle=-66.4
            self.CA_CB_CG_CD1_diangle=96.3
            self.CA_CB_CG_CD2_diangle=self.CA_CB_CG_CD1_diangle-180.0

def geometry(AA):
    '''Generates the geometry of the requested amino acid.
    The amino acid needs to be specified by its single-letter
    code. If an invalid code is specified, the function
    returns the geometry of Glycine.'''
    if(AA=='G'):
        return GlyGeo()
    elif(AA=='A'):
        return AlaGeo()
    elif(AA=='S'):
        return SerGeo()
    elif(AA=='C'):
        return CysGeo()
    elif(AA=='V'):
        return ValGeo()
    elif(AA=='I'):
        return IleGeo()
    elif(AA=='L'):
        return LeuGeo()
    elif(AA=='T'):
        return ThrGeo()
    elif(AA=='R'):
        return ArgGeo()
    elif(AA=='K'):
        return LysGeo()
    elif(AA=='D'):
        return AspGeo()
    elif(AA=='E'):
        return GluGeo()
    elif(AA=='N'):
        return AsnGeo()
    elif(AA=='Q'):
        return GlnGeo()
    elif(AA=='M'):
        return MetGeo()
    elif(AA=='H'):
        return HisGeo()
    elif(AA=='P'):
        return ProGeo()
    elif(AA=='F'):
        return PheGeo()
    elif(AA=='Y'):
        return TyrGeo()
    elif(AA=='W'):
        return TrpGeo()
    else:
        return GlyGeo()
