# Supplementary material for: PeptideBuilder: A simple Python library to generate model peptides
Source: PeerJ. 2013 May 21;1:e80. doi: 10.7717/peerj.80 (PMC3661355; doi:10.7717/peerj.80)
Supplement: Supplemental Information 1 [file peerj-01-80-s001.zip › PeptideBuilder/simpleExample.py]

#!/usr/bin/python

'''
Simple example script demonstrating how to use the PeptideBuilder library.

The script generates a peptide consisting of six arginines in alpha-helix
conformation, and it stores the peptide under the name "example.pdb".
'''


import Geometry
import PeptideBuilder


geo = Geometry.geometry('G')
geo.phi=-60
geo.psi_im1=-40
structure = PeptideBuilder.initialize_res(geo)
for i in range(5):
    structure = PeptideBuilder.add_residue(structure, geo)
    
import Bio.PDB
out = Bio.PDB.PDBIO()
out.set_structure(structure)
out.save( "example.pdb" )
