# Supplementary material for: PeptideBuilder: A simple Python library to generate model peptides
Source: PeerJ. 2013 May 21;1:e80. doi: 10.7717/peerj.80 (PMC3661355; doi:10.7717/peerj.80)
Supplement: Supplemental Information 1 [file peerj-01-80-s001.zip › PeptideBuilder/unitTests.expected/test1.pdb]

ATOM      1  N   ALA A   1      -0.525   1.362   0.000  1.00  0.00           N  
ATOM      2  CA  ALA A   1       0.000   0.000   0.000  1.00  0.00           C  
ATOM      3  C   ALA A   1       1.520   0.000   0.000  1.00  0.00           C  
ATOM      4  O   ALA A   1       2.144   0.812  -0.681  1.00  0.00           O  
ATOM      5  CB  ALA A   1      -0.507  -0.774  -1.206  1.00  0.00           C  
ATOM      6  N   CYS A   2       2.116  -0.911   0.764  1.00  0.00           N  
ATOM      7  CA  CYS A   2       3.571  -1.003   0.842  1.00  0.00           C  
ATOM      8  C   CYS A   2       4.053  -2.370   0.383  1.00  0.00           C  
ATOM      9  O   CYS A   2       3.434  -3.387   0.694  1.00  0.00           O  
ATOM     10  CB  CYS A   2       4.052  -0.745   2.260  1.00  0.00           C  
ATOM     11  SG  CYS A   2       3.660   0.909   2.875  1.00  0.00           S  
ATOM     12  N   ASP A   3       5.158  -2.396  -0.357  1.00  0.00           N  
ATOM     13  CA  ASP A   3       5.711  -3.653  -0.852  1.00  0.00           C  
ATOM     14  C   ASP A   3       7.124  -3.868  -0.335  1.00  0.00           C  
ATOM     15  O   ASP A   3       7.914  -2.928  -0.265  1.00  0.00           O  
ATOM     16  CB  ASP A   3       5.718  -3.681  -2.372  1.00  0.00           C  
ATOM     17  CG  ASP A   3       4.323  -3.698  -2.974  1.00  0.00           C  
ATOM     18  OD1 ASP A   3       3.469  -4.487  -2.514  1.00  0.00           O  
ATOM     19  OD2 ASP A   3       4.075  -2.915  -3.916  1.00  0.00           O  
ATOM     20  N   GLU A   4       7.444  -5.107   0.029  1.00  0.00           N  
ATOM     21  CA  GLU A   4       8.772  -5.430   0.541  1.00  0.00           C  
ATOM     22  C   GLU A   4       9.460  -6.466  -0.333  1.00  0.00           C  
ATOM     23  O   GLU A   4       8.826  -7.411  -0.799  1.00  0.00           O  
ATOM     24  CB  GLU A   4       8.692  -5.945   1.969  1.00  0.00           C  
ATOM     25  CG  GLU A   4       8.169  -4.920   2.962  1.00  0.00           C  
ATOM     26  CD  GLU A   4       8.098  -5.444   4.387  1.00  0.00           C  
ATOM     27  OE1 GLU A   4       8.345  -6.651   4.602  1.00  0.00           O  
ATOM     28  OE2 GLU A   4       7.793  -4.641   5.295  1.00  0.00           O  
ATOM     29  N   PHE A   5      10.759  -6.289  -0.557  1.00  0.00           N  
ATOM     30  CA  PHE A   5      11.522  -7.222  -1.382  1.00  0.00           C  
ATOM     31  C   PHE A   5      12.653  -7.847  -0.582  1.00  0.00           C  
ATOM     32  O   PHE A   5      13.307  -7.170   0.210  1.00  0.00           O  
ATOM     33  CB  PHE A   5      12.093  -6.522  -2.605  1.00  0.00           C  
ATOM     34  CG  PHE A   5      11.049  -6.016  -3.556  1.00  0.00           C  
ATOM     35  CD1 PHE A   5      10.588  -4.709  -3.451  1.00  0.00           C  
ATOM     36  CE1 PHE A   5       9.621  -4.240  -4.332  1.00  0.00           C  
ATOM     37  CD2 PHE A   5      10.542  -6.854  -4.542  1.00  0.00           C  
ATOM     38  CE2 PHE A   5       9.575  -6.385  -5.423  1.00  0.00           C  
ATOM     39  CZ  PHE A   5       9.114  -5.078  -5.318  1.00  0.00           C  
ATOM     40  N   GLY A   6      12.885  -9.141  -0.787  1.00  0.00           N  
ATOM     41  CA  GLY A   6      13.946  -9.846  -0.074  1.00  0.00           C  
ATOM     42  C   GLY A   6      14.962 -10.423  -1.046  1.00  0.00           C  
ATOM     43  O   GLY A   6      14.593 -10.935  -2.102  1.00  0.00           O  
ATOM     44  N   HIS A   7      16.241 -10.341  -0.691  1.00  0.00           N  
ATOM     45  CA  HIS A   7      17.302 -10.863  -1.547  1.00  0.00           C  
ATOM     46  C   HIS A   7      18.099 -11.943  -0.834  1.00  0.00           C  
ATOM     47  O   HIS A   7      18.385 -11.825   0.357  1.00  0.00           O  
ATOM     48  CB  HIS A   7      18.238  -9.748  -1.985  1.00  0.00           C  
ATOM     49  CG  HIS A   7      17.579  -8.705  -2.820  1.00  0.00           C  
ATOM     50  ND1 HIS A   7      17.256  -8.902  -4.147  1.00  0.00           N  
ATOM     51  CD2 HIS A   7      17.182  -7.452  -2.510  1.00  0.00           C  
ATOM     52  CE1 HIS A   7      16.688  -7.803  -4.608  1.00  0.00           C  
ATOM     53  NE2 HIS A   7      16.633  -6.892  -3.609  1.00  0.00           N  
ATOM     54  N   ILE A   8      18.459 -12.997  -1.561  1.00  0.00           N  
ATOM     55  CA  ILE A   8      19.226 -14.095  -0.981  1.00  0.00           C  
ATOM     56  C   ILE A   8      20.547 -14.243  -1.718  1.00  0.00           C  
ATOM     57  O   ILE A   8      20.598 -14.118  -2.940  1.00  0.00           O  
ATOM     58  CB  ILE A   8      18.465 -15.410  -1.033  1.00  0.00           C  
ATOM     59  CG1 ILE A   8      17.172 -15.317  -0.227  1.00  0.00           C  
ATOM     60  CG2 ILE A   8      18.137 -15.777  -2.478  1.00  0.00           C  
ATOM     61  CD1 ILE A   8      16.235 -16.498  -0.424  1.00  0.00           C  
ATOM     62  N   LYS A   9      21.618 -14.510  -0.975  1.00  0.00           N  
ATOM     63  CA  LYS A   9      22.938 -14.673  -1.576  1.00  0.00           C  
ATOM     64  C   LYS A   9      23.502 -16.055  -1.290  1.00  0.00           C  
ATOM     65  O   LYS A   9      23.351 -16.574  -0.185  1.00  0.00           O  
ATOM     66  CB  LYS A   9      23.902 -13.616  -1.060  1.00  0.00           C  
ATOM     67  CG  LYS A   9      23.522 -12.197  -1.451  1.00  0.00           C  
ATOM     68  CD  LYS A   9      24.540 -11.183  -0.952  1.00  0.00           C  
ATOM     69  CE  LYS A   9      24.168  -9.820  -1.320  1.00  0.00           C  
ATOM     70  NZ  LYS A   9      24.868  -8.733  -1.010  1.00  0.00           N  
ATOM     71  N   LEU A  10      24.152 -16.652  -2.285  1.00  0.00           N  
ATOM     72  CA  LEU A  10      24.735 -17.980  -2.124  1.00  0.00           C  
ATOM     73  C   LEU A  10      26.237 -17.944  -2.352  1.00  0.00           C  
ATOM     74  O   LEU A  10      26.716 -17.253  -3.251  1.00  0.00           O  
ATOM     75  CB  LEU A  10      24.100 -18.968  -3.090  1.00  0.00           C  
ATOM     76  CG  LEU A  10      22.590 -19.171  -2.948  1.00  0.00           C  
ATOM     77  CD1 LEU A  10      22.074 -20.085  -4.053  1.00  0.00           C  
ATOM     78  CD2 LEU A  10      21.839 -17.899  -3.328  1.00  0.00           C  
ATOM     79  N   MET A  11      26.982 -18.687  -1.538  1.00  0.00           N  
ATOM     80  CA  MET A  11      28.436 -18.728  -1.665  1.00  0.00           C  
ATOM     81  C   MET A  11      28.917 -20.143  -1.944  1.00  0.00           C  
ATOM     82  O   MET A  11      28.402 -21.102  -1.370  1.00  0.00           O  
ATOM     83  CB  MET A  11      29.104 -18.205  -0.404  1.00  0.00           C  
ATOM     84  CG  MET A  11      28.824 -16.736  -0.129  1.00  0.00           C  
ATOM     85  SD  MET A  11      29.641 -16.138   1.372  1.00  0.00           S  
ATOM     86  CE  MET A  11      31.351 -16.154   0.844  1.00  0.00           C  
ATOM     87  N   ASN A  12      29.905 -20.274  -2.824  1.00  0.00           N  
ATOM     88  CA  ASN A  12      30.446 -21.586  -3.170  1.00  0.00           C  
ATOM     89  C   ASN A  12      31.928 -21.680  -2.843  1.00  0.00           C  
ATOM     90  O   ASN A  12      32.673 -20.726  -3.060  1.00  0.00           O  
ATOM     91  CB  ASN A  12      30.230 -21.893  -4.642  1.00  0.00           C  
ATOM     92  CG  ASN A  12      28.760 -22.034  -5.001  1.00  0.00           C  
ATOM     93  OD1 ASN A  12      28.052 -22.872  -4.444  1.00  0.00           O  
ATOM     94  ND2 ASN A  12      28.296 -21.210  -5.936  1.00  0.00           N  
ATOM     95  N   PRO A  13      32.352 -22.829  -2.324  1.00  0.00           N  
ATOM     96  CA  PRO A  13      33.754 -23.032  -1.972  1.00  0.00           C  
ATOM     97  C   PRO A  13      34.389 -24.188  -2.729  1.00  0.00           C  
ATOM     98  O   PRO A  13      33.759 -25.226  -2.925  1.00  0.00           O  
ATOM     99  CB  PRO A  13      33.718 -23.357  -0.487  1.00  0.00           C  
ATOM    100  CG  PRO A  13      32.396 -24.016  -0.289  1.00  0.00           C  
ATOM    101  CD  PRO A  13      31.469 -23.323  -1.243  1.00  0.00           C  
ATOM    102  N   GLN A  14      35.636 -24.008  -3.154  1.00  0.00           N  
ATOM    103  CA  GLN A  14      36.344 -25.050  -3.892  1.00  0.00           C  
ATOM    104  C   GLN A  14      37.605 -25.478  -3.159  1.00  0.00           C  
ATOM    105  O   GLN A  14      38.316 -24.645  -2.599  1.00  0.00           O  
ATOM    106  CB  GLN A  14      36.707 -24.574  -5.289  1.00  0.00           C  
ATOM    107  CG  GLN A  14      35.505 -24.192  -6.137  1.00  0.00           C  
ATOM    108  CD  GLN A  14      34.661 -25.392  -6.536  1.00  0.00           C  
ATOM    109  OE1 GLN A  14      35.182 -26.394  -7.049  1.00  0.00           O  
ATOM    110  NE2 GLN A  14      33.354 -25.302  -6.306  1.00  0.00           N  
ATOM    111  N   ARG A  15      37.884 -26.779  -3.160  1.00  0.00           N  
ATOM    112  CA  ARG A  15      39.069 -27.303  -2.488  1.00  0.00           C  
ATOM    113  C   ARG A  15      39.983 -28.015  -3.472  1.00  0.00           C  
ATOM    114  O   ARG A  15      39.512 -28.727  -4.358  1.00  0.00           O  
ATOM    115  CB  ARG A  15      38.681 -28.260  -1.372  1.00  0.00           C  
ATOM    116  CG  ARG A  15      37.924 -27.599  -0.232  1.00  0.00           C  
ATOM    117  CD  ARG A  15      37.577 -28.592   0.865  1.00  0.00           C  
ATOM    118  NE  ARG A  15      36.836 -27.957   1.952  1.00  0.00           N  
ATOM    119  CZ  ARG A  15      36.424 -28.579   3.053  1.00  0.00           C  
ATOM    120  NH1 ARG A  15      36.674 -29.872   3.236  1.00  0.00           N  
ATOM    121  NH2 ARG A  15      35.755 -27.899   3.981  1.00  0.00           N  
ATOM    122  N   SER A  16      41.290 -27.825  -3.317  1.00  0.00           N  
ATOM    123  CA  SER A  16      42.261 -28.459  -4.204  1.00  0.00           C  
ATOM    124  C   SER A  16      43.208 -29.361  -3.430  1.00  0.00           C  
ATOM    125  O   SER A  16      43.641 -29.018  -2.331  1.00  0.00           O  
ATOM    126  CB  SER A  16      43.062 -27.411  -4.959  1.00  0.00           C  
ATOM    127  OG  SER A  16      42.219 -26.646  -5.803  1.00  0.00           O  
ATOM    128  N   THR A  17      43.532 -30.517  -4.003  1.00  0.00           N  
ATOM    129  CA  THR A  17      44.434 -31.462  -3.351  1.00  0.00           C  
ATOM    130  C   THR A  17      45.662 -31.713  -4.210  1.00  0.00           C  
ATOM    131  O   THR A  17      45.559 -31.822  -5.431  1.00  0.00           O  
ATOM    132  CB  THR A  17      43.737 -32.783  -3.064  1.00  0.00           C  
ATOM    133  OG1 THR A  17      42.624 -32.548  -2.197  1.00  0.00           O  
ATOM    134  CG2 THR A  17      43.236 -33.434  -4.355  1.00  0.00           C  
ATOM    135  N   VAL A  18      46.826 -31.805  -3.574  1.00  0.00           N  
ATOM    136  CA  VAL A  18      48.071 -32.044  -4.298  1.00  0.00           C  
ATOM    137  C   VAL A  18      48.708 -33.337  -3.813  1.00  0.00           C  
ATOM    138  O   VAL A  18      48.699 -33.627  -2.618  1.00  0.00           O  
ATOM    139  CB  VAL A  18      49.056 -30.899  -4.128  1.00  0.00           C  
ATOM    140  CG1 VAL A  18      50.372 -31.208  -4.838  1.00  0.00           C  
ATOM    141  CG2 VAL A  18      48.487 -29.615  -4.728  1.00  0.00           C  
ATOM    142  N   TRP A  19      49.261 -34.114  -4.740  1.00  0.00           N  
ATOM    143  CA  TRP A  19      49.901 -35.378  -4.390  1.00  0.00           C  
ATOM    144  C   TRP A  19      51.366 -35.374  -4.793  1.00  0.00           C  
ATOM    145  O   TRP A  19      51.720 -34.873  -5.859  1.00  0.00           O  
ATOM    146  CB  TRP A  19      49.194 -36.546  -5.058  1.00  0.00           C  
ATOM    147  CG  TRP A  19      47.795 -36.777  -4.567  1.00  0.00           C  
ATOM    148  CD1 TRP A  19      46.634 -36.328  -5.139  1.00  0.00           C  
ATOM    149  CD2 TRP A  19      47.410 -37.514  -3.404  1.00  0.00           C  
ATOM    150  NE1 TRP A  19      45.572 -36.761  -4.372  1.00  0.00           N  
ATOM    151  CE2 TRP A  19      46.014 -37.489  -3.305  1.00  0.00           C  
ATOM    152  CE3 TRP A  19      48.120 -38.207  -2.416  1.00  0.00           C  
ATOM    153  CZ2 TRP A  19      45.376 -38.143  -2.244  1.00  0.00           C  
ATOM    154  CZ3 TRP A  19      47.431 -38.843  -1.376  1.00  0.00           C  
ATOM    155  CH2 TRP A  19      46.134 -38.821  -1.282  1.00  0.00           C  
ATOM    156  N   TYR A  20      52.221 -35.933  -3.941  1.00  0.00           N  
ATOM    157  CA  TYR A  20      53.652 -35.986  -4.225  1.00  0.00           C  
ATOM    158  C   TYR A  20      54.143 -37.424  -4.273  1.00  0.00           C  
ATOM    159  O   TYR A  20      55.326 -37.673  -4.501  1.00  0.00           O  
ATOM    160  CB  TYR A  20      54.439 -35.216  -3.177  1.00  0.00           C  
ATOM    161  CG  TYR A  20      54.147 -33.735  -3.162  1.00  0.00           C  
ATOM    162  CD1 TYR A  20      53.177 -33.206  -2.318  1.00  0.00           C  
ATOM    163  CE1 TYR A  20      52.924 -31.839  -2.321  1.00  0.00           C  
ATOM    164  CD2 TYR A  20      54.841 -32.863  -3.993  1.00  0.00           C  
ATOM    165  CE2 TYR A  20      54.558 -31.503  -3.965  1.00  0.00           C  
ATOM    166  CZ  TYR A  20      53.641 -31.001  -3.167  1.00  0.00           C  
ATOM    167  OH  TYR A  20      53.385 -29.635  -3.166  1.00  0.00           O  
TER
