# Supplementary material for: PeptideBuilder: A simple Python library to generate model peptides
Source: PeerJ. 2013 May 21;1:e80. doi: 10.7717/peerj.80 (PMC3661355; doi:10.7717/peerj.80)
Supplement: Supplemental Information 1 [file peerj-01-80-s001.zip › PeptideBuilder/unitTests.expected/test3.txt]

CA_CB_length = 1.52
CA_C_N_angle = 116.642992978
CA_C_O_angle = 120.5
CA_C_length = 1.52
CA_N_length = 1.46
C_CA_CB_angle = 109.5
C_N_CA_angle = 121.38221582
C_O_length = 1.23
N_CA_C_O_diangle = -60.5
N_CA_C_angle = 111.068
N_C_CA_CB_diangle = 122.686
omega = 180.0
peptide_bond = 1.33
phi = -120
psi_im1 = 140
residue_name = A

CA_CB_SG_angle = 113.8169
CA_CB_length = 1.52
CA_C_N_angle = 116.642992978
CA_C_O_angle = 120.5
CA_C_length = 1.52
CA_N_length = 1.46
CB_SG_length = 1.808
C_CA_CB_angle = 109.5
C_N_CA_angle = 121.38221582
C_O_length = 1.23
N_CA_CB_SG_diangle = -62.2
N_CA_C_O_diangle = -60.0
N_CA_C_angle = 110.8856
N_C_CA_CB_diangle = 122.5037
omega = 180.0
peptide_bond = 1.33
phi = -120
psi_im1 = 140
residue_name = C

CA_CB_CG_OD1_diangle = -46.7
CA_CB_CG_OD2_diangle = 133.3
CA_CB_CG_angle = 113.06
CA_CB_length = 1.52
CA_C_N_angle = 116.642992978
CA_C_O_angle = 120.51
CA_C_length = 1.52
CA_N_length = 1.46
CB_CG_OD1_angle = 119.22
CB_CG_OD2_angle = 118.218
CB_CG_length = 1.52
CG_OD1_length = 1.25
CG_OD2_length = 1.25
C_CA_CB_angle = 109.5
C_N_CA_angle = 121.38221582
C_O_length = 1.23
N_CA_CB_CG_diangle = -66.4
N_CA_C_O_diangle = 120.0
N_CA_C_angle = 111.03
N_C_CA_CB_diangle = 122.82
omega = 180.0
peptide_bond = 1.33
phi = -120
psi_im1 = 140
residue_name = D

CA_CB_CG_CD_diangle = -179.8
CA_CB_CG_angle = 113.82
CA_CB_length = 1.52
CA_C_N_angle = 116.642992978
CA_C_O_angle = 120.511
CA_C_length = 1.52
CA_N_length = 1.46
CB_CG_CD_OE1_diangle = -6.2
CB_CG_CD_OE2_diangle = 173.8
CB_CG_CD_angle = 113.31
CB_CG_length = 1.52
CD_OE1_length = 1.25
CD_OE2_length = 1.25
CG_CD_OE1_angle = 119.02
CG_CD_OE2_angle = 118.08
CG_CD_length = 1.52
C_CA_CB_angle = 109.5
C_N_CA_angle = 121.38221582
C_O_length = 1.23
N_CA_CB_CG_diangle = -63.8
N_CA_C_O_diangle = 120.0
N_CA_C_angle = 111.1703
N_C_CA_CB_diangle = 122.8702
omega = 180.0
peptide_bond = 1.33
phi = -120
psi_im1 = 140
residue_name = E

CA_CB_CG_CD1_diangle = 93.3
CA_CB_CG_CD2_diangle = -86.7
CA_CB_CG_angle = 113.85
CA_CB_length = 1.52
CA_C_N_angle = 116.642992978
CA_C_O_angle = 120.5316
CA_C_length = 1.52
CA_N_length = 1.46
CB_CG_CD1_CE1_diangle = 180.0
CB_CG_CD1_angle = 120.0
CB_CG_CD2_CE2_diangle = 180.0
CB_CG_CD2_angle = 120.0
CB_CG_length = 1.5
CD1_CE1_CZ_angle = 120.0
CD1_CE1_length = 1.39
CD2_CE2_length = 1.39
CE1_CZ_length = 1.39
CG_CD1_CE1_CZ_diangle = 0.0
CG_CD1_CE1_angle = 120.0
CG_CD1_length = 1.39
CG_CD2_CE2_angle = 120.0
CG_CD2_length = 1.39
C_CA_CB_angle = 109.5
C_N_CA_angle = 121.38221582
C_O_length = 1.23
N_CA_CB_CG_diangle = -64.7
N_CA_C_O_diangle = 120.0
N_CA_C_angle = 110.7528
N_C_CA_CB_diangle = 122.6054
omega = 180.0
peptide_bond = 1.33
phi = -120
psi_im1 = 140
residue_name = F

CA_C_N_angle = 116.642992978
CA_C_O_angle = 120.5117
CA_C_length = 1.52
CA_N_length = 1.46
C_N_CA_angle = 121.38221582
C_O_length = 1.23
N_CA_C_O_diangle = 180.0
N_CA_C_angle = 110.8914
omega = 180.0
peptide_bond = 1.33
phi = -120
psi_im1 = 140
residue_name = G

CA_CB_CG_CD2_diangle = 104.3
CA_CB_CG_ND1_diangle = -75.7
CA_CB_CG_angle = 113.74
CA_CB_length = 1.52
CA_C_N_angle = 116.642992978
CA_C_O_angle = 120.4732
CA_C_length = 1.52
CA_N_length = 1.46
CB_CG_CD2_NE2_diangle = 180.0
CB_CG_CD2_angle = 130.61
CB_CG_ND1_CE1_diangle = 180.0
CB_CG_ND1_angle = 122.85
CB_CG_length = 1.49
CD2_NE2_length = 1.35
CG_CD2_NE2_angle = 108.5
CG_CD2_length = 1.35
CG_ND1_CE1_angle = 108.5
CG_ND1_length = 1.38
C_CA_CB_angle = 109.5
C_N_CA_angle = 121.38221582
C_O_length = 1.23
ND1_CE1_length = 1.32
N_CA_CB_CG_diangle = -63.2
N_CA_C_O_diangle = 120.0
N_CA_C_angle = 111.0859
N_C_CA_CB_diangle = 122.6711
omega = 180.0
peptide_bond = 1.33
phi = -120
psi_im1 = 140
residue_name = H

CA_CB_CG1_CD1_diangle = 169.8
CA_CB_CG1_angle = 110.7
CA_CB_CG2_angle = 110.4
CA_CB_length = 1.52
CA_C_N_angle = 116.642992978
CA_C_O_angle = 120.5403
CA_C_length = 1.52
CA_N_length = 1.46
CB_CG1_CD1_angle = 113.97
CB_CG1_length = 1.527
CB_CG2_length = 1.527
CG1_CD1_length = 1.52
C_CA_CB_angle = 109.5
C_N_CA_angle = 121.38221582
C_O_length = 1.23
N_CA_CB_CG1_diangle = -61.6
N_CA_CB_CG2_diangle = 59.7
N_CA_C_O_diangle = -60.0
N_CA_C_angle = 109.7202
N_C_CA_CB_diangle = 123.2347
omega = 180.0
peptide_bond = 1.33
phi = -120
psi_im1 = 140
residue_name = I

CA_CB_CG_CD_diangle = -178.1
CA_CB_CG_angle = 113.83
CA_CB_length = 1.52
CA_C_N_angle = 116.642992978
CA_C_O_angle = 120.54
CA_C_length = 1.52
CA_N_length = 1.46
CB_CG_CD_CE_diangle = -179.6
CB_CG_CD_angle = 111.79
CB_CG_length = 1.52
CD_CE_NZ_angle = 124.79
CD_CE_length = 1.46
CE_NZ_length = 1.33
CG_CD_CE_NZ_diangle = 179.6
CG_CD_CE_angle = 111.68
CG_CD_length = 1.52
C_CA_CB_angle = 109.5
C_N_CA_angle = 121.38221582
C_O_length = 1.23
N_CA_CB_CG_diangle = -64.5
N_CA_C_O_diangle = 120.0
N_CA_C_angle = 111.08
N_C_CA_CB_diangle = 122.76
omega = 180.0
peptide_bond = 1.33
phi = -120
psi_im1 = 140
residue_name = K

CA_CB_CG_CD1_diangle = 174.9
CA_CB_CG_CD2_diangle = 66.7
CA_CB_CG_angle = 116.1
CA_CB_length = 1.52
CA_C_N_angle = 116.642992978
CA_C_O_angle = 120.4647
CA_C_length = 1.52
CA_N_length = 1.46
CB_CG_CD1_angle = 110.27
CB_CG_CD2_angle = 110.58
CB_CG_length = 1.53
CG_CD1_length = 1.524
CG_CD2_length = 1.525
C_CA_CB_angle = 109.5
C_N_CA_angle = 121.38221582
C_O_length = 1.23
N_CA_CB_CG_diangle = -60.1
N_CA_C_O_diangle = 120.0
N_CA_C_angle = 110.8652
N_C_CA_CB_diangle = 122.4948
omega = 180.0
peptide_bond = 1.33
phi = -120
psi_im1 = 140
residue_name = L

CA_CB_CG_SD_diangle = -179.6
CA_CB_CG_angle = 113.68
CA_CB_length = 1.52
CA_C_N_angle = 116.642992978
CA_C_O_angle = 120.4816
CA_C_length = 1.52
CA_N_length = 1.46
CB_CG_SD_CE_diangle = 70.1
CB_CG_SD_angle = 112.69
CB_CG_length = 1.52
CG_SD_CE_angle = 100.61
CG_SD_length = 1.81
C_CA_CB_angle = 109.5
C_N_CA_angle = 121.38221582
C_O_length = 1.23
N_CA_CB_CG_diangle = -64.4
N_CA_C_O_diangle = 120.0
N_CA_C_angle = 110.9416
N_C_CA_CB_diangle = 122.6733
SD_CE_length = 1.79
omega = 180.0
peptide_bond = 1.33
phi = -120
psi_im1 = 140
residue_name = M

CA_CB_CG_ND2_diangle = 121.7
CA_CB_CG_OD1_diangle = -58.3
CA_CB_CG_angle = 112.62
CA_CB_length = 1.52
CA_C_N_angle = 116.642992978
CA_C_O_angle = 120.4826
CA_C_length = 1.52
CA_N_length = 1.46
CB_CG_ND2_angle = 116.48
CB_CG_OD1_angle = 120.85
CB_CG_length = 1.52
CG_ND2_length = 1.33
CG_OD1_length = 1.23
C_CA_CB_angle = 109.5
C_N_CA_angle = 121.38221582
C_O_length = 1.23
N_CA_CB_CG_diangle = -65.5
N_CA_C_O_diangle = -60.0
N_CA_C_angle = 111.5
N_C_CA_CB_diangle = 123.2254
omega = 180.0
peptide_bond = 1.33
phi = -120
psi_im1 = 140
residue_name = N

CA_CB_CG_CD_diangle = -34.8
CA_CB_CG_angle = 104.21
CA_CB_length = 1.52
CA_C_N_angle = 116.642992978
CA_C_O_angle = 120.2945
CA_C_length = 1.52
CA_N_length = 1.46
CB_CG_CD_angle = 105.03
CB_CG_length = 1.49
CG_CD_length = 1.5
C_CA_CB_angle = 109.5
C_N_CA_angle = 121.38221582
C_O_length = 1.23
N_CA_CB_CG_diangle = 29.6
N_CA_C_O_diangle = -45.0
N_CA_C_angle = 112.7499
N_C_CA_CB_diangle = 115.2975
omega = 180.0
peptide_bond = 1.33
phi = -120
psi_im1 = 140
residue_name = P

CA_CB_CG_CD_diangle = -69.6
CA_CB_CG_angle = 113.75
CA_CB_length = 1.52
CA_C_N_angle = 116.642992978
CA_C_O_angle = 120.5029
CA_C_length = 1.52
CA_N_length = 1.46
CB_CG_CD_NE2_diangle = 129.5
CB_CG_CD_OE1_diangle = -50.5
CB_CG_CD_angle = 112.78
CB_CG_length = 1.52
CD_NE2_length = 1.33
CD_OE1_length = 1.24
CG_CD_NE2_angle = 116.5
CG_CD_OE1_angle = 120.86
CG_CD_length = 1.52
C_CA_CB_angle = 109.5
C_N_CA_angle = 121.38221582
C_O_length = 1.23
N_CA_CB_CG_diangle = -60.2
N_CA_C_O_diangle = 120.0
N_CA_C_angle = 111.0849
N_C_CA_CB_diangle = 122.8134
omega = 180.0
peptide_bond = 1.33
phi = -120
psi_im1 = 140
residue_name = Q

CA_CB_CG_CD_diangle = -179.2
CA_CB_CG_angle = 113.83
CA_CB_length = 1.52
CA_C_N_angle = 116.642992978
CA_C_O_angle = 120.54
CA_C_length = 1.52
CA_N_length = 1.46
CB_CG_CD_NE_diangle = -179.3
CB_CG_CD_angle = 111.79
CB_CG_length = 1.52
CD_NE_CZ_NH1_diangle = 0.0
CD_NE_CZ_NH2_diangle = 180.0
CD_NE_CZ_angle = 124.79
CD_NE_length = 1.46
CG_CD_NE_CZ_diangle = -178.7
CG_CD_NE_angle = 111.68
CG_CD_length = 1.52
CZ_NH1_length = 1.33
CZ_NH2_length = 1.33
C_CA_CB_angle = 109.5
C_N_CA_angle = 121.38221582
C_O_length = 1.23
NE_CZ_NH1_angle = 120.64
NE_CZ_NH2_angle = 119.63
NE_CZ_length = 1.33
N_CA_CB_CG_diangle = -65.2
N_CA_C_O_diangle = 120.0
N_CA_C_angle = 110.98
N_C_CA_CB_diangle = 122.76
omega = 180.0
peptide_bond = 1.33
phi = -120
psi_im1 = 140
residue_name = R

CA_CB_OG_angle = 110.773
CA_CB_length = 1.52
CA_C_N_angle = 116.642992978
CA_C_O_angle = 120.5
CA_C_length = 1.52
CA_N_length = 1.46
CB_OG_length = 1.417
C_CA_CB_angle = 109.5
C_N_CA_angle = 121.38221582
C_O_length = 1.23
N_CA_CB_OG_diangle = -63.3
N_CA_C_O_diangle = -60.0
N_CA_C_angle = 111.2812
N_C_CA_CB_diangle = 122.6618
omega = 180.0
peptide_bond = 1.33
phi = -120
psi_im1 = 140
residue_name = S

CA_CB_CG2_angle = 111.13
CA_CB_OG1_angle = 109.18
CA_CB_length = 1.52
CA_C_N_angle = 116.642992978
CA_C_O_angle = 120.5359
CA_C_length = 1.52
CA_N_length = 1.46
CB_CG2_length = 1.53
CB_OG1_length = 1.43
C_CA_CB_angle = 109.5
C_N_CA_angle = 121.38221582
C_O_length = 1.23
N_CA_CB_CG2_diangle = 60.0
N_CA_CB_OG1_diangle = -60.3
N_CA_C_O_diangle = 120.0
N_CA_C_angle = 110.7014
N_C_CA_CB_diangle = 123.0953
omega = 180.0
peptide_bond = 1.33
phi = -120
psi_im1 = 140
residue_name = T

CA_CB_CG1_angle = 110.7
CA_CB_CG2_angle = 110.4
CA_CB_length = 1.52
CA_C_N_angle = 116.642992978
CA_C_O_angle = 120.5686
CA_C_length = 1.52
CA_N_length = 1.46
CB_CG1_length = 1.527
CB_CG2_length = 1.527
C_CA_CB_angle = 109.5
C_N_CA_angle = 121.38221582
C_O_length = 1.23
N_CA_CB_CG1_diangle = 177.2
N_CA_CB_CG2_diangle = -63.3
N_CA_C_O_diangle = -60.0
N_CA_C_angle = 109.7698
N_C_CA_CB_diangle = 123.2347
omega = 180.0
peptide_bond = 1.33
phi = -120
psi_im1 = 140
residue_name = V

CA_CB_CG_CD1_diangle = 96.3
CA_CB_CG_CD2_diangle = -83.7
CA_CB_CG_angle = 114.1
CA_CB_length = 1.52
CA_C_N_angle = 116.642992978
CA_C_O_angle = 120.5117
CA_C_length = 1.52
CA_N_length = 1.46
CB_CG_CD1_NE1_diangle = 180.0
CB_CG_CD1_angle = 127.07
CB_CG_CD2_CE2_diangle = 180.0
CB_CG_CD2_CE3_diangle = 0.0
CB_CG_CD2_angle = 126.66
CB_CG_length = 1.5
CD1_NE1_length = 1.38
CD2_CE2_CZ2_CH2_diangle = 0.0
CD2_CE2_CZ2_angle = 120.0
CD2_CE2_length = 1.4
CD2_CE3_CZ3_angle = 120.0
CD2_CE3_length = 1.4
CE2_CZ2_CH2_angle = 120.0
CE2_CZ2_length = 1.4
CE3_CZ3_length = 1.4
CG_CD1_NE1_angle = 108.5
CG_CD1_length = 1.37
CG_CD2_CE2_CZ2_diangle = 180.0
CG_CD2_CE2_angle = 108.5
CG_CD2_CE3_CZ3_diangle = 180.0
CG_CD2_CE3_angle = 133.83
CG_CD2_length = 1.43
CZ2_CH2_length = 1.4
C_CA_CB_angle = 109.5
C_N_CA_angle = 121.38221582
C_O_length = 1.23
N_CA_CB_CG_diangle = -66.4
N_CA_C_O_diangle = 120.0
N_CA_C_angle = 110.8914
N_C_CA_CB_diangle = 122.6112
omega = 180.0
peptide_bond = 1.33
phi = -120
psi_im1 = 140
residue_name = W

CA_CB_CG_CD1_diangle = 93.1
CA_CB_CG_CD2_diangle = 273.1
CA_CB_CG_angle = 113.8
CA_CB_length = 1.52
CA_C_N_angle = 116.642992978
CA_C_O_angle = 120.5434
CA_C_length = 1.52
CA_N_length = 1.46
CB_CG_CD1_CE1_diangle = 180.0
CB_CG_CD1_angle = 120.98
CB_CG_CD2_CE2_diangle = 180.0
CB_CG_CD2_angle = 120.82
CB_CG_length = 1.51
CD1_CE1_CZ_OH_diangle = 180.0
CD1_CE1_CZ_angle = 120.0
CD1_CE1_length = 1.39
CD2_CE2_length = 1.39
CE1_CZ_OH_angle = 119.78
CE1_CZ_length = 1.39
CG_CD1_CE1_CZ_diangle = 0.0
CG_CD1_CE1_angle = 120.0
CG_CD1_length = 1.39
CG_CD2_CE2_angle = 120.0
CG_CD2_length = 1.39
CZ_OH_length = 1.39
C_CA_CB_angle = 109.5
C_N_CA_angle = 121.38221582
C_O_length = 1.23
N_CA_CB_CG_diangle = -64.3
N_CA_C_O_diangle = 120.0
N_CA_C_angle = 110.9288
N_C_CA_CB_diangle = 122.6023
omega = 180.0
peptide_bond = 1.33
phi = -120
psi_im1 = 140
residue_name = Y
