# Supplementary material for: PeptideBuilder: A simple Python library to generate model peptides
Source: PeerJ. 2013 May 21;1:e80. doi: 10.7717/peerj.80 (PMC3661355; doi:10.7717/peerj.80)
Supplement: Supplemental Information 1 [file peerj-01-80-s001.zip › PeptideBuilder/unitTests.expected/test7.pdb]

ATOM      1  N   ALA A   1      -0.525   1.362   0.000  1.00  0.00           N  
ATOM      2  CA  ALA A   1       0.000   0.000   0.000  1.00  0.00           C  
ATOM      3  C   ALA A   1       1.520   0.000   0.000  1.00  0.00           C  
ATOM      4  O   ALA A   1       2.144  -0.800   0.695  1.00  0.00           O  
ATOM      5  CB  ALA A   1      -0.507  -0.774  -1.206  1.00  0.00           C  
ATOM      6  N   CYS A   2       2.116   0.897  -0.780  1.00  0.00           N  
ATOM      7  CA  CYS A   2       3.571   0.988  -0.859  1.00  0.00           C  
ATOM      8  C   CYS A   2       4.172   1.270   0.508  1.00  0.00           C  
ATOM      9  O   CYS A   2       5.190   0.686   0.876  1.00  0.00           O  
ATOM     10  CB  CYS A   2       3.991   2.078  -1.832  1.00  0.00           C  
ATOM     11  SG  CYS A   2       3.452   1.785  -3.533  1.00  0.00           S  
ATOM     12  N   ASP A   3       3.542   2.167   1.263  1.00  0.00           N  
ATOM     13  CA  ASP A   3       4.029   2.516   2.594  1.00  0.00           C  
ATOM     14  C   ASP A   3       4.107   1.288   3.487  1.00  0.00           C  
ATOM     15  O   ASP A   3       5.080   1.108   4.217  1.00  0.00           O  
ATOM     16  CB  ASP A   3       3.133   3.559   3.243  1.00  0.00           C  
ATOM     17  CG  ASP A   3       3.175   4.903   2.534  1.00  0.00           C  
ATOM     18  OD1 ASP A   3       4.280   5.394   2.220  1.00  0.00           O  
ATOM     19  OD2 ASP A   3       2.091   5.476   2.289  1.00  0.00           O  
ATOM     20  N   GLU A   4       3.082   0.443   3.429  1.00  0.00           N  
ATOM     21  CA  GLU A   4       3.049  -0.769   4.242  1.00  0.00           C  
ATOM     22  C   GLU A   4       4.267  -1.640   3.977  1.00  0.00           C  
ATOM     23  O   GLU A   4       4.878  -2.159   4.910  1.00  0.00           O  
ATOM     24  CB  GLU A   4       1.785  -1.569   3.971  1.00  0.00           C  
ATOM     25  CG  GLU A   4       0.506  -0.846   4.361  1.00  0.00           C  
ATOM     26  CD  GLU A   4      -0.750  -1.658   4.091  1.00  0.00           C  
ATOM     27  OE1 GLU A   4      -0.649  -2.748   3.488  1.00  0.00           O  
ATOM     28  OE2 GLU A   4      -1.843  -1.199   4.486  1.00  0.00           O  
ATOM     29  N   PHE A   5       4.620  -1.802   2.705  1.00  0.00           N  
ATOM     30  CA  PHE A   5       5.773  -2.617   2.334  1.00  0.00           C  
ATOM     31  C   PHE A   5       7.028  -2.126   3.037  1.00  0.00           C  
ATOM     32  O   PHE A   5       7.801  -2.924   3.564  1.00  0.00           O  
ATOM     33  CB  PHE A   5       5.991  -2.594   0.830  1.00  0.00           C  
ATOM     34  CG  PHE A   5       4.877  -3.220   0.046  1.00  0.00           C  
ATOM     35  CD1 PHE A   5       3.841  -2.431  -0.441  1.00  0.00           C  
ATOM     36  CE1 PHE A   5       2.808  -3.011  -1.168  1.00  0.00           C  
ATOM     37  CD2 PHE A   5       4.879  -4.589  -0.195  1.00  0.00           C  
ATOM     38  CE2 PHE A   5       3.846  -5.169  -0.922  1.00  0.00           C  
ATOM     39  CZ  PHE A   5       2.810  -4.380  -1.408  1.00  0.00           C  
ATOM     40  N   GLY A   6       7.232  -0.812   3.045  1.00  0.00           N  
ATOM     41  CA  GLY A   6       8.405  -0.228   3.690  1.00  0.00           C  
ATOM     42  C   GLY A   6       8.501  -0.670   5.141  1.00  0.00           C  
ATOM     43  O   GLY A   6       9.572  -1.057   5.606  1.00  0.00           O  
ATOM     44  N   HIS A   7       7.382  -0.612   5.857  1.00  0.00           N  
ATOM     45  CA  HIS A   7       7.356  -1.011   7.262  1.00  0.00           C  
ATOM     46  C   HIS A   7       7.905  -2.417   7.440  1.00  0.00           C  
ATOM     47  O   HIS A   7       8.728  -2.659   8.321  1.00  0.00           O  
ATOM     48  CB  HIS A   7       5.942  -0.944   7.816  1.00  0.00           C  
ATOM     49  CG  HIS A   7       5.364   0.429   7.819  1.00  0.00           C  
ATOM     50  ND1 HIS A   7       5.727   1.393   8.738  1.00  0.00           N  
ATOM     51  CD2 HIS A   7       4.444   0.998   7.010  1.00  0.00           C  
ATOM     52  CE1 HIS A   7       5.046   2.494   8.481  1.00  0.00           C  
ATOM     53  NE2 HIS A   7       4.246   2.270   7.414  1.00  0.00           N  
ATOM     54  N   ILE A   8       7.449  -3.346   6.605  1.00  0.00           N  
ATOM     55  CA  ILE A   8       7.906  -4.730   6.684  1.00  0.00           C  
ATOM     56  C   ILE A   8       9.425  -4.772   6.647  1.00  0.00           C  
ATOM     57  O   ILE A   8      10.052  -5.444   7.464  1.00  0.00           O  
ATOM     58  CB  ILE A   8       7.348  -5.579   5.553  1.00  0.00           C  
ATOM     59  CG1 ILE A   8       5.823  -5.627   5.617  1.00  0.00           C  
ATOM     60  CG2 ILE A   8       7.781  -5.016   4.201  1.00  0.00           C  
ATOM     61  CD1 ILE A   8       5.172  -6.246   4.391  1.00  0.00           C  
ATOM     62  N   LYS A   9      10.018  -4.053   5.698  1.00  0.00           N  
ATOM     63  CA  LYS A   9      11.472  -4.018   5.567  1.00  0.00           C  
ATOM     64  C   LYS A   9      12.132  -3.667   6.891  1.00  0.00           C  
ATOM     65  O   LYS A   9      13.064  -4.344   7.322  1.00  0.00           O  
ATOM     66  CB  LYS A   9      11.896  -3.014   4.508  1.00  0.00           C  
ATOM     67  CG  LYS A   9      11.436  -3.372   3.104  1.00  0.00           C  
ATOM     68  CD  LYS A   9      11.924  -2.363   2.076  1.00  0.00           C  
ATOM     69  CE  LYS A   9      11.473  -2.704   0.730  1.00  0.00           C  
ATOM     70  NZ  LYS A   9      11.744  -1.996  -0.363  1.00  0.00           N  
ATOM     71  N   LEU A  10      11.649  -2.609   7.536  1.00  0.00           N  
ATOM     72  CA  LEU A  10      12.205  -2.180   8.816  1.00  0.00           C  
ATOM     73  C   LEU A  10      12.281  -3.344   9.791  1.00  0.00           C  
ATOM     74  O   LEU A  10      13.324  -3.583  10.397  1.00  0.00           O  
ATOM     75  CB  LEU A  10      11.366  -1.066   9.422  1.00  0.00           C  
ATOM     76  CG  LEU A  10      11.242   0.211   8.589  1.00  0.00           C  
ATOM     77  CD1 LEU A  10      10.277   1.185   9.256  1.00  0.00           C  
ATOM     78  CD2 LEU A  10      10.455  -0.056   7.310  1.00  0.00           C  
ATOM     79  N   MET A  11      11.176  -4.069   9.942  1.00  0.00           N  
ATOM     80  CA  MET A  11      11.121  -5.184  10.883  1.00  0.00           C  
ATOM     81  C   MET A  11      12.305  -6.118  10.689  1.00  0.00           C  
ATOM     82  O   MET A  11      13.000  -6.451  11.647  1.00  0.00           O  
ATOM     83  CB  MET A  11       9.827  -5.965  10.721  1.00  0.00           C  
ATOM     84  CG  MET A  11       8.583  -5.163  11.064  1.00  0.00           C  
ATOM     85  SD  MET A  11       7.060  -6.121  10.874  1.00  0.00           S  
ATOM     86  CE  MET A  11       7.218  -7.266  12.241  1.00  0.00           C  
ATOM     87  N   ASN A  12      12.535  -6.540   9.448  1.00  0.00           N  
ATOM     88  CA  ASN A  12      13.618  -7.473   9.151  1.00  0.00           C  
ATOM     89  C   ASN A  12      14.927  -7.026   9.780  1.00  0.00           C  
ATOM     90  O   ASN A  12      15.577  -7.801  10.478  1.00  0.00           O  
ATOM     91  CB  ASN A  12      13.803  -7.632   7.651  1.00  0.00           C  
ATOM     92  CG  ASN A  12      12.606  -8.286   6.980  1.00  0.00           C  
ATOM     93  OD1 ASN A  12      12.221  -9.402   7.324  1.00  0.00           O  
ATOM     94  ND2 ASN A  12      12.012  -7.587   6.016  1.00  0.00           N  
ATOM     95  N   PRO A  13      15.312  -5.777   9.531  1.00  0.00           N  
ATOM     96  CA  PRO A  13      16.573  -5.253  10.047  1.00  0.00           C  
ATOM     97  C   PRO A  13      16.771  -5.546  11.525  1.00  0.00           C  
ATOM     98  O   PRO A  13      17.798  -6.096  11.920  1.00  0.00           O  
ATOM     99  CB  PRO A  13      16.461  -3.751   9.838  1.00  0.00           C  
ATOM    100  CG  PRO A  13      15.000  -3.477   9.935  1.00  0.00           C  
ATOM    101  CD  PRO A  13      14.337  -4.680   9.333  1.00  0.00           C  
ATOM    102  N   GLN A  14      15.788  -5.180  12.343  1.00  0.00           N  
ATOM    103  CA  GLN A  14      15.889  -5.374  13.786  1.00  0.00           C  
ATOM    104  C   GLN A  14      16.375  -6.775  14.118  1.00  0.00           C  
ATOM    105  O   GLN A  14      17.355  -6.941  14.843  1.00  0.00           O  
ATOM    106  CB  GLN A  14      14.548  -5.129  14.460  1.00  0.00           C  
ATOM    107  CG  GLN A  14      14.007  -3.723  14.253  1.00  0.00           C  
ATOM    108  CD  GLN A  14      14.811  -2.668  14.994  1.00  0.00           C  
ATOM    109  OE1 GLN A  14      15.074  -2.798  16.199  1.00  0.00           O  
ATOM    110  NE2 GLN A  14      15.207  -1.616  14.283  1.00  0.00           N  
ATOM    111  N   ARG A  15      15.690  -7.785  13.588  1.00  0.00           N  
ATOM    112  CA  ARG A  15      16.040  -9.173  13.873  1.00  0.00           C  
ATOM    113  C   ARG A  15      17.540  -9.392  13.754  1.00  0.00           C  
ATOM    114  O   ARG A  15      18.177  -9.871  14.691  1.00  0.00           O  
ATOM    115  CB  ARG A  15      15.313 -10.120  12.933  1.00  0.00           C  
ATOM    116  CG  ARG A  15      13.803 -10.122  13.109  1.00  0.00           C  
ATOM    117  CD  ARG A  15      13.125 -11.097  12.161  1.00  0.00           C  
ATOM    118  NE  ARG A  15      11.674 -11.085  12.321  1.00  0.00           N  
ATOM    119  CZ  ARG A  15      10.829 -11.854  11.641  1.00  0.00           C  
ATOM    120  NH1 ARG A  15      11.278 -12.718  10.734  1.00  0.00           N  
ATOM    121  NH2 ARG A  15       9.522 -11.758  11.870  1.00  0.00           N  
ATOM    122  N   SER A  16      18.104  -9.041  12.602  1.00  0.00           N  
ATOM    123  CA  SER A  16      19.529  -9.246  12.360  1.00  0.00           C  
ATOM    124  C   SER A  16      20.360  -8.809  13.555  1.00  0.00           C  
ATOM    125  O   SER A  16      21.137  -9.593  14.096  1.00  0.00           O  
ATOM    126  CB  SER A  16      19.978  -8.484  11.123  1.00  0.00           C  
ATOM    127  OG  SER A  16      19.322  -8.973   9.966  1.00  0.00           O  
ATOM    128  N   THR A  17      20.197  -7.555  13.967  1.00  0.00           N  
ATOM    129  CA  THR A  17      20.975  -7.013  15.078  1.00  0.00           C  
ATOM    130  C   THR A  17      21.042  -8.011  16.223  1.00  0.00           C  
ATOM    131  O   THR A  17      22.128  -8.398  16.652  1.00  0.00           O  
ATOM    132  CB  THR A  17      20.385  -5.705  15.579  1.00  0.00           C  
ATOM    133  OG1 THR A  17      20.390  -4.750  14.515  1.00  0.00           O  
ATOM    134  CG2 THR A  17      18.948  -5.899  16.069  1.00  0.00           C  
ATOM    135  N   VAL A  18      19.882  -8.428  16.720  1.00  0.00           N  
ATOM    136  CA  VAL A  18      19.826  -9.352  17.849  1.00  0.00           C  
ATOM    137  C   VAL A  18      20.859 -10.452  17.664  1.00  0.00           C  
ATOM    138  O   VAL A  18      21.731 -10.638  18.512  1.00  0.00           O  
ATOM    139  CB  VAL A  18      18.447  -9.972  18.007  1.00  0.00           C  
ATOM    140  CG1 VAL A  18      18.439 -10.984  19.151  1.00  0.00           C  
ATOM    141  CG2 VAL A  18      17.412  -8.895  18.324  1.00  0.00           C  
ATOM    142  N   TRP A  19      20.762 -11.182  16.557  1.00  0.00           N  
ATOM    143  CA  TRP A  19      21.673 -12.292  16.295  1.00  0.00           C  
ATOM    144  C   TRP A  19      23.099 -11.923  16.670  1.00  0.00           C  
ATOM    145  O   TRP A  19      23.714 -12.579  17.509  1.00  0.00           O  
ATOM    146  CB  TRP A  19      21.622 -12.700  14.832  1.00  0.00           C  
ATOM    147  CG  TRP A  19      20.310 -13.289  14.405  1.00  0.00           C  
ATOM    148  CD1 TRP A  19      19.271 -12.636  13.795  1.00  0.00           C  
ATOM    149  CD2 TRP A  19      19.895 -14.649  14.556  1.00  0.00           C  
ATOM    150  NE1 TRP A  19      18.254 -13.542  13.574  1.00  0.00           N  
ATOM    151  CE2 TRP A  19      18.605 -14.781  14.028  1.00  0.00           C  
ATOM    152  CE3 TRP A  19      20.497 -15.792  15.096  1.00  0.00           C  
ATOM    153  CZ2 TRP A  19      17.963 -16.025  14.052  1.00  0.00           C  
ATOM    154  CZ3 TRP A  19      19.810 -17.012  15.094  1.00  0.00           C  
ATOM    155  CH2 TRP A  19      18.611 -17.137  14.604  1.00  0.00           C  
ATOM    156  N   TYR A  20      23.626 -10.872  16.048  1.00  0.00           N  
ATOM    157  CA  TYR A  20      25.002 -10.453  16.297  1.00  0.00           C  
ATOM    158  C   TYR A  20      25.339 -10.546  17.776  1.00  0.00           C  
ATOM    159  O   TYR A  20      26.457 -10.234  18.184  1.00  0.00           O  
ATOM    160  CB  TYR A  20      25.228  -9.029  15.814  1.00  0.00           C  
ATOM    161  CG  TYR A  20      25.083  -8.862  14.321  1.00  0.00           C  
ATOM    162  CD1 TYR A  20      23.868  -8.489  13.757  1.00  0.00           C  
ATOM    163  CE1 TYR A  20      23.757  -8.341  12.380  1.00  0.00           C  
ATOM    164  CD2 TYR A  20      26.162  -9.078  13.472  1.00  0.00           C  
ATOM    165  CE2 TYR A  20      26.009  -8.919  12.099  1.00  0.00           C  
ATOM    166  CZ  TYR A  20      24.861  -8.566  11.565  1.00  0.00           C  
ATOM    167  OH  TYR A  20      24.745  -8.417  10.188  1.00  0.00           O  
TER
