# Supplementary material for: PeptideBuilder: A simple Python library to generate model peptides
Source: PeerJ. 2013 May 21;1:e80. doi: 10.7717/peerj.80 (PMC3661355; doi:10.7717/peerj.80)
Supplement: Supplemental Information 1 [file peerj-01-80-s001.zip › PeptideBuilder/unitTests.expected/test2.pdb]

ATOM      1  N   ALA A   1      -0.525   1.362   0.000  1.00  0.00           N  
ATOM      2  CA  ALA A   1       0.000   0.000   0.000  1.00  0.00           C  
ATOM      3  C   ALA A   1       1.520   0.000   0.000  1.00  0.00           C  
ATOM      4  O   ALA A   1       2.144  -0.800   0.695  1.00  0.00           O  
ATOM      5  CB  ALA A   1      -0.507  -0.774  -1.206  1.00  0.00           C  
ATOM      6  N   CYS A   2       2.116   0.897  -0.780  1.00  0.00           N  
ATOM      7  CA  CYS A   2       3.571   0.988  -0.859  1.00  0.00           C  
ATOM      8  C   CYS A   2       4.172   1.270   0.508  1.00  0.00           C  
ATOM      9  O   CYS A   2       5.190   0.686   0.876  1.00  0.00           O  
ATOM     10  CB  CYS A   2       3.991   2.078  -1.832  1.00  0.00           C  
ATOM     11  SG  CYS A   2       3.452   1.785  -3.533  1.00  0.00           S  
ATOM     12  N   ASP A   3       3.542   2.167   1.263  1.00  0.00           N  
ATOM     13  CA  ASP A   3       4.029   2.516   2.594  1.00  0.00           C  
ATOM     14  C   ASP A   3       4.107   1.288   3.487  1.00  0.00           C  
ATOM     15  O   ASP A   3       5.080   1.108   4.217  1.00  0.00           O  
ATOM     16  CB  ASP A   3       3.133   3.559   3.243  1.00  0.00           C  
ATOM     17  CG  ASP A   3       3.175   4.903   2.534  1.00  0.00           C  
ATOM     18  OD1 ASP A   3       4.280   5.394   2.220  1.00  0.00           O  
ATOM     19  OD2 ASP A   3       2.091   5.476   2.289  1.00  0.00           O  
ATOM     20  N   GLU A   4       3.082   0.443   3.429  1.00  0.00           N  
ATOM     21  CA  GLU A   4       3.049  -0.769   4.242  1.00  0.00           C  
ATOM     22  C   GLU A   4       4.267  -1.640   3.977  1.00  0.00           C  
ATOM     23  O   GLU A   4       4.878  -2.159   4.910  1.00  0.00           O  
ATOM     24  CB  GLU A   4       1.785  -1.569   3.971  1.00  0.00           C  
ATOM     25  CG  GLU A   4       0.506  -0.846   4.361  1.00  0.00           C  
ATOM     26  CD  GLU A   4      -0.750  -1.658   4.091  1.00  0.00           C  
ATOM     27  OE1 GLU A   4      -0.649  -2.748   3.488  1.00  0.00           O  
ATOM     28  OE2 GLU A   4      -1.843  -1.199   4.486  1.00  0.00           O  
ATOM     29  N   PHE A   5       4.620  -1.802   2.705  1.00  0.00           N  
ATOM     30  CA  PHE A   5       5.773  -2.617   2.334  1.00  0.00           C  
ATOM     31  C   PHE A   5       7.028  -2.126   3.037  1.00  0.00           C  
ATOM     32  O   PHE A   5       7.801  -2.924   3.564  1.00  0.00           O  
ATOM     33  CB  PHE A   5       5.991  -2.594   0.830  1.00  0.00           C  
ATOM     34  CG  PHE A   5       4.877  -3.220   0.046  1.00  0.00           C  
ATOM     35  CD1 PHE A   5       3.841  -2.431  -0.441  1.00  0.00           C  
ATOM     36  CE1 PHE A   5       2.808  -3.011  -1.168  1.00  0.00           C  
ATOM     37  CD2 PHE A   5       4.879  -4.589  -0.195  1.00  0.00           C  
ATOM     38  CE2 PHE A   5       3.846  -5.169  -0.922  1.00  0.00           C  
ATOM     39  CZ  PHE A   5       2.810  -4.380  -1.408  1.00  0.00           C  
ATOM     40  N   GLY A   6       7.232  -0.812   3.045  1.00  0.00           N  
ATOM     41  CA  GLY A   6       8.405  -0.228   3.690  1.00  0.00           C  
ATOM     42  C   GLY A   6       8.501  -0.670   5.141  1.00  0.00           C  
ATOM     43  O   GLY A   6       9.572  -1.057   5.606  1.00  0.00           O  
ATOM     44  N   HIS A   7       7.382  -0.612   5.857  1.00  0.00           N  
ATOM     45  CA  HIS A   7       7.356  -1.011   7.262  1.00  0.00           C  
ATOM     46  C   HIS A   7       7.905  -2.417   7.440  1.00  0.00           C  
ATOM     47  O   HIS A   7       8.728  -2.659   8.321  1.00  0.00           O  
ATOM     48  CB  HIS A   7       5.942  -0.944   7.816  1.00  0.00           C  
ATOM     49  CG  HIS A   7       5.364   0.429   7.819  1.00  0.00           C  
ATOM     50  ND1 HIS A   7       5.727   1.393   8.738  1.00  0.00           N  
ATOM     51  CD2 HIS A   7       4.444   0.998   7.010  1.00  0.00           C  
ATOM     52  CE1 HIS A   7       5.046   2.494   8.481  1.00  0.00           C  
ATOM     53  NE2 HIS A   7       4.246   2.270   7.414  1.00  0.00           N  
ATOM     54  N   ILE A   8       7.449  -3.346   6.605  1.00  0.00           N  
ATOM     55  CA  ILE A   8       7.906  -4.730   6.684  1.00  0.00           C  
ATOM     56  C   ILE A   8       9.425  -4.772   6.647  1.00  0.00           C  
ATOM     57  O   ILE A   8      10.052  -5.444   7.464  1.00  0.00           O  
ATOM     58  CB  ILE A   8       7.348  -5.579   5.553  1.00  0.00           C  
ATOM     59  CG1 ILE A   8       5.823  -5.627   5.617  1.00  0.00           C  
ATOM     60  CG2 ILE A   8       7.781  -5.016   4.201  1.00  0.00           C  
ATOM     61  CD1 ILE A   8       5.172  -6.246   4.391  1.00  0.00           C  
ATOM     62  N   LYS A   9      10.018  -4.053   5.698  1.00  0.00           N  
ATOM     63  CA  LYS A   9      11.472  -4.018   5.567  1.00  0.00           C  
ATOM     64  C   LYS A   9      12.132  -3.667   6.891  1.00  0.00           C  
ATOM     65  O   LYS A   9      13.064  -4.344   7.322  1.00  0.00           O  
ATOM     66  CB  LYS A   9      11.896  -3.014   4.508  1.00  0.00           C  
ATOM     67  CG  LYS A   9      11.436  -3.372   3.104  1.00  0.00           C  
ATOM     68  CD  LYS A   9      11.924  -2.363   2.076  1.00  0.00           C  
ATOM     69  CE  LYS A   9      11.473  -2.704   0.730  1.00  0.00           C  
ATOM     70  NZ  LYS A   9      11.744  -1.996  -0.363  1.00  0.00           N  
ATOM     71  N   LEU A  10      11.649  -2.609   7.536  1.00  0.00           N  
ATOM     72  CA  LEU A  10      12.205  -2.180   8.816  1.00  0.00           C  
ATOM     73  C   LEU A  10      12.281  -3.344   9.791  1.00  0.00           C  
ATOM     74  O   LEU A  10      13.324  -3.583  10.397  1.00  0.00           O  
ATOM     75  CB  LEU A  10      11.366  -1.066   9.422  1.00  0.00           C  
ATOM     76  CG  LEU A  10      11.242   0.211   8.589  1.00  0.00           C  
ATOM     77  CD1 LEU A  10      10.277   1.185   9.256  1.00  0.00           C  
ATOM     78  CD2 LEU A  10      10.455  -0.056   7.310  1.00  0.00           C  
ATOM     79  N   MET A  11      11.176  -4.069   9.942  1.00  0.00           N  
ATOM     80  CA  MET A  11      11.135  -5.211  10.851  1.00  0.00           C  
ATOM     81  C   MET A  11      12.310  -6.143  10.607  1.00  0.00           C  
ATOM     82  O   MET A  11      13.022  -6.507  11.542  1.00  0.00           O  
ATOM     83  CB  MET A  11       9.834  -5.982  10.691  1.00  0.00           C  
ATOM     84  CG  MET A  11       8.600  -5.185  11.081  1.00  0.00           C  
ATOM     85  SD  MET A  11       7.069  -6.132  10.892  1.00  0.00           S  
ATOM     86  CE  MET A  11       7.248  -7.317  12.222  1.00  0.00           C  
ATOM     87  N   ASN A  12      12.515  -6.530   9.351  1.00  0.00           N  
ATOM     88  CA  ASN A  12      13.614  -7.424   9.000  1.00  0.00           C  
ATOM     89  C   ASN A  12      14.929  -6.953   9.601  1.00  0.00           C  
ATOM     90  O   ASN A  12      15.621  -7.725  10.262  1.00  0.00           O  
ATOM     91  CB  ASN A  12      13.759  -7.543   7.492  1.00  0.00           C  
ATOM     92  CG  ASN A  12      12.561  -8.216   6.841  1.00  0.00           C  
ATOM     93  OD1 ASN A  12      12.219  -9.350   7.170  1.00  0.00           O  
ATOM     94  ND2 ASN A  12      11.919  -7.513   5.912  1.00  0.00           N  
ATOM     95  N   PRO A  13      15.270  -5.688   9.371  1.00  0.00           N  
ATOM     96  CA  PRO A  13      16.511  -5.127   9.898  1.00  0.00           C  
ATOM     97  C   PRO A  13      16.714  -5.434  11.373  1.00  0.00           C  
ATOM     98  O   PRO A  13      17.759  -5.953  11.764  1.00  0.00           O  
ATOM     99  CB  PRO A  13      16.347  -3.628   9.710  1.00  0.00           C  
ATOM    100  CG  PRO A  13      14.876  -3.406   9.805  1.00  0.00           C  
ATOM    101  CD  PRO A  13      14.258  -4.624   9.184  1.00  0.00           C  
ATOM    102  N   GLN A  14      15.717  -5.114  12.192  1.00  0.00           N  
ATOM    103  CA  GLN A  14      15.802  -5.363  13.628  1.00  0.00           C  
ATOM    104  C   GLN A  14      16.304  -6.770  13.910  1.00  0.00           C  
ATOM    105  O   GLN A  14      17.277  -6.952  14.639  1.00  0.00           O  
ATOM    106  CB  GLN A  14      14.451  -5.163  14.294  1.00  0.00           C  
ATOM    107  CG  GLN A  14      13.892  -3.758  14.136  1.00  0.00           C  
ATOM    108  CD  GLN A  14      14.673  -2.722  14.929  1.00  0.00           C  
ATOM    109  OE1 GLN A  14      14.922  -2.897  16.131  1.00  0.00           O  
ATOM    110  NE2 GLN A  14      15.063  -1.638  14.265  1.00  0.00           N  
ATOM    111  N   ARG A  15      15.639  -7.767  13.332  1.00  0.00           N  
ATOM    112  CA  ARG A  15      16.032  -9.159  13.532  1.00  0.00           C  
ATOM    113  C   ARG A  15      17.535  -9.328  13.380  1.00  0.00           C  
ATOM    114  O   ARG A  15      18.199  -9.841  14.279  1.00  0.00           O  
ATOM    115  CB  ARG A  15      15.318 -10.071  12.548  1.00  0.00           C  
ATOM    116  CG  ARG A  15      13.811 -10.126  12.744  1.00  0.00           C  
ATOM    117  CD  ARG A  15      13.147 -11.064  11.750  1.00  0.00           C  
ATOM    118  NE  ARG A  15      11.698 -11.103  11.930  1.00  0.00           N  
ATOM    119  CZ  ARG A  15      10.865 -11.856  11.217  1.00  0.00           C  
ATOM    120  NH1 ARG A  15      11.324 -12.653  10.257  1.00  0.00           N  
ATOM    121  NH2 ARG A  15       9.560 -11.810  11.469  1.00  0.00           N  
ATOM    122  N   SER A  16      18.072  -8.896  12.243  1.00  0.00           N  
ATOM    123  CA  SER A  16      19.506  -9.007  11.988  1.00  0.00           C  
ATOM    124  C   SER A  16      20.316  -8.573  13.199  1.00  0.00           C  
ATOM    125  O   SER A  16      21.140  -9.334  13.705  1.00  0.00           O  
ATOM    126  CB  SER A  16      19.903  -8.168  10.785  1.00  0.00           C  
ATOM    127  OG  SER A  16      19.271  -8.644   9.610  1.00  0.00           O  
ATOM    128  N   THR A  17      20.083  -7.350  13.666  1.00  0.00           N  
ATOM    129  CA  THR A  17      20.803  -6.828  14.824  1.00  0.00           C  
ATOM    130  C   THR A  17      20.886  -7.876  15.922  1.00  0.00           C  
ATOM    131  O   THR A  17      21.976  -8.233  16.364  1.00  0.00           O  
ATOM    132  CB  THR A  17      20.138  -5.574  15.369  1.00  0.00           C  
ATOM    133  OG1 THR A  17      20.127  -4.569  14.352  1.00  0.00           O  
ATOM    134  CG2 THR A  17      18.699  -5.858  15.805  1.00  0.00           C  
ATOM    135  N   VAL A  18      19.733  -8.370  16.363  1.00  0.00           N  
ATOM    136  CA  VAL A  18      19.692  -9.382  17.415  1.00  0.00           C  
ATOM    137  C   VAL A  18      20.765 -10.428  17.164  1.00  0.00           C  
ATOM    138  O   VAL A  18      21.630 -10.651  18.010  1.00  0.00           O  
ATOM    139  CB  VAL A  18      18.333 -10.058  17.500  1.00  0.00           C  
ATOM    140  CG1 VAL A  18      18.342 -11.157  18.560  1.00  0.00           C  
ATOM    141  CG2 VAL A  18      17.257  -9.045  17.880  1.00  0.00           C  
ATOM    142  N   TRP A  19      20.711 -11.071  16.001  1.00  0.00           N  
ATOM    143  CA  TRP A  19      21.690 -12.096  15.653  1.00  0.00           C  
ATOM    144  C   TRP A  19      23.091 -11.668  16.058  1.00  0.00           C  
ATOM    145  O   TRP A  19      23.750 -12.348  16.842  1.00  0.00           O  
ATOM    146  CB  TRP A  19      21.660 -12.388  14.161  1.00  0.00           C  
ATOM    147  CG  TRP A  19      20.387 -13.023  13.687  1.00  0.00           C  
ATOM    148  CD1 TRP A  19      19.306 -12.391  13.130  1.00  0.00           C  
ATOM    149  CD2 TRP A  19      20.060 -14.415  13.727  1.00  0.00           C  
ATOM    150  NE1 TRP A  19      18.348 -13.340  12.835  1.00  0.00           N  
ATOM    151  CE2 TRP A  19      18.780 -14.586  13.188  1.00  0.00           C  
ATOM    152  CE3 TRP A  19      20.736 -15.556  14.174  1.00  0.00           C  
ATOM    153  CZ2 TRP A  19      18.219 -15.867  13.111  1.00  0.00           C  
ATOM    154  CZ3 TRP A  19      20.129 -16.814  14.073  1.00  0.00           C  
ATOM    155  CH2 TRP A  19      18.938 -16.975  13.573  1.00  0.00           C  
ATOM    156  N   TYR A  20      23.547 -10.539  15.523  1.00  0.00           N  
ATOM    157  CA  TYR A  20      24.879 -10.031  15.841  1.00  0.00           C  
ATOM    158  C   TYR A  20      25.186 -10.199  17.320  1.00  0.00           C  
ATOM    159  O   TYR A  20      26.265  -9.829  17.781  1.00  0.00           O  
ATOM    160  CB  TYR A  20      25.002  -8.564  15.461  1.00  0.00           C  
ATOM    161  CG  TYR A  20      24.881  -8.307  13.978  1.00  0.00           C  
ATOM    162  CD1 TYR A  20      23.655  -7.992  13.404  1.00  0.00           C  
ATOM    163  CE1 TYR A  20      23.566  -7.759  12.037  1.00  0.00           C  
ATOM    164  CD2 TYR A  20      25.995  -8.379  13.149  1.00  0.00           C  
ATOM    165  CE2 TYR A  20      25.863  -8.139  11.786  1.00  0.00           C  
ATOM    166  CZ  TYR A  20      24.704  -7.841  11.243  1.00  0.00           C  
ATOM    167  OH  TYR A  20      24.611  -7.607   9.876  1.00  0.00           O  
TER
