# Supplementary material for: PeptideBuilder: A simple Python library to generate model peptides
Source: PeerJ. 2013 May 21;1:e80. doi: 10.7717/peerj.80 (PMC3661355; doi:10.7717/peerj.80)
Supplement: Supplemental Information 1 [file peerj-01-80-s001.zip › PeptideBuilder/PDBs/1gfl_clean.pdb]

ATOM      1  N   ALA A   1     -14.093  60.494  -9.249  1.00 42.10           N  
ATOM      2  CA  ALA A   1     -14.989  61.651  -8.981  1.00 41.80           C  
ATOM      3  C   ALA A   1     -14.809  62.769 -10.006  1.00 41.60           C  
ATOM      4  O   ALA A   1     -15.790  63.397 -10.384  1.00 41.20           O  
ATOM      5  CB  ALA A   1     -14.760  62.190  -7.570  1.00 42.30           C  
ATOM      6  N   SER A   2     -13.573  62.992 -10.472  1.00 41.10           N  
ATOM      7  CA  SER A   2     -13.364  63.821 -11.651  1.00 40.30           C  
ATOM      8  C   SER A   2     -12.245  63.347 -12.591  1.00 39.80           C  
ATOM      9  O   SER A   2     -11.264  62.734 -12.155  1.00 39.50           O  
ATOM     10  CB  SER A   2     -13.236  65.292 -11.216  1.00 39.90           C  
ATOM     11  OG  SER A   2     -12.004  65.880 -11.497  1.00 39.90           O  
ATOM     12  N   LYS A   3     -12.516  63.462 -13.894  1.00 38.90           N  
ATOM     13  CA  LYS A   3     -11.712  62.828 -14.936  1.00 38.10           C  
ATOM     14  C   LYS A   3     -10.271  63.331 -14.956  1.00 37.00           C  
ATOM     15  O   LYS A   3     -10.026  64.469 -14.615  1.00 37.20           O  
ATOM     16  CB  LYS A   3     -12.368  63.066 -16.294  1.00 38.50           C  
ATOM     17  CG  LYS A   3     -12.827  61.783 -16.993  1.00 58.60           C  
ATOM     18  CD  LYS A   3     -12.215  61.615 -18.373  1.00 61.90           C  
ATOM     19  CE  LYS A   3     -11.968  62.958 -19.039  1.00 78.10           C  
ATOM     20  NZ  LYS A   3     -11.573  62.819 -20.468  1.00 94.10           N  
ATOM     21  N   GLY A   4      -9.322  62.461 -15.299  1.00 35.70           N  
ATOM     22  CA  GLY A   4      -7.907  62.824 -15.260  1.00 34.40           C  
ATOM     23  C   GLY A   4      -7.220  62.167 -14.077  1.00 33.10           C  
ATOM     24  O   GLY A   4      -6.180  61.527 -14.209  1.00 32.20           O  
ATOM     25  N   GLU A   5      -7.899  62.221 -12.937  1.00 31.90           N  
ATOM     26  CA  GLU A   5      -7.546  61.431 -11.779  1.00 31.30           C  
ATOM     27  C   GLU A   5      -7.239  59.985 -12.099  1.00 31.20           C  
ATOM     28  O   GLU A   5      -6.322  59.392 -11.549  1.00 31.40           O  
ATOM     29  CB  GLU A   5      -8.684  61.443 -10.788  1.00 31.90           C  
ATOM     30  CG  GLU A   5      -8.691  62.611  -9.834  1.00 40.30           C  
ATOM     31  CD  GLU A   5      -9.995  62.701  -9.094  1.00 44.30           C  
ATOM     32  OE1 GLU A   5     -10.615  61.645  -8.884  1.00 40.00           O  
ATOM     33  OE2 GLU A   5     -10.450  63.817  -8.801  1.00 52.00           O  
ATOM     34  N   GLU A   6      -8.095  59.372 -12.897  1.00 31.10           N  
ATOM     35  CA  GLU A   6      -7.990  57.947 -13.219  1.00 30.40           C  
ATOM     36  C   GLU A   6      -6.630  57.546 -13.818  1.00 29.80           C  
ATOM     37  O   GLU A   6      -6.218  56.391 -13.702  1.00 29.20           O  
ATOM     38  CB  GLU A   6      -9.131  57.512 -14.176  1.00 31.50           C  
ATOM     39  CG  GLU A   6      -9.973  58.665 -14.793  1.00 48.50           C  
ATOM     40  CD  GLU A   6      -9.685  58.899 -16.270  1.00 74.30           C  
ATOM     41  OE1 GLU A   6      -9.786  57.947 -17.077  1.00101.70           O  
ATOM     42  OE2 GLU A   6      -9.378  60.046 -16.635  1.00 75.10           O  
ATOM     43  N   LEU A   7      -5.933  58.496 -14.436  1.00 29.00           N  
ATOM     44  CA  LEU A   7      -4.656  58.206 -15.052  1.00 29.00           C  
ATOM     45  C   LEU A   7      -3.602  57.960 -13.978  1.00 29.70           C  
ATOM     46  O   LEU A   7      -2.540  57.389 -14.260  1.00 30.50           O  
ATOM     47  CB  LEU A   7      -4.239  59.375 -15.931  1.00 29.00           C  
ATOM     48  CG  LEU A   7      -5.135  59.571 -17.150  1.00 29.30           C  
ATOM     49  CD1 LEU A   7      -4.978  60.974 -17.691  1.00 29.00           C  
ATOM     50  CD2 LEU A   7      -4.792  58.516 -18.178  1.00 28.90           C  
ATOM     51  N   PHE A   8      -3.943  58.292 -12.730  1.00 29.10           N  
ATOM     52  CA  PHE A   8      -2.954  58.395 -11.672  1.00 28.80           C  
ATOM     53  C   PHE A   8      -3.219  57.450 -10.538  1.00 29.90           C  
ATOM     54  O   PHE A   8      -2.635  57.603  -9.467  1.00 30.60           O  
ATOM     55  CB  PHE A   8      -2.902  59.814 -11.115  1.00 26.50           C  
ATOM     56  CG  PHE A   8      -2.245  60.802 -12.027  1.00 25.50           C  
ATOM     57  CD1 PHE A   8      -0.850  60.940 -12.042  1.00 24.50           C  
ATOM     58  CD2 PHE A   8      -3.013  61.599 -12.877  1.00 24.50           C  
ATOM     59  CE1 PHE A   8      -0.232  61.861 -12.897  1.00 23.70           C  
ATOM     60  CE2 PHE A   8      -2.401  62.519 -13.736  1.00 25.00           C  
ATOM     61  CZ  PHE A   8      -1.003  62.648 -13.746  1.00 24.00           C  
ATOM     62  N   THR A   9      -4.094  56.478 -10.748  1.00 31.00           N  
ATOM     63  CA  THR A   9      -4.428  55.542  -9.683  1.00 32.10           C  
ATOM     64  C   THR A   9      -3.297  54.554  -9.354  1.00 32.50           C  
ATOM     65  O   THR A   9      -3.129  54.189  -8.176  1.00 33.80           O  
ATOM     66  CB  THR A   9      -5.707  54.748 -10.003  1.00 32.70           C  
ATOM     67  OG1 THR A   9      -5.522  54.001 -11.218  1.00 33.50           O  
ATOM     68  CG2 THR A   9      -6.895  55.710 -10.136  1.00 33.50           C  
ATOM     69  N   GLY A  10      -2.490  54.172 -10.350  1.00 31.00           N  
ATOM     70  CA  GLY A  10      -1.363  53.289 -10.077  1.00 29.40           C  
ATOM     71  C   GLY A  10      -0.012  53.987  -9.991  1.00 28.50           C  
ATOM     72  O   GLY A  10       0.071  55.184  -9.720  1.00 29.40           O  
ATOM     73  N   VAL A  11       1.063  53.235 -10.161  1.00 26.70           N  
ATOM     74  CA  VAL A  11       2.383  53.838 -10.258  1.00 25.60           C  
ATOM     75  C   VAL A  11       2.679  54.148 -11.728  1.00 25.40           C  
ATOM     76  O   VAL A  11       2.418  53.310 -12.606  1.00 26.00           O  
ATOM     77  CB  VAL A  11       3.456  52.897  -9.701  1.00 24.80           C  
ATOM     78  CG1 VAL A  11       4.827  53.511  -9.880  1.00 25.10           C  
ATOM     79  CG2 VAL A  11       3.188  52.609  -8.233  1.00 24.00           C  
ATOM     80  N   VAL A  12       3.048  55.401 -11.999  1.00 24.40           N  
ATOM     81  CA  VAL A  12       3.190  55.922 -13.361  1.00 23.20           C  
ATOM     82  C   VAL A  12       4.686  56.167 -13.642  1.00 23.30           C  
ATOM     83  O   VAL A  12       5.383  56.805 -12.825  1.00 22.00           O  
ATOM     84  CB  VAL A  12       2.368  57.245 -13.546  1.00 22.10           C  
ATOM     85  CG1 VAL A  12       2.571  57.855 -14.957  1.00 22.10           C  
ATOM     86  CG2 VAL A  12       0.901  56.950 -13.330  1.00 22.40           C  
ATOM     87  N   PRO A  13       5.213  55.613 -14.776  1.00 23.20           N  
ATOM     88  CA  PRO A  13       6.574  55.912 -15.265  1.00 22.60           C  
ATOM     89  C   PRO A  13       6.754  57.375 -15.658  1.00 22.30           C  
ATOM     90  O   PRO A  13       5.813  58.019 -16.139  1.00 23.10           O  
ATOM     91  CB  PRO A  13       6.760  54.978 -16.470  1.00 22.70           C  
ATOM     92  CG  PRO A  13       5.559  54.065 -16.449  1.00 23.50           C  
ATOM     93  CD  PRO A  13       4.465  54.775 -15.730  1.00 22.80           C  
ATOM     94  N   ILE A  14       7.929  57.925 -15.340  1.00 21.40           N  
ATOM     95  CA  ILE A  14       8.240  59.331 -15.585  1.00 20.60           C  
ATOM     96  C   ILE A  14       9.483  59.454 -16.468  1.00 21.00           C  
ATOM     97  O   ILE A  14      10.473  58.744 -16.286  1.00 21.70           O  
ATOM     98  CB  ILE A  14       8.496  60.111 -14.259  1.00 19.00           C  
ATOM     99  CG1 ILE A  14       7.270  59.996 -13.341  1.00 19.00           C  
ATOM    100  CG2 ILE A  14       8.817  61.572 -14.562  1.00 18.10           C  
ATOM    101  CD1 ILE A  14       7.493  60.586 -11.928  1.00 18.90           C  
ATOM    102  N   LEU A  15       9.440  60.371 -17.414  1.00 21.20           N  
ATOM    103  CA  LEU A  15      10.600  60.647 -18.221  1.00 21.90           C  
ATOM    104  C   LEU A  15      10.861  62.113 -18.061  1.00 20.30           C  
ATOM    105  O   LEU A  15       9.937  62.907 -18.169  1.00 21.10           O  
ATOM    106  CB  LEU A  15      10.276  60.352 -19.686  1.00 25.20           C  
ATOM    107  CG  LEU A  15      11.242  59.473 -20.463  1.00 28.00           C  
ATOM    108  CD1 LEU A  15      12.693  59.920 -20.198  1.00 29.10           C  
ATOM    109  CD2 LEU A  15      10.999  58.002 -20.051  1.00 29.90           C  
ATOM    110  N   VAL A  16      12.109  62.484 -17.817  1.00 19.00           N  
ATOM    111  CA  VAL A  16      12.458  63.889 -17.680  1.00 18.60           C  
ATOM    112  C   VAL A  16      13.609  64.188 -18.634  1.00 18.50           C  
ATOM    113  O   VAL A  16      14.568  63.414 -18.710  1.00 18.70           O  
ATOM    114  CB  VAL A  16      12.907  64.232 -16.216  1.00 18.30           C  
ATOM    115  CG1 VAL A  16      13.209  65.708 -16.089  1.00 18.00           C  
ATOM    116  CG2 VAL A  16      11.818  63.875 -15.238  1.00 17.40           C  
ATOM    117  N   GLU A  17      13.498  65.289 -19.380  1.00 19.00           N  
ATOM    118  CA  GLU A  17      14.566  65.713 -20.284  1.00 19.10           C  
ATOM    119  C   GLU A  17      14.769  67.191 -20.259  1.00 18.90           C  
ATOM    120  O   GLU A  17      13.810  67.955 -20.255  1.00 19.80           O  
ATOM    121  CB  GLU A  17      14.278  65.240 -21.714  1.00 20.10           C  
ATOM    122  CG  GLU A  17      14.929  63.916 -21.969  1.00 34.00           C  
ATOM    123  CD  GLU A  17      14.409  63.218 -23.179  1.00 56.00           C  
ATOM    124  OE1 GLU A  17      13.819  63.897 -24.057  1.00 77.30           O  
ATOM    125  OE2 GLU A  17      14.641  61.987 -23.263  1.00 83.00           O  
ATOM    126  N   LEU A  18      16.012  67.597 -20.073  1.00 18.90           N  
ATOM    127  CA  LEU A  18      16.312  68.993 -19.861  1.00 20.00           C  
ATOM    128  C   LEU A  18      17.446  69.379 -20.772  1.00 20.40           C  
ATOM    129  O   LEU A  18      18.468  68.691 -20.829  1.00 20.70           O  
ATOM    130  CB  LEU A  18      16.720  69.227 -18.396  1.00 20.90           C  
ATOM    131  CG  LEU A  18      17.333  70.473 -17.729  1.00 21.90           C  
ATOM    132  CD1 LEU A  18      18.660  70.797 -18.354  1.00 22.80           C  
ATOM    133  CD2 LEU A  18      16.416  71.643 -17.717  1.00 22.00           C  
ATOM    134  N   ASP A  19      17.306  70.538 -21.401  1.00 21.00           N  
ATOM    135  CA  ASP A  19      18.412  71.124 -22.149  1.00 21.40           C  
ATOM    136  C   ASP A  19      18.579  72.494 -21.598  1.00 21.20           C  
ATOM    137  O   ASP A  19      17.605  73.167 -21.338  1.00 21.90           O  
ATOM    138  CB  ASP A  19      18.119  71.184 -23.659  1.00 21.70           C  
ATOM    139  CG  ASP A  19      18.237  69.815 -24.324  1.00 34.10           C  
ATOM    140  OD1 ASP A  19      19.371  69.285 -24.410  1.00 38.70           O  
ATOM    141  OD2 ASP A  19      17.191  69.232 -24.698  1.00 58.80           O  
ATOM    142  N   GLY A  20      19.797  72.800 -21.188  1.00 22.00           N  
ATOM    143  CA  GLY A  20      20.022  74.039 -20.500  1.00 21.60           C  
ATOM    144  C   GLY A  20      21.252  74.743 -20.989  1.00 22.00           C  
ATOM    145  O   GLY A  20      22.142  74.153 -21.616  1.00 22.60           O  
ATOM    146  N   ASP A  21      21.338  75.991 -20.575  1.00 22.00           N  
ATOM    147  CA  ASP A  21      22.424  76.860 -20.930  1.00 22.50           C  
ATOM    148  C   ASP A  21      22.467  77.859 -19.793  1.00 22.40           C  
ATOM    149  O   ASP A  21      21.555  78.665 -19.637  1.00 23.30           O  
ATOM    150  CB  ASP A  21      22.069  77.547 -22.263  1.00 23.80           C  
ATOM    151  CG  ASP A  21      22.985  78.736 -22.626  1.00 31.90           C  
ATOM    152  OD1 ASP A  21      23.675  79.332 -21.756  1.00 30.90           O  
ATOM    153  OD2 ASP A  21      22.914  79.152 -23.806  1.00 54.10           O  
ATOM    154  N   VAL A  22      23.576  77.891 -19.066  1.00 22.50           N  
ATOM    155  CA  VAL A  22      23.717  78.814 -17.953  1.00 22.60           C  
ATOM    156  C   VAL A  22      24.989  79.616 -18.166  1.00 22.90           C  
ATOM    157  O   VAL A  22      26.082  79.062 -18.159  1.00 23.90           O  
ATOM    158  CB  VAL A  22      23.775  78.049 -16.566  1.00 22.10           C  
ATOM    159  CG1 VAL A  22      24.133  79.016 -15.440  1.00 21.80           C  
ATOM    160  CG2 VAL A  22      22.425  77.356 -16.278  1.00 21.50           C  
ATOM    161  N   ASN A  23      24.836  80.909 -18.424  1.00 23.70           N  
ATOM    162  CA  ASN A  23      25.982  81.777 -18.723  1.00 25.40           C  
ATOM    163  C   ASN A  23      26.765  81.276 -19.963  1.00 26.40           C  
ATOM    164  O   ASN A  23      28.004  81.352 -19.996  1.00 28.10           O  
ATOM    165  CB  ASN A  23      26.929  81.841 -17.504  1.00 24.40           C  
ATOM    166  CG  ASN A  23      26.506  82.885 -16.467  1.00 24.90           C  
ATOM    167  OD1 ASN A  23      27.345  83.464 -15.788  1.00 35.80           O  
ATOM    168  ND2 ASN A  23      25.213  83.111 -16.325  1.00 24.50           N  
ATOM    169  N   GLY A  24      26.072  80.637 -20.907  1.00 26.90           N  
ATOM    170  CA  GLY A  24      26.765  80.029 -22.038  1.00 26.80           C  
ATOM    171  C   GLY A  24      27.172  78.573 -21.893  1.00 26.90           C  
ATOM    172  O   GLY A  24      27.385  77.909 -22.906  1.00 28.30           O  
ATOM    173  N   HIS A  25      27.300  78.064 -20.668  1.00 26.50           N  
ATOM    174  CA  HIS A  25      27.607  76.658 -20.450  1.00 25.70           C  
ATOM    175  C   HIS A  25      26.385  75.838 -20.790  1.00 25.70           C  
ATOM    176  O   HIS A  25      25.313  76.043 -20.234  1.00 25.50           O  
ATOM    177  CB  HIS A  25      27.998  76.409 -18.986  1.00 27.60           C  
ATOM    178  CG  HIS A  25      29.177  77.235 -18.444  1.00 29.40           C  
ATOM    179  ND1 HIS A  25      29.084  78.500 -17.845  1.00 29.80           N  
ATOM    180  CD2 HIS A  25      30.556  76.848 -18.530  1.00 30.80           C  
ATOM    181  CE1 HIS A  25      30.374  78.912 -17.570  1.00 31.10           C  
ATOM    182  NE2 HIS A  25      31.249  77.986 -17.975  1.00 31.70           N  
ATOM    183  N   LYS A  26      26.527  74.941 -21.748  1.00 25.30           N  
ATOM    184  CA  LYS A  26      25.426  74.094 -22.141  1.00 25.00           C  
ATOM    185  C   LYS A  26      25.553  72.692 -21.569  1.00 24.60           C  
ATOM    186  O   LYS A  26      26.657  72.164 -21.432  1.00 25.30           O  
ATOM    187  CB  LYS A  26      25.357  74.040 -23.660  1.00 25.70           C  
ATOM    188  CG  LYS A  26      25.176  75.408 -24.260  1.00 34.10           C  
ATOM    189  CD  LYS A  26      24.093  75.375 -25.312  1.00 62.70           C  
ATOM    190  CE  LYS A  26      24.300  76.464 -26.344  1.00 74.00           C  
ATOM    191  NZ  LYS A  26      24.223  77.827 -25.743  1.00 89.90           N  
ATOM    192  N   PHE A  27      24.416  72.080 -21.258  1.00 23.20           N  
ATOM    193  CA  PHE A  27      24.405  70.732 -20.713  1.00 21.80           C  
ATOM    194  C   PHE A  27      23.019  70.146 -20.902  1.00 20.70           C  
ATOM    195  O   PHE A  27      22.058  70.870 -21.154  1.00 20.10           O  
ATOM    196  CB  PHE A  27      24.775  70.772 -19.213  1.00 21.90           C  
ATOM    197  CG  PHE A  27      23.867  71.650 -18.386  1.00 20.80           C  
ATOM    198  CD1 PHE A  27      24.073  73.017 -18.329  1.00 20.60           C  
ATOM    199  CD2 PHE A  27      22.738  71.107 -17.756  1.00 20.40           C  
ATOM    200  CE1 PHE A  27      23.164  73.834 -17.673  1.00 21.30           C  
ATOM    201  CE2 PHE A  27      21.833  71.910 -17.094  1.00 19.50           C  
ATOM    202  CZ  PHE A  27      22.034  73.272 -17.051  1.00 20.00           C  
ATOM    203  N   SER A  28      22.943  68.834 -20.862  1.00 20.60           N  
ATOM    204  CA  SER A  28      21.680  68.141 -20.900  1.00 21.50           C  
ATOM    205  C   SER A  28      21.631  67.159 -19.756  1.00 21.30           C  
ATOM    206  O   SER A  28      22.660  66.616 -19.347  1.00 21.00           O  
ATOM    207  CB  SER A  28      21.545  67.374 -22.201  1.00 21.20           C  
ATOM    208  OG  SER A  28      21.591  68.307 -23.244  1.00 24.50           O  
ATOM    209  N   VAL A  29      20.429  66.909 -19.253  1.00 21.20           N  
ATOM    210  CA  VAL A  29      20.241  65.807 -18.338  1.00 20.90           C  
ATOM    211  C   VAL A  29      18.953  65.063 -18.662  1.00 20.50           C  
ATOM    212  O   VAL A  29      17.994  65.649 -19.157  1.00 21.30           O  
ATOM    213  CB  VAL A  29      20.333  66.274 -16.798  1.00 20.50           C  
ATOM    214  CG1 VAL A  29      20.576  67.759 -16.697  1.00 19.80           C  
ATOM    215  CG2 VAL A  29      19.131  65.827 -16.015  1.00 19.80           C  
ATOM    216  N   SER A  30      19.022  63.749 -18.555  1.00 20.80           N  
ATOM    217  CA  SER A  30      17.870  62.880 -18.678  1.00 22.30           C  
ATOM    218  C   SER A  30      17.591  62.257 -17.311  1.00 21.90           C  
ATOM    219  O   SER A  30      18.535  61.942 -16.579  1.00 22.30           O  
ATOM    220  CB  SER A  30      18.167  61.765 -19.691  1.00 23.60           C  
ATOM    221  OG  SER A  30      18.188  62.295 -21.018  1.00 28.70           O  
ATOM    222  N   GLY A  31      16.319  61.992 -17.021  1.00 21.10           N  
ATOM    223  CA  GLY A  31      15.958  61.347 -15.782  1.00 20.30           C  
ATOM    224  C   GLY A  31      14.802  60.417 -16.015  1.00 20.30           C  
ATOM    225  O   GLY A  31      14.128  60.506 -17.037  1.00 21.10           O  
ATOM    226  N   GLU A  32      14.710  59.396 -15.178  1.00 20.10           N  
ATOM    227  CA  GLU A  32      13.583  58.464 -15.195  1.00 19.70           C  
ATOM    228  C   GLU A  32      13.203  58.114 -13.748  1.00 19.30           C  
ATOM    229  O   GLU A  32      14.048  58.115 -12.851  1.00 19.40           O  
ATOM    230  CB  GLU A  32      13.967  57.170 -15.924  1.00 19.50           C  
ATOM    231  CG  GLU A  32      15.246  56.564 -15.394  1.00 34.40           C  
ATOM    232  CD  GLU A  32      15.472  55.126 -15.836  1.00 58.10           C  
ATOM    233  OE1 GLU A  32      14.694  54.633 -16.688  1.00 79.30           O  
ATOM    234  OE2 GLU A  32      16.449  54.500 -15.341  1.00 66.90           O  
ATOM    235  N   GLY A  33      11.970  57.685 -13.562  1.00 19.10           N  
ATOM    236  CA  GLY A  33      11.553  57.198 -12.260  1.00 19.90           C  
ATOM    237  C   GLY A  33      10.079  56.859 -12.280  1.00 20.00           C  
ATOM    238  O   GLY A  33       9.534  56.538 -13.360  1.00 19.20           O  
ATOM    239  N   GLU A  34       9.426  56.973 -11.120  1.00 18.70           N  
ATOM    240  CA  GLU A  34       8.018  56.672 -11.033  1.00 18.40           C  
ATOM    241  C   GLU A  34       7.334  57.475  -9.987  1.00 18.10           C  
ATOM    242  O   GLU A  34       7.975  58.032  -9.099  1.00 18.40           O  
ATOM    243  CB  GLU A  34       7.788  55.204 -10.772  1.00 18.50           C  
ATOM    244  CG  GLU A  34       8.671  54.621  -9.737  1.00 28.40           C  
ATOM    245  CD  GLU A  34       8.470  53.120  -9.591  1.00 40.90           C  
ATOM    246  OE1 GLU A  34       8.605  52.382 -10.599  1.00 43.10           O  
ATOM    247  OE2 GLU A  34       8.144  52.683  -8.460  1.00 45.40           O  
ATOM    248  N   GLY A  35       6.055  57.698 -10.223  1.00 17.90           N  
ATOM    249  CA  GLY A  35       5.289  58.578  -9.380  1.00 18.60           C  
ATOM    250  C   GLY A  35       4.069  57.830  -8.907  1.00 19.10           C  
ATOM    251  O   GLY A  35       3.469  57.049  -9.669  1.00 18.80           O  
ATOM    252  N   ASP A  36       3.736  58.046  -7.641  1.00 18.80           N  
ATOM    253  CA  ASP A  36       2.600  57.422  -7.007  1.00 18.60           C  
ATOM    254  C   ASP A  36       1.760  58.484  -6.317  1.00 19.50           C  
ATOM    255  O   ASP A  36       2.039  58.872  -5.175  1.00 19.00           O  
ATOM    256  CB  ASP A  36       3.108  56.432  -5.982  1.00 20.10           C  
ATOM    257  CG  ASP A  36       2.001  55.583  -5.392  1.00 29.50           C  
ATOM    258  OD1 ASP A  36       0.812  55.948  -5.532  1.00 30.50           O  
ATOM    259  OD2 ASP A  36       2.335  54.556  -4.766  1.00 33.60           O  
ATOM    260  N   ALA A  37       0.729  58.953  -6.997  1.00 19.40           N  
ATOM    261  CA  ALA A  37      -0.021  60.085  -6.508  1.00 20.90           C  
ATOM    262  C   ALA A  37      -0.910  59.705  -5.315  1.00 22.40           C  
ATOM    263  O   ALA A  37      -1.357  60.558  -4.541  1.00 23.70           O  
ATOM    264  CB  ALA A  37      -0.840  60.646  -7.628  1.00 19.80           C  
ATOM    265  N   THR A  38      -1.188  58.419  -5.182  1.00 23.90           N  
ATOM    266  CA  THR A  38      -2.006  57.916  -4.092  1.00 25.20           C  
ATOM    267  C   THR A  38      -1.272  58.136  -2.774  1.00 25.00           C  
ATOM    268  O   THR A  38      -1.853  58.558  -1.770  1.00 24.30           O  
ATOM    269  CB  THR A  38      -2.298  56.417  -4.313  1.00 26.50           C  
ATOM    270  OG1 THR A  38      -3.132  56.261  -5.484  1.00 28.80           O  
ATOM    271  CG2 THR A  38      -3.015  55.840  -3.132  1.00 28.40           C  
ATOM    272  N   TYR A  39       0.041  57.972  -2.829  1.00 25.20           N  
ATOM    273  CA  TYR A  39       0.868  58.212  -1.667  1.00 24.90           C  
ATOM    274  C   TYR A  39       1.442  59.612  -1.685  1.00 23.20           C  
ATOM    275  O   TYR A  39       1.765  60.169  -0.661  1.00 23.70           O  
ATOM    276  CB  TYR A  39       1.965  57.183  -1.632  1.00 27.10           C  
ATOM    277  CG  TYR A  39       2.602  57.041  -0.277  1.00 31.40           C  
ATOM    278  CD1 TYR A  39       3.569  57.969   0.175  1.00 32.70           C  
ATOM    279  CD2 TYR A  39       2.344  55.914   0.522  1.00 33.20           C  
ATOM    280  CE1 TYR A  39       4.280  57.757   1.378  1.00 33.70           C  
ATOM    281  CE2 TYR A  39       3.067  55.688   1.735  1.00 34.60           C  
ATOM    282  CZ  TYR A  39       4.037  56.607   2.141  1.00 34.50           C  
ATOM    283  OH  TYR A  39       4.804  56.305   3.251  1.00 35.50           O  
ATOM    284  N   GLY A  40       1.463  60.228  -2.849  1.00 22.00           N  
ATOM    285  CA  GLY A  40       2.044  61.547  -2.960  1.00 20.60           C  
ATOM    286  C   GLY A  40       3.548  61.460  -3.102  1.00 20.60           C  
ATOM    287  O   GLY A  40       4.274  62.336  -2.650  1.00 22.20           O  
ATOM    288  N   LYS A  41       4.040  60.447  -3.792  1.00 20.10           N  
ATOM    289  CA  LYS A  41       5.458  60.208  -3.770  1.00 19.20           C  
ATOM    290  C   LYS A  41       6.109  59.942  -5.123  1.00 18.90           C  
ATOM    291  O   LYS A  41       5.478  59.395  -6.020  1.00 18.90           O  
ATOM    292  CB  LYS A  41       5.744  59.123  -2.740  1.00 19.40           C  
ATOM    293  CG  LYS A  41       6.036  57.763  -3.197  1.00 21.00           C  
ATOM    294  CD  LYS A  41       7.311  57.323  -2.503  1.00 29.90           C  
ATOM    295  CE  LYS A  41       7.611  55.867  -2.711  1.00 32.80           C  
ATOM    296  NZ  LYS A  41       6.419  55.183  -3.304  1.00 54.60           N  
ATOM    297  N   LEU A  42       7.328  60.456  -5.269  1.00 18.50           N  
ATOM    298  CA  LEU A  42       8.126  60.413  -6.489  1.00 19.00           C  
ATOM    299  C   LEU A  42       9.480  59.827  -6.162  1.00 19.00           C  
ATOM    300  O   LEU A  42      10.137  60.310  -5.240  1.00 18.50           O  
ATOM    301  CB  LEU A  42       8.378  61.832  -6.973  1.00 20.00           C  
ATOM    302  CG  LEU A  42       7.175  62.616  -7.457  1.00 21.70           C  
ATOM    303  CD1 LEU A  42       7.334  64.109  -7.265  1.00 21.30           C  
ATOM    304  CD2 LEU A  42       7.043  62.303  -8.926  1.00 23.30           C  
ATOM    305  N   THR A  43       9.996  58.985  -7.051  1.00 18.30           N  
ATOM    306  CA  THR A  43      11.401  58.581  -7.031  1.00 18.60           C  
ATOM    307  C   THR A  43      12.005  58.799  -8.416  1.00 18.80           C  
ATOM    308  O   THR A  43      11.483  58.250  -9.383  1.00 18.90           O  
ATOM    309  CB  THR A  43      11.524  57.118  -6.743  1.00 19.50           C  
ATOM    310  OG1 THR A  43      10.767  56.815  -5.573  1.00 22.80           O  
ATOM    311  CG2 THR A  43      12.990  56.727  -6.531  1.00 21.30           C  
ATOM    312  N   LEU A  44      13.087  59.572  -8.511  1.00 18.00           N  
ATOM    313  CA  LEU A  44      13.677  59.931  -9.793  1.00 17.80           C  
ATOM    314  C   LEU A  44      15.182  59.844  -9.742  1.00 17.30           C  
ATOM    315  O   LEU A  44      15.781  60.090  -8.705  1.00 17.10           O  
ATOM    316  CB  LEU A  44      13.262  61.334 -10.203  1.00 18.20           C  
ATOM    317  CG  LEU A  44      11.787  61.470 -10.575  1.00 19.20           C  
ATOM    318  CD1 LEU A  44      11.327  62.888 -10.369  1.00 20.00           C  
ATOM    319  CD2 LEU A  44      11.610  61.089 -12.015  1.00 19.60           C  
ATOM    320  N   LYS A  45      15.784  59.391 -10.836  1.00 16.20           N  
ATOM    321  CA  LYS A  45      17.229  59.435 -10.989  1.00 16.00           C  
ATOM    322  C   LYS A  45      17.591  60.250 -12.247  1.00 17.50           C  
ATOM    323  O   LYS A  45      17.019  60.010 -13.330  1.00 17.60           O  
ATOM    324  CB  LYS A  45      17.780  58.020 -11.102  1.00 13.70           C  
ATOM    325  CG  LYS A  45      19.275  58.008 -11.186  1.00 13.50           C  
ATOM    326  CD  LYS A  45      19.765  56.637 -11.396  1.00 15.90           C  
ATOM    327  CE  LYS A  45      21.263  56.647 -11.452  1.00 23.20           C  
ATOM    328  NZ  LYS A  45      21.706  55.245 -11.630  1.00 27.30           N  
ATOM    329  N   PHE A  46      18.512  61.206 -12.105  1.00 17.00           N  
ATOM    330  CA  PHE A  46      18.935  62.079 -13.193  1.00 18.00           C  
ATOM    331  C   PHE A  46      20.410  61.876 -13.506  1.00 19.20           C  
ATOM    332  O   PHE A  46      21.220  61.726 -12.601  1.00 19.60           O  
ATOM    333  CB  PHE A  46      18.712  63.536 -12.844  1.00 17.00           C  
ATOM    334  CG  PHE A  46      17.304  63.846 -12.434  1.00 18.90           C  
ATOM    335  CD1 PHE A  46      16.318  64.078 -13.405  1.00 18.70           C  
ATOM    336  CD2 PHE A  46      16.923  63.847 -11.066  1.00 18.40           C  
ATOM    337  CE1 PHE A  46      14.977  64.286 -13.022  1.00 18.90           C  
ATOM    338  CE2 PHE A  46      15.583  64.056 -10.678  1.00 17.60           C  
ATOM    339  CZ  PHE A  46      14.613  64.269 -11.640  1.00 18.50           C  
ATOM    340  N   ILE A  47      20.733  61.830 -14.801  1.00 20.60           N  
ATOM    341  CA  ILE A  47      22.102  61.660 -15.310  1.00 20.50           C  
ATOM    342  C   ILE A  47      22.430  62.877 -16.205  1.00 20.60           C  
ATOM    343  O   ILE A  47      21.577  63.313 -16.978  1.00 20.40           O  
ATOM    344  CB  ILE A  47      22.207  60.385 -16.161  1.00 21.10           C  
ATOM    345  CG1 ILE A  47      21.737  59.172 -15.374  1.00 20.90           C  
ATOM    346  CG2 ILE A  47      23.632  60.183 -16.615  1.00 22.20           C  
ATOM    347  CD1 ILE A  47      22.732  58.706 -14.364  1.00 23.00           C  
ATOM    348  N   CYS A  48      23.587  63.506 -15.998  1.00 20.00           N  
ATOM    349  CA  CYS A  48      24.084  64.503 -16.937  1.00 20.80           C  
ATOM    350  C   CYS A  48      24.703  63.792 -18.143  1.00 21.50           C  
ATOM    351  O   CYS A  48      25.664  63.028 -18.019  1.00 21.50           O  
ATOM    352  CB  CYS A  48      25.135  65.389 -16.297  1.00 20.30           C  
ATOM    353  SG  CYS A  48      25.668  66.747 -17.330  1.00 20.00           S  
ATOM    354  N   THR A  49      24.055  63.937 -19.287  1.00 22.60           N  
ATOM    355  CA  THR A  49      24.473  63.203 -20.472  1.00 24.00           C  
ATOM    356  C   THR A  49      25.645  63.898 -21.183  1.00 24.80           C  
ATOM    357  O   THR A  49      26.306  63.285 -22.017  1.00 26.70           O  
ATOM    358  CB  THR A  49      23.298  63.040 -21.453  1.00 23.60           C  
ATOM    359  OG1 THR A  49      22.712  64.324 -21.709  1.00 24.60           O  
ATOM    360  CG2 THR A  49      22.243  62.112 -20.875  1.00 23.40           C  
ATOM    361  N   THR A  50      25.963  65.125 -20.791  1.00 24.80           N  
ATOM    362  CA  THR A  50      27.003  65.883 -21.454  1.00 25.50           C  
ATOM    363  C   THR A  50      28.296  66.025 -20.667  1.00 25.90           C  
ATOM    364  O   THR A  50      29.127  66.871 -20.970  1.00 26.50           O  
ATOM    365  CB  THR A  50      26.519  67.274 -21.828  1.00 25.10           C  
ATOM    366  OG1 THR A  50      26.036  67.943 -20.665  1.00 25.30           O  
ATOM    367  CG2 THR A  50      25.407  67.186 -22.870  1.00 25.80           C  
ATOM    368  N   GLY A  51      28.476  65.206 -19.647  1.00 26.50           N  
ATOM    369  CA  GLY A  51      29.676  65.353 -18.848  1.00 26.50           C  
ATOM    370  C   GLY A  51      29.352  65.585 -17.397  1.00 25.90           C  
ATOM    371  O   GLY A  51      28.604  64.808 -16.815  1.00 26.20           O  
ATOM    372  N   LYS A  52      30.016  66.566 -16.795  1.00 25.50           N  
ATOM    373  CA  LYS A  52      29.720  66.987 -15.424  1.00 25.10           C  
ATOM    374  C   LYS A  52      28.887  68.228 -15.398  1.00 24.50           C  
ATOM    375  O   LYS A  52      29.171  69.167 -16.133  1.00 24.70           O  
ATOM    376  CB  LYS A  52      31.007  67.234 -14.656  1.00 25.40           C  
ATOM    377  CG  LYS A  52      31.382  66.028 -13.847  1.00 45.50           C  
ATOM    378  CD  LYS A  52      32.840  65.752 -13.888  1.00 51.70           C  
ATOM    379  CE  LYS A  52      33.586  66.734 -13.025  1.00 89.50           C  
ATOM    380  NZ  LYS A  52      33.722  68.020 -13.715  1.00 99.80           N  
ATOM    381  N   LEU A  53      27.856  68.219 -14.554  1.00 23.50           N  
ATOM    382  CA  LEU A  53      26.854  69.274 -14.515  1.00 23.10           C  
ATOM    383  C   LEU A  53      27.602  70.526 -14.131  1.00 22.70           C  
ATOM    384  O   LEU A  53      28.405  70.503 -13.216  1.00 23.30           O  
ATOM    385  CB  LEU A  53      25.788  68.946 -13.464  1.00 22.20           C  
ATOM    386  CG  LEU A  53      24.280  69.113 -13.629  1.00 23.00           C  
ATOM    387  CD1 LEU A  53      23.761  70.016 -12.527  1.00 21.90           C  
ATOM    388  CD2 LEU A  53      23.925  69.634 -14.967  1.00 23.00           C  
ATOM    389  N   PRO A  54      27.411  71.610 -14.883  1.00 22.90           N  
ATOM    390  CA  PRO A  54      28.166  72.829 -14.590  1.00 22.40           C  
ATOM    391  C   PRO A  54      27.598  73.675 -13.477  1.00 21.60           C  
ATOM    392  O   PRO A  54      28.245  74.641 -13.096  1.00 22.40           O  
ATOM    393  CB  PRO A  54      28.173  73.585 -15.929  1.00 22.50           C  
ATOM    394  CG  PRO A  54      26.956  73.093 -16.650  1.00 23.00           C  
ATOM    395  CD  PRO A  54      26.818  71.639 -16.241  1.00 22.80           C  
ATOM    396  N   VAL A  55      26.377  73.367 -13.016  1.00 20.80           N  
ATOM    397  CA  VAL A  55      25.782  74.010 -11.817  1.00 19.60           C  
ATOM    398  C   VAL A  55      25.488  72.960 -10.729  1.00 18.10           C  
ATOM    399  O   VAL A  55      25.501  71.753 -11.015  1.00 17.40           O  
ATOM    400  CB  VAL A  55      24.463  74.785 -12.172  1.00 20.70           C  
ATOM    401  CG1 VAL A  55      24.766  75.995 -13.049  1.00 21.50           C  
ATOM    402  CG2 VAL A  55      23.487  73.876 -12.890  1.00 21.20           C  
ATOM    403  N   PRO A  56      25.249  73.393  -9.467  1.00 17.60           N  
ATOM    404  CA  PRO A  56      24.985  72.411  -8.397  1.00 17.00           C  
ATOM    405  C   PRO A  56      23.668  71.668  -8.653  1.00 16.70           C  
ATOM    406  O   PRO A  56      22.657  72.299  -9.001  1.00 17.80           O  
ATOM    407  CB  PRO A  56      24.897  73.276  -7.151  1.00 17.00           C  
ATOM    408  CG  PRO A  56      25.724  74.482  -7.470  1.00 17.40           C  
ATOM    409  CD  PRO A  56      25.398  74.751  -8.913  1.00 17.80           C  
ATOM    410  N   TRP A  57      23.640  70.363  -8.408  1.00 15.40           N  
ATOM    411  CA  TRP A  57      22.405  69.600  -8.568  1.00 15.00           C  
ATOM    412  C   TRP A  57      21.193  70.134  -7.839  1.00 15.60           C  
ATOM    413  O   TRP A  57      20.098  70.150  -8.395  1.00 15.40           O  
ATOM    414  CB  TRP A  57      22.615  68.160  -8.184  1.00 14.20           C  
ATOM    415  CG  TRP A  57      23.332  67.400  -9.245  1.00 15.60           C  
ATOM    416  CD1 TRP A  57      24.646  67.012  -9.235  1.00 15.60           C  
ATOM    417  CD2 TRP A  57      22.750  66.861 -10.447  1.00 15.00           C  
ATOM    418  NE1 TRP A  57      24.909  66.230 -10.340  1.00 16.00           N  
ATOM    419  CE2 TRP A  57      23.782  66.119 -11.102  1.00 15.50           C  
ATOM    420  CE3 TRP A  57      21.480  66.926 -11.045  1.00 14.30           C  
ATOM    421  CZ2 TRP A  57      23.563  65.446 -12.335  1.00 16.20           C  
ATOM    422  CZ3 TRP A  57      21.253  66.255 -12.291  1.00 16.00           C  
ATOM    423  CH2 TRP A  57      22.301  65.526 -12.913  1.00 16.40           C  
ATOM    424  N   PRO A  58      21.367  70.624  -6.594  1.00 15.80           N  
ATOM    425  CA  PRO A  58      20.197  71.142  -5.873  1.00 15.60           C  
ATOM    426  C   PRO A  58      19.454  72.318  -6.556  1.00 15.80           C  
ATOM    427  O   PRO A  58      18.220  72.446  -6.397  1.00 16.70           O  
ATOM    428  CB  PRO A  58      20.774  71.524  -4.495  1.00 14.30           C  
ATOM    429  CG  PRO A  58      21.980  70.655  -4.348  1.00 14.50           C  
ATOM    430  CD  PRO A  58      22.554  70.539  -5.711  1.00 15.40           C  
ATOM    431  N   THR A  59      20.147  73.113  -7.389  1.00 15.70           N  
ATOM    432  CA  THR A  59      19.491  74.253  -8.057  1.00 15.70           C  
ATOM    433  C   THR A  59      18.466  73.863  -9.150  1.00 14.70           C  
ATOM    434  O   THR A  59      17.665  74.690  -9.596  1.00 15.10           O  
ATOM    435  CB  THR A  59      20.509  75.252  -8.682  1.00 16.50           C  
ATOM    436  OG1 THR A  59      21.136  74.664  -9.844  1.00 18.90           O  
ATOM    437  CG2 THR A  59      21.573  75.662  -7.662  1.00 16.30           C  
ATOM    438  N   LEU A  60      18.442  72.587  -9.506  1.00 14.60           N  
ATOM    439  CA  LEU A  60      17.582  72.096 -10.581  1.00 14.10           C  
ATOM    440  C   LEU A  60      16.425  71.262 -10.079  1.00 13.70           C  
ATOM    441  O   LEU A  60      15.602  70.824 -10.885  1.00 14.10           O  
ATOM    442  CB  LEU A  60      18.404  71.274 -11.586  1.00 14.40           C  
ATOM    443  CG  LEU A  60      19.464  72.076 -12.369  1.00 15.60           C  
ATOM    444  CD1 LEU A  60      20.304  71.150 -13.265  1.00 15.60           C  
ATOM    445  CD2 LEU A  60      18.776  73.144 -13.184  1.00 16.30           C  
ATOM    446  N   VAL A  61      16.354  71.000  -8.762  1.00 13.00           N  
ATOM    447  CA  VAL A  61      15.343  70.085  -8.219  1.00 12.60           C  
ATOM    448  C   VAL A  61      13.911  70.521  -8.546  1.00 11.30           C  
ATOM    449  O   VAL A  61      13.084  69.681  -8.894  1.00 12.70           O  
ATOM    450  CB  VAL A  61      15.490  69.894  -6.631  1.00 12.70           C  
ATOM    451  CG1 VAL A  61      14.171  69.336  -6.026  1.00 12.20           C  
ATOM    452  CG2 VAL A  61      16.667  68.940  -6.323  1.00 12.80           C  
ATOM    453  N   THR A  62      13.603  71.805  -8.429  1.00 11.70           N  
ATOM    454  CA  THR A  62      12.225  72.264  -8.643  1.00 13.10           C  
ATOM    455  C   THR A  62      11.887  72.235 -10.144  1.00 14.00           C  
ATOM    456  O   THR A  62      10.735  72.025 -10.527  1.00 13.70           O  
ATOM    457  CB  THR A  62      12.000  73.695  -8.131  1.00 13.40           C  
ATOM    458  OG1 THR A  62      13.048  74.528  -8.626  1.00 15.50           O  
ATOM    459  CG2 THR A  62      12.003  73.750  -6.589  1.00 11.90           C  
ATOM    460  N   THR A  63      12.924  72.332 -10.966  1.00 14.50           N  
ATOM    461  CA  THR A  63      12.771  72.299 -12.423  1.00 15.40           C  
ATOM    462  C   THR A  63      12.473  70.892 -12.925  1.00 15.30           C  
ATOM    463  O   THR A  63      11.510  70.690 -13.645  1.00 16.90           O  
ATOM    464  CB  THR A  63      14.027  72.896 -13.123  1.00 14.60           C  
ATOM    465  OG1 THR A  63      14.085  74.297 -12.827  1.00 14.20           O  
ATOM    466  CG2 THR A  63      13.960  72.702 -14.650  1.00 14.80           C  
ATOM    467  N   PHE A  64      13.226  69.916 -12.452  1.00 15.00           N  
ATOM    468  CA  PHE A  64      12.963  68.520 -12.736  1.00 15.10           C  
ATOM    469  C   PHE A  64      11.642  68.057 -12.147  1.00 15.20           C  
ATOM    470  O   PHE A  64      10.933  67.241 -12.738  1.00 14.70           O  
ATOM    471  CB  PHE A  64      14.063  67.643 -12.145  1.00 15.80           C  
ATOM    472  CG  PHE A  64      15.432  67.883 -12.723  1.00 17.30           C  
ATOM    473  CD1 PHE A  64      15.613  68.099 -14.095  1.00 17.80           C  
ATOM    474  CD2 PHE A  64      16.556  67.742 -11.913  1.00 17.60           C  
ATOM    475  CE1 PHE A  64      16.879  68.162 -14.646  1.00 18.40           C  
ATOM    476  CE2 PHE A  64      17.854  67.800 -12.465  1.00 19.20           C  
ATOM    477  CZ  PHE A  64      18.011  68.011 -13.840  1.00 19.00           C  
ATOM    478  N   SER A  65      11.385  68.446 -10.896  1.00 15.50           N  
ATOM    479  CA  SER A  65      10.237  67.920 -10.172  1.00 14.40           C  
ATOM    480  C   SER A  65       9.431  69.147  -9.749  1.00 15.10           C  
ATOM    481  CB  SER A  65      10.723  67.085  -8.984  1.00 15.00           C  
ATOM    482  OG  SER A  65       9.652  66.344  -8.424  1.00 15.30           O  
ATOM    483  N   TYR A  66       9.543  69.559  -8.452  1.00 14.90           N  
ATOM    484  CA  TYR A  66       8.729  70.767  -8.479  1.00 14.30           C  
ATOM    485  C   TYR A  66       8.131  70.900  -9.852  1.00 14.90           C  
ATOM    486  O   TYR A  66       7.326  71.733 -10.289  1.00 14.80           O  
ATOM    487  CB  TYR A  66       8.491  71.711  -7.501  1.00 14.00           C  
ATOM    488  CG  TYR A  66       8.987  71.776  -6.180  1.00 13.70           C  
ATOM    489  CD1 TYR A  66       9.853  70.805  -5.669  1.00 13.80           C  
ATOM    490  CD2 TYR A  66       8.622  72.829  -5.348  1.00 14.00           C  
ATOM    491  CE1 TYR A  66      10.348  70.900  -4.352  1.00 14.00           C  
ATOM    492  CE2 TYR A  66       9.098  72.935  -4.033  1.00 14.70           C  
ATOM    493  CZ  TYR A  66       9.954  71.973  -3.543  1.00 14.50           C  
ATOM    494  OH  TYR A  66      10.379  72.087  -2.245  1.00 14.50           O  
ATOM    495  N   GLY A  67       8.653  69.907 -10.550  1.00 15.30           N  
ATOM    496  CA  GLY A  67       8.418  69.770 -11.975  1.00 15.70           C  
ATOM    497  C   GLY A  67       7.239  68.914 -12.412  1.00 15.80           C  
ATOM    498  O   GLY A  67       6.736  69.089 -13.541  1.00 16.20           O  
ATOM    499  N   VAL A  68       6.850  67.949 -11.587  1.00 14.70           N  
ATOM    500  CA  VAL A  68       5.756  67.061 -11.927  1.00 14.50           C  
ATOM    501  C   VAL A  68       4.702  66.988 -10.795  1.00 13.60           C  
ATOM    502  O   VAL A  68       4.378  65.918 -10.270  1.00 13.20           O  
ATOM    503  CB  VAL A  68       6.282  65.641 -12.355  1.00 14.70           C  
ATOM    504  CG1 VAL A  68       6.949  65.725 -13.750  1.00 15.30           C  
ATOM    505  CG2 VAL A  68       7.309  65.079 -11.354  1.00 15.10           C  
ATOM    506  N   GLN A  69       4.085  68.127 -10.518  1.00 13.80           N  
ATOM    507  CA  GLN A  69       3.291  68.265  -9.299  1.00 14.80           C  
ATOM    508  C   GLN A  69       1.940  67.597  -9.457  1.00 16.30           C  
ATOM    509  O   GLN A  69       1.123  67.601  -8.546  1.00 16.50           O  
ATOM    510  CB  GLN A  69       3.138  69.733  -8.957  1.00 14.10           C  
ATOM    511  CG  GLN A  69       4.448  70.375  -8.613  1.00 12.00           C  
ATOM    512  CD  GLN A  69       4.377  71.891  -8.563  1.00 17.20           C  
ATOM    513  OE1 GLN A  69       3.895  72.539  -9.500  1.00 19.00           O  
ATOM    514  NE2 GLN A  69       4.904  72.476  -7.473  1.00 16.80           N  
ATOM    515  N   CYS A  70       1.723  66.971 -10.609  1.00 16.30           N  
ATOM    516  CA  CYS A  70       0.540  66.152 -10.828  1.00 17.40           C  
ATOM    517  C   CYS A  70       0.617  64.893  -9.995  1.00 17.80           C  
ATOM    518  O   CYS A  70      -0.396  64.232  -9.797  1.00 17.40           O  
ATOM    519  CB  CYS A  70       0.366  65.787 -12.335  1.00 18.40           C  
ATOM    520  SG  CYS A  70       1.873  65.113 -13.156  1.00 19.70           S  
ATOM    521  N   PHE A  71       1.791  64.590  -9.425  1.00 18.30           N  
ATOM    522  CA  PHE A  71       1.884  63.445  -8.508  1.00 18.50           C  
ATOM    523  C   PHE A  71       1.617  63.763  -7.027  1.00 19.10           C  
ATOM    524  O   PHE A  71       1.816  62.891  -6.169  1.00 19.40           O  
ATOM    525  CB  PHE A  71       3.225  62.742  -8.650  1.00 17.00           C  
ATOM    526  CG  PHE A  71       3.369  62.008  -9.933  1.00 17.20           C  
ATOM    527  CD1 PHE A  71       2.697  60.813 -10.134  1.00 17.20           C  
ATOM    528  CD2 PHE A  71       4.091  62.560 -10.978  1.00 16.70           C  
ATOM    529  CE1 PHE A  71       2.735  60.172 -11.368  1.00 17.70           C  
ATOM    530  CE2 PHE A  71       4.137  61.918 -12.216  1.00 17.70           C  
ATOM    531  CZ  PHE A  71       3.457  60.729 -12.409  1.00 17.20           C  
ATOM    532  N   SER A  72       1.226  65.013  -6.750  1.00 20.10           N  
ATOM    533  CA  SER A  72       0.756  65.440  -5.427  1.00 20.50           C  
ATOM    534  C   SER A  72      -0.420  64.587  -4.972  1.00 21.20           C  
ATOM    535  O   SER A  72      -1.308  64.242  -5.764  1.00 20.90           O  
ATOM    536  CB  SER A  72       0.322  66.902  -5.447  1.00 19.60           C  
ATOM    537  OG  SER A  72       1.398  67.741  -5.831  1.00 22.60           O  
ATOM    538  N   ARG A  73      -0.416  64.241  -3.690  1.00 21.60           N  
ATOM    539  CA  ARG A  73      -1.572  63.626  -3.086  1.00 22.70           C  
ATOM    540  C   ARG A  73      -2.542  64.732  -2.697  1.00 22.50           C  
ATOM    541  O   ARG A  73      -2.170  65.658  -1.970  1.00 22.20           O  
ATOM    542  CB  ARG A  73      -1.159  62.841  -1.856  1.00 25.20           C  
ATOM    543  CG  ARG A  73      -2.337  62.398  -1.055  1.00 29.10           C  
ATOM    544  CD  ARG A  73      -1.968  61.279  -0.157  1.00 33.90           C  
ATOM    545  NE  ARG A  73      -3.144  60.465   0.118  1.00 38.80           N  
ATOM    546  CZ  ARG A  73      -4.028  60.751   1.066  1.00 41.10           C  
ATOM    547  NH1 ARG A  73      -3.703  61.611   2.041  1.00 42.70           N  
ATOM    548  NH2 ARG A  73      -5.204  60.120   1.078  1.00 42.70           N  
ATOM    549  N   TYR A  74      -3.751  64.710  -3.260  1.00 22.40           N  
ATOM    550  CA  TYR A  74      -4.812  65.638  -2.824  1.00 21.70           C  
ATOM    551  C   TYR A  74      -5.766  64.843  -1.936  1.00 22.80           C  
ATOM    552  O   TYR A  74      -6.252  63.788  -2.335  1.00 22.40           O  
ATOM    553  CB  TYR A  74      -5.574  66.240  -4.027  1.00 19.70           C  
ATOM    554  CG  TYR A  74      -4.962  67.504  -4.600  1.00 17.80           C  
ATOM    555  CD1 TYR A  74      -3.704  67.489  -5.210  1.00 17.20           C  
ATOM    556  CD2 TYR A  74      -5.589  68.727  -4.450  1.00 16.80           C  
ATOM    557  CE1 TYR A  74      -3.080  68.666  -5.620  1.00 15.80           C  
ATOM    558  CE2 TYR A  74      -4.986  69.886  -4.861  1.00 16.10           C  
ATOM    559  CZ  TYR A  74      -3.731  69.855  -5.446  1.00 15.10           C  
ATOM    560  OH  TYR A  74      -3.157  71.044  -5.843  1.00 15.10           O  
ATOM    561  N   PRO A  75      -5.939  65.270  -0.673  1.00 24.10           N  
ATOM    562  CA  PRO A  75      -6.965  64.648   0.177  1.00 25.50           C  
ATOM    563  C   PRO A  75      -8.368  64.742  -0.457  1.00 26.20           C  
ATOM    564  O   PRO A  75      -8.705  65.736  -1.118  1.00 25.80           O  
ATOM    565  CB  PRO A  75      -6.886  65.437   1.492  1.00 25.50           C  
ATOM    566  CG  PRO A  75      -5.658  66.276   1.383  1.00 25.90           C  
ATOM    567  CD  PRO A  75      -5.404  66.499  -0.070  1.00 23.80           C  
ATOM    568  N   ASP A  76      -9.202  63.752  -0.172  1.00 27.50           N  
ATOM    569  CA  ASP A  76     -10.489  63.603  -0.855  1.00 28.90           C  
ATOM    570  C   ASP A  76     -11.318  64.861  -0.880  1.00 29.30           C  
ATOM    571  O   ASP A  76     -12.083  65.097  -1.834  1.00 30.10           O  
ATOM    572  CB  ASP A  76     -11.311  62.493  -0.209  1.00 29.90           C  
ATOM    573  CG  ASP A  76     -10.820  61.109  -0.592  1.00 45.70           C  
ATOM    574  OD1 ASP A  76      -9.582  60.892  -0.607  1.00 61.60           O  
ATOM    575  OD2 ASP A  76     -11.671  60.243  -0.899  1.00 68.80           O  
ATOM    576  N   HIS A  77     -11.177  65.672   0.165  1.00 29.20           N  
ATOM    577  CA  HIS A  77     -12.027  66.840   0.313  1.00 29.40           C  
ATOM    578  C   HIS A  77     -11.537  67.998  -0.538  1.00 29.60           C  
ATOM    579  O   HIS A  77     -12.304  68.920  -0.827  1.00 30.20           O  
ATOM    580  CB  HIS A  77     -12.124  67.270   1.777  1.00 29.20           C  
ATOM    581  CG  HIS A  77     -10.911  67.931   2.405  1.00 29.10           C  
ATOM    582  ND1 HIS A  77      -9.781  67.206   2.844  1.00 29.70           N  
ATOM    583  CD2 HIS A  77     -10.781  69.296   2.627  1.00 28.80           C  
ATOM    584  CE1 HIS A  77      -8.954  68.151   3.344  1.00 29.50           C  
ATOM    585  NE2 HIS A  77      -9.520  69.334   3.236  1.00 29.50           N  
ATOM    586  N   MET A  78     -10.281  67.946  -0.977  1.00 29.30           N  
ATOM    587  CA  MET A  78      -9.823  68.949  -1.931  1.00 29.10           C  
ATOM    588  C   MET A  78      -9.388  68.425  -3.300  1.00 28.10           C  
ATOM    589  O   MET A  78      -8.728  69.137  -4.047  1.00 27.50           O  
ATOM    590  CB  MET A  78      -8.756  69.870  -1.309  1.00 28.60           C  
ATOM    591  CG  MET A  78      -7.721  69.230  -0.448  1.00 29.20           C  
ATOM    592  SD  MET A  78      -6.813  70.538   0.434  1.00 27.50           S  
ATOM    593  CE  MET A  78      -6.071  71.413  -0.820  1.00 27.70           C  
ATOM    594  N   LYS A  79     -10.022  67.345  -3.734  1.00 27.70           N  
ATOM    595  CA  LYS A  79      -9.790  66.826  -5.079  1.00 28.20           C  
ATOM    596  C   LYS A  79     -10.429  67.676  -6.178  1.00 28.30           C  
ATOM    597  O   LYS A  79      -9.997  67.651  -7.332  1.00 29.00           O  
ATOM    598  CB  LYS A  79     -10.285  65.393  -5.167  1.00 28.20           C  
ATOM    599  CG  LYS A  79      -9.372  64.397  -4.433  1.00 28.60           C  
ATOM    600  CD  LYS A  79      -9.636  62.961  -4.897  1.00 35.90           C  
ATOM    601  CE  LYS A  79      -8.759  61.919  -4.199  1.00 27.80           C  
ATOM    602  NZ  LYS A  79      -7.317  62.252  -4.281  1.00 56.40           N  
ATOM    603  N   ARG A  80     -11.357  68.537  -5.788  1.00 27.80           N  
ATOM    604  CA  ARG A  80     -11.966  69.496  -6.709  1.00 28.20           C  
ATOM    605  C   ARG A  80     -10.974  70.578  -7.133  1.00 27.50           C  
ATOM    606  O   ARG A  80     -11.289  71.428  -7.966  1.00 27.90           O  
ATOM    607  CB  ARG A  80     -13.136  70.177  -6.016  1.00 29.50           C  
ATOM    608  CG  ARG A  80     -14.378  70.343  -6.816  1.00 40.90           C  
ATOM    609  CD  ARG A  80     -15.553  70.296  -5.850  1.00 69.50           C  
ATOM    610  NE  ARG A  80     -15.559  69.044  -5.091  1.00104.20           N  
ATOM    611  CZ  ARG A  80     -16.401  68.765  -4.101  1.00108.20           C  
ATOM    612  NH1 ARG A  80     -17.258  69.686  -3.679  1.00110.90           N  
ATOM    613  NH2 ARG A  80     -16.368  67.570  -3.514  1.00109.90           N  
ATOM    614  N   HIS A  81      -9.854  70.651  -6.427  1.00 26.80           N  
ATOM    615  CA  HIS A  81      -8.886  71.743  -6.596  1.00 25.70           C  
ATOM    616  C   HIS A  81      -7.604  71.277  -7.320  1.00 24.00           C  
ATOM    617  O   HIS A  81      -6.607  71.999  -7.353  1.00 22.70           O  
ATOM    618  CB  HIS A  81      -8.530  72.348  -5.210  1.00 26.90           C  
ATOM    619  CG  HIS A  81      -9.740  72.930  -4.421  1.00 27.60           C  
ATOM    620  ND1 HIS A  81     -10.553  72.307  -3.435  1.00 28.50           N  
ATOM    621  CD2 HIS A  81     -10.240  74.165  -4.734  1.00 27.10           C  
ATOM    622  CE1 HIS A  81     -11.532  73.182  -3.193  1.00 28.10           C  
ATOM    623  NE2 HIS A  81     -11.332  74.234  -3.912  1.00 28.00           N  
ATOM    624  N   ASP A  82      -7.620  70.056  -7.846  1.00 22.60           N  
ATOM    625  CA  ASP A  82      -6.419  69.504  -8.438  1.00 22.30           C  
ATOM    626  C   ASP A  82      -6.355  69.888  -9.929  1.00 22.10           C  
ATOM    627  O   ASP A  82      -6.694  69.091 -10.797  1.00 21.60           O  
ATOM    628  CB  ASP A  82      -6.385  67.994  -8.259  1.00 21.30           C  
ATOM    629  CG  ASP A  82      -5.022  67.398  -8.573  1.00 18.50           C  
ATOM    630  OD1 ASP A  82      -4.144  68.087  -9.120  1.00 19.00           O  
ATOM    631  OD2 ASP A  82      -4.825  66.217  -8.288  1.00 23.50           O  
ATOM    632  N   PHE A  83      -5.859  71.094 -10.195  1.00 22.00           N  
ATOM    633  CA  PHE A  83      -5.583  71.548 -11.559  1.00 22.60           C  
ATOM    634  C   PHE A  83      -4.690  70.563 -12.338  1.00 22.40           C  
ATOM    635  O   PHE A  83      -4.995  70.180 -13.479  1.00 22.50           O  
ATOM    636  CB  PHE A  83      -4.925  72.933 -11.544  1.00 23.00           C  
ATOM    637  CG  PHE A  83      -4.437  73.374 -12.898  1.00 24.60           C  
ATOM    638  CD1 PHE A  83      -5.312  73.978 -13.806  1.00 24.50           C  
ATOM    639  CD2 PHE A  83      -3.121  73.114 -13.299  1.00 24.10           C  
ATOM    640  CE1 PHE A  83      -4.884  74.328 -15.110  1.00 25.00           C  
ATOM    641  CE2 PHE A  83      -2.678  73.450 -14.599  1.00 25.20           C  
ATOM    642  CZ  PHE A  83      -3.566  74.061 -15.504  1.00 24.90           C  
ATOM    643  N   PHE A  84      -3.632  70.106 -11.683  1.00 21.40           N  
ATOM    644  CA  PHE A  84      -2.587  69.365 -12.348  1.00 20.80           C  
ATOM    645  C   PHE A  84      -3.090  68.123 -13.034  1.00 21.70           C  
ATOM    646  O   PHE A  84      -2.735  67.900 -14.200  1.00 22.50           O  
ATOM    647  CB  PHE A  84      -1.450  69.018 -11.382  1.00 19.10           C  
ATOM    648  CG  PHE A  84      -0.829  70.219 -10.728  1.00 19.20           C  
ATOM    649  CD1 PHE A  84       0.116  70.987 -11.396  1.00 18.40           C  
ATOM    650  CD2 PHE A  84      -1.218  70.607  -9.424  1.00 19.50           C  
ATOM    651  CE1 PHE A  84       0.675  72.131 -10.806  1.00 19.00           C  
ATOM    652  CE2 PHE A  84      -0.671  71.751  -8.821  1.00 18.50           C  
ATOM    653  CZ  PHE A  84       0.279  72.518  -9.517  1.00 19.40           C  
ATOM    654  N   LYS A  85      -3.898  67.312 -12.340  1.00 21.70           N  
ATOM    655  CA  LYS A  85      -4.405  66.057 -12.918  1.00 21.20           C  
ATOM    656  C   LYS A  85      -5.539  66.303 -13.923  1.00 21.20           C  
ATOM    657  O   LYS A  85      -5.759  65.511 -14.829  1.00 20.60           O  
ATOM    658  CB  LYS A  85      -4.888  65.109 -11.823  1.00 20.50           C  
ATOM    659  CG  LYS A  85      -3.771  64.549 -10.970  1.00 16.90           C  
ATOM    660  CD  LYS A  85      -4.317  63.509 -10.003  1.00 16.60           C  
ATOM    661  CE  LYS A  85      -3.304  63.113  -8.924  1.00 14.80           C  
ATOM    662  NZ  LYS A  85      -2.743  64.303  -8.218  1.00 15.20           N  
ATOM    663  N   SER A  86      -6.230  67.423 -13.753  1.00 21.90           N  
ATOM    664  CA  SER A  86      -7.371  67.780 -14.594  1.00 21.90           C  
ATOM    665  C   SER A  86      -6.945  68.169 -16.006  1.00 22.70           C  
ATOM    666  O   SER A  86      -7.733  68.040 -16.954  1.00 22.30           O  
ATOM    667  CB  SER A  86      -8.186  68.913 -13.947  1.00 20.30           C  
ATOM    668  OG  SER A  86      -7.629  70.187 -14.149  1.00 19.50           O  
ATOM    669  N   ALA A  87      -5.670  68.534 -16.157  1.00 22.40           N  
ATOM    670  CA  ALA A  87      -5.137  68.934 -17.452  1.00 23.00           C  
ATOM    671  C   ALA A  87      -4.670  67.748 -18.287  1.00 23.50           C  
ATOM    672  O   ALA A  87      -4.449  67.869 -19.496  1.00 25.40           O  
ATOM    673  CB  ALA A  87      -4.006  69.933 -17.261  1.00 22.70           C  
ATOM    674  N   MET A  88      -4.685  66.568 -17.692  1.00 23.40           N  
ATOM    675  CA  MET A  88      -4.156  65.365 -18.321  1.00 23.60           C  
ATOM    676  C   MET A  88      -5.259  64.631 -19.105  1.00 23.80           C  
ATOM    677  O   MET A  88      -6.431  64.747 -18.773  1.00 24.60           O  
ATOM    678  CB  MET A  88      -3.571  64.439 -17.239  1.00 23.60           C  
ATOM    679  CG  MET A  88      -2.404  65.046 -16.465  1.00 22.40           C  
ATOM    680  SD  MET A  88      -1.014  65.296 -17.544  1.00 24.00           S  
ATOM    681  CE  MET A  88      -0.066  66.465 -16.690  1.00 22.40           C  
ATOM    682  N   PRO A  89      -4.901  63.880 -20.169  1.00 23.70           N  
ATOM    683  CA  PRO A  89      -3.572  63.548 -20.703  1.00 23.60           C  
ATOM    684  C   PRO A  89      -2.854  64.592 -21.558  1.00 23.40           C  
ATOM    685  O   PRO A  89      -1.642  64.505 -21.760  1.00 23.30           O  
ATOM    686  CB  PRO A  89      -3.822  62.264 -21.475  1.00 22.80           C  
ATOM    687  CG  PRO A  89      -5.184  62.390 -21.899  1.00 22.70           C  
ATOM    688  CD  PRO A  89      -5.933  63.064 -20.818  1.00 22.80           C  
ATOM    689  N   GLU A  90      -3.553  65.651 -21.925  1.00 23.80           N  
ATOM    690  CA  GLU A  90      -2.989  66.616 -22.868  1.00 24.50           C  
ATOM    691  C   GLU A  90      -1.837  67.404 -22.242  1.00 23.90           C  
ATOM    692  O   GLU A  90      -0.873  67.787 -22.918  1.00 23.70           O  
ATOM    693  CB  GLU A  90      -4.093  67.570 -23.388  1.00 25.80           C  
ATOM    694  CG  GLU A  90      -5.231  66.860 -24.147  1.00 34.40           C  
ATOM    695  CD  GLU A  90      -6.515  66.828 -23.357  1.00 49.40           C  
ATOM    696  OE1 GLU A  90      -6.549  66.162 -22.300  1.00 47.60           O  
ATOM    697  OE2 GLU A  90      -7.496  67.449 -23.813  1.00 52.90           O  
ATOM    698  N   GLY A  91      -1.982  67.695 -20.958  1.00 23.00           N  
ATOM    699  CA  GLY A  91      -0.871  68.217 -20.203  1.00 21.30           C  
ATOM    700  C   GLY A  91      -0.976  69.699 -20.018  1.00 20.90           C  
ATOM    701  O   GLY A  91      -2.015  70.306 -20.297  1.00 21.40           O  
ATOM    702  N   TYR A  92       0.102  70.278 -19.510  1.00 19.90           N  
ATOM    703  CA  TYR A  92       0.158  71.697 -19.235  1.00 19.30           C  
ATOM    704  C   TYR A  92       1.562  72.181 -19.516  1.00 18.00           C  
ATOM    705  O   TYR A  92       2.492  71.384 -19.622  1.00 18.10           O  
ATOM    706  CB  TYR A  92      -0.256  72.002 -17.760  1.00 20.00           C  
ATOM    707  CG  TYR A  92       0.467  71.204 -16.673  1.00 19.60           C  
ATOM    708  CD1 TYR A  92       1.714  71.615 -16.183  1.00 19.70           C  
ATOM    709  CD2 TYR A  92      -0.146  70.109 -16.058  1.00 19.70           C  
ATOM    710  CE1 TYR A  92       2.330  70.953 -15.092  1.00 19.20           C  
ATOM    711  CE2 TYR A  92       0.476  69.430 -14.989  1.00 19.40           C  
ATOM    712  CZ  TYR A  92       1.712  69.861 -14.520  1.00 18.90           C  
ATOM    713  OH  TYR A  92       2.358  69.136 -13.547  1.00 19.20           O  
ATOM    714  N   VAL A  93       1.671  73.471 -19.768  1.00 17.80           N  
ATOM    715  CA  VAL A  93       2.937  74.153 -19.895  1.00 18.10           C  
ATOM    716  C   VAL A  93       3.226  74.765 -18.556  1.00 18.90           C  
ATOM    717  O   VAL A  93       2.368  75.417 -17.955  1.00 19.50           O  
ATOM    718  CB  VAL A  93       2.863  75.282 -20.948  1.00 18.00           C  
ATOM    719  CG1 VAL A  93       4.110  76.117 -20.925  1.00 18.10           C  
ATOM    720  CG2 VAL A  93       2.674  74.683 -22.319  1.00 18.20           C  
ATOM    721  N   GLN A  94       4.439  74.544 -18.078  1.00 18.60           N  
ATOM    722  CA  GLN A  94       4.889  75.127 -16.828  1.00 18.60           C  
ATOM    723  C   GLN A  94       6.056  76.058 -17.125  1.00 18.00           C  
ATOM    724  O   GLN A  94       7.099  75.628 -17.616  1.00 18.60           O  
ATOM    725  CB  GLN A  94       5.328  74.012 -15.845  1.00 18.20           C  
ATOM    726  CG  GLN A  94       5.876  74.538 -14.504  1.00 16.10           C  
ATOM    727  CD  GLN A  94       5.896  73.482 -13.395  1.00 23.00           C  
ATOM    728  OE1 GLN A  94       4.885  72.854 -13.102  1.00 19.10           O  
ATOM    729  NE2 GLN A  94       7.072  73.235 -12.827  1.00 16.50           N  
ATOM    730  N   GLU A  95       5.907  77.313 -16.741  1.00 18.50           N  
ATOM    731  CA  GLU A  95       6.945  78.316 -16.944  1.00 19.90           C  
ATOM    732  C   GLU A  95       7.340  78.972 -15.614  1.00 20.70           C  
ATOM    733  O   GLU A  95       6.483  79.234 -14.749  1.00 21.30           O  
ATOM    734  CB  GLU A  95       6.454  79.400 -17.910  1.00 19.80           C  
ATOM    735  CG  GLU A  95       5.965  78.838 -19.249  1.00 26.40           C  
ATOM    736  CD  GLU A  95       5.331  79.898 -20.135  1.00 38.70           C  
ATOM    737  OE1 GLU A  95       4.134  80.237 -19.936  1.00 41.00           O  
ATOM    738  OE2 GLU A  95       6.036  80.388 -21.035  1.00 43.20           O  
ATOM    739  N   ARG A  96       8.635  79.257 -15.468  1.00 20.10           N  
ATOM    740  CA  ARG A  96       9.138  79.884 -14.271  1.00 20.30           C  
ATOM    741  C   ARG A  96      10.206  80.900 -14.623  1.00 21.00           C  
ATOM    742  O   ARG A  96      11.016  80.690 -15.549  1.00 21.60           O  
ATOM    743  CB  ARG A  96       9.755  78.839 -13.305  1.00 19.30           C  
ATOM    744  CG  ARG A  96       8.788  77.887 -12.624  1.00 18.40           C  
ATOM    745  CD  ARG A  96       9.237  77.572 -11.157  1.00 17.50           C  
ATOM    746  NE  ARG A  96       8.460  76.478 -10.547  1.00 16.10           N  
ATOM    747  CZ  ARG A  96       8.815  75.192 -10.544  1.00 15.50           C  
ATOM    748  NH1 ARG A  96       9.907  74.792 -11.149  1.00 15.30           N  
ATOM    749  NH2 ARG A  96       8.055  74.280  -9.955  1.00 16.20           N  
ATOM    750  N   THR A  97      10.302  81.906 -13.758  1.00 21.20           N  
ATOM    751  CA  THR A  97      11.547  82.605 -13.478  1.00 21.60           C  
ATOM    752  C   THR A  97      11.941  82.364 -12.022  1.00 21.40           C  
ATOM    753  O   THR A  97      11.139  82.529 -11.098  1.00 21.70           O  
ATOM    754  CB  THR A  97      11.394  84.099 -13.676  1.00 22.00           C  
ATOM    755  OG1 THR A  97      10.935  84.331 -15.013  1.00 23.80           O  
ATOM    756  CG2 THR A  97      12.733  84.805 -13.471  1.00 23.20           C  
ATOM    757  N   ILE A  98      13.187  81.974 -11.842  1.00 21.60           N  
ATOM    758  CA  ILE A  98      13.728  81.648 -10.536  1.00 21.80           C  
ATOM    759  C   ILE A  98      14.836  82.628 -10.249  1.00 22.50           C  
ATOM    760  O   ILE A  98      15.839  82.655 -10.960  1.00 23.10           O  
ATOM    761  CB  ILE A  98      14.320  80.224 -10.527  1.00 20.50           C  
ATOM    762  CG1 ILE A  98      13.244  79.219 -10.934  1.00 19.40           C  
ATOM    763  CG2 ILE A  98      14.883  79.914  -9.137  1.00 21.40           C  
ATOM    764  CD1 ILE A  98      13.739  77.832 -11.055  1.00 19.70           C  
ATOM    765  N   PHE A  99      14.643  83.460  -9.241  1.00 23.10           N  
ATOM    766  CA  PHE A  99      15.638  84.463  -8.932  1.00 24.00           C  
ATOM    767  C   PHE A  99      16.499  84.015  -7.758  1.00 24.20           C  
ATOM    768  O   PHE A  99      16.014  83.938  -6.638  1.00 24.70           O  
ATOM    769  CB  PHE A  99      14.956  85.788  -8.582  1.00 24.60           C  
ATOM    770  CG  PHE A  99      14.042  86.304  -9.651  1.00 25.80           C  
ATOM    771  CD1 PHE A  99      14.524  87.157 -10.641  1.00 26.00           C  
ATOM    772  CD2 PHE A  99      12.676  86.055  -9.580  1.00 26.20           C  
ATOM    773  CE1 PHE A  99      13.649  87.767 -11.531  1.00 27.00           C  
ATOM    774  CE2 PHE A  99      11.792  86.660 -10.456  1.00 26.80           C  
ATOM    775  CZ  PHE A  99      12.271  87.519 -11.433  1.00 27.40           C  
ATOM    776  N   PHE A 100      17.780  83.754  -7.989  1.00 24.60           N  
ATOM    777  CA  PHE A 100      18.707  83.537  -6.879  1.00 24.80           C  
ATOM    778  C   PHE A 100      19.173  84.859  -6.293  1.00 25.80           C  
ATOM    779  O   PHE A 100      19.756  85.701  -6.989  1.00 26.50           O  
ATOM    780  CB  PHE A 100      19.908  82.710  -7.331  1.00 24.20           C  
ATOM    781  CG  PHE A 100      19.545  81.316  -7.767  1.00 24.50           C  
ATOM    782  CD1 PHE A 100      19.079  81.074  -9.044  1.00 23.40           C  
ATOM    783  CD2 PHE A 100      19.586  80.254  -6.870  1.00 23.90           C  
ATOM    784  CE1 PHE A 100      18.652  79.787  -9.414  1.00 24.10           C  
ATOM    785  CE2 PHE A 100      19.166  78.970  -7.246  1.00 23.70           C  
ATOM    786  CZ  PHE A 100      18.702  78.740  -8.506  1.00 23.30           C  
ATOM    787  N   LYS A 101      18.939  85.036  -4.996  1.00 26.80           N  
ATOM    788  CA  LYS A 101      19.199  86.314  -4.338  1.00 27.50           C  
ATOM    789  C   LYS A 101      20.678  86.677  -4.349  1.00 27.60           C  
ATOM    790  O   LYS A 101      21.545  85.878  -3.984  1.00 28.20           O  
ATOM    791  CB  LYS A 101      18.675  86.283  -2.911  1.00 27.40           C  
ATOM    792  CG  LYS A 101      18.430  87.639  -2.315  1.00 33.80           C  
ATOM    793  CD  LYS A 101      18.585  87.575  -0.788  1.00 51.70           C  
ATOM    794  CE  LYS A 101      18.791  88.963  -0.142  1.00 71.70           C  
ATOM    795  NZ  LYS A 101      20.203  89.510  -0.180  1.00 72.00           N  
ATOM    796  N   ASP A 102      20.958  87.873  -4.847  1.00 28.30           N  
ATOM    797  CA  ASP A 102      22.325  88.350  -5.042  1.00 28.20           C  
ATOM    798  C   ASP A 102      23.045  87.556  -6.133  1.00 27.90           C  
ATOM    799  O   ASP A 102      24.272  87.353  -6.062  1.00 28.60           O  
ATOM    800  CB  ASP A 102      23.123  88.287  -3.722  1.00 28.20           C  
ATOM    801  CG  ASP A 102      22.575  89.223  -2.667  1.00 47.70           C  
ATOM    802  OD1 ASP A 102      21.989  90.274  -3.021  1.00 47.30           O  
ATOM    803  OD2 ASP A 102      22.729  88.902  -1.469  1.00 56.20           O  
ATOM    804  N   ASP A 103      22.291  87.036  -7.097  1.00 26.40           N  
ATOM    805  CA  ASP A 103      22.911  86.248  -8.154  1.00 25.60           C  
ATOM    806  C   ASP A 103      22.008  86.214  -9.407  1.00 24.90           C  
ATOM    807  O   ASP A 103      21.140  87.065  -9.571  1.00 25.50           O  
ATOM    808  CB  ASP A 103      23.239  84.838  -7.625  1.00 25.10           C  
ATOM    809  CG  ASP A 103      24.573  84.304  -8.145  1.00 26.40           C  
ATOM    810  OD1 ASP A 103      24.933  84.566  -9.298  1.00 30.40           O  
ATOM    811  OD2 ASP A 103      25.236  83.538  -7.441  1.00 32.60           O  
ATOM    812  N   GLY A 104      22.247  85.275 -10.310  1.00 24.50           N  
ATOM    813  CA  GLY A 104      21.502  85.244 -11.554  1.00 24.20           C  
ATOM    814  C   GLY A 104      20.102  84.653 -11.464  1.00 23.60           C  
ATOM    815  O   GLY A 104      19.534  84.496 -10.377  1.00 23.80           O  
ATOM    816  N   ASN A 105      19.557  84.278 -12.611  1.00 22.50           N  
ATOM    817  CA  ASN A 105      18.206  83.761 -12.646  1.00 21.60           C  
ATOM    818  C   ASN A 105      18.075  82.712 -13.724  1.00 21.50           C  
ATOM    819  O   ASN A 105      18.930  82.607 -14.602  1.00 22.30           O  
ATOM    820  CB  ASN A 105      17.220  84.902 -12.880  1.00 22.60           C  
ATOM    821  CG  ASN A 105      17.467  85.616 -14.172  1.00 29.60           C  
ATOM    822  OD1 ASN A 105      16.905  85.244 -15.197  1.00 36.00           O  
ATOM    823  ND2 ASN A 105      18.378  86.596 -14.156  1.00 28.50           N  
ATOM    824  N   TYR A 106      17.181  81.761 -13.474  1.00 21.20           N  
ATOM    825  CA  TYR A 106      16.836  80.733 -14.443  1.00 20.70           C  
ATOM    826  C   TYR A 106      15.471  81.135 -15.006  1.00 20.40           C  
ATOM    827  O   TYR A 106      14.593  81.635 -14.279  1.00 19.70           O  
ATOM    828  CB  TYR A 106      16.691  79.337 -13.784  1.00 20.30           C  
ATOM    829  CG  TYR A 106      17.942  78.672 -13.215  1.00 19.70           C  
ATOM    830  CD1 TYR A 106      19.230  79.046 -13.622  1.00 19.60           C  
ATOM    831  CD2 TYR A 106      17.812  77.566 -12.357  1.00 18.90           C  
ATOM    832  CE1 TYR A 106      20.366  78.315 -13.198  1.00 19.10           C  
ATOM    833  CE2 TYR A 106      18.912  76.827 -11.939  1.00 18.40           C  
ATOM    834  CZ  TYR A 106      20.190  77.193 -12.360  1.00 18.90           C  
ATOM    835  OH  TYR A 106      21.258  76.400 -11.978  1.00 18.20           O  
ATOM    836  N   LYS A 107      15.283  80.899 -16.301  1.00 20.40           N  
ATOM    837  CA  LYS A 107      13.970  81.012 -16.898  1.00 19.60           C  
ATOM    838  C   LYS A 107      13.719  79.681 -17.562  1.00 19.20           C  
ATOM    839  O   LYS A 107      14.609  79.131 -18.210  1.00 19.60           O  
ATOM    840  CB  LYS A 107      13.961  82.152 -17.914  1.00 20.20           C  
ATOM    841  CG  LYS A 107      14.367  83.512 -17.342  1.00 33.50           C  
ATOM    842  CD  LYS A 107      14.837  84.498 -18.447  1.00 50.30           C  
ATOM    843  CE  LYS A 107      16.327  84.889 -18.310  1.00 57.90           C  
ATOM    844  NZ  LYS A 107      17.216  83.758 -17.837  1.00 45.70           N  
ATOM    845  N   THR A 108      12.604  79.046 -17.242  1.00 18.80           N  
ATOM    846  CA  THR A 108      12.380  77.707 -17.760  1.00 18.80           C  
ATOM    847  C   THR A 108      11.019  77.614 -18.402  1.00 19.30           C  
ATOM    848  O   THR A 108      10.116  78.401 -18.090  1.00 19.60           O  
ATOM    849  CB  THR A 108      12.485  76.617 -16.660  1.00 18.40           C  
ATOM    850  OG1 THR A 108      11.440  76.798 -15.706  1.00 18.80           O  
ATOM    851  CG2 THR A 108      13.792  76.718 -15.934  1.00 17.30           C  
ATOM    852  N   ARG A 109      10.900  76.699 -19.357  1.00 19.80           N  
ATOM    853  CA  ARG A 109       9.622  76.389 -19.932  1.00 20.00           C  
ATOM    854  C   ARG A 109       9.609  74.909 -20.092  1.00 19.20           C  
ATOM    855  O   ARG A 109      10.576  74.312 -20.549  1.00 19.90           O  
ATOM    856  CB  ARG A 109       9.454  77.059 -21.298  1.00 23.30           C  
ATOM    857  CG  ARG A 109       7.981  77.234 -21.685  1.00 26.80           C  
ATOM    858  CD  ARG A 109       7.774  77.573 -23.170  1.00 30.10           C  
ATOM    859  NE  ARG A 109       7.800  76.353 -23.973  1.00 33.00           N  
ATOM    860  CZ  ARG A 109       6.721  75.764 -24.488  1.00 34.90           C  
ATOM    861  NH1 ARG A 109       5.534  76.373 -24.452  1.00 36.10           N  
ATOM    862  NH2 ARG A 109       6.849  74.597 -25.129  1.00 36.10           N  
ATOM    863  N   ALA A 110       8.515  74.305 -19.683  1.00 18.70           N  
ATOM    864  CA  ALA A 110       8.410  72.881 -19.711  1.00 18.90           C  
ATOM    865  C   ALA A 110       7.030  72.460 -20.215  1.00 18.50           C  
ATOM    866  O   ALA A 110       6.029  73.168 -20.052  1.00 19.00           O  
ATOM    867  CB  ALA A 110       8.657  72.333 -18.306  1.00 19.50           C  
ATOM    868  N   GLU A 111       6.972  71.277 -20.791  1.00 18.50           N  
ATOM    869  CA  GLU A 111       5.705  70.670 -21.115  1.00 19.00           C  
ATOM    870  C   GLU A 111       5.593  69.382 -20.334  1.00 19.00           C  
ATOM    871  O   GLU A 111       6.507  68.529 -20.362  1.00 19.40           O  
ATOM    872  CB  GLU A 111       5.627  70.370 -22.616  1.00 19.80           C  
ATOM    873  CG  GLU A 111       5.002  71.482 -23.424  1.00 35.50           C  
ATOM    874  CD  GLU A 111       5.127  71.256 -24.933  1.00 44.70           C  
ATOM    875  OE1 GLU A 111       5.116  70.075 -25.373  1.00 46.60           O  
ATOM    876  OE2 GLU A 111       5.259  72.268 -25.665  1.00 54.60           O  
ATOM    877  N   VAL A 112       4.457  69.207 -19.668  1.00 18.30           N  
ATOM    878  CA  VAL A 112       4.255  68.006 -18.881  1.00 18.80           C  
ATOM    879  C   VAL A 112       3.010  67.361 -19.441  1.00 18.70           C  
ATOM    880  O   VAL A 112       1.949  67.962 -19.404  1.00 19.40           O  
ATOM    881  CB  VAL A 112       4.055  68.356 -17.343  1.00 17.90           C  
ATOM    882  CG1 VAL A 112       3.787  67.103 -16.528  1.00 18.10           C  
ATOM    883  CG2 VAL A 112       5.265  69.097 -16.827  1.00 17.90           C  
ATOM    884  N   LYS A 113       3.148  66.162 -19.983  1.00 19.80           N  
ATOM    885  CA  LYS A 113       2.022  65.504 -20.643  1.00 21.10           C  
ATOM    886  C   LYS A 113       2.240  63.991 -20.749  1.00 21.80           C  
ATOM    887  O   LYS A 113       3.360  63.502 -20.543  1.00 21.70           O  
ATOM    888  CB  LYS A 113       1.816  66.120 -22.037  1.00 21.30           C  
ATOM    889  CG  LYS A 113       2.949  65.827 -23.010  1.00 26.60           C  
ATOM    890  CD  LYS A 113       2.560  66.137 -24.443  1.00 42.00           C  
ATOM    891  CE  LYS A 113       3.481  67.186 -25.015  1.00 44.30           C  
ATOM    892  NZ  LYS A 113       4.883  66.682 -25.126  1.00 52.10           N  
ATOM    893  N   PHE A 114       1.171  63.242 -21.018  1.00 22.30           N  
ATOM    894  CA  PHE A 114       1.325  61.823 -21.267  1.00 24.00           C  
ATOM    895  C   PHE A 114       1.749  61.596 -22.721  1.00 25.90           C  
ATOM    896  O   PHE A 114       1.292  62.287 -23.645  1.00 25.80           O  
ATOM    897  CB  PHE A 114       0.029  61.060 -20.977  1.00 23.80           C  
ATOM    898  CG  PHE A 114      -0.130  60.662 -19.538  1.00 23.20           C  
ATOM    899  CD1 PHE A 114       0.388  59.469 -19.077  1.00 23.30           C  
ATOM    900  CD2 PHE A 114      -0.762  61.504 -18.639  1.00 23.60           C  
ATOM    901  CE1 PHE A 114       0.277  59.122 -17.743  1.00 23.70           C  
ATOM    902  CE2 PHE A 114      -0.880  61.152 -17.284  1.00 23.10           C  
ATOM    903  CZ  PHE A 114      -0.359  59.963 -16.844  1.00 22.70           C  
ATOM    904  N   GLU A 115       2.787  60.789 -22.869  1.00 27.00           N  
ATOM    905  CA  GLU A 115       3.191  60.302 -24.163  1.00 28.80           C  
ATOM    906  C   GLU A 115       3.080  58.794 -24.042  1.00 29.60           C  
ATOM    907  O   GLU A 115       3.942  58.157 -23.450  1.00 30.50           O  
ATOM    908  CB  GLU A 115       4.625  60.735 -24.481  1.00 28.00           C  
ATOM    909  CG  GLU A 115       4.755  62.230 -24.802  1.00 36.20           C  
ATOM    910  CD  GLU A 115       6.189  62.669 -25.103  1.00 44.90           C  
ATOM    911  OE1 GLU A 115       7.064  61.779 -25.258  1.00 43.90           O  
ATOM    912  OE2 GLU A 115       6.439  63.904 -25.154  1.00 43.20           O  
ATOM    913  N   GLY A 116       1.928  58.253 -24.431  1.00 30.00           N  
ATOM    914  CA  GLY A 116       1.722  56.827 -24.305  1.00 30.40           C  
ATOM    915  C   GLY A 116       1.350  56.529 -22.881  1.00 31.00           C  
ATOM    916  O   GLY A 116       0.464  57.189 -22.338  1.00 31.30           O  
ATOM    917  N   ASP A 117       2.082  55.616 -22.247  1.00 31.10           N  
ATOM    918  CA  ASP A 117       1.854  55.310 -20.831  1.00 30.60           C  
ATOM    919  C   ASP A 117       2.764  56.019 -19.811  1.00 29.20           C  
ATOM    920  O   ASP A 117       2.599  55.813 -18.620  1.00 29.50           O  
ATOM    921  CB  ASP A 117       1.882  53.783 -20.580  1.00 31.90           C  
ATOM    922  CG  ASP A 117       3.081  53.080 -21.220  1.00 55.10           C  
ATOM    923  OD1 ASP A 117       4.198  53.227 -20.697  1.00 53.90           O  
ATOM    924  OD2 ASP A 117       2.885  52.311 -22.192  1.00 74.80           O  
ATOM    925  N   THR A 118       3.656  56.897 -20.248  1.00 27.50           N  
ATOM    926  CA  THR A 118       4.539  57.530 -19.307  1.00 25.90           C  
ATOM    927  C   THR A 118       4.358  59.018 -19.308  1.00 25.00           C  
ATOM    928  O   THR A 118       3.878  59.595 -20.289  1.00 24.70           O  
ATOM    929  CB  THR A 118       6.039  57.116 -19.520  1.00 26.70           C  
ATOM    930  OG1 THR A 118       6.840  58.240 -19.907  1.00 27.60           O  
ATOM    931  CG2 THR A 118       6.160  56.049 -20.515  1.00 25.00           C  
ATOM    932  N   LEU A 119       4.459  59.581 -18.110  1.00 23.10           N  
ATOM    933  CA  LEU A 119       4.378  61.017 -17.938  1.00 22.00           C  
ATOM    934  C   LEU A 119       5.743  61.627 -18.199  1.00 21.40           C  
ATOM    935  O   LEU A 119       6.749  61.130 -17.691  1.00 20.20           O  
ATOM    936  CB  LEU A 119       3.897  61.375 -16.526  1.00 22.10           C  
ATOM    937  CG  LEU A 119       3.702  62.887 -16.507  1.00 23.10           C  
ATOM    938  CD1 LEU A 119       2.294  63.233 -16.159  1.00 23.80           C  
ATOM    939  CD2 LEU A 119       4.697  63.529 -15.593  1.00 22.50           C  
ATOM    940  N   VAL A 120       5.805  62.573 -19.135  1.00 21.00           N  
ATOM    941  CA  VAL A 120       7.099  63.118 -19.514  1.00 20.60           C  
ATOM    942  C   VAL A 120       7.164  64.601 -19.290  1.00 19.90           C  
ATOM    943  O   VAL A 120       6.185  65.311 -19.435  1.00 20.90           O  
ATOM    944  CB  VAL A 120       7.511  62.774 -20.997  1.00 20.50           C  
ATOM    945  CG1 VAL A 120       6.913  61.452 -21.430  1.00 19.90           C  
ATOM    946  CG2 VAL A 120       7.139  63.875 -21.906  1.00 21.20           C  
ATOM    947  N   ASN A 121       8.321  65.054 -18.843  1.00 19.80           N  
ATOM    948  CA  ASN A 121       8.533  66.445 -18.494  1.00 19.90           C  
ATOM    949  C   ASN A 121       9.719  66.867 -19.349  1.00 19.80           C  
ATOM    950  O   ASN A 121      10.819  66.323 -19.179  1.00 19.40           O  
ATOM    951  CB  ASN A 121       8.856  66.539 -16.972  1.00 20.20           C  
ATOM    952  CG  ASN A 121       9.199  67.953 -16.486  1.00 17.70           C  
ATOM    953  OD1 ASN A 121       9.779  68.109 -15.395  1.00 20.60           O  
ATOM    954  ND2 ASN A 121       8.707  68.975 -17.176  1.00 14.70           N  
ATOM    955  N   ARG A 122       9.454  67.691 -20.372  1.00 20.10           N  
ATOM    956  CA  ARG A 122      10.513  68.194 -21.250  1.00 19.90           C  
ATOM    957  C   ARG A 122      10.729  69.668 -21.000  1.00 18.70           C  
ATOM    958  O   ARG A 122       9.771  70.451 -21.008  1.00 18.10           O  
ATOM    959  CB  ARG A 122      10.162  67.988 -22.719  1.00 21.80           C  
ATOM    960  CG  ARG A 122      10.097  66.548 -23.179  1.00 23.20           C  
ATOM    961  CD  ARG A 122       9.440  66.537 -24.583  1.00 26.00           C  
ATOM    962  NE  ARG A 122       9.050  65.205 -25.007  1.00 27.20           N  
ATOM    963  CZ  ARG A 122       9.910  64.198 -25.090  1.00 28.10           C  
ATOM    964  NH1 ARG A 122      11.201  64.418 -24.862  1.00 29.30           N  
ATOM    965  NH2 ARG A 122       9.505  62.993 -25.471  1.00 29.50           N  
ATOM    966  N   ILE A 123      11.988  70.039 -20.739  1.00 18.00           N  
ATOM    967  CA  ILE A 123      12.305  71.352 -20.183  1.00 17.80           C  
ATOM    968  C   ILE A 123      13.367  72.027 -20.979  1.00 17.20           C  
ATOM    969  O   ILE A 123      14.347  71.402 -21.340  1.00 17.80           O  
ATOM    970  CB  ILE A 123      12.866  71.290 -18.708  1.00 18.10           C  
ATOM    971  CG1 ILE A 123      11.957  70.470 -17.797  1.00 17.60           C  
ATOM    972  CG2 ILE A 123      12.997  72.685 -18.143  1.00 17.50           C  
ATOM    973  CD1 ILE A 123      12.710  69.477 -16.996  1.00 17.70           C  
ATOM    974  N   GLU A 124      13.208  73.330 -21.113  1.00 17.70           N  
ATOM    975  CA  GLU A 124      14.247  74.230 -21.565  1.00 19.30           C  
ATOM    976  C   GLU A 124      14.581  75.214 -20.474  1.00 19.50           C  
ATOM    977  O   GLU A 124      13.692  75.885 -19.933  1.00 20.20           O  
ATOM    978  CB  GLU A 124      13.795  75.023 -22.816  1.00 21.40           C  
ATOM    979  CG  GLU A 124      13.731  74.173 -24.086  1.00 48.70           C  
ATOM    980  CD  GLU A 124      13.433  74.990 -25.340  1.00 69.20           C  
ATOM    981  OE1 GLU A 124      13.680  76.225 -25.335  1.00 92.90           O  
ATOM    982  OE2 GLU A 124      12.964  74.376 -26.332  1.00 94.70           O  
ATOM    983  N   LEU A 125      15.876  75.409 -20.250  1.00 19.80           N  
ATOM    984  CA  LEU A 125      16.320  76.314 -19.217  1.00 19.60           C  
ATOM    985  C   LEU A 125      17.382  77.235 -19.762  1.00 19.90           C  
ATOM    986  O   LEU A 125      18.373  76.765 -20.321  1.00 20.70           O  
ATOM    987  CB  LEU A 125      16.889  75.510 -18.030  1.00 19.40           C  
ATOM    988  CG  LEU A 125      17.520  76.242 -16.849  1.00 19.30           C  
ATOM    989  CD1 LEU A 125      17.298  75.384 -15.642  1.00 20.60           C  
ATOM    990  CD2 LEU A 125      19.009  76.469 -17.025  1.00 19.00           C  
ATOM    991  N   LYS A 126      17.269  78.513 -19.423  1.00 20.00           N  
ATOM    992  CA  LYS A 126      18.324  79.485 -19.681  1.00 21.30           C  
ATOM    993  C   LYS A 126      18.653  80.184 -18.373  1.00 21.90           C  
ATOM    994  O   LYS A 126      17.756  80.633 -17.661  1.00 24.10           O  
ATOM    995  CB  LYS A 126      17.858  80.532 -20.707  1.00 21.70           C  
ATOM    996  CG  LYS A 126      18.923  80.957 -21.752  1.00 45.00           C  
ATOM    997  CD  LYS A 126      19.890  82.031 -21.235  1.00 47.40           C  
ATOM    998  CE  LYS A 126      21.278  81.913 -21.898  1.00 70.00           C  
ATOM    999  NZ  LYS A 126      22.445  82.131 -20.958  1.00 43.60           N  
ATOM   1000  N   GLY A 127      19.927  80.281 -18.044  1.00 22.10           N  
ATOM   1001  CA  GLY A 127      20.300  81.011 -16.858  1.00 22.70           C  
ATOM   1002  C   GLY A 127      21.320  82.072 -17.215  1.00 23.70           C  
ATOM   1003  O   GLY A 127      22.227  81.872 -18.016  1.00 24.50           O  
ATOM   1004  N   ILE A 128      21.160  83.231 -16.636  1.00 25.00           N  
ATOM   1005  CA  ILE A 128      22.098  84.289 -16.889  1.00 27.50           C  
ATOM   1006  C   ILE A 128      22.334  85.126 -15.650  1.00 27.30           C  
ATOM   1007  O   ILE A 128      21.476  85.180 -14.778  1.00 26.70           O  
ATOM   1008  CB  ILE A 128      21.586  85.227 -17.978  1.00 28.60           C  
ATOM   1009  CG1 ILE A 128      20.082  85.390 -17.847  1.00 29.00           C  
ATOM   1010  CG2 ILE A 128      21.982  84.702 -19.355  1.00 30.60           C  
ATOM   1011  CD1 ILE A 128      19.681  86.696 -17.217  1.00 30.40           C  
ATOM   1012  N   ASP A 129      23.360  85.967 -15.741  1.00 28.00           N  
ATOM   1013  CA  ASP A 129      23.719  86.905 -14.690  1.00 29.20           C  
ATOM   1014  C   ASP A 129      24.308  86.184 -13.481  1.00 29.30           C  
ATOM   1015  O   ASP A 129      24.238  86.691 -12.372  1.00 30.50           O  
ATOM   1016  CB  ASP A 129      22.497  87.740 -14.242  1.00 29.90           C  
ATOM   1017  CG  ASP A 129      22.222  88.945 -15.143  1.00 41.90           C  
ATOM   1018  OD1 ASP A 129      23.174  89.470 -15.762  1.00 52.00           O  
ATOM   1019  OD2 ASP A 129      21.055  89.405 -15.182  1.00 49.10           O  
ATOM   1020  N   PHE A 130      24.915  85.028 -13.686  1.00 29.40           N  
ATOM   1021  CA  PHE A 130      25.495  84.336 -12.563  1.00 29.80           C  
ATOM   1022  C   PHE A 130      26.934  84.797 -12.390  1.00 31.10           C  
ATOM   1023  O   PHE A 130      27.587  85.160 -13.361  1.00 30.70           O  
ATOM   1024  CB  PHE A 130      25.406  82.828 -12.767  1.00 28.70           C  
ATOM   1025  CG  PHE A 130      24.024  82.259 -12.506  1.00 27.80           C  
ATOM   1026  CD1 PHE A 130      23.576  82.046 -11.196  1.00 26.80           C  
ATOM   1027  CD2 PHE A 130      23.142  82.032 -13.558  1.00 25.90           C  
ATOM   1028  CE1 PHE A 130      22.257  81.638 -10.942  1.00 26.10           C  
ATOM   1029  CE2 PHE A 130      21.834  81.628 -13.318  1.00 25.90           C  
ATOM   1030  CZ  PHE A 130      21.387  81.438 -12.010  1.00 26.30           C  
ATOM   1031  N   LYS A 131      27.279  85.091 -11.140  1.00 32.70           N  
ATOM   1032  CA  LYS A 131      28.659  85.351 -10.736  1.00 34.20           C  
ATOM   1033  C   LYS A 131      29.515  84.080 -10.766  1.00 35.40           C  
ATOM   1034  O   LYS A 131      29.132  83.057 -10.184  1.00 35.70           O  
ATOM   1035  CB  LYS A 131      28.691  85.900  -9.318  1.00 33.80           C  
ATOM   1036  CG  LYS A 131      27.829  87.091  -9.043  1.00 37.70           C  
ATOM   1037  CD  LYS A 131      28.095  87.521  -7.597  1.00 55.60           C  
ATOM   1038  CE  LYS A 131      26.995  88.390  -7.006  1.00 69.20           C  
ATOM   1039  NZ  LYS A 131      26.945  88.242  -5.516  1.00 66.60           N  
ATOM   1040  N   GLU A 132      30.754  84.207 -11.239  1.00 37.00           N  
ATOM   1041  CA  GLU A 132      31.657  83.046 -11.338  1.00 38.60           C  
ATOM   1042  C   GLU A 132      32.237  82.694  -9.956  1.00 39.10           C  
ATOM   1043  O   GLU A 132      32.772  81.602  -9.730  1.00 39.40           O  
ATOM   1044  CB  GLU A 132      32.779  83.326 -12.366  1.00 39.20           C  
ATOM   1045  CG  GLU A 132      32.301  83.514 -13.875  1.00 63.70           C  
ATOM   1046  CD  GLU A 132      31.963  82.193 -14.651  1.00 78.30           C  
ATOM   1047  OE1 GLU A 132      32.728  81.198 -14.550  1.00 96.80           O  
ATOM   1048  OE2 GLU A 132      30.980  82.186 -15.450  1.00 71.40           O  
ATOM   1049  N   ASP A 133      31.955  83.574  -9.005  1.00 39.30           N  
ATOM   1050  CA  ASP A 133      32.417  83.453  -7.634  1.00 39.70           C  
ATOM   1051  C   ASP A 133      31.222  83.235  -6.706  1.00 39.50           C  
ATOM   1052  O   ASP A 133      31.374  83.235  -5.474  1.00 40.50           O  
ATOM   1053  CB  ASP A 133      33.178  84.742  -7.216  1.00 41.00           C  
ATOM   1054  CG  ASP A 133      32.330  86.037  -7.370  1.00 65.90           C  
ATOM   1055  OD1 ASP A 133      31.972  86.388  -8.522  1.00 80.40           O  
ATOM   1056  OD2 ASP A 133      32.112  86.759  -6.358  1.00 67.40           O  
ATOM   1057  N   GLY A 134      30.019  83.199  -7.282  1.00 37.80           N  
ATOM   1058  CA  GLY A 134      28.821  83.192  -6.459  1.00 35.30           C  
ATOM   1059  C   GLY A 134      28.623  81.820  -5.856  1.00 33.70           C  
ATOM   1060  O   GLY A 134      29.364  80.876  -6.183  1.00 33.00           O  
ATOM   1061  N   ASN A 135      27.539  81.672  -5.098  1.00 32.40           N  
ATOM   1062  CA  ASN A 135      27.204  80.384  -4.496  1.00 30.70           C  
ATOM   1063  C   ASN A 135      26.904  79.323  -5.544  1.00 29.70           C  
ATOM   1064  O   ASN A 135      27.232  78.147  -5.357  1.00 29.10           O  
ATOM   1065  CB  ASN A 135      25.997  80.527  -3.581  1.00 31.00           C  
ATOM   1066  CG  ASN A 135      26.321  81.245  -2.293  1.00 28.00           C  
ATOM   1067  OD1 ASN A 135      25.473  81.952  -1.739  1.00 33.40           O  
ATOM   1068  ND2 ASN A 135      27.542  81.065  -1.797  1.00 35.40           N  
ATOM   1069  N   ILE A 136      26.337  79.744  -6.672  1.00 28.80           N  
ATOM   1070  CA  ILE A 136      25.938  78.790  -7.705  1.00 28.10           C  
ATOM   1071  C   ILE A 136      27.098  78.347  -8.615  1.00 28.20           C  
ATOM   1072  O   ILE A 136      27.449  77.163  -8.645  1.00 28.00           O  
ATOM   1073  CB  ILE A 136      24.736  79.325  -8.546  1.00 28.10           C  
ATOM   1074  CG1 ILE A 136      23.438  79.277  -7.710  1.00 27.90           C  
ATOM   1075  CG2 ILE A 136      24.538  78.465  -9.791  1.00 27.30           C  
ATOM   1076  CD1 ILE A 136      23.237  80.452  -6.852  1.00 28.30           C  
ATOM   1077  N   LEU A 137      27.751  79.291  -9.290  1.00 28.10           N  
ATOM   1078  CA  LEU A 137      28.840  78.937 -10.190  1.00 27.40           C  
ATOM   1079  C   LEU A 137      30.070  78.560  -9.393  1.00 27.00           C  
ATOM   1080  O   LEU A 137      30.870  77.747  -9.846  1.00 26.20           O  
ATOM   1081  CB  LEU A 137      29.155  80.087 -11.145  1.00 28.50           C  
ATOM   1082  CG  LEU A 137      28.345  80.098 -12.456  1.00 29.50           C  
ATOM   1083  CD1 LEU A 137      28.580  78.829 -13.281  1.00 30.00           C  
ATOM   1084  CD2 LEU A 137      26.893  80.147 -12.108  1.00 30.70           C  
ATOM   1085  N   GLY A 138      30.110  79.025  -8.141  1.00 27.00           N  
ATOM   1086  CA  GLY A 138      31.122  78.576  -7.210  1.00 27.20           C  
ATOM   1087  C   GLY A 138      30.892  77.203  -6.581  1.00 27.80           C  
ATOM   1088  O   GLY A 138      31.808  76.659  -5.940  1.00 28.20           O  
ATOM   1089  N   HIS A 139      29.689  76.638  -6.720  1.00 27.40           N  
ATOM   1090  CA  HIS A 139      29.402  75.300  -6.175  1.00 26.90           C  
ATOM   1091  C   HIS A 139      29.609  75.240  -4.653  1.00 25.70           C  
ATOM   1092  O   HIS A 139      30.355  74.393  -4.152  1.00 25.60           O  
ATOM   1093  CB  HIS A 139      30.288  74.240  -6.844  1.00 27.70           C  
ATOM   1094  CG  HIS A 139      29.953  73.838  -8.272  1.00 28.80           C  
ATOM   1095  ND1 HIS A 139      30.157  74.566  -9.497  1.00 30.10           N  
ATOM   1096  CD2 HIS A 139      29.236  72.694  -8.572  1.00 28.50           C  
ATOM   1097  CE1 HIS A 139      29.541  73.900 -10.487  1.00 27.90           C  
ATOM   1098  NE2 HIS A 139      29.020  72.853  -9.965  1.00 28.20           N  
ATOM   1099  N   LYS A 140      28.962  76.159  -3.942  1.00 24.50           N  
ATOM   1100  CA  LYS A 140      29.075  76.236  -2.493  1.00 23.40           C  
ATOM   1101  C   LYS A 140      27.857  75.678  -1.787  1.00 23.00           C  
ATOM   1102  O   LYS A 140      27.724  75.854  -0.569  1.00 24.00           O  
ATOM   1103  CB  LYS A 140      29.285  77.686  -2.054  1.00 24.30           C  
ATOM   1104  CG  LYS A 140      30.673  78.261  -2.326  1.00 26.80           C  
ATOM   1105  CD  LYS A 140      30.583  79.779  -2.385  1.00 35.80           C  
ATOM   1106  CE  LYS A 140      31.941  80.439  -2.601  1.00 55.20           C  
ATOM   1107  NZ  LYS A 140      32.613  79.966  -3.846  1.00 61.10           N  
ATOM   1108  N   LEU A 141      26.909  75.147  -2.557  1.00 21.80           N  
ATOM   1109  CA  LEU A 141      25.670  74.594  -1.999  1.00 21.00           C  
ATOM   1110  C   LEU A 141      25.927  73.209  -1.390  1.00 20.50           C  
ATOM   1111  O   LEU A 141      26.613  72.375  -1.995  1.00 21.10           O  
ATOM   1112  CB  LEU A 141      24.599  74.447  -3.085  1.00 21.10           C  
ATOM   1113  CG  LEU A 141      23.959  75.610  -3.824  1.00 21.20           C  
ATOM   1114  CD1 LEU A 141      22.575  75.196  -4.301  1.00 20.80           C  
ATOM   1115  CD2 LEU A 141      23.879  76.792  -2.937  1.00 22.20           C  
ATOM   1116  N   GLU A 142      25.307  72.916  -0.255  1.00 18.80           N  
ATOM   1117  CA  GLU A 142      25.352  71.566   0.257  1.00 17.50           C  
ATOM   1118  C   GLU A 142      24.456  70.694  -0.597  1.00 16.20           C  
ATOM   1119  O   GLU A 142      23.475  71.164  -1.144  1.00 16.80           O  
ATOM   1120  CB  GLU A 142      24.874  71.552   1.702  1.00 17.80           C  
ATOM   1121  CG  GLU A 142      25.700  72.434   2.609  1.00 22.10           C  
ATOM   1122  CD  GLU A 142      25.319  72.255   4.061  1.00 27.00           C  
ATOM   1123  OE1 GLU A 142      24.109  72.168   4.360  1.00 25.00           O  
ATOM   1124  OE2 GLU A 142      26.243  72.172   4.887  1.00 33.50           O  
ATOM   1125  N   TYR A 143      24.822  69.438  -0.741  1.00 15.60           N  
ATOM   1126  CA  TYR A 143      24.004  68.468  -1.438  1.00 15.70           C  
ATOM   1127  C   TYR A 143      22.896  67.895  -0.545  1.00 15.50           C  
ATOM   1128  O   TYR A 143      22.957  66.742  -0.112  1.00 16.00           O  
ATOM   1129  CB  TYR A 143      24.889  67.362  -1.965  1.00 14.80           C  
ATOM   1130  CG  TYR A 143      24.183  66.415  -2.875  1.00 15.70           C  
ATOM   1131  CD1 TYR A 143      23.883  66.783  -4.205  1.00 16.10           C  
ATOM   1132  CD2 TYR A 143      23.845  65.134  -2.450  1.00 15.10           C  
ATOM   1133  CE1 TYR A 143      23.270  65.889  -5.074  1.00 14.50           C  
ATOM   1134  CE2 TYR A 143      23.260  64.233  -3.318  1.00 15.50           C  
ATOM   1135  CZ  TYR A 143      22.973  64.620  -4.635  1.00 15.00           C  
ATOM   1136  OH  TYR A 143      22.369  63.709  -5.472  1.00 15.70           O  
ATOM   1137  N   ASN A 144      21.831  68.668  -0.386  1.00 15.80           N  
ATOM   1138  CA  ASN A 144      20.706  68.301   0.477  1.00 16.40           C  
ATOM   1139  C   ASN A 144      19.532  69.214   0.131  1.00 16.50           C  
ATOM   1140  O   ASN A 144      19.641  70.053  -0.791  1.00 17.00           O  
ATOM   1141  CB  ASN A 144      21.096  68.396   1.994  1.00 14.90           C  
ATOM   1142  CG  ASN A 144      21.708  69.751   2.396  1.00 17.80           C  
ATOM   1143  OD1 ASN A 144      21.288  70.817   1.933  1.00 18.40           O  
ATOM   1144  ND2 ASN A 144      22.569  69.714   3.407  1.00 20.20           N  
ATOM   1145  N   TYR A 145      18.400  69.013   0.803  1.00 16.00           N  
ATOM   1146  CA  TYR A 145      17.204  69.798   0.515  1.00 16.80           C  
ATOM   1147  C   TYR A 145      16.320  69.939   1.787  1.00 16.70           C  
ATOM   1148  O   TYR A 145      16.359  69.051   2.657  1.00 17.70           O  
ATOM   1149  CB  TYR A 145      16.402  69.139  -0.653  1.00 15.70           C  
ATOM   1150  CG  TYR A 145      15.841  70.146  -1.654  1.00 15.50           C  
ATOM   1151  CD1 TYR A 145      16.637  70.625  -2.695  1.00 15.10           C  
ATOM   1152  CD2 TYR A 145      14.551  70.657  -1.522  1.00 15.00           C  
ATOM   1153  CE1 TYR A 145      16.168  71.574  -3.577  1.00 15.70           C  
ATOM   1154  CE2 TYR A 145      14.063  71.606  -2.409  1.00 16.20           C  
ATOM   1155  CZ  TYR A 145      14.877  72.060  -3.446  1.00 16.80           C  
ATOM   1156  OH  TYR A 145      14.398  72.960  -4.375  1.00 17.20           O  
ATOM   1157  N   ASN A 146      15.530  71.020   1.852  1.00 15.90           N  
ATOM   1158  CA  ASN A 146      14.626  71.329   2.965  1.00 15.80           C  
ATOM   1159  C   ASN A 146      13.186  71.212   2.536  1.00 16.60           C  
ATOM   1160  O   ASN A 146      12.891  70.977   1.358  1.00 16.90           O  
ATOM   1161  CB  ASN A 146      14.873  72.743   3.445  1.00 13.30           C  
ATOM   1162  CG  ASN A 146      16.298  72.941   3.908  1.00 18.10           C  
ATOM   1163  OD1 ASN A 146      16.843  72.100   4.627  1.00 18.20           O  
ATOM   1164  ND2 ASN A 146      16.936  74.011   3.448  1.00 19.70           N  
ATOM   1165  N   SER A 147      12.283  71.360   3.498  1.00 16.60           N  
ATOM   1166  CA  SER A 147      10.839  71.326   3.256  1.00 16.10           C  
ATOM   1167  C   SER A 147      10.344  72.694   2.867  1.00 15.10           C  
ATOM   1168  O   SER A 147      10.750  73.677   3.473  1.00 15.30           O  
ATOM   1169  CB  SER A 147      10.093  70.909   4.527  1.00 16.20           C  
ATOM   1170  OG  SER A 147      10.202  69.521   4.721  1.00 19.10           O  
ATOM   1171  N   HIS A 148       9.403  72.755   1.930  1.00 14.20           N  
ATOM   1172  CA  HIS A 148       8.821  74.025   1.534  1.00 13.60           C  
ATOM   1173  C   HIS A 148       7.341  73.884   1.238  1.00 14.00           C  
ATOM   1174  O   HIS A 148       6.830  72.782   1.061  1.00 15.10           O  
ATOM   1175  CB  HIS A 148       9.544  74.617   0.320  1.00 12.70           C  
ATOM   1176  CG  HIS A 148      11.028  74.752   0.425  1.00 11.50           C  
ATOM   1177  ND1 HIS A 148      11.955  73.770   0.118  1.00 11.10           N  
ATOM   1178  CD2 HIS A 148      11.674  75.852   0.912  1.00 12.10           C  
ATOM   1179  CE1 HIS A 148      13.153  74.269   0.422  1.00 11.40           C  
ATOM   1180  NE2 HIS A 148      13.032  75.447   0.923  1.00 12.20           N  
ATOM   1181  N   ASN A 149       6.622  74.979   1.417  1.00 15.30           N  
ATOM   1182  CA  ASN A 149       5.247  75.054   1.019  1.00 16.60           C  
ATOM   1183  C   ASN A 149       5.202  75.821  -0.286  1.00 17.10           C  
ATOM   1184  O   ASN A 149       5.879  76.844  -0.444  1.00 17.90           O  
ATOM   1185  CB  ASN A 149       4.408  75.805   2.057  1.00 17.00           C  
ATOM   1186  CG  ASN A 149       4.319  75.075   3.378  1.00 18.80           C  
ATOM   1187  OD1 ASN A 149       4.328  75.715   4.420  1.00 28.80           O  
ATOM   1188  ND2 ASN A 149       4.122  73.761   3.344  1.00 14.90           N  
ATOM   1189  N   VAL A 150       4.301  75.384  -1.159  1.00 17.50           N  
ATOM   1190  CA  VAL A 150       4.182  75.904  -2.518  1.00 17.00           C  
ATOM   1191  C   VAL A 150       2.770  76.442  -2.640  1.00 17.80           C  
ATOM   1192  O   VAL A 150       1.817  75.700  -2.472  1.00 17.60           O  
ATOM   1193  CB  VAL A 150       4.389  74.757  -3.528  1.00 17.00           C  
ATOM   1194  CG1 VAL A 150       3.931  75.166  -4.902  1.00 15.80           C  
ATOM   1195  CG2 VAL A 150       5.850  74.351  -3.545  1.00 16.20           C  
ATOM   1196  N   TYR A 151       2.636  77.748  -2.793  1.00 19.20           N  
ATOM   1197  CA  TYR A 151       1.320  78.393  -2.780  1.00 21.20           C  
ATOM   1198  C   TYR A 151       0.703  78.554  -4.152  1.00 21.70           C  
ATOM   1199  O   TYR A 151       1.311  79.142  -5.044  1.00 21.20           O  
ATOM   1200  CB  TYR A 151       1.429  79.753  -2.136  1.00 22.90           C  
ATOM   1201  CG  TYR A 151       1.863  79.621  -0.713  1.00 26.10           C  
ATOM   1202  CD1 TYR A 151       0.957  79.202   0.264  1.00 27.00           C  
ATOM   1203  CD2 TYR A 151       3.204  79.779  -0.357  1.00 26.80           C  
ATOM   1204  CE1 TYR A 151       1.368  78.928   1.576  1.00 28.70           C  
ATOM   1205  CE2 TYR A 151       3.638  79.517   0.955  1.00 28.70           C  
ATOM   1206  CZ  TYR A 151       2.710  79.086   1.927  1.00 29.30           C  
ATOM   1207  OH  TYR A 151       3.105  78.811   3.236  1.00 29.70           O  
ATOM   1208  N   ILE A 152      -0.557  78.148  -4.257  1.00 22.40           N  
ATOM   1209  CA  ILE A 152      -1.273  78.033  -5.533  1.00 22.90           C  
ATOM   1210  C   ILE A 152      -2.528  78.888  -5.539  1.00 23.80           C  
ATOM   1211  O   ILE A 152      -3.310  78.867  -4.602  1.00 23.70           O  
ATOM   1212  CB  ILE A 152      -1.700  76.582  -5.780  1.00 22.60           C  
ATOM   1213  CG1 ILE A 152      -0.462  75.683  -5.841  1.00 22.10           C  
ATOM   1214  CG2 ILE A 152      -2.530  76.488  -7.039  1.00 22.70           C  
ATOM   1215  CD1 ILE A 152      -0.792  74.244  -5.838  1.00 22.00           C  
ATOM   1216  N   MET A 153      -2.694  79.679  -6.578  1.00 25.40           N  
ATOM   1217  CA  MET A 153      -3.952  80.373  -6.789  1.00 27.10           C  
ATOM   1218  C   MET A 153      -4.353  80.262  -8.243  1.00 28.30           C  
ATOM   1219  O   MET A 153      -3.502  80.063  -9.114  1.00 28.60           O  
ATOM   1220  CB  MET A 153      -3.822  81.834  -6.415  1.00 27.60           C  
ATOM   1221  CG  MET A 153      -2.500  82.443  -6.732  1.00 48.40           C  
ATOM   1222  SD  MET A 153      -2.092  83.577  -5.408  1.00 64.40           S  
ATOM   1223  CE  MET A 153      -3.421  84.787  -5.667  1.00 58.60           C  
ATOM   1224  N   ALA A 154      -5.651  80.307  -8.497  1.00 29.10           N  
ATOM   1225  CA  ALA A 154      -6.148  80.242  -9.851  1.00 30.30           C  
ATOM   1226  C   ALA A 154      -5.841  81.552 -10.569  1.00 31.60           C  
ATOM   1227  O   ALA A 154      -5.608  82.586  -9.943  1.00 31.40           O  
ATOM   1228  CB  ALA A 154      -7.638  79.961  -9.850  1.00 30.10           C  
ATOM   1229  N   ASP A 155      -5.648  81.454 -11.877  1.00 33.40           N  
ATOM   1230  CA  ASP A 155      -5.538  82.624 -12.743  1.00 35.10           C  
ATOM   1231  C   ASP A 155      -6.650  82.452 -13.761  1.00 36.00           C  
ATOM   1232  O   ASP A 155      -6.471  81.733 -14.745  1.00 35.80           O  
ATOM   1233  CB  ASP A 155      -4.192  82.620 -13.463  1.00 35.70           C  
ATOM   1234  CG  ASP A 155      -3.940  83.877 -14.280  1.00 43.10           C  
ATOM   1235  OD1 ASP A 155      -4.715  84.862 -14.208  1.00 42.30           O  
ATOM   1236  OD2 ASP A 155      -2.885  83.891 -14.938  1.00 42.70           O  
ATOM   1237  N   LYS A 156      -7.829  82.973 -13.415  1.00 36.90           N  
ATOM   1238  CA  LYS A 156      -9.069  82.807 -14.193  1.00 37.80           C  
ATOM   1239  C   LYS A 156      -8.877  83.256 -15.638  1.00 38.00           C  
ATOM   1240  O   LYS A 156      -9.205  82.520 -16.596  1.00 37.90           O  
ATOM   1241  CB  LYS A 156     -10.189  83.649 -13.562  1.00 39.10           C  
ATOM   1242  CG  LYS A 156     -11.549  82.956 -13.478  1.00 66.20           C  
ATOM   1243  CD  LYS A 156     -11.645  82.026 -12.249  1.00 83.50           C  
ATOM   1244  CE  LYS A 156     -11.607  82.794 -10.916  1.00 89.40           C  
ATOM   1245  NZ  LYS A 156     -12.024  81.943  -9.748  1.00 95.00           N  
ATOM   1246  N   GLN A 157      -8.180  84.386 -15.762  1.00 37.80           N  
ATOM   1247  CA  GLN A 157      -7.862  84.998 -17.053  1.00 38.00           C  
ATOM   1248  C   GLN A 157      -7.014  84.155 -18.021  1.00 37.50           C  
ATOM   1249  O   GLN A 157      -7.096  84.348 -19.237  1.00 38.30           O  
ATOM   1250  CB  GLN A 157      -7.167  86.342 -16.841  1.00 38.50           C  
ATOM   1251  CG  GLN A 157      -8.089  87.450 -16.376  1.00 55.20           C  
ATOM   1252  CD  GLN A 157      -7.312  88.707 -15.992  1.00 74.20           C  
ATOM   1253  OE1 GLN A 157      -7.863  89.817 -15.996  1.00 86.20           O  
ATOM   1254  NE2 GLN A 157      -6.031  88.537 -15.633  1.00 75.20           N  
ATOM   1255  N   LYS A 158      -6.134  83.305 -17.494  1.00 35.70           N  
ATOM   1256  CA  LYS A 158      -5.338  82.435 -18.346  1.00 33.70           C  
ATOM   1257  C   LYS A 158      -5.843  81.000 -18.370  1.00 33.00           C  
ATOM   1258  O   LYS A 158      -5.191  80.128 -18.962  1.00 32.90           O  
ATOM   1259  CB  LYS A 158      -3.890  82.435 -17.894  1.00 33.50           C  
ATOM   1260  CG  LYS A 158      -3.027  83.458 -18.575  1.00 41.50           C  
ATOM   1261  CD  LYS A 158      -3.244  84.845 -17.984  1.00 47.50           C  
ATOM   1262  CE  LYS A 158      -1.940  85.460 -17.476  1.00 39.00           C  
ATOM   1263  NZ  LYS A 158      -2.204  86.431 -16.351  1.00 51.40           N  
ATOM   1264  N   ASN A 159      -6.973  80.739 -17.708  1.00 31.70           N  
ATOM   1265  CA  ASN A 159      -7.450  79.367 -17.478  1.00 31.10           C  
ATOM   1266  C   ASN A 159      -6.348  78.447 -16.869  1.00 30.40           C  
ATOM   1267  O   ASN A 159      -6.218  77.254 -17.208  1.00 30.00           O  
ATOM   1268  CB  ASN A 159      -8.000  78.766 -18.784  1.00 32.20           C  
ATOM   1269  CG  ASN A 159      -8.806  77.475 -18.561  1.00 44.70           C  
ATOM   1270  OD1 ASN A 159      -9.821  77.476 -17.872  1.00 45.80           O  
ATOM   1271  ND2 ASN A 159      -8.406  76.403 -19.233  1.00 52.20           N  
ATOM   1272  N   GLY A 160      -5.603  78.997 -15.916  1.00 29.10           N  
ATOM   1273  CA  GLY A 160      -4.503  78.254 -15.336  1.00 27.90           C  
ATOM   1274  C   GLY A 160      -4.326  78.602 -13.873  1.00 26.80           C  
ATOM   1275  O   GLY A 160      -5.289  78.991 -13.200  1.00 27.30           O  
ATOM   1276  N   ILE A 161      -3.097  78.474 -13.386  1.00 24.80           N  
ATOM   1277  CA  ILE A 161      -2.777  78.786 -12.000  1.00 23.50           C  
ATOM   1278  C   ILE A 161      -1.457  79.552 -11.964  1.00 23.80           C  
ATOM   1279  O   ILE A 161      -0.660  79.482 -12.909  1.00 23.70           O  
ATOM   1280  CB  ILE A 161      -2.623  77.506 -11.143  1.00 22.40           C  
ATOM   1281  CG1 ILE A 161      -1.491  76.644 -11.739  1.00 20.80           C  
ATOM   1282  CG2 ILE A 161      -3.982  76.800 -10.996  1.00 21.60           C  
ATOM   1283  CD1 ILE A 161      -1.068  75.433 -10.972  1.00 19.80           C  
ATOM   1284  N   LYS A 162      -1.288  80.359 -10.920  1.00 23.80           N  
ATOM   1285  CA  LYS A 162      -0.025  81.009 -10.589  1.00 23.60           C  
ATOM   1286  C   LYS A 162       0.459  80.428  -9.271  1.00 23.50           C  
ATOM   1287  O   LYS A 162      -0.329  80.289  -8.311  1.00 23.10           O  
ATOM   1288  CB  LYS A 162      -0.222  82.501 -10.380  1.00 24.50           C  
ATOM   1289  CG  LYS A 162      -0.223  83.319 -11.646  1.00 38.00           C  
ATOM   1290  CD  LYS A 162      -1.325  84.388 -11.579  1.00 71.20           C  
ATOM   1291  CE  LYS A 162      -1.278  85.180 -10.273  1.00 91.80           C  
ATOM   1292  NZ  LYS A 162      -0.010  85.970 -10.150  1.00113.40           N  
ATOM   1293  N   VAL A 163       1.769  80.239  -9.187  1.00 22.80           N  
ATOM   1294  CA  VAL A 163       2.387  79.502  -8.093  1.00 21.70           C  
ATOM   1295  C   VAL A 163       3.595  80.318  -7.638  1.00 22.00           C  
ATOM   1296  O   VAL A 163       4.319  80.868  -8.474  1.00 21.90           O  
ATOM   1297  CB  VAL A 163       2.818  78.080  -8.564  1.00 21.20           C  
ATOM   1298  CG1 VAL A 163       3.477  77.314  -7.433  1.00 20.30           C  
ATOM   1299  CG2 VAL A 163       1.608  77.289  -9.071  1.00 20.20           C  
ATOM   1300  N   ASN A 164       3.709  80.546  -6.322  1.00 21.80           N  
ATOM   1301  CA  ASN A 164       4.875  81.236  -5.759  1.00 21.70           C  
ATOM   1302  C   ASN A 164       5.413  80.492  -4.556  1.00 20.70           C  
ATOM   1303  O   ASN A 164       4.647  79.955  -3.772  1.00 20.70           O  
ATOM   1304  CB  ASN A 164       4.550  82.671  -5.306  1.00 23.20           C  
ATOM   1305  CG  ASN A 164       3.419  83.298  -6.092  1.00 48.80           C  
ATOM   1306  OD1 ASN A 164       3.521  83.520  -7.308  1.00 59.50           O  
ATOM   1307  ND2 ASN A 164       2.311  83.560  -5.404  1.00 69.70           N  
ATOM   1308  N   PHE A 165       6.728  80.538  -4.386  1.00 20.30           N  
ATOM   1309  CA  PHE A 165       7.399  79.985  -3.217  1.00 19.90           C  
ATOM   1310  C   PHE A 165       8.875  80.353  -3.231  1.00 20.20           C  
ATOM   1311  O   PHE A 165       9.391  80.792  -4.259  1.00 21.10           O  
ATOM   1312  CB  PHE A 165       7.227  78.465  -3.161  1.00 18.60           C  
ATOM   1313  CG  PHE A 165       7.685  77.746  -4.407  1.00 18.60           C  
ATOM   1314  CD1 PHE A 165       6.843  77.623  -5.508  1.00 18.00           C  
ATOM   1315  CD2 PHE A 165       8.916  77.099  -4.427  1.00 17.90           C  
ATOM   1316  CE1 PHE A 165       7.216  76.872  -6.586  1.00 18.60           C  
ATOM   1317  CE2 PHE A 165       9.293  76.348  -5.489  1.00 17.90           C  
ATOM   1318  CZ  PHE A 165       8.436  76.223  -6.584  1.00 18.70           C  
ATOM   1319  N   LYS A 166       9.513  80.318  -2.065  1.00 20.60           N  
ATOM   1320  CA  LYS A 166      10.951  80.581  -1.951  1.00 21.50           C  
ATOM   1321  C   LYS A 166      11.635  79.311  -1.434  1.00 21.40           C  
ATOM   1322  O   LYS A 166      11.151  78.670  -0.499  1.00 22.60           O  
ATOM   1323  CB  LYS A 166      11.233  81.743  -0.986  1.00 21.80           C  
ATOM   1324  CG  LYS A 166      10.398  82.981  -1.249  1.00 39.30           C  
ATOM   1325  CD  LYS A 166      10.880  84.177  -0.415  1.00 45.30           C  
ATOM   1326  CE  LYS A 166      12.203  84.737  -0.943  1.00 68.70           C  
ATOM   1327  NZ  LYS A 166      12.423  86.168  -0.537  1.00 73.40           N  
ATOM   1328  N   ILE A 167      12.675  78.883  -2.134  1.00 21.00           N  
ATOM   1329  CA  ILE A 167      13.466  77.738  -1.743  1.00 19.60           C  
ATOM   1330  C   ILE A 167      14.633  78.248  -0.897  1.00 20.90           C  
ATOM   1331  O   ILE A 167      15.181  79.310  -1.168  1.00 21.00           O  
ATOM   1332  CB  ILE A 167      14.019  77.010  -2.986  1.00 18.40           C  
ATOM   1333  CG1 ILE A 167      12.870  76.331  -3.756  1.00 17.30           C  
ATOM   1334  CG2 ILE A 167      15.091  76.010  -2.574  1.00 17.30           C  
ATOM   1335  CD1 ILE A 167      12.019  75.304  -2.936  1.00 15.40           C  
ATOM   1336  N   ARG A 168      14.962  77.525   0.166  1.00 22.00           N  
ATOM   1337  CA  ARG A 168      16.113  77.855   0.993  1.00 22.90           C  
ATOM   1338  C   ARG A 168      17.140  76.758   0.797  1.00 21.80           C  
ATOM   1339  O   ARG A 168      16.880  75.595   1.136  1.00 21.60           O  
ATOM   1340  CB  ARG A 168      15.712  77.916   2.472  1.00 25.50           C  
ATOM   1341  CG  ARG A 168      14.612  78.911   2.772  1.00 29.50           C  
ATOM   1342  CD  ARG A 168      14.096  78.727   4.198  1.00 34.40           C  
ATOM   1343  NE  ARG A 168      14.060  77.313   4.619  1.00 37.70           N  
ATOM   1344  CZ  ARG A 168      12.960  76.553   4.655  1.00 38.70           C  
ATOM   1345  NH1 ARG A 168      11.766  77.069   4.342  1.00 39.00           N  
ATOM   1346  NH2 ARG A 168      13.047  75.278   5.047  1.00 39.10           N  
ATOM   1347  N   HIS A 169      18.242  77.111   0.141  1.00 20.80           N  
ATOM   1348  CA  HIS A 169      19.329  76.182  -0.135  1.00 20.60           C  
ATOM   1349  C   HIS A 169      20.434  76.397   0.878  1.00 21.30           C  
ATOM   1350  O   HIS A 169      20.936  77.503   1.015  1.00 21.80           O  
ATOM   1351  CB  HIS A 169      19.903  76.439  -1.534  1.00 20.10           C  
ATOM   1352  CG  HIS A 169      19.036  76.140  -2.804  1.00 18.30           C  
ATOM   1353  ND1 HIS A 169      18.556  77.083  -3.716  1.00 18.30           N  
ATOM   1354  CD2 HIS A 169      18.693  74.889  -3.271  1.00 16.60           C  
ATOM   1355  CE1 HIS A 169      17.939  76.420  -4.689  1.00 16.20           C  
ATOM   1356  NE2 HIS A 169      17.993  75.161  -4.475  1.00 16.60           N  
ATOM   1357  N   ASN A 170      20.895  75.339   1.519  1.00 22.30           N  
ATOM   1358  CA  ASN A 170      21.909  75.519   2.558  1.00 23.20           C  
ATOM   1359  C   ASN A 170      23.246  75.682   1.884  1.00 24.40           C  
ATOM   1360  O   ASN A 170      23.595  74.915   0.985  1.00 24.40           O  
ATOM   1361  CB  ASN A 170      21.966  74.322   3.513  1.00 22.00           C  
ATOM   1362  CG  ASN A 170      20.685  74.141   4.310  1.00 19.90           C  
ATOM   1363  OD1 ASN A 170      19.874  75.058   4.463  1.00 22.90           O  
ATOM   1364  ND2 ASN A 170      20.458  72.924   4.749  1.00 30.60           N  
ATOM   1365  N   ILE A 171      24.006  76.670   2.331  1.00 25.80           N  
ATOM   1366  CA  ILE A 171      25.343  76.873   1.829  1.00 26.80           C  
ATOM   1367  C   ILE A 171      26.296  76.205   2.785  1.00 28.40           C  
ATOM   1368  O   ILE A 171      26.090  76.199   3.996  1.00 28.60           O  
ATOM   1369  CB  ILE A 171      25.711  78.367   1.732  1.00 26.90           C  
ATOM   1370  CG1 ILE A 171      24.610  79.123   1.006  1.00 27.00           C  
ATOM   1371  CG2 ILE A 171      27.014  78.534   0.943  1.00 26.70           C  
ATOM   1372  CD1 ILE A 171      24.251  78.488  -0.317  1.00 27.80           C  
ATOM   1373  N   GLU A 172      27.425  75.784   2.253  1.00 29.90           N  
ATOM   1374  CA  GLU A 172      28.315  74.950   3.002  1.00 31.80           C  
ATOM   1375  C   GLU A 172      28.998  75.715   4.152  1.00 33.10           C  
ATOM   1376  O   GLU A 172      29.461  75.095   5.109  1.00 34.40           O  
ATOM   1377  CB  GLU A 172      29.308  74.302   2.039  1.00 31.70           C  
ATOM   1378  CG  GLU A 172      30.750  74.662   2.276  1.00 54.90           C  
ATOM   1379  CD  GLU A 172      31.449  75.179   1.032  1.00 63.40           C  
ATOM   1380  OE1 GLU A 172      31.400  76.414   0.795  1.00 86.40           O  
ATOM   1381  OE2 GLU A 172      32.075  74.355   0.322  1.00 58.30           O  
ATOM   1382  N   ASP A 173      28.826  77.030   4.201  1.00 33.60           N  
ATOM   1383  CA  ASP A 173      29.370  77.788   5.317  1.00 34.20           C  
ATOM   1384  C   ASP A 173      28.347  78.092   6.427  1.00 34.80           C  
ATOM   1385  O   ASP A 173      28.637  78.825   7.375  1.00 36.00           O  
ATOM   1386  CB  ASP A 173      30.008  79.079   4.811  1.00 34.40           C  
ATOM   1387  CG  ASP A 173      28.987  80.090   4.313  1.00 40.20           C  
ATOM   1388  OD1 ASP A 173      27.779  79.765   4.225  1.00 45.40           O  
ATOM   1389  OD2 ASP A 173      29.413  81.223   3.993  1.00 52.20           O  
ATOM   1390  N   GLY A 174      27.119  77.615   6.265  1.00 34.80           N  
ATOM   1391  CA  GLY A 174      26.116  77.826   7.290  1.00 33.40           C  
ATOM   1392  C   GLY A 174      25.061  78.860   6.949  1.00 33.00           C  
ATOM   1393  O   GLY A 174      24.029  78.933   7.612  1.00 33.70           O  
ATOM   1394  N   SER A 175      25.279  79.648   5.902  1.00 32.80           N  
ATOM   1395  CA  SER A 175      24.242  80.575   5.432  1.00 31.80           C  
ATOM   1396  C   SER A 175      23.225  79.899   4.520  1.00 31.00           C  
ATOM   1397  O   SER A 175      23.280  78.682   4.282  1.00 31.10           O  
ATOM   1398  CB  SER A 175      24.874  81.748   4.707  1.00 31.60           C  
ATOM   1399  OG  SER A 175      25.705  81.278   3.672  1.00 32.40           O  
ATOM   1400  N   VAL A 176      22.268  80.686   4.058  1.00 30.40           N  
ATOM   1401  CA  VAL A 176      21.244  80.187   3.156  1.00 30.40           C  
ATOM   1402  C   VAL A 176      21.193  81.053   1.891  1.00 29.90           C  
ATOM   1403  O   VAL A 176      21.386  82.269   1.968  1.00 30.70           O  
ATOM   1404  CB  VAL A 176      19.862  80.164   3.864  1.00 30.50           C  
ATOM   1405  CG1 VAL A 176      18.743  79.986   2.863  1.00 31.00           C  
ATOM   1406  CG2 VAL A 176      19.818  79.008   4.846  1.00 31.00           C  
ATOM   1407  N   GLN A 177      21.146  80.397   0.726  1.00 29.30           N  
ATOM   1408  CA  GLN A 177      20.895  81.053  -0.571  1.00 27.30           C  
ATOM   1409  C   GLN A 177      19.399  80.945  -0.918  1.00 26.10           C  
ATOM   1410  O   GLN A 177      18.835  79.849  -0.953  1.00 25.90           O  
ATOM   1411  CB  GLN A 177      21.767  80.394  -1.653  1.00 26.60           C  
ATOM   1412  CG  GLN A 177      21.400  80.764  -3.085  1.00 28.00           C  
ATOM   1413  CD  GLN A 177      21.763  82.189  -3.434  1.00 24.40           C  
ATOM   1414  OE1 GLN A 177      20.893  83.028  -3.672  1.00 28.90           O  
ATOM   1415  NE2 GLN A 177      23.054  82.465  -3.488  1.00 25.00           N  
ATOM   1416  N   LEU A 178      18.727  82.082  -1.003  1.00 25.40           N  
ATOM   1417  CA  LEU A 178      17.307  82.101  -1.341  1.00 24.60           C  
ATOM   1418  C   LEU A 178      17.086  81.997  -2.846  1.00 23.20           C  
ATOM   1419  O   LEU A 178      17.789  82.615  -3.627  1.00 23.10           O  
ATOM   1420  CB  LEU A 178      16.673  83.391  -0.839  1.00 25.70           C  
ATOM   1421  CG  LEU A 178      15.653  83.272   0.277  1.00 27.20           C  
ATOM   1422  CD1 LEU A 178      16.089  82.211   1.280  1.00 27.00           C  
ATOM   1423  CD2 LEU A 178      15.527  84.651   0.922  1.00 27.10           C  
ATOM   1424  N   ALA A 179      16.073  81.238  -3.234  1.00 22.30           N  
ATOM   1425  CA  ALA A 179      15.694  81.106  -4.624  1.00 21.10           C  
ATOM   1426  C   ALA A 179      14.196  81.348  -4.715  1.00 20.90           C  
ATOM   1427  O   ALA A 179      13.382  80.512  -4.317  1.00 20.20           O  
ATOM   1428  CB  ALA A 179      16.061  79.720  -5.140  1.00 21.10           C  
ATOM   1429  N   ASP A 180      13.855  82.544  -5.189  1.00 20.70           N  
ATOM   1430  CA  ASP A 180      12.491  83.016  -5.339  1.00 19.90           C  
ATOM   1431  C   ASP A 180      11.882  82.508  -6.663  1.00 19.10           C  
ATOM   1432  O   ASP A 180      12.359  82.845  -7.744  1.00 19.10           O  
ATOM   1433  CB  ASP A 180      12.544  84.548  -5.314  1.00 21.00           C  
ATOM   1434  CG  ASP A 180      11.290  85.185  -4.745  1.00 40.40           C  
ATOM   1435  OD1 ASP A 180      10.259  84.476  -4.557  1.00 42.10           O  
ATOM   1436  OD2 ASP A 180      11.315  86.433  -4.568  1.00 48.70           O  
ATOM   1437  N   HIS A 181      10.799  81.751  -6.560  1.00 17.90           N  
ATOM   1438  CA  HIS A 181      10.199  81.086  -7.712  1.00 17.90           C  
ATOM   1439  C   HIS A 181       8.891  81.719  -8.080  1.00 18.90           C  
ATOM   1440  O   HIS A 181       7.991  81.835  -7.246  1.00 19.60           O  
ATOM   1441  CB  HIS A 181       9.944  79.596  -7.430  1.00 16.20           C  
ATOM   1442  CG  HIS A 181      11.144  78.656  -7.343  1.00 14.80           C  
ATOM   1443  ND1 HIS A 181      12.225  78.848  -6.508  1.00 14.20           N  
ATOM   1444  CD2 HIS A 181      11.292  77.495  -8.121  1.00 14.70           C  
ATOM   1445  CE1 HIS A 181      13.069  77.857  -6.802  1.00 13.60           C  
ATOM   1446  NE2 HIS A 181      12.533  77.058  -7.687  1.00 14.90           N  
ATOM   1447  N   TYR A 182       8.763  82.083  -9.351  1.00 19.40           N  
ATOM   1448  CA  TYR A 182       7.502  82.557  -9.882  1.00 19.60           C  
ATOM   1449  C   TYR A 182       7.111  81.638 -10.992  1.00 19.80           C  
ATOM   1450  O   TYR A 182       7.936  81.309 -11.851  1.00 19.90           O  
ATOM   1451  CB  TYR A 182       7.662  83.953 -10.423  1.00 21.30           C  
ATOM   1452  CG  TYR A 182       7.966  84.933  -9.345  1.00 23.00           C  
ATOM   1453  CD1 TYR A 182       9.272  85.141  -8.923  1.00 24.10           C  
ATOM   1454  CD2 TYR A 182       6.936  85.610  -8.689  1.00 24.60           C  
ATOM   1455  CE1 TYR A 182       9.550  86.005  -7.880  1.00 24.60           C  
ATOM   1456  CE2 TYR A 182       7.198  86.474  -7.644  1.00 25.40           C  
ATOM   1457  CZ  TYR A 182       8.500  86.657  -7.246  1.00 25.90           C  
ATOM   1458  OH  TYR A 182       8.730  87.442  -6.142  1.00 29.50           O  
ATOM   1459  N   GLN A 183       5.881  81.157 -10.931  1.00 19.20           N  
ATOM   1460  CA  GLN A 183       5.483  80.059 -11.774  1.00 19.40           C  
ATOM   1461  C   GLN A 183       4.077  80.260 -12.348  1.00 20.10           C  
ATOM   1462  O   GLN A 183       3.191  80.871 -11.713  1.00 20.60           O  
ATOM   1463  CB  GLN A 183       5.592  78.744 -10.994  1.00 18.20           C  
ATOM   1464  CG  GLN A 183       4.817  77.552 -11.563  1.00 16.80           C  
ATOM   1465  CD  GLN A 183       4.969  76.332 -10.693  1.00 15.50           C  
ATOM   1466  OE1 GLN A 183       5.843  76.305  -9.840  1.00 25.50           O  
ATOM   1467  NE2 GLN A 183       4.177  75.296 -10.939  1.00 16.10           N  
ATOM   1468  N   GLN A 184       3.868  79.672 -13.529  1.00 20.20           N  
ATOM   1469  CA  GLN A 184       2.646  79.821 -14.296  1.00 19.80           C  
ATOM   1470  C   GLN A 184       2.420  78.493 -14.998  1.00 19.70           C  
ATOM   1471  O   GLN A 184       3.358  77.880 -15.494  1.00 19.00           O  
ATOM   1472  CB  GLN A 184       2.869  80.926 -15.318  1.00 21.20           C  
ATOM   1473  CG  GLN A 184       1.660  81.451 -16.034  1.00 37.50           C  
ATOM   1474  CD  GLN A 184       2.016  82.703 -16.828  1.00 45.20           C  
ATOM   1475  OE1 GLN A 184       2.885  82.680 -17.714  1.00 50.50           O  
ATOM   1476  NE2 GLN A 184       1.466  83.825 -16.411  1.00 50.70           N  
ATOM   1477  N   ASN A 185       1.199  77.989 -14.912  1.00 19.70           N  
ATOM   1478  CA  ASN A 185       0.840  76.732 -15.526  1.00 20.20           C  
ATOM   1479  C   ASN A 185      -0.421  77.001 -16.334  1.00 21.40           C  
ATOM   1480  O   ASN A 185      -1.340  77.648 -15.838  1.00 21.90           O  
ATOM   1481  CB  ASN A 185       0.523  75.681 -14.465  1.00 20.20           C  
ATOM   1482  CG  ASN A 185       1.756  75.209 -13.720  1.00 12.70           C  
ATOM   1483  OD1 ASN A 185       2.249  74.116 -13.962  1.00 20.10           O  
ATOM   1484  ND2 ASN A 185       2.232  76.023 -12.783  1.00 17.40           N  
ATOM   1485  N   THR A 186      -0.438  76.554 -17.587  1.00 22.30           N  
ATOM   1486  CA  THR A 186      -1.606  76.717 -18.471  1.00 23.30           C  
ATOM   1487  C   THR A 186      -1.846  75.424 -19.291  1.00 23.50           C  
ATOM   1488  O   THR A 186      -0.899  74.690 -19.583  1.00 23.00           O  
ATOM   1489  CB  THR A 186      -1.403  77.926 -19.422  1.00 22.90           C  
ATOM   1490  OG1 THR A 186      -0.141  77.794 -20.061  1.00 24.10           O  
ATOM   1491  CG2 THR A 186      -1.409  79.259 -18.658  1.00 23.50           C  
ATOM   1492  N   PRO A 187      -3.120  75.013 -19.466  1.00 24.80           N  
ATOM   1493  CA  PRO A 187      -3.337  73.690 -20.076  1.00 25.70           C  
ATOM   1494  C   PRO A 187      -2.929  73.701 -21.549  1.00 26.70           C  
ATOM   1495  O   PRO A 187      -2.926  74.753 -22.187  1.00 26.70           O  
ATOM   1496  CB  PRO A 187      -4.841  73.437 -19.907  1.00 25.20           C  
ATOM   1497  CG  PRO A 187      -5.449  74.791 -19.721  1.00 24.50           C  
ATOM   1498  CD  PRO A 187      -4.389  75.720 -19.177  1.00 25.00           C  
ATOM   1499  N   ILE A 188      -2.436  72.567 -22.022  1.00 28.30           N  
ATOM   1500  CA  ILE A 188      -2.081  72.408 -23.423  1.00 30.50           C  
ATOM   1501  C   ILE A 188      -3.374  72.105 -24.214  1.00 32.80           C  
ATOM   1502  O   ILE A 188      -3.556  72.551 -25.350  1.00 33.50           O  
ATOM   1503  CB  ILE A 188      -1.056  71.256 -23.604  1.00 29.70           C  
ATOM   1504  CG1 ILE A 188       0.325  71.668 -23.068  1.00 29.00           C  
ATOM   1505  CG2 ILE A 188      -0.941  70.887 -25.072  1.00 30.30           C  
ATOM   1506  CD1 ILE A 188       1.323  70.527 -23.054  1.00 28.60           C  
ATOM   1507  N   GLY A 189      -4.310  71.449 -23.549  1.00 34.40           N  
ATOM   1508  CA  GLY A 189      -5.496  70.995 -24.223  1.00 36.60           C  
ATOM   1509  C   GLY A 189      -6.627  72.004 -24.312  1.00 37.80           C  
ATOM   1510  O   GLY A 189      -6.562  73.129 -23.795  1.00 37.90           O  
ATOM   1511  N   ASP A 190      -7.730  71.494 -24.857  1.00 39.40           N  
ATOM   1512  CA  ASP A 190      -8.893  72.274 -25.265  1.00 40.50           C  
ATOM   1513  C   ASP A 190      -9.933  72.208 -24.141  1.00 40.40           C  
ATOM   1514  O   ASP A 190     -10.711  73.153 -23.953  1.00 41.20           O  
ATOM   1515  CB  ASP A 190      -9.508  71.695 -26.568  1.00 42.00           C  
ATOM   1516  CG  ASP A 190      -8.543  70.761 -27.343  1.00 75.60           C  
ATOM   1517  OD1 ASP A 190      -8.130  69.694 -26.804  1.00 72.60           O  
ATOM   1518  OD2 ASP A 190      -8.241  71.074 -28.523  1.00 87.40           O  
ATOM   1519  N   GLY A 191      -9.942  71.075 -23.429  1.00 39.50           N  
ATOM   1520  CA  GLY A 191     -10.962  70.776 -22.434  1.00 38.10           C  
ATOM   1521  C   GLY A 191     -10.981  71.666 -21.198  1.00 37.10           C  
ATOM   1522  O   GLY A 191     -10.047  72.460 -20.957  1.00 37.10           O  
ATOM   1523  N   PRO A 192     -12.036  71.532 -20.375  1.00 35.80           N  
ATOM   1524  CA  PRO A 192     -12.075  72.283 -19.127  1.00 34.70           C  
ATOM   1525  C   PRO A 192     -10.999  71.761 -18.181  1.00 33.70           C  
ATOM   1526  O   PRO A 192     -10.556  70.607 -18.278  1.00 33.00           O  
ATOM   1527  CB  PRO A 192     -13.482  72.012 -18.609  1.00 35.10           C  
ATOM   1528  CG  PRO A 192     -13.753  70.608 -19.072  1.00 35.20           C  
ATOM   1529  CD  PRO A 192     -13.080  70.483 -20.414  1.00 35.70           C  
ATOM   1530  N   VAL A 193     -10.473  72.669 -17.376  1.00 32.80           N  
ATOM   1531  CA  VAL A 193      -9.570  72.313 -16.290  1.00 31.80           C  
ATOM   1532  C   VAL A 193     -10.156  72.804 -14.951  1.00 30.80           C  
ATOM   1533  O   VAL A 193     -11.111  73.581 -14.941  1.00 30.10           O  
ATOM   1534  CB  VAL A 193      -8.166  72.930 -16.534  1.00 31.70           C  
ATOM   1535  CG1 VAL A 193      -7.494  72.256 -17.725  1.00 30.30           C  
ATOM   1536  CG2 VAL A 193      -8.284  74.419 -16.763  1.00 31.40           C  
ATOM   1537  N   LEU A 194      -9.689  72.228 -13.843  1.00 30.20           N  
ATOM   1538  CA  LEU A 194     -10.142  72.641 -12.501  1.00 29.10           C  
ATOM   1539  C   LEU A 194      -9.324  73.841 -12.035  1.00 28.40           C  
ATOM   1540  O   LEU A 194      -8.111  73.763 -11.932  1.00 28.60           O  
ATOM   1541  CB  LEU A 194      -9.979  71.492 -11.504  1.00 28.20           C  
ATOM   1542  CG  LEU A 194     -10.831  70.242 -11.742  1.00 28.40           C  
ATOM   1543  CD1 LEU A 194     -10.511  69.149 -10.732  1.00 28.30           C  
ATOM   1544  CD2 LEU A 194     -12.288  70.627 -11.668  1.00 28.10           C  
ATOM   1545  N   LEU A 195      -9.973  74.976 -11.844  1.00 28.00           N  
ATOM   1546  CA  LEU A 195      -9.279  76.162 -11.368  1.00 28.60           C  
ATOM   1547  C   LEU A 195      -9.496  76.257  -9.862  1.00 28.30           C  
ATOM   1548  O   LEU A 195     -10.635  76.195  -9.418  1.00 29.40           O  
ATOM   1549  CB  LEU A 195      -9.848  77.409 -12.056  1.00 29.70           C  
ATOM   1550  CG  LEU A 195      -9.429  77.735 -13.498  1.00 30.20           C  
ATOM   1551  CD1 LEU A 195      -8.814  79.115 -13.527  1.00 31.70           C  
ATOM   1552  CD2 LEU A 195      -8.394  76.766 -13.983  1.00 30.50           C  
ATOM   1553  N   PRO A 196      -8.417  76.239  -9.060  1.00 27.30           N  
ATOM   1554  CA  PRO A 196      -8.544  75.952  -7.622  1.00 26.70           C  
ATOM   1555  C   PRO A 196      -8.886  77.187  -6.787  1.00 25.90           C  
ATOM   1556  O   PRO A 196      -8.537  78.314  -7.170  1.00 25.90           O  
ATOM   1557  CB  PRO A 196      -7.158  75.419  -7.255  1.00 26.20           C  
ATOM   1558  CG  PRO A 196      -6.260  76.180  -8.134  1.00 26.80           C  
ATOM   1559  CD  PRO A 196      -7.002  76.227  -9.471  1.00 27.20           C  
ATOM   1560  N   ASP A 197      -9.456  76.975  -5.598  1.00 25.30           N  
ATOM   1561  CA  ASP A 197      -9.288  77.955  -4.507  1.00 25.30           C  
ATOM   1562  C   ASP A 197      -7.857  77.910  -3.974  1.00 25.00           C  
ATOM   1563  O   ASP A 197      -7.152  76.903  -4.141  1.00 24.90           O  
ATOM   1564  CB  ASP A 197     -10.255  77.695  -3.341  1.00 25.70           C  
ATOM   1565  CG  ASP A 197     -11.705  77.952  -3.711  1.00 32.50           C  
ATOM   1566  OD1 ASP A 197     -11.985  78.944  -4.400  1.00 39.70           O  
ATOM   1567  OD2 ASP A 197     -12.564  77.134  -3.337  1.00 35.20           O  
ATOM   1568  N   ASN A 198      -7.416  79.006  -3.362  1.00 25.10           N  
ATOM   1569  CA  ASN A 198      -6.057  79.092  -2.810  1.00 25.20           C  
ATOM   1570  C   ASN A 198      -5.778  77.934  -1.837  1.00 24.70           C  
ATOM   1571  O   ASN A 198      -6.611  77.585  -0.976  1.00 24.50           O  
ATOM   1572  CB  ASN A 198      -5.843  80.425  -2.065  1.00 26.00           C  
ATOM   1573  CG  ASN A 198      -6.128  81.672  -2.932  1.00 39.80           C  
ATOM   1574  OD1 ASN A 198      -6.210  81.617  -4.156  1.00 36.20           O  
ATOM   1575  ND2 ASN A 198      -6.289  82.805  -2.266  1.00 51.00           N  
ATOM   1576  N   HIS A 199      -4.621  77.314  -2.013  1.00 23.70           N  
ATOM   1577  CA  HIS A 199      -4.190  76.226  -1.153  1.00 22.10           C  
ATOM   1578  C   HIS A 199      -2.679  76.135  -1.298  1.00 21.50           C  
ATOM   1579  O   HIS A 199      -2.065  77.067  -1.809  1.00 21.50           O  
ATOM   1580  CB  HIS A 199      -4.876  74.915  -1.554  1.00 21.80           C  
ATOM   1581  CG  HIS A 199      -4.535  74.324  -2.901  1.00 21.60           C  
ATOM   1582  ND1 HIS A 199      -5.169  74.784  -4.005  1.00 21.50           N  
ATOM   1583  CD2 HIS A 199      -3.747  73.228  -3.164  1.00 21.30           C  
ATOM   1584  CE1 HIS A 199      -4.798  73.886  -4.930  1.00 21.50           C  
ATOM   1585  NE2 HIS A 199      -4.025  72.982  -4.488  1.00 21.50           N  
ATOM   1586  N   TYR A 200      -2.057  75.094  -0.761  1.00 20.50           N  
ATOM   1587  CA  TYR A 200      -0.630  74.973  -0.953  1.00 20.20           C  
ATOM   1588  C   TYR A 200      -0.263  73.537  -0.913  1.00 18.90           C  
ATOM   1589  O   TYR A 200      -1.125  72.703  -0.637  1.00 19.00           O  
ATOM   1590  CB  TYR A 200       0.154  75.772   0.089  1.00 21.90           C  
ATOM   1591  CG  TYR A 200       0.018  75.254   1.494  1.00 24.30           C  
ATOM   1592  CD1 TYR A 200       0.842  74.225   1.957  1.00 25.60           C  
ATOM   1593  CD2 TYR A 200      -0.957  75.763   2.347  1.00 25.70           C  
ATOM   1594  CE1 TYR A 200       0.700  73.712   3.218  1.00 27.20           C  
ATOM   1595  CE2 TYR A 200      -1.120  75.261   3.621  1.00 27.00           C  
ATOM   1596  CZ  TYR A 200      -0.287  74.228   4.054  1.00 28.40           C  
ATOM   1597  OH  TYR A 200      -0.459  73.674   5.312  1.00 29.60           O  
ATOM   1598  N   LEU A 201       0.942  73.240  -1.397  1.00 17.90           N  
ATOM   1599  CA  LEU A 201       1.445  71.870  -1.443  1.00 17.10           C  
ATOM   1600  C   LEU A 201       2.589  71.827  -0.481  1.00 16.40           C  
ATOM   1601  O   LEU A 201       3.446  72.695  -0.517  1.00 16.70           O  
ATOM   1602  CB  LEU A 201       1.970  71.513  -2.836  1.00 17.50           C  
ATOM   1603  CG  LEU A 201       1.033  71.580  -4.041  1.00 17.20           C  
ATOM   1604  CD1 LEU A 201       1.833  71.152  -5.276  1.00 16.70           C  
ATOM   1605  CD2 LEU A 201      -0.185  70.646  -3.837  1.00 16.20           C  
ATOM   1606  N   SER A 202       2.483  70.945   0.499  1.00 16.20           N  
ATOM   1607  CA  SER A 202       3.573  70.692   1.425  1.00 16.00           C  
ATOM   1608  C   SER A 202       4.577  69.719   0.781  1.00 14.70           C  
ATOM   1609  O   SER A 202       4.252  68.551   0.527  1.00 14.70           O  
ATOM   1610  CB  SER A 202       3.002  70.099   2.733  1.00 16.80           C  
ATOM   1611  OG  SER A 202       4.029  69.677   3.611  1.00 18.60           O  
ATOM   1612  N   THR A 203       5.805  70.175   0.558  1.00 14.40           N  
ATOM   1613  CA  THR A 203       6.762  69.364  -0.191  1.00 14.70           C  
ATOM   1614  C   THR A 203       8.003  69.057   0.628  1.00 14.00           C  
ATOM   1615  O   THR A 203       8.537  69.935   1.316  1.00 14.50           O  
ATOM   1616  CB  THR A 203       7.155  70.071  -1.532  1.00 14.60           C  
ATOM   1617  OG1 THR A 203       5.962  70.448  -2.222  1.00 17.30           O  
ATOM   1618  CG2 THR A 203       7.937  69.138  -2.442  1.00 15.50           C  
ATOM   1619  N   GLN A 204       8.416  67.791   0.596  1.00 13.90           N  
ATOM   1620  CA  GLN A 204       9.681  67.367   1.198  1.00 14.20           C  
ATOM   1621  C   GLN A 204      10.508  66.594   0.183  1.00 14.00           C  
ATOM   1622  O   GLN A 204       9.990  65.650  -0.427  1.00 13.60           O  
ATOM   1623  CB  GLN A 204       9.413  66.465   2.408  1.00 13.50           C  
ATOM   1624  CG  GLN A 204       8.443  67.094   3.418  1.00 16.60           C  
ATOM   1625  CD  GLN A 204       8.009  66.110   4.463  1.00 19.30           C  
ATOM   1626  OE1 GLN A 204       6.859  65.665   4.491  1.00 17.90           O  
ATOM   1627  NE2 GLN A 204       8.931  65.739   5.312  1.00 10.60           N  
ATOM   1628  N   SER A 205      11.824  66.834   0.202  1.00 14.20           N  
ATOM   1629  CA  SER A 205      12.751  66.189  -0.735  1.00 15.40           C  
ATOM   1630  C   SER A 205      14.016  65.722  -0.042  1.00 15.60           C  
ATOM   1631  O   SER A 205      14.534  66.404   0.832  1.00 17.40           O  
ATOM   1632  CB  SER A 205      13.149  67.143  -1.868  1.00 14.60           C  
ATOM   1633  OG  SER A 205      12.075  67.957  -2.274  1.00 15.00           O  
ATOM   1634  N   ALA A 206      14.573  64.617  -0.513  1.00 15.00           N  
ATOM   1635  CA  ALA A 206      15.844  64.107  -0.019  1.00 14.90           C  
ATOM   1636  C   ALA A 206      16.703  63.720  -1.229  1.00 15.40           C  
ATOM   1637  O   ALA A 206      16.206  63.062  -2.134  1.00 14.60           O  
ATOM   1638  CB  ALA A 206      15.600  62.911   0.811  1.00 14.60           C  
ATOM   1639  N   LEU A 207      17.963  64.162  -1.259  1.00 15.70           N  
ATOM   1640  CA  LEU A 207      18.888  63.863  -2.378  1.00 15.70           C  
ATOM   1641  C   LEU A 207      19.944  62.842  -1.963  1.00 16.10           C  
ATOM   1642  O   LEU A 207      20.489  62.906  -0.863  1.00 15.40           O  
ATOM   1643  CB  LEU A 207      19.605  65.129  -2.862  1.00 14.60           C  
ATOM   1644  CG  LEU A 207      18.907  66.482  -2.949  1.00 14.90           C  
ATOM   1645  CD1 LEU A 207      19.841  67.517  -3.569  1.00 14.30           C  
ATOM   1646  CD2 LEU A 207      17.638  66.364  -3.702  1.00 14.40           C  
ATOM   1647  N   SER A 208      20.204  61.864  -2.816  1.00 16.50           N  
ATOM   1648  CA  SER A 208      21.282  60.937  -2.550  1.00 17.60           C  
ATOM   1649  C   SER A 208      22.029  60.558  -3.841  1.00 18.50           C  
ATOM   1650  O   SER A 208      21.750  61.099  -4.911  1.00 17.50           O  
ATOM   1651  CB  SER A 208      20.735  59.705  -1.849  1.00 16.60           C  
ATOM   1652  OG  SER A 208      19.729  59.130  -2.643  1.00 18.80           O  
ATOM   1653  N   LYS A 209      23.059  59.738  -3.678  1.00 20.20           N  
ATOM   1654  CA  LYS A 209      23.857  59.203  -4.757  1.00 21.90           C  
ATOM   1655  C   LYS A 209      23.736  57.698  -4.727  1.00 23.50           C  
ATOM   1656  O   LYS A 209      23.552  57.104  -3.667  1.00 23.10           O  
ATOM   1657  CB  LYS A 209      25.328  59.549  -4.581  1.00 21.80           C  
ATOM   1658  CG  LYS A 209      25.676  61.017  -4.573  1.00 21.90           C  
ATOM   1659  CD  LYS A 209      25.413  61.702  -5.891  1.00 25.10           C  
ATOM   1660  CE  LYS A 209      26.041  63.084  -5.877  1.00 18.10           C  
ATOM   1661  NZ  LYS A 209      25.745  63.848  -7.107  1.00 23.60           N  
ATOM   1662  N   ASP A 210      23.572  57.136  -5.916  1.00 25.90           N  
ATOM   1663  CA  ASP A 210      23.656  55.709  -6.145  1.00 28.50           C  
ATOM   1664  C   ASP A 210      25.151  55.352  -6.137  1.00 31.00           C  
ATOM   1665  O   ASP A 210      25.933  55.868  -6.955  1.00 31.50           O  
ATOM   1666  CB  ASP A 210      23.022  55.406  -7.504  1.00 28.50           C  
ATOM   1667  CG  ASP A 210      23.090  53.924  -7.892  1.00 39.30           C  
ATOM   1668  OD1 ASP A 210      23.843  53.131  -7.269  1.00 33.40           O  
ATOM   1669  OD2 ASP A 210      22.365  53.549  -8.842  1.00 37.10           O  
ATOM   1670  N   PRO A 211      25.588  54.532  -5.162  1.00 33.00           N  
ATOM   1671  CA  PRO A 211      27.049  54.388  -5.042  1.00 34.40           C  
ATOM   1672  C   PRO A 211      27.677  53.427  -6.092  1.00 35.30           C  
ATOM   1673  O   PRO A 211      28.902  53.299  -6.186  1.00 35.90           O  
ATOM   1674  CB  PRO A 211      27.238  53.929  -3.587  1.00 34.30           C  
ATOM   1675  CG  PRO A 211      25.924  53.309  -3.203  1.00 33.10           C  
ATOM   1676  CD  PRO A 211      24.877  54.055  -3.957  1.00 33.00           C  
ATOM   1677  N   ASN A 212      26.822  52.845  -6.939  1.00 36.20           N  
ATOM   1678  CA  ASN A 212      27.235  52.101  -8.143  1.00 36.60           C  
ATOM   1679  C   ASN A 212      27.409  52.940  -9.435  1.00 36.40           C  
ATOM   1680  O   ASN A 212      27.744  52.398 -10.492  1.00 37.20           O  
ATOM   1681  CB  ASN A 212      26.217  50.999  -8.463  1.00 37.30           C  
ATOM   1682  CG  ASN A 212      26.228  49.855  -7.451  1.00 57.80           C  
ATOM   1683  OD1 ASN A 212      25.186  49.245  -7.189  1.00 63.20           O  
ATOM   1684  ND2 ASN A 212      27.403  49.532  -6.909  1.00 60.90           N  
ATOM   1685  N   GLU A 213      27.072  54.222  -9.380  1.00 35.10           N  
ATOM   1686  CA  GLU A 213      26.913  55.024 -10.577  1.00 33.90           C  
ATOM   1687  C   GLU A 213      28.124  55.922 -10.769  1.00 33.30           C  
ATOM   1688  O   GLU A 213      28.407  56.792  -9.952  1.00 33.40           O  
ATOM   1689  CB  GLU A 213      25.614  55.849 -10.461  1.00 33.70           C  
ATOM   1690  CG  GLU A 213      25.329  56.815 -11.585  1.00 25.70           C  
ATOM   1691  CD  GLU A 213      25.245  56.122 -12.927  1.00 33.00           C  
ATOM   1692  OE1 GLU A 213      24.190  55.534 -13.212  1.00 34.30           O  
ATOM   1693  OE2 GLU A 213      26.266  56.064 -13.644  1.00 38.30           O  
ATOM   1694  N   LYS A 214      28.769  55.780 -11.915  1.00 33.00           N  
ATOM   1695  CA  LYS A 214      29.961  56.558 -12.197  1.00 32.70           C  
ATOM   1696  C   LYS A 214      29.685  57.880 -12.881  1.00 31.90           C  
ATOM   1697  O   LYS A 214      30.539  58.758 -12.883  1.00 32.60           O  
ATOM   1698  CB  LYS A 214      30.943  55.724 -13.028  1.00 33.80           C  
ATOM   1699  CG  LYS A 214      32.029  55.076 -12.177  1.00 45.30           C  
ATOM   1700  CD  LYS A 214      32.151  53.597 -12.451  1.00 61.90           C  
ATOM   1701  CE  LYS A 214      30.943  52.844 -11.932  1.00 84.30           C  
ATOM   1702  NZ  LYS A 214      31.260  51.399 -11.736  1.00 84.30           N  
ATOM   1703  N   ARG A 215      28.517  58.006 -13.503  1.00 31.00           N  
ATOM   1704  CA  ARG A 215      28.109  59.276 -14.110  1.00 30.00           C  
ATOM   1705  C   ARG A 215      27.754  60.307 -13.060  1.00 28.00           C  
ATOM   1706  O   ARG A 215      27.340  59.970 -11.950  1.00 27.80           O  
ATOM   1707  CB  ARG A 215      26.898  59.085 -15.010  1.00 32.00           C  
ATOM   1708  CG  ARG A 215      27.200  58.431 -16.342  1.00 35.80           C  
ATOM   1709  CD  ARG A 215      26.575  57.056 -16.414  1.00 38.50           C  
ATOM   1710  NE  ARG A 215      25.491  56.980 -17.380  1.00 41.20           N  
ATOM   1711  CZ  ARG A 215      24.352  56.322 -17.187  1.00 42.80           C  
ATOM   1712  NH1 ARG A 215      24.020  55.860 -15.989  1.00 42.70           N  
ATOM   1713  NH2 ARG A 215      23.496  56.202 -18.196  1.00 44.60           N  
ATOM   1714  N   ASP A 216      27.848  61.564 -13.439  1.00 25.20           N  
ATOM   1715  CA  ASP A 216      27.369  62.604 -12.591  1.00 23.30           C  
ATOM   1716  C   ASP A 216      25.855  62.470 -12.575  1.00 22.30           C  
ATOM   1717  O   ASP A 216      25.216  62.325 -13.628  1.00 20.90           O  
ATOM   1718  CB  ASP A 216      27.787  63.956 -13.139  1.00 23.60           C  
ATOM   1719  CG  ASP A 216      27.747  65.027 -12.094  1.00 19.90           C  
ATOM   1720  OD1 ASP A 216      27.529  64.690 -10.915  1.00 23.10           O  
ATOM   1721  OD2 ASP A 216      27.949  66.196 -12.439  1.00 27.10           O  
ATOM   1722  N   HIS A 217      25.305  62.371 -11.372  1.00 20.60           N  
ATOM   1723  CA  HIS A 217      23.899  62.036 -11.204  1.00 19.20           C  
ATOM   1724  C   HIS A 217      23.329  62.524  -9.847  1.00 18.60           C  
ATOM   1725  O   HIS A 217      24.090  62.909  -8.938  1.00 16.60           O  
ATOM   1726  CB  HIS A 217      23.713  60.525 -11.321  1.00 19.30           C  
ATOM   1727  CG  HIS A 217      24.189  59.744 -10.117  1.00 19.90           C  
ATOM   1728  ND1 HIS A 217      25.503  59.631  -9.728  1.00 20.40           N  
ATOM   1729  CD2 HIS A 217      23.374  59.154  -9.162  1.00 20.00           C  
ATOM   1730  CE1 HIS A 217      25.483  58.952  -8.561  1.00 19.80           C  
ATOM   1731  NE2 HIS A 217      24.278  58.659  -8.241  1.00 19.20           N  
ATOM   1732  N   MET A 218      21.992  62.502  -9.765  1.00 17.50           N  
ATOM   1733  CA  MET A 218      21.225  62.795  -8.568  1.00 15.50           C  
ATOM   1734  C   MET A 218      20.083  61.802  -8.460  1.00 15.90           C  
ATOM   1735  O   MET A 218      19.424  61.496  -9.446  1.00 15.90           O  
ATOM   1736  CB  MET A 218      20.671  64.213  -8.629  1.00 15.70           C  
ATOM   1737  CG  MET A 218      19.680  64.576  -7.523  1.00 15.30           C  
ATOM   1738  SD  MET A 218      19.325  66.302  -7.387  1.00 16.70           S  
ATOM   1739  CE  MET A 218      18.211  66.445  -8.610  1.00 17.50           C  
ATOM   1740  N   VAL A 219      19.929  61.185  -7.292  1.00 15.00           N  
ATOM   1741  CA  VAL A 219      18.703  60.474  -6.950  1.00 14.50           C  
ATOM   1742  C   VAL A 219      17.840  61.355  -6.013  1.00 15.30           C  
ATOM   1743  O   VAL A 219      18.375  61.984  -5.074  1.00 15.20           O  
ATOM   1744  CB  VAL A 219      19.029  59.130  -6.262  1.00 14.80           C  
ATOM   1745  CG1 VAL A 219      17.732  58.401  -5.849  1.00 14.70           C  
ATOM   1746  CG2 VAL A 219      19.913  58.261  -7.178  1.00 13.50           C  
ATOM   1747  N   LEU A 220      16.568  61.551  -6.394  1.00 15.20           N  
ATOM   1748  CA  LEU A 220      15.621  62.444  -5.716  1.00 15.00           C  
ATOM   1749  C   LEU A 220      14.417  61.634  -5.206  1.00 16.00           C  
ATOM   1750  O   LEU A 220      13.803  60.860  -5.933  1.00 16.50           O  
ATOM   1751  CB  LEU A 220      15.144  63.558  -6.668  1.00 14.70           C  
ATOM   1752  CG  LEU A 220      13.964  64.444  -6.268  1.00 14.10           C  
ATOM   1753  CD1 LEU A 220      14.343  65.320  -5.098  1.00 14.90           C  
ATOM   1754  CD2 LEU A 220      13.575  65.312  -7.420  1.00 14.80           C  
ATOM   1755  N   LEU A 221      14.124  61.757  -3.924  1.00 16.00           N  
ATOM   1756  CA  LEU A 221      12.905  61.202  -3.335  1.00 16.60           C  
ATOM   1757  C   LEU A 221      12.118  62.404  -2.864  1.00 15.80           C  
ATOM   1758  O   LEU A 221      12.682  63.308  -2.259  1.00 16.10           O  
ATOM   1759  CB  LEU A 221      13.231  60.351  -2.110  1.00 19.00           C  
ATOM   1760  CG  LEU A 221      13.060  58.848  -2.163  1.00 22.20           C  
ATOM   1761  CD1 LEU A 221      11.590  58.494  -2.443  1.00 23.50           C  
ATOM   1762  CD2 LEU A 221      14.029  58.292  -3.239  1.00 24.60           C  
ATOM   1763  N   GLU A 222      10.813  62.395  -3.087  1.00 15.10           N  
ATOM   1764  CA  GLU A 222      10.005  63.557  -2.781  1.00 15.60           C  
ATOM   1765  C   GLU A 222       8.610  63.110  -2.370  1.00 16.10           C  
ATOM   1766  O   GLU A 222       8.125  62.084  -2.858  1.00 16.00           O  
ATOM   1767  CB  GLU A 222       9.938  64.472  -4.002  1.00 16.60           C  
ATOM   1768  CG  GLU A 222       9.665  65.916  -3.712  1.00 18.90           C  
ATOM   1769  CD  GLU A 222      10.080  66.823  -4.857  1.00 15.70           C  
ATOM   1770  OE1 GLU A 222       9.273  66.930  -5.780  1.00 19.60           O  
ATOM   1771  OE2 GLU A 222      11.138  67.498  -4.803  1.00 15.00           O  
ATOM   1772  N   PHE A 223       8.049  63.785  -1.359  1.00 16.00           N  
ATOM   1773  CA  PHE A 223       6.702  63.511  -0.870  1.00 16.10           C  
ATOM   1774  C   PHE A 223       5.960  64.811  -0.964  1.00 15.40           C  
ATOM   1775  O   PHE A 223       6.519  65.844  -0.596  1.00 16.50           O  
ATOM   1776  CB  PHE A 223       6.747  63.068   0.600  1.00 16.70           C  
ATOM   1777  CG  PHE A 223       7.393  61.738   0.809  1.00 17.70           C  
ATOM   1778  CD1 PHE A 223       6.655  60.566   0.692  1.00 18.50           C  
ATOM   1779  CD2 PHE A 223       8.756  61.650   1.037  1.00 19.70           C  
ATOM   1780  CE1 PHE A 223       7.266  59.318   0.791  1.00 18.30           C  
ATOM   1781  CE2 PHE A 223       9.379  60.410   1.143  1.00 20.10           C  
ATOM   1782  CZ  PHE A 223       8.627  59.243   1.016  1.00 19.60           C  
ATOM   1783  N   VAL A 224       4.784  64.813  -1.588  1.00 15.40           N  
ATOM   1784  CA  VAL A 224       4.030  66.065  -1.785  1.00 16.00           C  
ATOM   1785  C   VAL A 224       2.573  65.857  -1.471  1.00 16.30           C  
ATOM   1786  O   VAL A 224       1.941  64.933  -1.978  1.00 16.30           O  
ATOM   1787  CB  VAL A 224       4.081  66.623  -3.232  1.00 16.20           C  
ATOM   1788  CG1 VAL A 224       3.654  68.067  -3.229  1.00 16.00           C  
ATOM   1789  CG2 VAL A 224       5.469  66.503  -3.827  1.00 17.10           C  
ATOM   1790  N   THR A 225       2.034  66.738  -0.646  1.00 17.30           N  
ATOM   1791  CA  THR A 225       0.651  66.633  -0.183  1.00 19.90           C  
ATOM   1792  C   THR A 225      -0.003  68.001  -0.173  1.00 19.90           C  
ATOM   1793  O   THR A 225       0.582  68.968   0.303  1.00 20.10           O  
ATOM   1794  CB  THR A 225       0.540  66.041   1.270  1.00 20.80           C  
ATOM   1795  OG1 THR A 225       1.210  64.777   1.332  1.00 23.40           O  
ATOM   1796  CG2 THR A 225      -0.942  65.806   1.643  1.00 22.30           C  
ATOM   1797  N   ALA A 226      -1.217  68.077  -0.709  1.00 20.90           N  
ATOM   1798  CA  ALA A 226      -1.960  69.332  -0.762  1.00 22.40           C  
ATOM   1799  C   ALA A 226      -2.615  69.624   0.585  1.00 24.00           C  
ATOM   1800  O   ALA A 226      -3.078  68.695   1.272  1.00 24.00           O  
ATOM   1801  CB  ALA A 226      -3.021  69.266  -1.846  1.00 22.00           C  
ATOM   1802  N   ALA A 227      -2.741  70.912   0.895  1.00 25.10           N  
ATOM   1803  CA  ALA A 227      -3.283  71.356   2.169  1.00 27.40           C  
ATOM   1804  C   ALA A 227      -3.842  72.772   2.043  1.00 28.90           C  
ATOM   1805  O   ALA A 227      -3.731  73.393   0.993  1.00 28.50           O  
ATOM   1806  CB  ALA A 227      -2.184  71.314   3.242  1.00 26.90           C  
ATOM   1807  N   GLY A 228      -4.491  73.252   3.100  1.00 31.50           N  
ATOM   1808  CA  GLY A 228      -4.817  74.668   3.205  1.00 34.50           C  
ATOM   1809  C   GLY A 228      -6.283  75.040   3.026  1.00 36.60           C  
ATOM   1810  O   GLY A 228      -6.638  76.216   3.151  1.00 36.80           O  
ATOM   1811  N   ILE A 229      -7.109  74.064   2.647  1.00 38.60           N  
ATOM   1812  CA  ILE A 229      -8.556  74.256   2.452  1.00 41.10           C  
ATOM   1813  C   ILE A 229      -9.275  73.368   3.447  1.00 43.10           C  
ATOM   1814  O   ILE A 229      -8.856  72.229   3.655  1.00 43.60           O  
ATOM   1815  CB  ILE A 229      -9.003  73.826   1.031  1.00 40.40           C  
ATOM   1816  CG1 ILE A 229      -8.528  74.844   0.013  1.00 40.50           C  
ATOM   1817  CG2 ILE A 229     -10.512  73.689   0.942  1.00 39.90           C  
ATOM   1818  CD1 ILE A 229      -8.610  74.327  -1.389  1.00 41.40           C  
ATOM   1819  N   THR A 230     -10.312  73.894   4.098  1.00 45.60           N  
ATOM   1820  CA  THR A 230     -11.129  73.085   5.017  1.00 47.90           C  
ATOM   1821  C   THR A 230     -12.555  72.789   4.490  1.00 49.10           C  
ATOM   1822  O   THR A 230     -12.945  71.602   4.523  1.00 50.90           O  
ATOM   1823  CB  THR A 230     -11.179  73.714   6.460  1.00 48.20           C  
ATOM   1824  OG1 THR A 230     -11.348  75.136   6.384  1.00 48.60           O  
ATOM   1825  CG2 THR A 230      -9.880  73.414   7.220  1.00 49.10           C  
TER
