# Supplementary material for: PeptideBuilder: A simple Python library to generate model peptides
Source: PeerJ. 2013 May 21;1:e80. doi: 10.7717/peerj.80 (PMC3661355; doi:10.7717/peerj.80)
Supplement: Supplemental Information 1 [file peerj-01-80-s001.zip › PeptideBuilder/PDBs/3cap_clean.pdb]

ATOM      1  N   MET A   1      12.797 -71.954 -18.215  1.00 47.35           N  
ATOM      2  CA  MET A   1      13.235 -70.635 -17.670  1.00125.80           C  
ATOM      3  C   MET A   1      14.063 -69.889 -18.709  1.00 33.71           C  
ATOM      4  O   MET A   1      14.916 -70.468 -19.384  1.00 60.93           O  
ATOM      5  CB  MET A   1      13.994 -70.792 -16.344  1.00 62.40           C  
ATOM      6  CG  MET A   1      15.290 -71.596 -16.416  1.00 49.69           C  
ATOM      7  SD  MET A   1      16.008 -71.958 -14.784  1.00 71.25           S  
ATOM      8  CE  MET A   1      14.785 -73.085 -14.093  1.00106.50           C  
ATOM      9  N   ASN A   2      13.797 -68.596 -18.832  1.00 43.18           N  
ATOM     10  CA  ASN A   2      14.335 -67.826 -19.931  1.00 72.51           C  
ATOM     11  C   ASN A   2      15.505 -66.955 -19.505  1.00 33.50           C  
ATOM     12  O   ASN A   2      16.204 -66.393 -20.343  1.00 85.36           O  
ATOM     13  CB  ASN A   2      13.229 -66.965 -20.528  1.00131.02           C  
ATOM     14  CG  ASN A   2      11.845 -67.556 -20.301  1.00 37.19           C  
ATOM     15  OD1 ASN A   2      10.952 -66.880 -19.790  1.00220.00           O  
ATOM     16  ND2 ASN A   2      11.664 -68.826 -20.668  1.00130.52           N  
ATOM     17  N   GLY A   3      15.715 -66.843 -18.200  1.00 33.00           N  
ATOM     18  CA  GLY A   3      16.828 -66.058 -17.688  1.00 28.77           C  
ATOM     19  C   GLY A   3      17.965 -66.906 -17.128  1.00 37.56           C  
ATOM     20  O   GLY A   3      17.882 -68.124 -17.048  1.00 17.62           O  
ATOM     21  N   THR A   4      19.048 -66.245 -16.760  1.00 22.22           N  
ATOM     22  CA  THR A   4      20.115 -66.877 -16.017  1.00 13.61           C  
ATOM     23  C   THR A   4      20.591 -65.919 -14.896  1.00 19.26           C  
ATOM     24  O   THR A   4      21.096 -64.841 -15.167  1.00 27.06           O  
ATOM     25  CB  THR A   4      21.253 -67.377 -16.929  1.00 16.78           C  
ATOM     26  OG1 THR A   4      22.497 -66.864 -16.443  1.00 22.73           O  
ATOM     27  CG2 THR A   4      21.056 -66.906 -18.352  1.00 35.70           C  
ATOM     28  N   GLU A   5      20.393 -66.323 -13.639  1.00 64.27           N  
ATOM     29  CA  GLU A   5      20.645 -65.449 -12.493  1.00 21.69           C  
ATOM     30  C   GLU A   5      22.068 -65.497 -11.969  1.00 10.70           C  
ATOM     31  O   GLU A   5      22.675 -66.550 -11.880  1.00 48.68           O  
ATOM     32  CB  GLU A   5      19.748 -65.814 -11.322  1.00 16.03           C  
ATOM     33  CG  GLU A   5      18.484 -66.495 -11.696  1.00 46.83           C  
ATOM     34  CD  GLU A   5      17.656 -66.782 -10.477  1.00 30.93           C  
ATOM     35  OE1 GLU A   5      17.437 -67.975 -10.164  1.00 47.40           O  
ATOM     36  OE2 GLU A   5      17.245 -65.802  -9.824  1.00 63.75           O  
ATOM     37  N   GLY A   6      22.582 -64.326 -11.619  1.00103.73           N  
ATOM     38  CA  GLY A   6      23.879 -64.206 -10.988  1.00 26.50           C  
ATOM     39  C   GLY A   6      23.655 -63.604  -9.621  1.00 46.34           C  
ATOM     40  O   GLY A   6      22.521 -63.291  -9.262  1.00 63.13           O  
ATOM     41  N   PRO A   7      24.728 -63.442  -8.839  1.00 85.39           N  
ATOM     42  CA  PRO A   7      24.520 -62.904  -7.500  1.00 27.75           C  
ATOM     43  C   PRO A   7      24.121 -61.433  -7.527  1.00116.72           C  
ATOM     44  O   PRO A   7      23.308 -61.005  -6.697  1.00 50.49           O  
ATOM     45  CB  PRO A   7      25.876 -63.121  -6.811  1.00 25.97           C  
ATOM     46  CG  PRO A   7      26.649 -64.054  -7.730  1.00 48.06           C  
ATOM     47  CD  PRO A   7      26.143 -63.747  -9.099  1.00 53.16           C  
ATOM     48  N   ASN A   8      24.669 -60.665  -8.470  1.00 33.36           N  
ATOM     49  CA  ASN A   8      24.283 -59.247  -8.574  1.00 36.37           C  
ATOM     50  C   ASN A   8      23.490 -58.871  -9.796  1.00 44.93           C  
ATOM     51  O   ASN A   8      23.487 -57.699 -10.185  1.00 41.02           O  
ATOM     52  CB  ASN A   8      25.515 -58.385  -8.637  1.00 49.72           C  
ATOM     53  CG  ASN A   8      25.973 -57.968  -7.310  1.00 73.70           C  
ATOM     54  OD1 ASN A   8      25.211 -57.999  -6.335  1.00 30.30           O  
ATOM     55  ND2 ASN A   8      27.233 -57.562  -7.238  1.00 35.32           N  
ATOM     56  N   PHE A   9      22.839 -59.839 -10.426  1.00 50.64           N  
ATOM     57  CA  PHE A   9      22.265 -59.557 -11.725  1.00 31.87           C  
ATOM     58  C   PHE A   9      21.308 -60.618 -12.246  1.00 47.74           C  
ATOM     59  O   PHE A   9      21.206 -61.719 -11.699  1.00 60.10           O  
ATOM     60  CB  PHE A   9      23.401 -59.378 -12.728  1.00 34.63           C  
ATOM     61  CG  PHE A   9      24.214 -60.619 -12.937  1.00 23.38           C  
ATOM     62  CD1 PHE A   9      23.742 -61.638 -13.750  1.00 44.20           C  
ATOM     63  CD2 PHE A   9      25.443 -60.775 -12.326  1.00 59.35           C  
ATOM     64  CE1 PHE A   9      24.486 -62.790 -13.951  1.00 49.52           C  
ATOM     65  CE2 PHE A   9      26.197 -61.933 -12.531  1.00 34.74           C  
ATOM     66  CZ  PHE A   9      25.718 -62.935 -13.339  1.00 23.67           C  
ATOM     67  N   TYR A  10      20.610 -60.256 -13.319  1.00 26.62           N  
ATOM     68  CA  TYR A  10      19.706 -61.154 -14.016  1.00 38.48           C  
ATOM     69  C   TYR A  10      19.831 -60.887 -15.507  1.00 20.87           C  
ATOM     70  O   TYR A  10      19.280 -59.913 -16.019  1.00 64.83           O  
ATOM     71  CB  TYR A  10      18.261 -60.936 -13.548  1.00 28.15           C  
ATOM     72  CG  TYR A  10      17.246 -61.803 -14.260  1.00 52.31           C  
ATOM     73  CD1 TYR A  10      16.897 -63.055 -13.762  1.00 43.95           C  
ATOM     74  CD2 TYR A  10      16.635 -61.367 -15.430  1.00 27.85           C  
ATOM     75  CE1 TYR A  10      15.976 -63.848 -14.414  1.00 44.72           C  
ATOM     76  CE2 TYR A  10      15.719 -62.149 -16.087  1.00 42.47           C  
ATOM     77  CZ  TYR A  10      15.392 -63.388 -15.577  1.00 44.39           C  
ATOM     78  OH  TYR A  10      14.473 -64.159 -16.242  1.00 45.45           O  
ATOM     79  N   VAL A  11      20.584 -61.734 -16.197  1.00 31.16           N  
ATOM     80  CA  VAL A  11      20.648 -61.676 -17.648  1.00 33.96           C  
ATOM     81  C   VAL A  11      19.423 -62.386 -18.192  1.00 45.90           C  
ATOM     82  O   VAL A  11      19.220 -63.566 -17.914  1.00 42.55           O  
ATOM     83  CB  VAL A  11      21.851 -62.437 -18.202  1.00 39.93           C  
ATOM     84  CG1 VAL A  11      21.873 -62.351 -19.734  1.00 22.43           C  
ATOM     85  CG2 VAL A  11      23.136 -61.918 -17.591  1.00 41.48           C  
ATOM     86  N   PRO A  12      18.600 -61.667 -18.968  1.00 46.59           N  
ATOM     87  CA  PRO A  12      17.397 -62.227 -19.575  1.00 36.62           C  
ATOM     88  C   PRO A  12      17.728 -63.093 -20.799  1.00 42.59           C  
ATOM     89  O   PRO A  12      17.334 -62.779 -21.913  1.00 33.61           O  
ATOM     90  CB  PRO A  12      16.637 -60.984 -20.005  1.00 31.20           C  
ATOM     91  CG  PRO A  12      17.723 -60.017 -20.365  1.00 33.20           C  
ATOM     92  CD  PRO A  12      18.784 -60.247 -19.319  1.00 31.73           C  
ATOM     93  N   PHE A  13      18.462 -64.173 -20.586  1.00 29.01           N  
ATOM     94  CA  PHE A  13      18.755 -65.112 -21.648  1.00 27.03           C  
ATOM     95  C   PHE A  13      19.018 -66.466 -20.992  1.00 63.43           C  
ATOM     96  O   PHE A  13      19.292 -66.526 -19.798  1.00 40.34           O  
ATOM     97  CB  PHE A  13      19.950 -64.631 -22.454  1.00 31.38           C  
ATOM     98  CG  PHE A  13      20.174 -65.385 -23.732  1.00 31.81           C  
ATOM     99  CD1 PHE A  13      19.441 -65.085 -24.870  1.00 21.76           C  
ATOM    100  CD2 PHE A  13      21.138 -66.379 -23.804  1.00 36.23           C  
ATOM    101  CE1 PHE A  13      19.653 -65.781 -26.061  1.00 37.60           C  
ATOM    102  CE2 PHE A  13      21.363 -67.072 -24.995  1.00 42.32           C  
ATOM    103  CZ  PHE A  13      20.617 -66.775 -26.121  1.00 13.67           C  
ATOM    104  N   SER A  14      18.922 -67.551 -21.747  1.00 48.18           N  
ATOM    105  CA  SER A  14      19.048 -68.864 -21.131  1.00 28.01           C  
ATOM    106  C   SER A  14      20.408 -69.498 -21.319  1.00 49.49           C  
ATOM    107  O   SER A  14      20.924 -69.608 -22.434  1.00 45.90           O  
ATOM    108  CB  SER A  14      17.988 -69.826 -21.633  1.00 27.34           C  
ATOM    109  OG  SER A  14      18.380 -71.151 -21.331  1.00 37.75           O  
ATOM    110  N   ASN A  15      20.971 -69.945 -20.206  1.00 43.85           N  
ATOM    111  CA  ASN A  15      22.291 -70.521 -20.221  1.00 64.35           C  
ATOM    112  C   ASN A  15      22.285 -72.007 -20.592  1.00 32.47           C  
ATOM    113  O   ASN A  15      23.259 -72.711 -20.345  1.00 56.15           O  
ATOM    114  CB  ASN A  15      22.969 -70.289 -18.870  1.00 43.34           C  
ATOM    115  CG  ASN A  15      24.479 -70.269 -18.973  1.00 19.84           C  
ATOM    116  OD1 ASN A  15      25.036 -70.351 -20.067  1.00 48.23           O  
ATOM    117  ND2 ASN A  15      25.150 -70.142 -17.830  1.00 75.04           N  
ATOM    118  N   LYS A  16      21.202 -72.486 -21.196  1.00 31.88           N  
ATOM    119  CA  LYS A  16      21.152 -73.890 -21.602  1.00 50.77           C  
ATOM    120  C   LYS A  16      22.344 -74.201 -22.507  1.00 13.56           C  
ATOM    121  O   LYS A  16      22.857 -75.323 -22.531  1.00 58.08           O  
ATOM    122  CB  LYS A  16      19.825 -74.237 -22.297  1.00 10.00           C  
ATOM    123  CG  LYS A  16      19.750 -73.873 -23.770  1.00137.77           C  
ATOM    124  CD  LYS A  16      18.643 -74.659 -24.469  1.00 45.10           C  
ATOM    125  CE  LYS A  16      17.266 -74.291 -23.935  1.00111.63           C  
ATOM    126  NZ  LYS A  16      16.827 -72.923 -24.353  1.00 37.50           N  
ATOM    127  N   THR A  17      22.782 -73.191 -23.248  1.00 87.76           N  
ATOM    128  CA  THR A  17      23.890 -73.349 -24.178  1.00 31.30           C  
ATOM    129  C   THR A  17      25.207 -72.983 -23.525  1.00 34.92           C  
ATOM    130  O   THR A  17      26.273 -73.164 -24.110  1.00 39.23           O  
ATOM    131  CB  THR A  17      23.668 -72.493 -25.427  1.00 76.35           C  
ATOM    132  OG1 THR A  17      22.976 -71.293 -25.054  1.00 88.21           O  
ATOM    133  CG2 THR A  17      22.821 -73.262 -26.422  1.00 21.34           C  
ATOM    134  N   GLY A  18      25.121 -72.457 -22.307  1.00 84.99           N  
ATOM    135  CA  GLY A  18      26.301 -72.183 -21.496  1.00 30.36           C  
ATOM    136  C   GLY A  18      27.107 -70.994 -21.944  1.00 28.00           C  
ATOM    137  O   GLY A  18      28.238 -70.822 -21.500  1.00 61.87           O  
ATOM    138  N   VAL A  19      26.523 -70.164 -22.806  1.00 56.98           N  
ATOM    139  CA  VAL A  19      27.227 -69.001 -23.370  1.00 27.75           C  
ATOM    140  C   VAL A  19      27.060 -67.718 -22.550  1.00 34.25           C  
ATOM    141  O   VAL A  19      27.774 -66.746 -22.772  1.00 32.38           O  
ATOM    142  CB  VAL A  19      26.753 -68.681 -24.816  1.00 33.72           C  
ATOM    143  CG1 VAL A  19      26.816 -69.902 -25.700  1.00 26.18           C  
ATOM    144  CG2 VAL A  19      25.334 -68.089 -24.805  1.00 33.77           C  
ATOM    145  N   VAL A  20      26.105 -67.710 -21.624  1.00 47.32           N  
ATOM    146  CA  VAL A  20      25.843 -66.534 -20.807  1.00 43.91           C  
ATOM    147  C   VAL A  20      27.036 -66.211 -19.908  1.00 36.95           C  
ATOM    148  O   VAL A  20      27.560 -67.091 -19.237  1.00 41.73           O  
ATOM    149  CB  VAL A  20      24.601 -66.735 -19.907  1.00 34.93           C  
ATOM    150  CG1 VAL A  20      24.433 -65.562 -18.954  1.00 34.08           C  
ATOM    151  CG2 VAL A  20      23.357 -66.896 -20.735  1.00 43.59           C  
ATOM    152  N   ARG A  21      27.460 -64.950 -19.913  1.00 56.49           N  
ATOM    153  CA  ARG A  21      28.495 -64.467 -19.007  1.00 61.42           C  
ATOM    154  C   ARG A  21      27.914 -63.337 -18.169  1.00 34.08           C  
ATOM    155  O   ARG A  21      26.906 -62.740 -18.538  1.00 62.56           O  
ATOM    156  CB  ARG A  21      29.686 -63.920 -19.790  1.00 38.19           C  
ATOM    157  CG  ARG A  21      30.272 -64.873 -20.784  1.00 39.24           C  
ATOM    158  CD  ARG A  21      30.913 -66.093 -20.109  1.00 35.86           C  
ATOM    159  NE  ARG A  21      31.357 -67.078 -21.108  1.00 31.28           N  
ATOM    160  CZ  ARG A  21      30.732 -68.224 -21.376  1.00118.23           C  
ATOM    161  NH1 ARG A  21      29.630 -68.579 -20.716  1.00 40.86           N  
ATOM    162  NH2 ARG A  21      31.218 -69.029 -22.310  1.00 39.83           N  
ATOM    163  N   SER A  22      28.553 -63.035 -17.050  1.00 43.41           N  
ATOM    164  CA  SER A  22      28.161 -61.898 -16.220  1.00 43.22           C  
ATOM    165  C   SER A  22      28.141 -60.584 -17.009  1.00 49.47           C  
ATOM    166  O   SER A  22      29.019 -60.329 -17.836  1.00 49.36           O  
ATOM    167  CB  SER A  22      29.128 -61.781 -15.042  1.00 28.91           C  
ATOM    168  OG  SER A  22      28.933 -60.598 -14.309  1.00 31.58           O  
ATOM    169  N   PRO A  23      27.136 -59.734 -16.755  1.00 61.68           N  
ATOM    170  CA  PRO A  23      27.070 -58.428 -17.421  1.00 34.91           C  
ATOM    171  C   PRO A  23      28.141 -57.457 -16.878  1.00 56.31           C  
ATOM    172  O   PRO A  23      28.315 -56.339 -17.382  1.00 40.06           O  
ATOM    173  CB  PRO A  23      25.657 -57.935 -17.078  1.00 42.53           C  
ATOM    174  CG  PRO A  23      25.348 -58.588 -15.765  1.00 44.40           C  
ATOM    175  CD  PRO A  23      26.013 -59.950 -15.827  1.00 24.61           C  
ATOM    176  N   PHE A  24      28.848 -57.883 -15.844  1.00 49.83           N  
ATOM    177  CA  PHE A  24      29.944 -57.101 -15.318  1.00 35.62           C  
ATOM    178  C   PHE A  24      31.305 -57.560 -15.866  1.00 32.61           C  
ATOM    179  O   PHE A  24      32.314 -56.917 -15.629  1.00 50.90           O  
ATOM    180  CB  PHE A  24      29.977 -57.209 -13.798  1.00 30.65           C  
ATOM    181  CG  PHE A  24      28.767 -56.666 -13.128  1.00 41.30           C  
ATOM    182  CD1 PHE A  24      28.188 -55.493 -13.566  1.00 43.20           C  
ATOM    183  CD2 PHE A  24      28.222 -57.315 -12.031  1.00 43.69           C  
ATOM    184  CE1 PHE A  24      27.067 -54.986 -12.934  1.00 39.14           C  
ATOM    185  CE2 PHE A  24      27.102 -56.817 -11.392  1.00 43.89           C  
ATOM    186  CZ  PHE A  24      26.523 -55.650 -11.839  1.00 33.05           C  
ATOM    187  N   GLU A  25      31.343 -58.664 -16.597  1.00 47.33           N  
ATOM    188  CA  GLU A  25      32.631 -59.263 -16.928  1.00 40.75           C  
ATOM    189  C   GLU A  25      32.921 -59.467 -18.414  1.00 13.63           C  
ATOM    190  O   GLU A  25      34.069 -59.520 -18.797  1.00 62.24           O  
ATOM    191  CB  GLU A  25      32.794 -60.590 -16.185  1.00 30.83           C  
ATOM    192  CG  GLU A  25      32.855 -60.466 -14.674  1.00 79.12           C  
ATOM    193  CD  GLU A  25      34.028 -59.629 -14.209  1.00 58.55           C  
ATOM    194  OE1 GLU A  25      34.250 -59.524 -12.983  1.00 83.26           O  
ATOM    195  OE2 GLU A  25      34.737 -59.077 -15.075  1.00121.07           O  
ATOM    196  N   ALA A  26      31.898 -59.573 -19.247  1.00 38.50           N  
ATOM    197  CA  ALA A  26      32.127 -59.846 -20.664  1.00 28.58           C  
ATOM    198  C   ALA A  26      30.951 -59.429 -21.538  1.00 40.44           C  
ATOM    199  O   ALA A  26      29.811 -59.403 -21.084  1.00 36.42           O  
ATOM    200  CB  ALA A  26      32.393 -61.292 -20.859  1.00 23.60           C  
ATOM    201  N   PRO A  27      31.224 -59.140 -22.813  1.00 36.70           N  
ATOM    202  CA  PRO A  27      30.211 -58.639 -23.742  1.00 68.37           C  
ATOM    203  C   PRO A  27      28.985 -59.534 -23.746  1.00 27.18           C  
ATOM    204  O   PRO A  27      29.087 -60.718 -23.450  1.00 67.81           O  
ATOM    205  CB  PRO A  27      30.913 -58.711 -25.106  1.00 34.80           C  
ATOM    206  CG  PRO A  27      32.367 -58.618 -24.780  1.00 48.77           C  
ATOM    207  CD  PRO A  27      32.542 -59.297 -23.447  1.00 30.11           C  
ATOM    208  N   GLN A  28      27.836 -58.981 -24.095  1.00 47.05           N  
ATOM    209  CA  GLN A  28      26.612 -59.754 -24.102  1.00 41.45           C  
ATOM    210  C   GLN A  28      26.139 -59.942 -25.525  1.00 38.31           C  
ATOM    211  O   GLN A  28      24.933 -59.918 -25.790  1.00 42.54           O  
ATOM    212  CB  GLN A  28      25.528 -59.030 -23.305  1.00 21.72           C  
ATOM    213  CG  GLN A  28      25.955 -58.654 -21.920  1.00 35.47           C  
ATOM    214  CD  GLN A  28      26.061 -59.855 -21.007  1.00 67.09           C  
ATOM    215  OE1 GLN A  28      27.088 -60.071 -20.369  1.00 47.40           O  
ATOM    216  NE2 GLN A  28      24.997 -60.646 -20.943  1.00 46.31           N  
ATOM    217  N   TYR A  29      27.071 -60.136 -26.451  1.00 41.58           N  
ATOM    218  CA  TYR A  29      26.671 -60.199 -27.860  1.00 61.40           C  
ATOM    219  C   TYR A  29      25.771 -61.387 -28.217  1.00 44.75           C  
ATOM    220  O   TYR A  29      25.369 -61.531 -29.375  1.00 53.90           O  
ATOM    221  CB  TYR A  29      27.884 -60.120 -28.786  1.00 39.91           C  
ATOM    222  CG  TYR A  29      28.704 -58.855 -28.608  1.00 67.67           C  
ATOM    223  CD1 TYR A  29      28.166 -57.607 -28.886  1.00 70.98           C  
ATOM    224  CD2 TYR A  29      30.014 -58.914 -28.161  1.00 66.07           C  
ATOM    225  CE1 TYR A  29      28.909 -56.457 -28.717  1.00 45.01           C  
ATOM    226  CE2 TYR A  29      30.769 -57.771 -27.998  1.00 43.71           C  
ATOM    227  CZ  TYR A  29      30.213 -56.543 -28.280  1.00 65.53           C  
ATOM    228  OH  TYR A  29      30.969 -55.403 -28.113  1.00 32.57           O  
ATOM    229  N   TYR A  30      25.440 -62.221 -27.227  1.00 37.42           N  
ATOM    230  CA  TYR A  30      24.538 -63.365 -27.445  1.00 26.35           C  
ATOM    231  C   TYR A  30      23.079 -63.036 -27.168  1.00 76.58           C  
ATOM    232  O   TYR A  30      22.198 -63.846 -27.436  1.00 35.03           O  
ATOM    233  CB  TYR A  30      24.920 -64.543 -26.560  1.00 22.89           C  
ATOM    234  CG  TYR A  30      25.014 -64.176 -25.110  1.00 49.59           C  
ATOM    235  CD1 TYR A  30      23.874 -63.979 -24.332  1.00 26.15           C  
ATOM    236  CD2 TYR A  30      26.245 -64.011 -24.517  1.00 21.81           C  
ATOM    237  CE1 TYR A  30      23.984 -63.633 -22.996  1.00 61.74           C  
ATOM    238  CE2 TYR A  30      26.364 -63.667 -23.191  1.00 38.18           C  
ATOM    239  CZ  TYR A  30      25.244 -63.479 -22.433  1.00 32.31           C  
ATOM    240  OH  TYR A  30      25.406 -63.135 -21.109  1.00 54.88           O  
ATOM    241  N   LEU A  31      22.811 -61.866 -26.611  1.00 30.48           N  
ATOM    242  CA  LEU A  31      21.436 -61.526 -26.322  1.00 68.04           C  
ATOM    243  C   LEU A  31      21.037 -60.357 -27.199  1.00 23.77           C  
ATOM    244  O   LEU A  31      19.905 -59.899 -27.153  1.00 44.72           O  
ATOM    245  CB  LEU A  31      21.230 -61.219 -24.826  1.00 27.81           C  
ATOM    246  CG  LEU A  31      21.599 -59.818 -24.352  1.00 36.67           C  
ATOM    247  CD1 LEU A  31      21.303 -59.662 -22.890  1.00 44.49           C  
ATOM    248  CD2 LEU A  31      23.065 -59.541 -24.620  1.00100.89           C  
ATOM    249  N   ALA A  32      21.990 -59.864 -27.982  1.00 51.48           N  
ATOM    250  CA  ALA A  32      21.729 -58.824 -28.984  1.00 38.80           C  
ATOM    251  C   ALA A  32      22.949 -58.696 -29.857  1.00 31.72           C  
ATOM    252  O   ALA A  32      24.078 -58.714 -29.350  1.00 44.33           O  
ATOM    253  CB  ALA A  32      21.400 -57.494 -28.339  1.00 44.98           C  
ATOM    254  N   GLU A  33      22.723 -58.593 -31.166  1.00 46.70           N  
ATOM    255  CA  GLU A  33      23.809 -58.446 -32.135  1.00 10.94           C  
ATOM    256  C   GLU A  33      24.651 -57.247 -31.757  1.00 88.36           C  
ATOM    257  O   GLU A  33      24.146 -56.245 -31.234  1.00 50.25           O  
ATOM    258  CB  GLU A  33      23.248 -58.189 -33.528  1.00 43.23           C  
ATOM    259  CG  GLU A  33      22.213 -59.178 -34.014  1.00 30.13           C  
ATOM    260  CD  GLU A  33      22.833 -60.446 -34.496  1.00 63.35           C  
ATOM    261  OE1 GLU A  33      23.729 -60.966 -33.788  1.00 48.67           O  
ATOM    262  OE2 GLU A  33      22.428 -60.914 -35.582  1.00 99.64           O  
ATOM    263  N   PRO A  34      25.951 -57.333 -32.012  1.00 31.60           N  
ATOM    264  CA  PRO A  34      26.725 -56.128 -31.789  1.00 91.11           C  
ATOM    265  C   PRO A  34      26.249 -54.910 -32.606  1.00 38.36           C  
ATOM    266  O   PRO A  34      26.477 -53.784 -32.172  1.00 54.98           O  
ATOM    267  CB  PRO A  34      28.149 -56.545 -32.173  1.00 27.82           C  
ATOM    268  CG  PRO A  34      28.006 -57.762 -32.957  1.00 21.32           C  
ATOM    269  CD  PRO A  34      26.783 -58.453 -32.462  1.00 34.19           C  
ATOM    270  N   TRP A  35      25.591 -55.083 -33.753  1.00 43.63           N  
ATOM    271  CA  TRP A  35      25.148 -53.859 -34.445  1.00 56.89           C  
ATOM    272  C   TRP A  35      24.069 -53.172 -33.647  1.00 21.59           C  
ATOM    273  O   TRP A  35      23.838 -51.974 -33.796  1.00 72.12           O  
ATOM    274  CB  TRP A  35      24.687 -54.070 -35.896  1.00 24.02           C  
ATOM    275  CG  TRP A  35      23.416 -54.815 -36.063  1.00 52.64           C  
ATOM    276  CD1 TRP A  35      23.280 -56.112 -36.435  1.00 41.17           C  
ATOM    277  CD2 TRP A  35      22.093 -54.310 -35.876  1.00 46.41           C  
ATOM    278  NE1 TRP A  35      21.953 -56.455 -36.489  1.00 50.05           N  
ATOM    279  CE2 TRP A  35      21.202 -55.364 -36.147  1.00 60.71           C  
ATOM    280  CE3 TRP A  35      21.575 -53.074 -35.494  1.00 47.29           C  
ATOM    281  CZ2 TRP A  35      19.825 -55.220 -36.055  1.00 47.07           C  
ATOM    282  CZ3 TRP A  35      20.209 -52.931 -35.410  1.00 31.48           C  
ATOM    283  CH2 TRP A  35      19.347 -53.998 -35.689  1.00 56.50           C  
ATOM    284  N   GLN A  36      23.401 -53.929 -32.789  1.00 60.04           N  
ATOM    285  CA  GLN A  36      22.327 -53.348 -32.006  1.00 30.16           C  
ATOM    286  C   GLN A  36      22.901 -52.586 -30.839  1.00 42.72           C  
ATOM    287  O   GLN A  36      22.333 -51.587 -30.418  1.00 47.11           O  
ATOM    288  CB  GLN A  36      21.334 -54.409 -31.557  1.00 34.04           C  
ATOM    289  CG  GLN A  36      20.661 -55.106 -32.735  1.00 44.44           C  
ATOM    290  CD  GLN A  36      19.894 -56.341 -32.323  1.00 56.69           C  
ATOM    291  OE1 GLN A  36      20.432 -57.262 -31.680  1.00 43.35           O  
ATOM    292  NE2 GLN A  36      18.629 -56.376 -32.695  1.00 34.82           N  
ATOM    293  N   PHE A  37      24.039 -53.044 -30.329  1.00 38.84           N  
ATOM    294  CA  PHE A  37      24.732 -52.291 -29.293  1.00 39.29           C  
ATOM    295  C   PHE A  37      25.211 -50.958 -29.859  1.00 56.72           C  
ATOM    296  O   PHE A  37      25.185 -49.928 -29.165  1.00 33.14           O  
ATOM    297  CB  PHE A  37      25.887 -53.097 -28.704  1.00 21.70           C  
ATOM    298  CG  PHE A  37      25.442 -54.119 -27.740  1.00 69.56           C  
ATOM    299  CD1 PHE A  37      25.414 -53.824 -26.391  1.00 27.48           C  
ATOM    300  CD2 PHE A  37      25.018 -55.372 -28.175  1.00 35.48           C  
ATOM    301  CE1 PHE A  37      24.979 -54.777 -25.461  1.00 51.90           C  
ATOM    302  CE2 PHE A  37      24.585 -56.325 -27.256  1.00 65.75           C  
ATOM    303  CZ  PHE A  37      24.563 -56.021 -25.895  1.00 30.49           C  
ATOM    304  N   SER A  38      25.629 -50.980 -31.124  1.00 38.21           N  
ATOM    305  CA  SER A  38      25.991 -49.750 -31.819  1.00 18.70           C  
ATOM    306  C   SER A  38      24.834 -48.776 -31.848  1.00 58.81           C  
ATOM    307  O   SER A  38      25.043 -47.588 -31.576  1.00 24.19           O  
ATOM    308  CB  SER A  38      26.474 -50.030 -33.232  1.00 41.59           C  
ATOM    309  OG  SER A  38      27.780 -50.569 -33.190  1.00 36.24           O  
ATOM    310  N   MET A  39      23.624 -49.261 -32.160  1.00 20.42           N  
ATOM    311  CA  MET A  39      22.461 -48.351 -32.168  1.00 29.31           C  
ATOM    312  C   MET A  39      22.128 -47.936 -30.746  1.00 49.92           C  
ATOM    313  O   MET A  39      21.684 -46.824 -30.517  1.00 35.40           O  
ATOM    314  CB  MET A  39      21.228 -48.962 -32.818  1.00 23.89           C  
ATOM    315  CG  MET A  39      21.439 -49.447 -34.221  1.00 39.70           C  
ATOM    316  SD  MET A  39      21.911 -48.101 -35.310  1.00 41.82           S  
ATOM    317  CE  MET A  39      20.451 -47.062 -35.270  1.00 27.31           C  
ATOM    318  N   LEU A  40      22.329 -48.816 -29.775  1.00 27.15           N  
ATOM    319  CA  LEU A  40      22.106 -48.376 -28.429  1.00 24.72           C  
ATOM    320  C   LEU A  40      22.938 -47.108 -28.277  1.00 93.17           C  
ATOM    321  O   LEU A  40      22.483 -46.096 -27.728  1.00 36.92           O  
ATOM    322  CB  LEU A  40      22.566 -49.413 -27.419  1.00 34.14           C  
ATOM    323  CG  LEU A  40      22.392 -48.849 -26.010  1.00 28.66           C  
ATOM    324  CD1 LEU A  40      21.022 -48.302 -25.920  1.00 22.03           C  
ATOM    325  CD2 LEU A  40      22.627 -49.868 -24.905  1.00 52.89           C  
ATOM    326  N   ALA A  41      24.164 -47.167 -28.790  1.00 25.76           N  
ATOM    327  CA  ALA A  41      25.090 -46.046 -28.648  1.00 62.55           C  
ATOM    328  C   ALA A  41      24.613 -44.832 -29.441  1.00 39.71           C  
ATOM    329  O   ALA A  41      24.540 -43.723 -28.916  1.00 45.89           O  
ATOM    330  CB  ALA A  41      26.503 -46.448 -29.071  1.00 24.93           C  
ATOM    331  N   ALA A  42      24.298 -45.038 -30.711  1.00 24.03           N  
ATOM    332  CA  ALA A  42      23.787 -43.953 -31.523  1.00 49.13           C  
ATOM    333  C   ALA A  42      22.695 -43.187 -30.755  1.00 24.79           C  
ATOM    334  O   ALA A  42      22.643 -41.955 -30.755  1.00 60.48           O  
ATOM    335  CB  ALA A  42      23.260 -44.499 -32.846  1.00 19.72           C  
ATOM    336  N   TYR A  43      21.825 -43.926 -30.088  1.00 36.90           N  
ATOM    337  CA  TYR A  43      20.732 -43.308 -29.373  1.00 44.58           C  
ATOM    338  C   TYR A  43      21.242 -42.439 -28.220  1.00 51.36           C  
ATOM    339  O   TYR A  43      20.869 -41.273 -28.107  1.00 45.02           O  
ATOM    340  CB  TYR A  43      19.719 -44.350 -28.868  1.00 45.30           C  
ATOM    341  CG  TYR A  43      18.417 -43.687 -28.534  1.00 56.58           C  
ATOM    342  CD1 TYR A  43      17.630 -43.141 -29.545  1.00 51.52           C  
ATOM    343  CD2 TYR A  43      17.988 -43.559 -27.219  1.00 50.76           C  
ATOM    344  CE1 TYR A  43      16.441 -42.495 -29.262  1.00 32.55           C  
ATOM    345  CE2 TYR A  43      16.788 -42.917 -26.924  1.00 33.93           C  
ATOM    346  CZ  TYR A  43      16.021 -42.389 -27.955  1.00155.60           C  
ATOM    347  OH  TYR A  43      14.831 -41.745 -27.696  1.00 69.90           O  
ATOM    348  N   MET A  44      22.087 -43.007 -27.365  1.00 32.49           N  
ATOM    349  CA  MET A  44      22.668 -42.257 -26.258  1.00 33.41           C  
ATOM    350  C   MET A  44      23.384 -40.988 -26.760  1.00 99.75           C  
ATOM    351  O   MET A  44      23.428 -39.941 -26.098  1.00 33.90           O  
ATOM    352  CB  MET A  44      23.656 -43.135 -25.495  1.00 39.62           C  
ATOM    353  CG  MET A  44      23.054 -44.331 -24.799  1.00 51.31           C  
ATOM    354  SD  MET A  44      21.669 -43.890 -23.739  1.00 48.75           S  
ATOM    355  CE  MET A  44      20.289 -44.140 -24.860  1.00 50.07           C  
ATOM    356  N   PHE A  45      23.949 -41.091 -27.948  1.00 18.14           N  
ATOM    357  CA  PHE A  45      24.724 -40.005 -28.504  1.00 48.72           C  
ATOM    358  C   PHE A  45      23.755 -38.902 -28.900  1.00 42.73           C  
ATOM    359  O   PHE A  45      23.975 -37.730 -28.583  1.00 41.12           O  
ATOM    360  CB  PHE A  45      25.558 -40.510 -29.684  1.00 25.93           C  
ATOM    361  CG  PHE A  45      26.380 -39.459 -30.347  1.00 41.41           C  
ATOM    362  CD1 PHE A  45      27.491 -38.920 -29.704  1.00 32.56           C  
ATOM    363  CD2 PHE A  45      26.058 -39.020 -31.633  1.00 30.46           C  
ATOM    364  CE1 PHE A  45      28.270 -37.937 -30.334  1.00 26.32           C  
ATOM    365  CE2 PHE A  45      26.828 -38.041 -32.272  1.00 42.34           C  
ATOM    366  CZ  PHE A  45      27.927 -37.491 -31.620  1.00 19.53           C  
ATOM    367  N   LEU A  46      22.672 -39.285 -29.575  1.00 36.72           N  
ATOM    368  CA  LEU A  46      21.602 -38.343 -29.906  1.00 30.30           C  
ATOM    369  C   LEU A  46      21.065 -37.626 -28.662  1.00 37.57           C  
ATOM    370  O   LEU A  46      20.937 -36.404 -28.652  1.00 46.77           O  
ATOM    371  CB  LEU A  46      20.452 -39.063 -30.601  1.00 37.42           C  
ATOM    372  CG  LEU A  46      19.424 -38.133 -31.237  1.00 35.86           C  
ATOM    373  CD1 LEU A  46      20.085 -37.278 -32.320  1.00 50.34           C  
ATOM    374  CD2 LEU A  46      18.303 -38.947 -31.825  1.00 38.72           C  
ATOM    375  N   LEU A  47      20.743 -38.397 -27.625  1.00 47.48           N  
ATOM    376  CA  LEU A  47      20.275 -37.846 -26.355  1.00 29.68           C  
ATOM    377  C   LEU A  47      21.237 -36.828 -25.746  1.00 47.45           C  
ATOM    378  O   LEU A  47      20.817 -35.804 -25.232  1.00 39.14           O  
ATOM    379  CB  LEU A  47      19.989 -38.971 -25.360  1.00 60.45           C  
ATOM    380  CG  LEU A  47      18.508 -39.351 -25.265  1.00 48.76           C  
ATOM    381  CD1 LEU A  47      17.788 -39.077 -26.573  1.00 59.61           C  
ATOM    382  CD2 LEU A  47      18.350 -40.802 -24.845  1.00 41.52           C  
ATOM    383  N   ILE A  48      22.530 -37.113 -25.803  1.00 35.81           N  
ATOM    384  CA  ILE A  48      23.545 -36.160 -25.364  1.00 30.61           C  
ATOM    385  C   ILE A  48      23.640 -34.914 -26.275  1.00 35.25           C  
ATOM    386  O   ILE A  48      23.507 -33.774 -25.825  1.00 34.11           O  
ATOM    387  CB  ILE A  48      24.914 -36.844 -25.345  1.00 37.48           C  
ATOM    388  CG1 ILE A  48      24.788 -38.239 -24.729  1.00 23.50           C  
ATOM    389  CG2 ILE A  48      25.917 -35.979 -24.638  1.00 21.91           C  
ATOM    390  CD1 ILE A  48      26.087 -38.938 -24.512  1.00 24.51           C  
ATOM    391  N   MET A  49      23.882 -35.128 -27.560  1.00 24.95           N  
ATOM    392  CA  MET A  49      24.016 -33.999 -28.464  1.00 41.76           C  
ATOM    393  C   MET A  49      22.794 -33.074 -28.429  1.00 47.93           C  
ATOM    394  O   MET A  49      22.935 -31.884 -28.641  1.00 39.90           O  
ATOM    395  CB  MET A  49      24.310 -34.471 -29.883  1.00 28.77           C  
ATOM    396  CG  MET A  49      25.534 -35.338 -29.948  1.00 45.02           C  
ATOM    397  SD  MET A  49      27.020 -34.379 -29.614  1.00 51.19           S  
ATOM    398  CE  MET A  49      27.115 -33.304 -31.072  1.00 37.51           C  
ATOM    399  N   LEU A  50      21.602 -33.600 -28.166  1.00 29.09           N  
ATOM    400  CA  LEU A  50      20.444 -32.717 -28.016  1.00 46.35           C  
ATOM    401  C   LEU A  50      20.278 -32.298 -26.560  1.00 42.76           C  
ATOM    402  O   LEU A  50      20.236 -31.116 -26.247  1.00 38.17           O  
ATOM    403  CB  LEU A  50      19.151 -33.357 -28.523  1.00 35.36           C  
ATOM    404  CG  LEU A  50      19.130 -33.756 -30.002  1.00 53.94           C  
ATOM    405  CD1 LEU A  50      17.796 -34.352 -30.383  1.00 36.73           C  
ATOM    406  CD2 LEU A  50      19.417 -32.583 -30.877  1.00 26.05           C  
ATOM    407  N   GLY A  51      20.198 -33.275 -25.671  1.00 23.83           N  
ATOM    408  CA  GLY A  51      19.953 -33.012 -24.252  1.00 28.25           C  
ATOM    409  C   GLY A  51      20.855 -32.024 -23.534  1.00 45.83           C  
ATOM    410  O   GLY A  51      20.387 -31.192 -22.741  1.00 37.48           O  
ATOM    411  N   PHE A  52      22.149 -32.100 -23.805  1.00 38.30           N  
ATOM    412  CA  PHE A  52      23.093 -31.236 -23.119  1.00 38.84           C  
ATOM    413  C   PHE A  52      22.906 -29.786 -23.516  1.00 63.79           C  
ATOM    414  O   PHE A  52      22.658 -28.933 -22.675  1.00 39.52           O  
ATOM    415  CB  PHE A  52      24.528 -31.636 -23.429  1.00 53.48           C  
ATOM    416  CG  PHE A  52      25.523 -30.654 -22.922  1.00 50.48           C  
ATOM    417  CD1 PHE A  52      25.814 -30.582 -21.572  1.00 60.63           C  
ATOM    418  CD2 PHE A  52      26.145 -29.781 -23.785  1.00 59.04           C  
ATOM    419  CE1 PHE A  52      26.723 -29.668 -21.099  1.00 73.40           C  
ATOM    420  CE2 PHE A  52      27.057 -28.863 -23.316  1.00 73.21           C  
ATOM    421  CZ  PHE A  52      27.343 -28.803 -21.977  1.00 27.58           C  
ATOM    422  N   PRO A  53      23.017 -29.500 -24.813  1.00 36.92           N  
ATOM    423  CA  PRO A  53      22.881 -28.112 -25.228  1.00 52.29           C  
ATOM    424  C   PRO A  53      21.500 -27.548 -24.806  1.00 32.46           C  
ATOM    425  O   PRO A  53      21.435 -26.513 -24.150  1.00 67.87           O  
ATOM    426  CB  PRO A  53      23.075 -28.169 -26.762  1.00 15.35           C  
ATOM    427  CG  PRO A  53      23.730 -29.474 -27.018  1.00 51.34           C  
ATOM    428  CD  PRO A  53      23.225 -30.413 -25.945  1.00 24.42           C  
ATOM    429  N   ILE A  54      20.414 -28.228 -25.152  1.00 37.17           N  
ATOM    430  CA  ILE A  54      19.088 -27.770 -24.742  1.00 43.41           C  
ATOM    431  C   ILE A  54      19.061 -27.460 -23.248  1.00 52.31           C  
ATOM    432  O   ILE A  54      18.733 -26.350 -22.854  1.00 37.76           O  
ATOM    433  CB  ILE A  54      17.962 -28.789 -25.079  1.00 58.35           C  
ATOM    434  CG1 ILE A  54      17.510 -28.694 -26.547  1.00 39.81           C  
ATOM    435  CG2 ILE A  54      16.746 -28.527 -24.224  1.00 35.95           C  
ATOM    436  CD1 ILE A  54      18.625 -28.759 -27.587  1.00 96.30           C  
ATOM    437  N   ASN A  55      19.406 -28.426 -22.404  1.00 29.01           N  
ATOM    438  CA  ASN A  55      19.347 -28.167 -20.955  1.00 39.05           C  
ATOM    439  C   ASN A  55      20.395 -27.185 -20.411  1.00 28.45           C  
ATOM    440  O   ASN A  55      20.164 -26.537 -19.391  1.00 88.60           O  
ATOM    441  CB  ASN A  55      19.410 -29.472 -20.155  1.00 31.54           C  
ATOM    442  CG  ASN A  55      18.108 -30.224 -20.168  1.00 50.14           C  
ATOM    443  OD1 ASN A  55      18.026 -31.336 -20.687  1.00 65.56           O  
ATOM    444  ND2 ASN A  55      17.074 -29.622 -19.594  1.00 80.08           N  
ATOM    445  N   PHE A  56      21.541 -27.079 -21.076  1.00 50.21           N  
ATOM    446  CA  PHE A  56      22.581 -26.159 -20.627  1.00 54.29           C  
ATOM    447  C   PHE A  56      22.192 -24.739 -20.999  1.00 44.07           C  
ATOM    448  O   PHE A  56      22.108 -23.849 -20.151  1.00 55.47           O  
ATOM    449  CB  PHE A  56      23.934 -26.502 -21.247  1.00 43.69           C  
ATOM    450  CG  PHE A  56      25.072 -25.710 -20.675  1.00 51.34           C  
ATOM    451  CD1 PHE A  56      25.546 -25.982 -19.396  1.00 76.50           C  
ATOM    452  CD2 PHE A  56      25.662 -24.691 -21.406  1.00 56.48           C  
ATOM    453  CE1 PHE A  56      26.591 -25.252 -18.853  1.00 43.02           C  
ATOM    454  CE2 PHE A  56      26.707 -23.955 -20.874  1.00 52.67           C  
ATOM    455  CZ  PHE A  56      27.173 -24.236 -19.593  1.00 47.15           C  
ATOM    456  N   LEU A  57      21.952 -24.536 -22.282  1.00 38.13           N  
ATOM    457  CA  LEU A  57      21.487 -23.253 -22.770  1.00 58.79           C  
ATOM    458  C   LEU A  57      20.459 -22.660 -21.807  1.00 29.92           C  
ATOM    459  O   LEU A  57      20.448 -21.454 -21.558  1.00 58.38           O  
ATOM    460  CB  LEU A  57      20.877 -23.426 -24.157  1.00 52.09           C  
ATOM    461  CG  LEU A  57      20.854 -22.194 -25.047  1.00 77.30           C  
ATOM    462  CD1 LEU A  57      22.253 -21.627 -25.143  1.00 51.97           C  
ATOM    463  CD2 LEU A  57      20.323 -22.575 -26.410  1.00 45.64           C  
ATOM    464  N   THR A  58      19.603 -23.513 -21.258  1.00 43.49           N  
ATOM    465  CA  THR A  58      18.559 -23.060 -20.345  1.00 33.05           C  
ATOM    466  C   THR A  58      19.103 -22.366 -19.096  1.00 60.98           C  
ATOM    467  O   THR A  58      18.666 -21.274 -18.760  1.00 60.10           O  
ATOM    468  CB  THR A  58      17.637 -24.208 -19.921  1.00 52.68           C  
ATOM    469  OG1 THR A  58      16.864 -24.630 -21.052  1.00 32.92           O  
ATOM    470  CG2 THR A  58      16.703 -23.747 -18.793  1.00 26.02           C  
ATOM    471  N   LEU A  59      20.047 -22.998 -18.407  1.00 63.34           N  
ATOM    472  CA  LEU A  59      20.661 -22.382 -17.234  1.00 44.10           C  
ATOM    473  C   LEU A  59      21.401 -21.110 -17.622  1.00 74.90           C  
ATOM    474  O   LEU A  59      21.295 -20.072 -16.963  1.00 43.23           O  
ATOM    475  CB  LEU A  59      21.663 -23.334 -16.603  1.00 39.81           C  
ATOM    476  CG  LEU A  59      21.104 -24.716 -16.335  1.00 65.49           C  
ATOM    477  CD1 LEU A  59      22.204 -25.619 -15.800  1.00 22.41           C  
ATOM    478  CD2 LEU A  59      19.959 -24.562 -15.360  1.00 48.42           C  
ATOM    479  N   TYR A  60      22.163 -21.211 -18.702  1.00 44.96           N  
ATOM    480  CA  TYR A  60      23.015 -20.125 -19.146  1.00 42.28           C  
ATOM    481  C   TYR A  60      22.203 -18.878 -19.487  1.00 53.65           C  
ATOM    482  O   TYR A  60      22.566 -17.764 -19.112  1.00 65.01           O  
ATOM    483  CB  TYR A  60      23.839 -20.590 -20.345  1.00 28.23           C  
ATOM    484  CG  TYR A  60      24.880 -19.611 -20.818  1.00 27.46           C  
ATOM    485  CD1 TYR A  60      26.124 -19.534 -20.203  1.00 34.44           C  
ATOM    486  CD2 TYR A  60      24.624 -18.771 -21.893  1.00 90.89           C  
ATOM    487  CE1 TYR A  60      27.076 -18.644 -20.645  1.00 55.90           C  
ATOM    488  CE2 TYR A  60      25.570 -17.880 -22.342  1.00 61.94           C  
ATOM    489  CZ  TYR A  60      26.791 -17.817 -21.717  1.00 48.58           C  
ATOM    490  OH  TYR A  60      27.728 -16.917 -22.172  1.00 96.51           O  
ATOM    491  N   VAL A  61      21.097 -19.066 -20.192  1.00 38.28           N  
ATOM    492  CA  VAL A  61      20.262 -17.935 -20.557  1.00 36.38           C  
ATOM    493  C   VAL A  61      19.642 -17.260 -19.323  1.00 40.05           C  
ATOM    494  O   VAL A  61      19.587 -16.030 -19.253  1.00 47.29           O  
ATOM    495  CB  VAL A  61      19.203 -18.331 -21.611  1.00 65.12           C  
ATOM    496  CG1 VAL A  61      18.124 -17.279 -21.715  1.00 57.87           C  
ATOM    497  CG2 VAL A  61      19.870 -18.537 -22.963  1.00 54.52           C  
ATOM    498  N   THR A  62      19.194 -18.047 -18.347  1.00 42.47           N  
ATOM    499  CA  THR A  62      18.675 -17.467 -17.106  1.00 31.49           C  
ATOM    500  C   THR A  62      19.731 -16.577 -16.462  1.00 83.83           C  
ATOM    501  O   THR A  62      19.453 -15.448 -16.052  1.00 29.53           O  
ATOM    502  CB  THR A  62      18.268 -18.527 -16.070  1.00 38.55           C  
ATOM    503  OG1 THR A  62      17.430 -19.503 -16.681  1.00 59.32           O  
ATOM    504  CG2 THR A  62      17.498 -17.877 -14.930  1.00 71.91           C  
ATOM    505  N   VAL A  63      20.949 -17.095 -16.366  1.00 33.46           N  
ATOM    506  CA  VAL A  63      22.047 -16.340 -15.772  1.00 56.71           C  
ATOM    507  C   VAL A  63      22.250 -14.979 -16.450  1.00 34.49           C  
ATOM    508  O   VAL A  63      22.716 -14.033 -15.815  1.00 57.05           O  
ATOM    509  CB  VAL A  63      23.359 -17.163 -15.767  1.00 22.97           C  
ATOM    510  CG1 VAL A  63      24.569 -16.266 -15.962  1.00 25.36           C  
ATOM    511  CG2 VAL A  63      23.477 -17.975 -14.479  1.00 28.87           C  
ATOM    512  N   GLN A  64      21.880 -14.874 -17.726  1.00 41.59           N  
ATOM    513  CA  GLN A  64      22.055 -13.621 -18.477  1.00 35.21           C  
ATOM    514  C   GLN A  64      20.834 -12.700 -18.513  1.00 38.23           C  
ATOM    515  O   GLN A  64      20.978 -11.480 -18.497  1.00 60.50           O  
ATOM    516  CB  GLN A  64      22.477 -13.912 -19.914  1.00 56.69           C  
ATOM    517  CG  GLN A  64      23.944 -14.231 -20.104  1.00 41.12           C  
ATOM    518  CD  GLN A  64      24.284 -14.345 -21.570  1.00 41.76           C  
ATOM    519  OE1 GLN A  64      25.350 -14.838 -21.943  1.00 67.45           O  
ATOM    520  NE2 GLN A  64      23.365 -13.887 -22.420  1.00 53.08           N  
ATOM    521  N   HIS A  65      19.638 -13.280 -18.571  1.00 31.51           N  
ATOM    522  CA  HIS A  65      18.412 -12.499 -18.716  1.00 28.89           C  
ATOM    523  C   HIS A  65      17.612 -12.418 -17.425  1.00 29.67           C  
ATOM    524  O   HIS A  65      17.030 -13.407 -17.007  1.00 39.20           O  
ATOM    525  CB  HIS A  65      17.566 -13.119 -19.815  1.00 17.09           C  
ATOM    526  CG  HIS A  65      18.181 -12.999 -21.171  1.00 70.84           C  
ATOM    527  ND1 HIS A  65      17.852 -11.990 -22.050  1.00 23.81           N  
ATOM    528  CD2 HIS A  65      19.119 -13.751 -21.794  1.00 10.67           C  
ATOM    529  CE1 HIS A  65      18.555 -12.131 -23.161  1.00 71.43           C  
ATOM    530  NE2 HIS A  65      19.331 -13.192 -23.032  1.00 53.32           N  
ATOM    531  N   LYS A  66      17.548 -11.241 -16.807  1.00 32.75           N  
ATOM    532  CA  LYS A  66      17.004 -11.178 -15.446  1.00 75.31           C  
ATOM    533  C   LYS A  66      15.489 -11.403 -15.331  1.00 13.66           C  
ATOM    534  O   LYS A  66      15.021 -11.929 -14.323  1.00 54.73           O  
ATOM    535  CB  LYS A  66      17.450  -9.903 -14.696  1.00 42.29           C  
ATOM    536  CG  LYS A  66      16.382  -8.835 -14.483  1.00 45.61           C  
ATOM    537  CD  LYS A  66      16.382  -8.345 -13.024  1.00 68.18           C  
ATOM    538  CE  LYS A  66      17.801  -8.220 -12.467  1.00116.58           C  
ATOM    539  NZ  LYS A  66      17.854  -8.089 -10.976  1.00 49.11           N  
ATOM    540  N   LYS A  67      14.718 -11.033 -16.344  1.00 72.94           N  
ATOM    541  CA  LYS A  67      13.276 -11.259 -16.254  1.00 24.43           C  
ATOM    542  C   LYS A  67      12.954 -12.775 -16.169  1.00 72.54           C  
ATOM    543  O   LYS A  67      11.892 -13.172 -15.693  1.00 39.47           O  
ATOM    544  CB  LYS A  67      12.539 -10.593 -17.424  1.00 24.12           C  
ATOM    545  CG  LYS A  67      13.030  -9.203 -17.782  1.00 57.12           C  
ATOM    546  CD  LYS A  67      12.297  -8.106 -17.004  1.00 30.22           C  
ATOM    547  CE  LYS A  67      10.851  -7.983 -17.457  1.00 87.97           C  
ATOM    548  NZ  LYS A  67      10.133  -6.900 -16.727  1.00 65.76           N  
ATOM    549  N   LEU A  68      13.866 -13.632 -16.618  1.00 28.49           N  
ATOM    550  CA  LEU A  68      13.631 -15.079 -16.494  1.00 90.14           C  
ATOM    551  C   LEU A  68      13.758 -15.564 -15.057  1.00 24.75           C  
ATOM    552  O   LEU A  68      13.357 -16.676 -14.746  1.00 65.18           O  
ATOM    553  CB  LEU A  68      14.582 -15.898 -17.375  1.00 25.35           C  
ATOM    554  CG  LEU A  68      14.528 -15.650 -18.883  1.00 55.58           C  
ATOM    555  CD1 LEU A  68      15.623 -16.425 -19.582  1.00 36.57           C  
ATOM    556  CD2 LEU A  68      13.173 -16.038 -19.434  1.00 22.96           C  
ATOM    557  N   ARG A  69      14.299 -14.724 -14.180  1.00 38.54           N  
ATOM    558  CA  ARG A  69      14.613 -15.149 -12.813  1.00 26.00           C  
ATOM    559  C   ARG A  69      13.510 -14.955 -11.767  1.00 25.19           C  
ATOM    560  O   ARG A  69      13.750 -14.394 -10.703  1.00 65.38           O  
ATOM    561  CB  ARG A  69      15.933 -14.518 -12.352  1.00 26.81           C  
ATOM    562  CG  ARG A  69      17.164 -15.265 -12.894  1.00 35.90           C  
ATOM    563  CD  ARG A  69      18.457 -14.495 -12.691  1.00 29.70           C  
ATOM    564  NE  ARG A  69      18.551 -13.369 -13.615  1.00 70.89           N  
ATOM    565  CZ  ARG A  69      19.619 -12.591 -13.737  1.00 22.68           C  
ATOM    566  NH1 ARG A  69      19.616 -11.593 -14.608  1.00 99.46           N  
ATOM    567  NH2 ARG A  69      20.693 -12.818 -12.994  1.00111.02           N  
ATOM    568  N   THR A  70      12.312 -15.443 -12.073  1.00 76.84           N  
ATOM    569  CA  THR A  70      11.175 -15.413 -11.153  1.00 32.39           C  
ATOM    570  C   THR A  70      11.229 -16.616 -10.220  1.00 71.76           C  
ATOM    571  O   THR A  70      11.843 -17.624 -10.551  1.00 67.86           O  
ATOM    572  CB  THR A  70       9.864 -15.554 -11.930  1.00 76.37           C  
ATOM    573  OG1 THR A  70       9.931 -14.771 -13.125  1.00 64.66           O  
ATOM    574  CG2 THR A  70       8.661 -15.125 -11.076  1.00 85.20           C  
ATOM    575  N   PRO A  71      10.581 -16.525  -9.048  1.00 62.62           N  
ATOM    576  CA  PRO A  71      10.493 -17.696  -8.184  1.00100.12           C  
ATOM    577  C   PRO A  71       9.725 -18.843  -8.873  1.00 39.32           C  
ATOM    578  O   PRO A  71      10.062 -20.022  -8.690  1.00 55.12           O  
ATOM    579  CB  PRO A  71       9.761 -17.162  -6.936  1.00 21.46           C  
ATOM    580  CG  PRO A  71       9.050 -15.960  -7.398  1.00 68.13           C  
ATOM    581  CD  PRO A  71       9.918 -15.356  -8.456  1.00 23.78           C  
ATOM    582  N   LEU A  72       8.720 -18.496  -9.676  1.00 48.90           N  
ATOM    583  CA  LEU A  72       7.932 -19.488 -10.431  1.00 36.53           C  
ATOM    584  C   LEU A  72       8.719 -20.156 -11.588  1.00 52.78           C  
ATOM    585  O   LEU A  72       8.270 -21.133 -12.183  1.00 43.13           O  
ATOM    586  CB  LEU A  72       6.639 -18.852 -10.958  1.00 36.25           C  
ATOM    587  CG  LEU A  72       5.428 -19.732 -11.272  1.00 62.64           C  
ATOM    588  CD1 LEU A  72       4.831 -20.272  -9.993  1.00 51.68           C  
ATOM    589  CD2 LEU A  72       4.390 -18.936 -12.033  1.00 26.03           C  
ATOM    590  N   ASN A  73       9.887 -19.622 -11.910  1.00 35.34           N  
ATOM    591  CA  ASN A  73      10.765 -20.271 -12.871  1.00 29.71           C  
ATOM    592  C   ASN A  73      11.780 -21.189 -12.197  1.00 39.35           C  
ATOM    593  O   ASN A  73      12.371 -22.042 -12.860  1.00 52.39           O  
ATOM    594  CB  ASN A  73      11.508 -19.234 -13.714  1.00 63.16           C  
ATOM    595  CG  ASN A  73      10.606 -18.529 -14.705  1.00 35.83           C  
ATOM    596  OD1 ASN A  73       9.747 -19.149 -15.331  1.00 47.75           O  
ATOM    597  ND2 ASN A  73      10.801 -17.223 -14.858  1.00 98.06           N  
ATOM    598  N   TYR A  74      11.992 -21.010 -10.891  1.00 26.81           N  
ATOM    599  CA  TYR A  74      12.963 -21.829 -10.150  1.00 42.89           C  
ATOM    600  C   TYR A  74      12.842 -23.317 -10.505  1.00 39.09           C  
ATOM    601  O   TYR A  74      13.833 -23.978 -10.805  1.00 41.08           O  
ATOM    602  CB  TYR A  74      12.762 -21.693  -8.642  1.00 37.35           C  
ATOM    603  CG  TYR A  74      13.242 -20.412  -8.006  1.00 53.83           C  
ATOM    604  CD1 TYR A  74      13.357 -19.245  -8.734  1.00 52.52           C  
ATOM    605  CD2 TYR A  74      13.542 -20.368  -6.650  1.00 51.25           C  
ATOM    606  CE1 TYR A  74      13.784 -18.074  -8.137  1.00 30.87           C  
ATOM    607  CE2 TYR A  74      13.969 -19.202  -6.044  1.00 52.93           C  
ATOM    608  CZ  TYR A  74      14.090 -18.055  -6.788  1.00 73.45           C  
ATOM    609  OH  TYR A  74      14.512 -16.885  -6.182  1.00 51.51           O  
ATOM    610  N   ILE A  75      11.617 -23.837 -10.460  1.00 49.61           N  
ATOM    611  CA  ILE A  75      11.376 -25.261 -10.668  1.00 26.19           C  
ATOM    612  C   ILE A  75      11.761 -25.689 -12.082  1.00 38.66           C  
ATOM    613  O   ILE A  75      12.138 -26.834 -12.303  1.00 41.33           O  
ATOM    614  CB  ILE A  75       9.900 -25.661 -10.356  1.00 37.13           C  
ATOM    615  CG1 ILE A  75       9.804 -27.145 -10.004  1.00 38.08           C  
ATOM    616  CG2 ILE A  75       8.983 -25.341 -11.523  1.00 52.60           C  
ATOM    617  CD1 ILE A  75      10.459 -27.501  -8.697  1.00 43.84           C  
ATOM    618  N   LEU A  76      11.676 -24.777 -13.043  1.00 44.27           N  
ATOM    619  CA  LEU A  76      12.110 -25.115 -14.389  1.00 31.76           C  
ATOM    620  C   LEU A  76      13.633 -25.174 -14.457  1.00 55.32           C  
ATOM    621  O   LEU A  76      14.186 -25.982 -15.196  1.00 43.68           O  
ATOM    622  CB  LEU A  76      11.549 -24.153 -15.423  1.00 34.33           C  
ATOM    623  CG  LEU A  76      10.034 -24.188 -15.591  1.00 41.71           C  
ATOM    624  CD1 LEU A  76       9.674 -23.307 -16.752  1.00 31.59           C  
ATOM    625  CD2 LEU A  76       9.523 -25.592 -15.833  1.00 36.27           C  
ATOM    626  N   LEU A  77      14.315 -24.319 -13.696  1.00 50.28           N  
ATOM    627  CA  LEU A  77      15.760 -24.474 -13.564  1.00 42.68           C  
ATOM    628  C   LEU A  77      16.020 -25.861 -13.000  1.00 83.87           C  
ATOM    629  O   LEU A  77      16.820 -26.629 -13.551  1.00 41.02           O  
ATOM    630  CB  LEU A  77      16.388 -23.412 -12.654  1.00 45.48           C  
ATOM    631  CG  LEU A  77      16.905 -22.127 -13.310  1.00 41.98           C  
ATOM    632  CD1 LEU A  77      17.435 -22.425 -14.706  1.00 55.60           C  
ATOM    633  CD2 LEU A  77      15.824 -21.064 -13.375  1.00 92.82           C  
ATOM    634  N   ASN A  78      15.333 -26.181 -11.903  1.00 26.34           N  
ATOM    635  CA  ASN A  78      15.465 -27.497 -11.280  1.00 54.68           C  
ATOM    636  C   ASN A  78      15.339 -28.609 -12.299  1.00 42.29           C  
ATOM    637  O   ASN A  78      16.118 -29.550 -12.296  1.00 39.29           O  
ATOM    638  CB  ASN A  78      14.417 -27.711 -10.201  1.00 24.41           C  
ATOM    639  CG  ASN A  78      14.810 -28.802  -9.232  1.00 47.96           C  
ATOM    640  OD1 ASN A  78      15.910 -28.785  -8.696  1.00 30.69           O  
ATOM    641  ND2 ASN A  78      13.915 -29.752  -8.997  1.00 29.84           N  
ATOM    642  N   LEU A  79      14.348 -28.483 -13.173  1.00 32.30           N  
ATOM    643  CA  LEU A  79      14.127 -29.448 -14.237  1.00 37.02           C  
ATOM    644  C   LEU A  79      15.366 -29.665 -15.110  1.00 32.30           C  
ATOM    645  O   LEU A  79      15.764 -30.805 -15.368  1.00 50.10           O  
ATOM    646  CB  LEU A  79      12.959 -29.004 -15.112  1.00 38.85           C  
ATOM    647  CG  LEU A  79      12.664 -29.947 -16.271  1.00 36.89           C  
ATOM    648  CD1 LEU A  79      12.145 -31.246 -15.684  1.00 32.18           C  
ATOM    649  CD2 LEU A  79      11.670 -29.348 -17.253  1.00 20.59           C  
ATOM    650  N   ALA A  80      15.973 -28.572 -15.561  1.00 35.33           N  
ATOM    651  CA  ALA A  80      17.131 -28.653 -16.455  1.00 42.22           C  
ATOM    652  C   ALA A  80      18.311 -29.303 -15.763  1.00 72.16           C  
ATOM    653  O   ALA A  80      19.045 -30.077 -16.387  1.00 44.84           O  
ATOM    654  CB  ALA A  80      17.524 -27.265 -16.979  1.00 38.77           C  
ATOM    655  N   VAL A  81      18.496 -28.981 -14.480  1.00 40.89           N  
ATOM    656  CA  VAL A  81      19.556 -29.600 -13.694  1.00 21.41           C  
ATOM    657  C   VAL A  81      19.342 -31.108 -13.711  1.00 66.48           C  
ATOM    658  O   VAL A  81      20.262 -31.889 -13.998  1.00 36.05           O  
ATOM    659  CB  VAL A  81      19.596 -29.075 -12.235  1.00 54.90           C  
ATOM    660  CG1 VAL A  81      20.371 -30.041 -11.329  1.00 23.64           C  
ATOM    661  CG2 VAL A  81      20.204 -27.662 -12.176  1.00 20.14           C  
ATOM    662  N   ALA A  82      18.111 -31.518 -13.432  1.00 24.65           N  
ATOM    663  CA  ALA A  82      17.826 -32.930 -13.303  1.00 56.27           C  
ATOM    664  C   ALA A  82      18.032 -33.589 -14.653  1.00 22.44           C  
ATOM    665  O   ALA A  82      18.597 -34.678 -14.734  1.00 46.14           O  
ATOM    666  CB  ALA A  82      16.414 -33.170 -12.740  1.00 31.16           C  
ATOM    667  N   ASP A  83      17.599 -32.927 -15.718  1.00 43.13           N  
ATOM    668  CA  ASP A  83      17.894 -33.423 -17.066  1.00 35.41           C  
ATOM    669  C   ASP A  83      19.399 -33.618 -17.264  1.00 31.67           C  
ATOM    670  O   ASP A  83      19.837 -34.579 -17.892  1.00 57.14           O  
ATOM    671  CB  ASP A  83      17.334 -32.491 -18.145  1.00 31.72           C  
ATOM    672  CG  ASP A  83      15.822 -32.575 -18.255  1.00 39.96           C  
ATOM    673  OD1 ASP A  83      15.267 -33.640 -17.913  1.00 47.37           O  
ATOM    674  OD2 ASP A  83      15.184 -31.586 -18.681  1.00 64.32           O  
ATOM    675  N   LEU A  84      20.204 -32.715 -16.725  1.00 40.01           N  
ATOM    676  CA  LEU A  84      21.639 -32.882 -16.890  1.00 68.78           C  
ATOM    677  C   LEU A  84      22.154 -34.118 -16.148  1.00 30.61           C  
ATOM    678  O   LEU A  84      22.924 -34.889 -16.713  1.00 49.37           O  
ATOM    679  CB  LEU A  84      22.400 -31.600 -16.540  1.00 22.08           C  
ATOM    680  CG  LEU A  84      22.130 -30.575 -17.646  1.00 57.29           C  
ATOM    681  CD1 LEU A  84      22.668 -29.198 -17.278  1.00 29.65           C  
ATOM    682  CD2 LEU A  84      22.674 -31.068 -19.018  1.00 28.52           C  
ATOM    683  N   PHE A  85      21.737 -34.316 -14.900  1.00 39.46           N  
ATOM    684  CA  PHE A  85      22.079 -35.563 -14.204  1.00 53.54           C  
ATOM    685  C   PHE A  85      21.804 -36.767 -15.104  1.00 49.41           C  
ATOM    686  O   PHE A  85      22.648 -37.644 -15.255  1.00 49.63           O  
ATOM    687  CB  PHE A  85      21.270 -35.733 -12.924  1.00 43.51           C  
ATOM    688  CG  PHE A  85      21.815 -34.994 -11.741  1.00 29.50           C  
ATOM    689  CD1 PHE A  85      21.696 -33.625 -11.648  1.00 94.97           C  
ATOM    690  CD2 PHE A  85      22.400 -35.682 -10.699  1.00 63.11           C  
ATOM    691  CE1 PHE A  85      22.178 -32.955 -10.548  1.00 35.80           C  
ATOM    692  CE2 PHE A  85      22.878 -35.020  -9.600  1.00 48.35           C  
ATOM    693  CZ  PHE A  85      22.769 -33.654  -9.525  1.00 43.62           C  
ATOM    694  N   MET A  86      20.611 -36.810 -15.692  1.00 39.37           N  
ATOM    695  CA  MET A  86      20.260 -37.872 -16.619  1.00 35.55           C  
ATOM    696  C   MET A  86      21.294 -38.015 -17.745  1.00 66.46           C  
ATOM    697  O   MET A  86      21.679 -39.121 -18.114  1.00 50.46           O  
ATOM    698  CB  MET A  86      18.857 -37.639 -17.188  1.00 67.57           C  
ATOM    699  CG  MET A  86      17.751 -37.983 -16.195  1.00 44.58           C  
ATOM    700  SD  MET A  86      16.061 -37.613 -16.741  1.00 60.52           S  
ATOM    701  CE  MET A  86      16.054 -38.159 -18.432  1.00 27.92           C  
ATOM    702  N   VAL A  87      21.754 -36.894 -18.286  1.00 40.05           N  
ATOM    703  CA  VAL A  87      22.780 -36.931 -19.320  1.00 42.86           C  
ATOM    704  C   VAL A  87      24.150 -37.440 -18.817  1.00 28.13           C  
ATOM    705  O   VAL A  87      24.706 -38.394 -19.361  1.00 78.43           O  
ATOM    706  CB  VAL A  87      22.943 -35.554 -19.988  1.00 40.33           C  
ATOM    707  CG1 VAL A  87      23.910 -35.648 -21.162  1.00 80.93           C  
ATOM    708  CG2 VAL A  87      21.594 -35.040 -20.461  1.00 47.96           C  
ATOM    709  N   PHE A  88      24.701 -36.808 -17.789  1.00 70.51           N  
ATOM    710  CA  PHE A  88      26.050 -37.169 -17.363  1.00 48.26           C  
ATOM    711  C   PHE A  88      26.121 -38.403 -16.469  1.00 33.97           C  
ATOM    712  O   PHE A  88      27.109 -39.131 -16.489  1.00 87.68           O  
ATOM    713  CB  PHE A  88      26.773 -35.962 -16.756  1.00 23.88           C  
ATOM    714  CG  PHE A  88      27.030 -34.878 -17.756  1.00 59.03           C  
ATOM    715  CD1 PHE A  88      27.816 -35.129 -18.868  1.00 74.96           C  
ATOM    716  CD2 PHE A  88      26.473 -33.623 -17.608  1.00 69.99           C  
ATOM    717  CE1 PHE A  88      28.050 -34.147 -19.804  1.00 45.95           C  
ATOM    718  CE2 PHE A  88      26.709 -32.633 -18.539  1.00 54.26           C  
ATOM    719  CZ  PHE A  88      27.497 -32.894 -19.636  1.00 69.89           C  
ATOM    720  N   GLY A  89      25.072 -38.655 -15.703  1.00 45.95           N  
ATOM    721  CA  GLY A  89      25.026 -39.865 -14.898  1.00 36.25           C  
ATOM    722  C   GLY A  89      24.570 -41.074 -15.702  1.00 36.63           C  
ATOM    723  O   GLY A  89      25.090 -42.177 -15.533  1.00 69.02           O  
ATOM    724  N   GLY A  90      23.596 -40.875 -16.583  1.00 59.27           N  
ATOM    725  CA  GLY A  90      23.050 -41.985 -17.354  1.00 41.65           C  
ATOM    726  C   GLY A  90      23.593 -42.124 -18.766  1.00 60.28           C  
ATOM    727  O   GLY A  90      24.376 -43.031 -19.046  1.00 57.50           O  
ATOM    728  N   PHE A  91      23.175 -41.224 -19.655  1.00 30.85           N  
ATOM    729  CA  PHE A  91      23.481 -41.332 -21.090  1.00 54.29           C  
ATOM    730  C   PHE A  91      24.964 -41.598 -21.449  1.00 39.39           C  
ATOM    731  O   PHE A  91      25.269 -42.541 -22.177  1.00 69.22           O  
ATOM    732  CB  PHE A  91      22.953 -40.112 -21.867  1.00 46.54           C  
ATOM    733  CG  PHE A  91      21.484 -39.815 -21.643  1.00102.26           C  
ATOM    734  CD1 PHE A  91      20.673 -40.704 -20.958  1.00 58.97           C  
ATOM    735  CD2 PHE A  91      20.912 -38.650 -22.149  1.00 41.34           C  
ATOM    736  CE1 PHE A  91      19.320 -40.429 -20.758  1.00 54.37           C  
ATOM    737  CE2 PHE A  91      19.564 -38.372 -21.958  1.00 86.42           C  
ATOM    738  CZ  PHE A  91      18.767 -39.263 -21.259  1.00 53.38           C  
ATOM    739  N   THR A  92      25.876 -40.771 -20.951  1.00 65.57           N  
ATOM    740  CA  THR A  92      27.290 -40.920 -21.290  1.00 43.32           C  
ATOM    741  C   THR A  92      27.819 -42.266 -20.807  1.00 61.99           C  
ATOM    742  O   THR A  92      28.422 -43.010 -21.577  1.00 40.66           O  
ATOM    743  CB  THR A  92      28.147 -39.784 -20.690  1.00 46.80           C  
ATOM    744  OG1 THR A  92      27.965 -39.760 -19.270  1.00 61.46           O  
ATOM    745  CG2 THR A  92      27.728 -38.445 -21.269  1.00 42.24           C  
ATOM    746  N   THR A  93      27.602 -42.574 -19.532  1.00 31.82           N  
ATOM    747  CA  THR A  93      27.906 -43.907 -19.013  1.00 45.78           C  
ATOM    748  C   THR A  93      27.417 -45.001 -19.976  1.00 31.73           C  
ATOM    749  O   THR A  93      28.175 -45.890 -20.360  1.00 34.51           O  
ATOM    750  CB  THR A  93      27.261 -44.145 -17.622  1.00 22.83           C  
ATOM    751  OG1 THR A  93      27.491 -43.012 -16.791  1.00 47.37           O  
ATOM    752  CG2 THR A  93      27.868 -45.330 -16.958  1.00 31.10           C  
ATOM    753  N   THR A  94      26.149 -44.944 -20.370  1.00 28.98           N  
ATOM    754  CA  THR A  94      25.647 -45.947 -21.298  1.00 36.39           C  
ATOM    755  C   THR A  94      26.332 -45.917 -22.667  1.00 51.52           C  
ATOM    756  O   THR A  94      26.533 -46.957 -23.284  1.00 50.27           O  
ATOM    757  CB  THR A  94      24.146 -45.855 -21.494  1.00 53.94           C  
ATOM    758  OG1 THR A  94      23.503 -46.095 -20.238  1.00 55.04           O  
ATOM    759  CG2 THR A  94      23.689 -46.909 -22.519  1.00 27.75           C  
ATOM    760  N   LEU A  95      26.685 -44.731 -23.144  1.00 43.11           N  
ATOM    761  CA  LEU A  95      27.425 -44.629 -24.391  1.00 37.52           C  
ATOM    762  C   LEU A  95      28.684 -45.455 -24.299  1.00 71.30           C  
ATOM    763  O   LEU A  95      29.084 -46.149 -25.243  1.00 48.62           O  
ATOM    764  CB  LEU A  95      27.817 -43.182 -24.667  1.00 43.82           C  
ATOM    765  CG  LEU A  95      28.425 -42.931 -26.045  1.00 35.42           C  
ATOM    766  CD1 LEU A  95      27.582 -43.569 -27.129  1.00 35.98           C  
ATOM    767  CD2 LEU A  95      28.554 -41.447 -26.286  1.00 34.63           C  
ATOM    768  N   TYR A  96      29.309 -45.376 -23.136  1.00 30.22           N  
ATOM    769  CA  TYR A  96      30.624 -45.958 -22.953  1.00 48.97           C  
ATOM    770  C   TYR A  96      30.507 -47.479 -22.806  1.00 87.53           C  
ATOM    771  O   TYR A  96      31.207 -48.250 -23.481  1.00 52.16           O  
ATOM    772  CB  TYR A  96      31.306 -45.268 -21.772  1.00 21.32           C  
ATOM    773  CG  TYR A  96      32.698 -45.715 -21.481  1.00 62.20           C  
ATOM    774  CD1 TYR A  96      33.747 -45.328 -22.300  1.00 29.08           C  
ATOM    775  CD2 TYR A  96      32.974 -46.514 -20.365  1.00 58.81           C  
ATOM    776  CE1 TYR A  96      35.040 -45.748 -22.038  1.00 59.58           C  
ATOM    777  CE2 TYR A  96      34.262 -46.926 -20.085  1.00 48.43           C  
ATOM    778  CZ  TYR A  96      35.290 -46.538 -20.927  1.00 52.49           C  
ATOM    779  OH  TYR A  96      36.569 -46.941 -20.658  1.00 53.97           O  
ATOM    780  N   THR A  97      29.598 -47.910 -21.945  1.00 30.30           N  
ATOM    781  CA  THR A  97      29.307 -49.336 -21.824  1.00 41.50           C  
ATOM    782  C   THR A  97      28.746 -49.986 -23.126  1.00 40.50           C  
ATOM    783  O   THR A  97      29.235 -51.024 -23.565  1.00 35.40           O  
ATOM    784  CB  THR A  97      28.355 -49.570 -20.676  1.00 29.20           C  
ATOM    785  OG1 THR A  97      27.084 -48.993 -21.004  1.00 40.73           O  
ATOM    786  CG2 THR A  97      28.898 -48.900 -19.420  1.00 38.71           C  
ATOM    787  N   SER A  98      27.732 -49.404 -23.752  1.00 28.65           N  
ATOM    788  CA  SER A  98      27.218 -50.013 -24.984  1.00 59.77           C  
ATOM    789  C   SER A  98      28.349 -50.379 -25.945  1.00 51.28           C  
ATOM    790  O   SER A  98      28.301 -51.418 -26.608  1.00 37.89           O  
ATOM    791  CB  SER A  98      26.200 -49.116 -25.700  1.00 34.19           C  
ATOM    792  OG  SER A  98      26.777 -47.880 -26.083  1.00 58.19           O  
ATOM    793  N   LEU A  99      29.366 -49.527 -26.018  1.00 43.31           N  
ATOM    794  CA  LEU A  99      30.482 -49.764 -26.945  1.00 34.59           C  
ATOM    795  C   LEU A  99      31.427 -50.895 -26.492  1.00 64.62           C  
ATOM    796  O   LEU A  99      32.166 -51.442 -27.300  1.00 44.09           O  
ATOM    797  CB  LEU A  99      31.248 -48.459 -27.222  1.00 82.65           C  
ATOM    798  CG  LEU A  99      30.478 -47.430 -28.070  1.00 39.21           C  
ATOM    799  CD1 LEU A  99      31.296 -46.192 -28.391  1.00 57.04           C  
ATOM    800  CD2 LEU A  99      29.965 -48.054 -29.351  1.00 25.77           C  
ATOM    801  N   HIS A 100      31.405 -51.237 -25.206  1.00 46.30           N  
ATOM    802  CA  HIS A 100      32.085 -52.440 -24.723  1.00 42.11           C  
ATOM    803  C   HIS A 100      31.204 -53.709 -24.811  1.00 51.30           C  
ATOM    804  O   HIS A 100      31.705 -54.838 -24.828  1.00 63.88           O  
ATOM    805  CB  HIS A 100      32.520 -52.266 -23.272  1.00 49.40           C  
ATOM    806  CG  HIS A 100      33.646 -51.305 -23.082  1.00 50.68           C  
ATOM    807  ND1 HIS A 100      33.467 -49.937 -23.077  1.00 57.01           N  
ATOM    808  CD2 HIS A 100      34.964 -51.514 -22.865  1.00 49.21           C  
ATOM    809  CE1 HIS A 100      34.631 -49.346 -22.873  1.00 67.91           C  
ATOM    810  NE2 HIS A 100      35.556 -50.282 -22.744  1.00 48.28           N  
ATOM    811  N   GLY A 101      29.892 -53.526 -24.836  1.00 51.96           N  
ATOM    812  CA  GLY A 101      28.987 -54.659 -24.916  1.00 38.25           C  
ATOM    813  C   GLY A 101      28.554 -55.171 -23.559  1.00 43.69           C  
ATOM    814  O   GLY A 101      27.891 -56.204 -23.464  1.00 44.47           O  
ATOM    815  N   TYR A 102      28.930 -54.468 -22.496  1.00 42.93           N  
ATOM    816  CA  TYR A 102      28.497 -54.869 -21.152  1.00 41.52           C  
ATOM    817  C   TYR A 102      28.887 -53.805 -20.162  1.00 38.85           C  
ATOM    818  O   TYR A 102      29.547 -52.828 -20.532  1.00 47.10           O  
ATOM    819  CB  TYR A 102      29.085 -56.211 -20.746  1.00 25.51           C  
ATOM    820  CG  TYR A 102      30.571 -56.147 -20.525  1.00107.08           C  
ATOM    821  CD1 TYR A 102      31.104 -56.208 -19.241  1.00 39.97           C  
ATOM    822  CD2 TYR A 102      31.443 -56.006 -21.600  1.00 53.31           C  
ATOM    823  CE1 TYR A 102      32.470 -56.132 -19.028  1.00 35.95           C  
ATOM    824  CE2 TYR A 102      32.809 -55.929 -21.400  1.00 40.79           C  
ATOM    825  CZ  TYR A 102      33.315 -55.992 -20.115  1.00 91.93           C  
ATOM    826  OH  TYR A 102      34.669 -55.908 -19.923  1.00 40.41           O  
ATOM    827  N   PHE A 103      28.484 -53.989 -18.906  1.00 45.81           N  
ATOM    828  CA  PHE A 103      28.627 -52.930 -17.904  1.00 41.58           C  
ATOM    829  C   PHE A 103      29.996 -52.962 -17.235  1.00 39.29           C  
ATOM    830  O   PHE A 103      30.171 -53.492 -16.128  1.00 81.91           O  
ATOM    831  CB  PHE A 103      27.492 -52.973 -16.876  1.00 33.40           C  
ATOM    832  CG  PHE A 103      27.415 -51.750 -16.017  1.00 57.21           C  
ATOM    833  CD1 PHE A 103      26.700 -50.640 -16.438  1.00 22.82           C  
ATOM    834  CD2 PHE A 103      28.065 -51.708 -14.787  1.00 48.09           C  
ATOM    835  CE1 PHE A 103      26.633 -49.508 -15.652  1.00 65.99           C  
ATOM    836  CE2 PHE A 103      28.001 -50.575 -13.989  1.00 41.30           C  
ATOM    837  CZ  PHE A 103      27.284 -49.472 -14.424  1.00 33.01           C  
ATOM    838  N   VAL A 104      30.957 -52.365 -17.933  1.00 49.02           N  
ATOM    839  CA  VAL A 104      32.362 -52.377 -17.559  1.00 59.71           C  
ATOM    840  C   VAL A 104      32.727 -51.693 -16.235  1.00 28.73           C  
ATOM    841  O   VAL A 104      33.896 -51.580 -15.933  1.00 65.80           O  
ATOM    842  CB  VAL A 104      33.223 -51.733 -18.676  1.00 32.40           C  
ATOM    843  CG1 VAL A 104      33.115 -52.512 -19.967  1.00 50.10           C  
ATOM    844  CG2 VAL A 104      32.808 -50.282 -18.901  1.00 52.44           C  
ATOM    845  N   PHE A 105      31.766 -51.241 -15.441  1.00 49.25           N  
ATOM    846  CA  PHE A 105      32.140 -50.619 -14.163  1.00 52.24           C  
ATOM    847  C   PHE A 105      31.732 -51.440 -12.939  1.00 31.71           C  
ATOM    848  O   PHE A 105      31.855 -50.963 -11.811  1.00 44.02           O  
ATOM    849  CB  PHE A 105      31.585 -49.182 -14.015  1.00 52.70           C  
ATOM    850  CG  PHE A 105      31.962 -48.240 -15.138  1.00 52.76           C  
ATOM    851  CD1 PHE A 105      33.283 -47.856 -15.337  1.00 75.33           C  
ATOM    852  CD2 PHE A 105      30.980 -47.718 -15.983  1.00 67.99           C  
ATOM    853  CE1 PHE A 105      33.627 -46.979 -16.375  1.00 26.24           C  
ATOM    854  CE2 PHE A 105      31.304 -46.838 -17.022  1.00 47.32           C  
ATOM    855  CZ  PHE A 105      32.632 -46.472 -17.220  1.00 60.65           C  
ATOM    856  N   GLY A 106      31.227 -52.655 -13.144  1.00 66.40           N  
ATOM    857  CA  GLY A 106      30.880 -53.538 -12.012  1.00 33.69           C  
ATOM    858  C   GLY A 106      29.780 -53.068 -11.068  1.00 32.44           C  
ATOM    859  O   GLY A 106      29.189 -52.002 -11.255  1.00 45.64           O  
ATOM    860  N   PRO A 107      29.486 -53.873 -10.042  1.00 50.38           N  
ATOM    861  CA  PRO A 107      28.420 -53.628  -9.058  1.00 39.55           C  
ATOM    862  C   PRO A 107      28.361 -52.183  -8.559  1.00 26.11           C  
ATOM    863  O   PRO A 107      27.337 -51.520  -8.722  1.00 66.91           O  
ATOM    864  CB  PRO A 107      28.785 -54.563  -7.905  1.00 13.58           C  
ATOM    865  CG  PRO A 107      29.516 -55.683  -8.555  1.00 59.15           C  
ATOM    866  CD  PRO A 107      30.203 -55.130  -9.785  1.00 22.78           C  
ATOM    867  N   THR A 108      29.444 -51.703  -7.954  1.00 33.34           N  
ATOM    868  CA  THR A 108      29.464 -50.346  -7.419  1.00125.43           C  
ATOM    869  C   THR A 108      29.152 -49.350  -8.523  1.00 30.35           C  
ATOM    870  O   THR A 108      28.388 -48.399  -8.312  1.00 49.30           O  
ATOM    871  CB  THR A 108      30.806 -49.996  -6.764  1.00 39.05           C  
ATOM    872  OG1 THR A 108      31.850 -50.141  -7.730  1.00 91.94           O  
ATOM    873  CG2 THR A 108      31.068 -50.928  -5.579  1.00 58.71           C  
ATOM    874  N   GLY A 109      29.738 -49.564  -9.699  1.00 53.90           N  
ATOM    875  CA  GLY A 109      29.427 -48.728 -10.862  1.00 18.44           C  
ATOM    876  C   GLY A 109      27.934 -48.772 -11.135  1.00 77.89           C  
ATOM    877  O   GLY A 109      27.289 -47.728 -11.302  1.00 27.58           O  
ATOM    878  N   CYS A 110      27.391 -49.990 -11.179  1.00 32.34           N  
ATOM    879  CA  CYS A 110      25.948 -50.190 -11.267  1.00 35.69           C  
ATOM    880  C   CYS A 110      25.212 -49.280 -10.297  1.00 35.51           C  
ATOM    881  O   CYS A 110      24.361 -48.502 -10.718  1.00 51.22           O  
ATOM    882  CB  CYS A 110      25.555 -51.639 -10.966  1.00 36.36           C  
ATOM    883  SG  CYS A 110      23.985 -52.082 -11.708  1.00 67.43           S  
ATOM    884  N   ASN A 111      25.532 -49.370  -9.006  1.00 18.26           N  
ATOM    885  CA  ASN A 111      24.857 -48.516  -8.017  1.00 51.60           C  
ATOM    886  C   ASN A 111      25.005 -47.037  -8.299  1.00 16.42           C  
ATOM    887  O   ASN A 111      24.011 -46.308  -8.348  1.00 59.70           O  
ATOM    888  CB  ASN A 111      25.302 -48.813  -6.583  1.00 42.69           C  
ATOM    889  CG  ASN A 111      24.745 -50.117  -6.073  1.00 14.25           C  
ATOM    890  OD1 ASN A 111      24.880 -51.146  -6.728  1.00 49.13           O  
ATOM    891  ND2 ASN A 111      24.104 -50.082  -4.914  1.00 84.86           N  
ATOM    892  N   LEU A 112      26.242 -46.589  -8.475  1.00 75.48           N  
ATOM    893  CA  LEU A 112      26.495 -45.180  -8.756  1.00 26.36           C  
ATOM    894  C   LEU A 112      25.639 -44.709  -9.906  1.00 51.43           C  
ATOM    895  O   LEU A 112      24.845 -43.770  -9.769  1.00 31.53           O  
ATOM    896  CB  LEU A 112      27.962 -44.945  -9.097  1.00 55.59           C  
ATOM    897  CG  LEU A 112      28.882 -44.881  -7.889  1.00 70.83           C  
ATOM    898  CD1 LEU A 112      30.297 -44.620  -8.355  1.00 43.03           C  
ATOM    899  CD2 LEU A 112      28.403 -43.806  -6.914  1.00 39.95           C  
ATOM    900  N   GLU A 113      25.809 -45.367 -11.045  1.00 26.82           N  
ATOM    901  CA  GLU A 113      25.087 -44.981 -12.236  1.00 36.85           C  
ATOM    902  C   GLU A 113      23.573 -45.070 -11.979  1.00 39.88           C  
ATOM    903  O   GLU A 113      22.842 -44.101 -12.149  1.00 46.97           O  
ATOM    904  CB  GLU A 113      25.543 -45.846 -13.406  1.00 35.82           C  
ATOM    905  CG  GLU A 113      24.959 -45.457 -14.736  1.00 41.67           C  
ATOM    906  CD  GLU A 113      23.544 -45.935 -14.883  1.00 34.20           C  
ATOM    907  OE1 GLU A 113      22.703 -45.519 -14.063  1.00109.65           O  
ATOM    908  OE2 GLU A 113      23.269 -46.731 -15.814  1.00 61.16           O  
ATOM    909  N   GLY A 114      23.105 -46.227 -11.537  1.00 40.08           N  
ATOM    910  CA  GLY A 114      21.688 -46.390 -11.234  1.00 34.32           C  
ATOM    911  C   GLY A 114      21.145 -45.309 -10.316  1.00 72.72           C  
ATOM    912  O   GLY A 114      20.070 -44.764 -10.558  1.00 41.89           O  
ATOM    913  N   PHE A 115      21.874 -44.998  -9.250  1.00 26.90           N  
ATOM    914  CA  PHE A 115      21.445 -43.917  -8.364  1.00 73.44           C  
ATOM    915  C   PHE A 115      21.260 -42.594  -9.123  1.00 43.99           C  
ATOM    916  O   PHE A 115      20.145 -42.116  -9.283  1.00 60.42           O  
ATOM    917  CB  PHE A 115      22.442 -43.751  -7.227  1.00 26.53           C  
ATOM    918  CG  PHE A 115      22.122 -42.630  -6.280  1.00 39.46           C  
ATOM    919  CD1 PHE A 115      21.445 -42.881  -5.088  1.00 72.96           C  
ATOM    920  CD2 PHE A 115      22.528 -41.327  -6.561  1.00 30.39           C  
ATOM    921  CE1 PHE A 115      21.159 -41.849  -4.189  1.00 38.64           C  
ATOM    922  CE2 PHE A 115      22.249 -40.283  -5.671  1.00 39.51           C  
ATOM    923  CZ  PHE A 115      21.557 -40.543  -4.482  1.00 35.66           C  
ATOM    924  N   PHE A 116      22.348 -42.007  -9.604  1.00 38.37           N  
ATOM    925  CA  PHE A 116      22.248 -40.715 -10.281  1.00 53.53           C  
ATOM    926  C   PHE A 116      21.252 -40.724 -11.441  1.00 42.70           C  
ATOM    927  O   PHE A 116      20.551 -39.741 -11.686  1.00 62.61           O  
ATOM    928  CB  PHE A 116      23.636 -40.177 -10.693  1.00 43.23           C  
ATOM    929  CG  PHE A 116      24.431 -39.659  -9.524  1.00 45.46           C  
ATOM    930  CD1 PHE A 116      23.933 -38.612  -8.746  1.00 44.53           C  
ATOM    931  CD2 PHE A 116      25.647 -40.221  -9.179  1.00 29.48           C  
ATOM    932  CE1 PHE A 116      24.639 -38.135  -7.644  1.00 69.33           C  
ATOM    933  CE2 PHE A 116      26.358 -39.751  -8.076  1.00 76.60           C  
ATOM    934  CZ  PHE A 116      25.853 -38.704  -7.306  1.00 35.44           C  
ATOM    935  N   ALA A 117      21.170 -41.839 -12.146  1.00 69.69           N  
ATOM    936  CA  ALA A 117      20.236 -41.925 -13.256  1.00 28.91           C  
ATOM    937  C   ALA A 117      18.774 -41.852 -12.786  1.00 62.87           C  
ATOM    938  O   ALA A 117      17.965 -41.149 -13.384  1.00 37.51           O  
ATOM    939  CB  ALA A 117      20.483 -43.188 -14.058  1.00 43.02           C  
ATOM    940  N   THR A 118      18.415 -42.574 -11.728  1.00 33.16           N  
ATOM    941  CA  THR A 118      17.036 -42.491 -11.274  1.00 43.44           C  
ATOM    942  C   THR A 118      16.827 -41.185 -10.500  1.00 86.50           C  
ATOM    943  O   THR A 118      15.760 -40.574 -10.586  1.00 41.80           O  
ATOM    944  CB  THR A 118      16.537 -43.760 -10.469  1.00 35.43           C  
ATOM    945  OG1 THR A 118      16.473 -43.486  -9.062  1.00 71.46           O  
ATOM    946  CG2 THR A 118      17.388 -44.982 -10.755  1.00 17.39           C  
ATOM    947  N   LEU A 119      17.849 -40.741  -9.771  1.00 48.18           N  
ATOM    948  CA  LEU A 119      17.721 -39.501  -9.023  1.00 46.11           C  
ATOM    949  C   LEU A 119      17.276 -38.406  -9.973  1.00 52.61           C  
ATOM    950  O   LEU A 119      16.411 -37.589  -9.630  1.00 36.81           O  
ATOM    951  CB  LEU A 119      19.020 -39.095  -8.324  1.00 35.71           C  
ATOM    952  CG  LEU A 119      18.880 -37.876  -7.387  1.00 52.74           C  
ATOM    953  CD1 LEU A 119      17.824 -38.087  -6.287  1.00 29.93           C  
ATOM    954  CD2 LEU A 119      20.206 -37.472  -6.749  1.00 34.17           C  
ATOM    955  N   GLY A 120      17.861 -38.408 -11.170  1.00 47.97           N  
ATOM    956  CA  GLY A 120      17.572 -37.388 -12.184  1.00 23.54           C  
ATOM    957  C   GLY A 120      16.144 -37.451 -12.685  1.00 61.97           C  
ATOM    958  O   GLY A 120      15.351 -36.517 -12.492  1.00 39.90           O  
ATOM    959  N   GLY A 121      15.821 -38.559 -13.339  1.00 30.58           N  
ATOM    960  CA  GLY A 121      14.476 -38.792 -13.837  1.00 52.01           C  
ATOM    961  C   GLY A 121      13.409 -38.501 -12.799  1.00 56.10           C  
ATOM    962  O   GLY A 121      12.341 -37.994 -13.148  1.00 45.90           O  
ATOM    963  N   GLU A 122      13.688 -38.814 -11.530  1.00 23.86           N  
ATOM    964  CA  GLU A 122      12.713 -38.576 -10.442  1.00 65.12           C  
ATOM    965  C   GLU A 122      12.615 -37.109 -10.019  1.00 50.45           C  
ATOM    966  O   GLU A 122      11.522 -36.610  -9.737  1.00 49.19           O  
ATOM    967  CB  GLU A 122      12.984 -39.454  -9.209  1.00 39.38           C  
ATOM    968  CG  GLU A 122      12.704 -40.939  -9.406  1.00 27.48           C  
ATOM    969  CD  GLU A 122      11.223 -41.269  -9.523  1.00 36.84           C  
ATOM    970  OE1 GLU A 122      10.505 -41.182  -8.502  1.00 68.09           O  
ATOM    971  OE2 GLU A 122      10.775 -41.644 -10.629  1.00 60.44           O  
ATOM    972  N   ILE A 123      13.742 -36.409  -9.958  1.00 34.71           N  
ATOM    973  CA  ILE A 123      13.658 -34.981  -9.664  1.00 32.93           C  
ATOM    974  C   ILE A 123      12.889 -34.323 -10.788  1.00 59.24           C  
ATOM    975  O   ILE A 123      11.977 -33.532 -10.536  1.00 58.25           O  
ATOM    976  CB  ILE A 123      15.021 -34.304  -9.503  1.00 40.48           C  
ATOM    977  CG1 ILE A 123      15.803 -34.944  -8.360  1.00 25.74           C  
ATOM    978  CG2 ILE A 123      14.830 -32.846  -9.182  1.00 28.61           C  
ATOM    979  CD1 ILE A 123      17.166 -34.357  -8.142  1.00 24.45           C  
ATOM    980  N   ALA A 124      13.243 -34.664 -12.027  1.00 29.81           N  
ATOM    981  CA  ALA A 124      12.514 -34.135 -13.182  1.00 52.27           C  
ATOM    982  C   ALA A 124      11.012 -34.365 -13.025  1.00 43.24           C  
ATOM    983  O   ALA A 124      10.222 -33.417 -13.127  1.00 50.90           O  
ATOM    984  CB  ALA A 124      13.032 -34.729 -14.502  1.00 23.50           C  
ATOM    985  N   LEU A 125      10.622 -35.614 -12.766  1.00 39.29           N  
ATOM    986  CA  LEU A 125       9.209 -35.951 -12.557  1.00 34.60           C  
ATOM    987  C   LEU A 125       8.553 -35.042 -11.528  1.00 81.12           C  
ATOM    988  O   LEU A 125       7.630 -34.287 -11.847  1.00 47.26           O  
ATOM    989  CB  LEU A 125       9.034 -37.407 -12.128  1.00 56.39           C  
ATOM    990  CG  LEU A 125       7.621 -37.777 -11.670  1.00 29.11           C  
ATOM    991  CD1 LEU A 125       6.590 -37.154 -12.590  1.00 82.90           C  
ATOM    992  CD2 LEU A 125       7.449 -39.276 -11.642  1.00 55.42           C  
ATOM    993  N   TRP A 126       9.023 -35.112 -10.290  1.00 21.91           N  
ATOM    994  CA  TRP A 126       8.418 -34.290  -9.248  1.00 85.81           C  
ATOM    995  C   TRP A 126       8.531 -32.798  -9.534  1.00 30.37           C  
ATOM    996  O   TRP A 126       7.827 -31.976  -8.942  1.00 44.11           O  
ATOM    997  CB  TRP A 126       8.999 -34.629  -7.887  1.00 26.26           C  
ATOM    998  CG  TRP A 126       8.492 -35.924  -7.383  1.00 39.71           C  
ATOM    999  CD1 TRP A 126       9.115 -37.134  -7.456  1.00 53.43           C  
ATOM   1000  CD2 TRP A 126       7.243 -36.153  -6.734  1.00 59.70           C  
ATOM   1001  NE1 TRP A 126       8.332 -38.103  -6.882  1.00 36.17           N  
ATOM   1002  CE2 TRP A 126       7.177 -37.524  -6.430  1.00 53.43           C  
ATOM   1003  CE3 TRP A 126       6.172 -35.331  -6.379  1.00 73.37           C  
ATOM   1004  CZ2 TRP A 126       6.087 -38.089  -5.787  1.00 34.75           C  
ATOM   1005  CZ3 TRP A 126       5.091 -35.895  -5.744  1.00 24.48           C  
ATOM   1006  CH2 TRP A 126       5.056 -37.259  -5.454  1.00 28.55           C  
ATOM   1007  N   SER A 127       9.418 -32.437 -10.444  1.00 54.97           N  
ATOM   1008  CA  SER A 127       9.468 -31.054 -10.844  1.00 32.42           C  
ATOM   1009  C   SER A 127       8.200 -30.741 -11.615  1.00 41.09           C  
ATOM   1010  O   SER A 127       7.541 -29.740 -11.352  1.00 43.46           O  
ATOM   1011  CB  SER A 127      10.708 -30.779 -11.668  1.00 40.93           C  
ATOM   1012  OG  SER A 127      11.808 -30.634 -10.800  1.00 43.64           O  
ATOM   1013  N   LEU A 128       7.850 -31.608 -12.558  1.00 29.26           N  
ATOM   1014  CA  LEU A 128       6.636 -31.406 -13.333  1.00 44.17           C  
ATOM   1015  C   LEU A 128       5.415 -31.354 -12.426  1.00 37.91           C  
ATOM   1016  O   LEU A 128       4.411 -30.733 -12.763  1.00 54.71           O  
ATOM   1017  CB  LEU A 128       6.474 -32.507 -14.374  1.00 26.86           C  
ATOM   1018  CG  LEU A 128       7.582 -32.438 -15.412  1.00 40.86           C  
ATOM   1019  CD1 LEU A 128       7.300 -33.375 -16.558  1.00 39.21           C  
ATOM   1020  CD2 LEU A 128       7.659 -31.026 -15.912  1.00 34.34           C  
ATOM   1021  N   VAL A 129       5.513 -32.006 -11.273  1.00 31.12           N  
ATOM   1022  CA  VAL A 129       4.384 -32.113 -10.363  1.00 22.35           C  
ATOM   1023  C   VAL A 129       4.288 -30.845  -9.559  1.00 78.44           C  
ATOM   1024  O   VAL A 129       3.221 -30.229  -9.480  1.00 35.60           O  
ATOM   1025  CB  VAL A 129       4.528 -33.324  -9.401  1.00 69.72           C  
ATOM   1026  CG1 VAL A 129       3.619 -33.184  -8.208  1.00 20.81           C  
ATOM   1027  CG2 VAL A 129       4.209 -34.602 -10.115  1.00 20.46           C  
ATOM   1028  N   VAL A 130       5.410 -30.456  -8.963  1.00 28.28           N  
ATOM   1029  CA  VAL A 130       5.455 -29.221  -8.205  1.00 50.17           C  
ATOM   1030  C   VAL A 130       4.990 -28.058  -9.090  1.00 25.99           C  
ATOM   1031  O   VAL A 130       4.082 -27.315  -8.712  1.00 37.65           O  
ATOM   1032  CB  VAL A 130       6.847 -28.983  -7.609  1.00 38.22           C  
ATOM   1033  CG1 VAL A 130       6.944 -27.588  -7.019  1.00 32.49           C  
ATOM   1034  CG2 VAL A 130       7.128 -30.033  -6.539  1.00 48.17           C  
ATOM   1035  N   LEU A 131       5.584 -27.922 -10.275  1.00 38.43           N  
ATOM   1036  CA  LEU A 131       5.161 -26.886 -11.210  1.00 33.50           C  
ATOM   1037  C   LEU A 131       3.638 -26.754 -11.241  1.00 44.10           C  
ATOM   1038  O   LEU A 131       3.102 -25.645 -11.128  1.00 39.93           O  
ATOM   1039  CB  LEU A 131       5.715 -27.119 -12.629  1.00 26.25           C  
ATOM   1040  CG  LEU A 131       5.421 -25.963 -13.627  1.00 44.83           C  
ATOM   1041  CD1 LEU A 131       5.866 -24.642 -13.062  1.00 25.84           C  
ATOM   1042  CD2 LEU A 131       6.036 -26.133 -15.024  1.00 20.92           C  
ATOM   1043  N   ALA A 132       2.937 -27.875 -11.391  1.00 34.32           N  
ATOM   1044  CA  ALA A 132       1.477 -27.823 -11.457  1.00 24.60           C  
ATOM   1045  C   ALA A 132       0.864 -27.348 -10.139  1.00 35.96           C  
ATOM   1046  O   ALA A 132       0.000 -26.487 -10.146  1.00 44.10           O  
ATOM   1047  CB  ALA A 132       0.897 -29.155 -11.882  1.00 22.33           C  
ATOM   1048  N   ILE A 133       1.296 -27.893  -9.007  1.00 26.15           N  
ATOM   1049  CA  ILE A 133       0.774 -27.399  -7.742  1.00 15.75           C  
ATOM   1050  C   ILE A 133       0.917 -25.873  -7.734  1.00 87.94           C  
ATOM   1051  O   ILE A 133      -0.049 -25.122  -7.548  1.00 25.30           O  
ATOM   1052  CB  ILE A 133       1.548 -27.938  -6.531  1.00 44.14           C  
ATOM   1053  CG1 ILE A 133       1.794 -29.444  -6.639  1.00 29.97           C  
ATOM   1054  CG2 ILE A 133       0.787 -27.622  -5.265  1.00 10.00           C  
ATOM   1055  CD1 ILE A 133       0.659 -30.267  -6.170  1.00 44.83           C  
ATOM   1056  N   GLU A 134       2.144 -25.416  -7.940  1.00 22.49           N  
ATOM   1057  CA  GLU A 134       2.410 -23.979  -7.982  1.00 33.14           C  
ATOM   1058  C   GLU A 134       1.451 -23.239  -8.917  1.00 36.63           C  
ATOM   1059  O   GLU A 134       0.722 -22.365  -8.460  1.00 30.16           O  
ATOM   1060  CB  GLU A 134       3.876 -23.703  -8.328  1.00 65.29           C  
ATOM   1061  CG  GLU A 134       4.839 -24.159  -7.230  1.00 16.66           C  
ATOM   1062  CD  GLU A 134       6.297 -24.043  -7.625  1.00 62.50           C  
ATOM   1063  OE1 GLU A 134       6.574 -23.784  -8.816  1.00 51.86           O  
ATOM   1064  OE2 GLU A 134       7.167 -24.218  -6.741  1.00 34.90           O  
ATOM   1065  N   ARG A 135       1.429 -23.595 -10.204  1.00 15.84           N  
ATOM   1066  CA  ARG A 135       0.531 -22.929 -11.172  1.00 41.86           C  
ATOM   1067  C   ARG A 135      -0.941 -22.883 -10.744  1.00 24.28           C  
ATOM   1068  O   ARG A 135      -1.588 -21.835 -10.773  1.00 37.13           O  
ATOM   1069  CB  ARG A 135       0.630 -23.590 -12.540  1.00 32.35           C  
ATOM   1070  CG  ARG A 135       1.800 -23.133 -13.344  1.00 16.70           C  
ATOM   1071  CD  ARG A 135       2.119 -24.147 -14.393  1.00 27.26           C  
ATOM   1072  NE  ARG A 135       3.094 -23.627 -15.340  1.00 45.73           N  
ATOM   1073  CZ  ARG A 135       3.493 -24.272 -16.428  1.00 39.64           C  
ATOM   1074  NH1 ARG A 135       3.010 -25.473 -16.730  1.00 35.43           N  
ATOM   1075  NH2 ARG A 135       4.385 -23.713 -17.214  1.00 41.46           N  
ATOM   1076  N   TYR A 136      -1.458 -24.042 -10.367  1.00 28.77           N  
ATOM   1077  CA  TYR A 136      -2.787 -24.168  -9.800  1.00 34.46           C  
ATOM   1078  C   TYR A 136      -2.961 -23.184  -8.661  1.00 23.33           C  
ATOM   1079  O   TYR A 136      -3.842 -22.331  -8.700  1.00 64.62           O  
ATOM   1080  CB  TYR A 136      -2.971 -25.594  -9.296  1.00 35.46           C  
ATOM   1081  CG  TYR A 136      -4.027 -25.778  -8.237  1.00 31.58           C  
ATOM   1082  CD1 TYR A 136      -5.366 -25.610  -8.534  1.00 43.50           C  
ATOM   1083  CD2 TYR A 136      -3.681 -26.153  -6.949  1.00 23.45           C  
ATOM   1084  CE1 TYR A 136      -6.324 -25.790  -7.582  1.00 33.62           C  
ATOM   1085  CE2 TYR A 136      -4.633 -26.341  -5.990  1.00 22.98           C  
ATOM   1086  CZ  TYR A 136      -5.953 -26.156  -6.314  1.00 56.66           C  
ATOM   1087  OH  TYR A 136      -6.915 -26.340  -5.366  1.00 34.78           O  
ATOM   1088  N   VAL A 137      -2.107 -23.297  -7.652  1.00 39.30           N  
ATOM   1089  CA  VAL A 137      -2.158 -22.386  -6.508  1.00 51.61           C  
ATOM   1090  C   VAL A 137      -2.264 -20.902  -6.900  1.00 77.36           C  
ATOM   1091  O   VAL A 137      -3.164 -20.209  -6.429  1.00 41.18           O  
ATOM   1092  CB  VAL A 137      -0.961 -22.605  -5.557  1.00 33.17           C  
ATOM   1093  CG1 VAL A 137      -0.663 -21.353  -4.776  1.00 11.54           C  
ATOM   1094  CG2 VAL A 137      -1.245 -23.743  -4.626  1.00 30.07           C  
ATOM   1095  N   VAL A 138      -1.366 -20.406  -7.752  1.00 18.63           N  
ATOM   1096  CA  VAL A 138      -1.404 -18.983  -8.105  1.00 63.32           C  
ATOM   1097  C   VAL A 138      -2.577 -18.593  -9.017  1.00 32.80           C  
ATOM   1098  O   VAL A 138      -3.078 -17.477  -8.923  1.00 55.09           O  
ATOM   1099  CB  VAL A 138      -0.098 -18.495  -8.751  1.00 33.00           C  
ATOM   1100  CG1 VAL A 138       1.008 -19.446  -8.448  1.00 30.47           C  
ATOM   1101  CG2 VAL A 138      -0.281 -18.347 -10.236  1.00 22.10           C  
ATOM   1102  N   VAL A 139      -3.013 -19.500  -9.889  1.00 30.21           N  
ATOM   1103  CA  VAL A 139      -4.162 -19.224 -10.756  1.00 24.02           C  
ATOM   1104  C   VAL A 139      -5.522 -19.458 -10.066  1.00 16.41           C  
ATOM   1105  O   VAL A 139      -6.381 -18.584 -10.079  1.00 39.77           O  
ATOM   1106  CB  VAL A 139      -4.108 -20.020 -12.080  1.00 62.57           C  
ATOM   1107  CG1 VAL A 139      -5.266 -19.620 -12.979  1.00 12.45           C  
ATOM   1108  CG2 VAL A 139      -2.802 -19.767 -12.790  1.00 26.19           C  
ATOM   1109  N   CYS A 140      -5.721 -20.629  -9.468  1.00 51.07           N  
ATOM   1110  CA  CYS A 140      -7.002 -20.937  -8.810  1.00 33.20           C  
ATOM   1111  C   CYS A 140      -7.139 -20.299  -7.428  1.00 32.48           C  
ATOM   1112  O   CYS A 140      -8.213 -20.331  -6.838  1.00 56.87           O  
ATOM   1113  CB  CYS A 140      -7.232 -22.451  -8.717  1.00 50.21           C  
ATOM   1114  SG  CYS A 140      -7.345 -23.322 -10.321  1.00 55.58           S  
ATOM   1115  N   LYS A 141      -6.053 -19.721  -6.922  1.00 42.52           N  
ATOM   1116  CA  LYS A 141      -6.067 -18.994  -5.642  1.00 46.96           C  
ATOM   1117  C   LYS A 141      -6.853 -19.715  -4.568  1.00 42.49           C  
ATOM   1118  O   LYS A 141      -7.819 -19.184  -4.045  1.00 42.82           O  
ATOM   1119  CB  LYS A 141      -6.629 -17.573  -5.819  1.00 28.95           C  
ATOM   1120  CG  LYS A 141      -5.660 -16.616  -6.502  1.00 55.74           C  
ATOM   1121  CD  LYS A 141      -6.352 -15.377  -7.037  1.00 53.29           C  
ATOM   1122  CE  LYS A 141      -5.417 -14.591  -7.955  1.00 72.20           C  
ATOM   1123  NZ  LYS A 141      -6.130 -13.489  -8.670  1.00 79.26           N  
ATOM   1124  N   PRO A 142      -6.425 -20.927  -4.219  1.00 35.89           N  
ATOM   1125  CA  PRO A 142      -7.219 -21.754  -3.327  1.00 53.63           C  
ATOM   1126  C   PRO A 142      -7.101 -21.324  -1.875  1.00 74.16           C  
ATOM   1127  O   PRO A 142      -7.717 -21.937  -1.009  1.00 40.87           O  
ATOM   1128  CB  PRO A 142      -6.581 -23.137  -3.494  1.00 31.60           C  
ATOM   1129  CG  PRO A 142      -5.156 -22.834  -3.768  1.00 63.56           C  
ATOM   1130  CD  PRO A 142      -5.174 -21.591  -4.622  1.00108.46           C  
ATOM   1131  N   MET A 143      -6.319 -20.284  -1.605  1.00 63.80           N  
ATOM   1132  CA  MET A 143      -6.055 -19.887  -0.219  1.00 18.31           C  
ATOM   1133  C   MET A 143      -6.461 -18.446   0.102  1.00 76.48           C  
ATOM   1134  O   MET A 143      -6.273 -17.546  -0.709  1.00 43.79           O  
ATOM   1135  CB  MET A 143      -4.589 -20.164   0.127  1.00 10.00           C  
ATOM   1136  CG  MET A 143      -4.325 -21.653   0.338  1.00 29.24           C  
ATOM   1137  SD  MET A 143      -2.608 -22.126   0.620  1.00 63.63           S  
ATOM   1138  CE  MET A 143      -1.985 -22.318  -1.069  1.00 39.96           C  
ATOM   1139  N   SER A 144      -7.018 -18.227   1.289  1.00 46.86           N  
ATOM   1140  CA  SER A 144      -7.601 -16.920   1.612  1.00 50.44           C  
ATOM   1141  C   SER A 144      -6.743 -15.734   1.157  1.00 52.51           C  
ATOM   1142  O   SER A 144      -7.089 -15.026   0.206  1.00 58.14           O  
ATOM   1143  CB  SER A 144      -7.902 -16.804   3.111  1.00 52.94           C  
ATOM   1144  OG  SER A 144      -6.710 -16.940   3.866  1.00 57.72           O  
ATOM   1145  N   ASN A 145      -5.639 -15.507   1.856  1.00125.63           N  
ATOM   1146  CA  ASN A 145      -4.748 -14.411   1.523  1.00100.62           C  
ATOM   1147  C   ASN A 145      -3.342 -14.955   1.377  1.00 53.13           C  
ATOM   1148  O   ASN A 145      -2.608 -15.066   2.355  1.00 68.91           O  
ATOM   1149  CB  ASN A 145      -4.811 -13.325   2.598  1.00 97.46           C  
ATOM   1150  CG  ASN A 145      -4.014 -12.093   2.227  1.00141.60           C  
ATOM   1151  OD1 ASN A 145      -2.831 -12.181   1.897  1.00129.65           O  
ATOM   1152  ND2 ASN A 145      -4.659 -10.931   2.283  1.00 70.30           N  
ATOM   1153  N   PHE A 146      -2.976 -15.307   0.149  1.00 76.11           N  
ATOM   1154  CA  PHE A 146      -1.711 -15.992  -0.100  1.00 43.71           C  
ATOM   1155  C   PHE A 146      -1.018 -15.462  -1.332  1.00 34.76           C  
ATOM   1156  O   PHE A 146      -1.639 -15.291  -2.381  1.00 69.48           O  
ATOM   1157  CB  PHE A 146      -1.951 -17.492  -0.273  1.00 26.58           C  
ATOM   1158  CG  PHE A 146      -0.716 -18.272  -0.615  1.00 83.11           C  
ATOM   1159  CD1 PHE A 146       0.091 -18.792   0.389  1.00 28.52           C  
ATOM   1160  CD2 PHE A 146      -0.365 -18.493  -1.939  1.00 39.11           C  
ATOM   1161  CE1 PHE A 146       1.232 -19.521   0.082  1.00 40.85           C  
ATOM   1162  CE2 PHE A 146       0.775 -19.218  -2.254  1.00 37.19           C  
ATOM   1163  CZ  PHE A 146       1.577 -19.732  -1.240  1.00 43.92           C  
ATOM   1164  N   ARG A 147       0.279 -15.206  -1.202  1.00 78.00           N  
ATOM   1165  CA  ARG A 147       1.074 -14.755  -2.337  1.00 32.61           C  
ATOM   1166  C   ARG A 147       2.332 -15.595  -2.513  1.00 74.66           C  
ATOM   1167  O   ARG A 147       3.257 -15.532  -1.700  1.00 43.51           O  
ATOM   1168  CB  ARG A 147       1.426 -13.265  -2.224  1.00 31.50           C  
ATOM   1169  CG  ARG A 147       2.612 -12.875  -3.081  1.00123.86           C  
ATOM   1170  CD  ARG A 147       2.531 -11.444  -3.559  1.00121.34           C  
ATOM   1171  NE  ARG A 147       3.623 -11.160  -4.483  1.00146.76           N  
ATOM   1172  CZ  ARG A 147       3.716 -11.674  -5.706  1.00110.85           C  
ATOM   1173  NH1 ARG A 147       2.783 -12.502  -6.156  1.00122.74           N  
ATOM   1174  NH2 ARG A 147       4.746 -11.362  -6.479  1.00118.41           N  
ATOM   1175  N   PHE A 148       2.356 -16.374  -3.588  1.00 35.34           N  
ATOM   1176  CA  PHE A 148       3.476 -17.260  -3.866  1.00 78.86           C  
ATOM   1177  C   PHE A 148       4.735 -16.445  -4.085  1.00 22.11           C  
ATOM   1178  O   PHE A 148       4.734 -15.508  -4.887  1.00 56.70           O  
ATOM   1179  CB  PHE A 148       3.189 -18.116  -5.107  1.00 31.07           C  
ATOM   1180  CG  PHE A 148       4.269 -19.104  -5.424  1.00 61.80           C  
ATOM   1181  CD1 PHE A 148       4.482 -20.200  -4.595  1.00 23.86           C  
ATOM   1182  CD2 PHE A 148       5.071 -18.946  -6.553  1.00 24.93           C  
ATOM   1183  CE1 PHE A 148       5.485 -21.131  -4.883  1.00 55.63           C  
ATOM   1184  CE2 PHE A 148       6.074 -19.871  -6.846  1.00 78.08           C  
ATOM   1185  CZ  PHE A 148       6.280 -20.967  -6.009  1.00 34.28           C  
ATOM   1186  N   GLY A 149       5.807 -16.808  -3.380  1.00 36.25           N  
ATOM   1187  CA  GLY A 149       7.107 -16.154  -3.563  1.00 10.00           C  
ATOM   1188  C   GLY A 149       8.337 -17.048  -3.459  1.00 65.52           C  
ATOM   1189  O   GLY A 149       8.243 -18.273  -3.536  1.00 32.68           O  
ATOM   1190  N   GLU A 150       9.496 -16.420  -3.272  1.00 19.58           N  
ATOM   1191  CA  GLU A 150      10.785 -17.111  -3.237  1.00 61.26           C  
ATOM   1192  C   GLU A 150      10.849 -18.289  -2.261  1.00 25.13           C  
ATOM   1193  O   GLU A 150      11.115 -19.419  -2.675  1.00 39.80           O  
ATOM   1194  CB  GLU A 150      11.910 -16.124  -2.929  1.00 22.09           C  
ATOM   1195  CG  GLU A 150      13.274 -16.640  -3.340  1.00 83.62           C  
ATOM   1196  CD  GLU A 150      14.388 -15.686  -2.979  1.00 39.99           C  
ATOM   1197  OE1 GLU A 150      15.567 -16.067  -3.127  1.00 59.67           O  
ATOM   1198  OE2 GLU A 150      14.085 -14.555  -2.547  1.00 69.36           O  
ATOM   1199  N   ASN A 151      10.617 -18.027  -0.976  1.00 57.11           N  
ATOM   1200  CA  ASN A 151      10.612 -19.089   0.035  1.00 29.01           C  
ATOM   1201  C   ASN A 151       9.838 -20.313  -0.418  1.00 56.17           C  
ATOM   1202  O   ASN A 151      10.347 -21.433  -0.354  1.00 45.13           O  
ATOM   1203  CB  ASN A 151      10.020 -18.587   1.340  1.00 34.66           C  
ATOM   1204  CG  ASN A 151      10.766 -17.412   1.886  1.00 84.91           C  
ATOM   1205  OD1 ASN A 151      11.994 -17.374   1.832  1.00 38.36           O  
ATOM   1206  ND2 ASN A 151      10.036 -16.439   2.420  1.00 87.14           N  
ATOM   1207  N   HIS A 152       8.603 -20.096  -0.864  1.00 22.92           N  
ATOM   1208  CA  HIS A 152       7.795 -21.174  -1.424  1.00 48.41           C  
ATOM   1209  C   HIS A 152       8.535 -21.862  -2.567  1.00 47.23           C  
ATOM   1210  O   HIS A 152       8.804 -23.064  -2.510  1.00 55.72           O  
ATOM   1211  CB  HIS A 152       6.468 -20.627  -1.920  1.00 23.83           C  
ATOM   1212  CG  HIS A 152       5.763 -19.775  -0.916  1.00 78.20           C  
ATOM   1213  ND1 HIS A 152       6.109 -18.461  -0.686  1.00 73.44           N  
ATOM   1214  CD2 HIS A 152       4.737 -20.048  -0.078  1.00 44.16           C  
ATOM   1215  CE1 HIS A 152       5.323 -17.961   0.250  1.00 31.10           C  
ATOM   1216  NE2 HIS A 152       4.481 -18.903   0.634  1.00 73.12           N  
ATOM   1217  N   ALA A 153       8.867 -21.092  -3.598  1.00 23.29           N  
ATOM   1218  CA  ALA A 153       9.611 -21.616  -4.736  1.00 64.27           C  
ATOM   1219  C   ALA A 153      10.704 -22.567  -4.277  1.00 51.64           C  
ATOM   1220  O   ALA A 153      10.918 -23.617  -4.891  1.00 34.01           O  
ATOM   1221  CB  ALA A 153      10.213 -20.487  -5.537  1.00 27.86           C  
ATOM   1222  N   ILE A 154      11.385 -22.184  -3.198  1.00 18.18           N  
ATOM   1223  CA  ILE A 154      12.492 -22.960  -2.640  1.00 42.70           C  
ATOM   1224  C   ILE A 154      11.998 -24.275  -2.046  1.00 64.29           C  
ATOM   1225  O   ILE A 154      12.384 -25.356  -2.494  1.00 43.17           O  
ATOM   1226  CB  ILE A 154      13.261 -22.183  -1.526  1.00 45.31           C  
ATOM   1227  CG1 ILE A 154      13.573 -20.749  -1.953  1.00 53.78           C  
ATOM   1228  CG2 ILE A 154      14.548 -22.901  -1.160  1.00 21.06           C  
ATOM   1229  CD1 ILE A 154      14.479 -20.651  -3.151  1.00 41.46           C  
ATOM   1230  N   MET A 155      11.144 -24.187  -1.031  1.00 26.38           N  
ATOM   1231  CA  MET A 155      10.683 -25.390  -0.369  1.00 41.98           C  
ATOM   1232  C   MET A 155      10.308 -26.352  -1.456  1.00 58.67           C  
ATOM   1233  O   MET A 155      10.651 -27.536  -1.402  1.00 40.04           O  
ATOM   1234  CB  MET A 155       9.469 -25.119   0.501  1.00 24.80           C  
ATOM   1235  CG  MET A 155       9.692 -24.069   1.554  1.00 80.19           C  
ATOM   1236  SD  MET A 155       8.133 -23.715   2.371  1.00 87.23           S  
ATOM   1237  CE  MET A 155       6.972 -23.998   1.030  1.00 68.51           C  
ATOM   1238  N   GLY A 156       9.598 -25.823  -2.448  1.00 27.30           N  
ATOM   1239  CA  GLY A 156       9.189 -26.601  -3.612  1.00 19.07           C  
ATOM   1240  C   GLY A 156      10.314 -27.407  -4.236  1.00 77.10           C  
ATOM   1241  O   GLY A 156      10.118 -28.561  -4.616  1.00 37.34           O  
ATOM   1242  N   VAL A 157      11.498 -26.812  -4.350  1.00 22.99           N  
ATOM   1243  CA  VAL A 157      12.603 -27.509  -4.986  1.00 58.12           C  
ATOM   1244  C   VAL A 157      13.117 -28.579  -4.040  1.00 26.89           C  
ATOM   1245  O   VAL A 157      13.378 -29.714  -4.445  1.00 55.84           O  
ATOM   1246  CB  VAL A 157      13.721 -26.543  -5.418  1.00 25.03           C  
ATOM   1247  CG1 VAL A 157      15.026 -27.294  -5.619  1.00 33.28           C  
ATOM   1248  CG2 VAL A 157      13.322 -25.846  -6.708  1.00 35.52           C  
ATOM   1249  N   ALA A 158      13.244 -28.203  -2.774  1.00 31.22           N  
ATOM   1250  CA  ALA A 158      13.700 -29.107  -1.734  1.00 32.23           C  
ATOM   1251  C   ALA A 158      12.814 -30.342  -1.699  1.00 83.04           C  
ATOM   1252  O   ALA A 158      13.285 -31.460  -1.461  1.00 35.42           O  
ATOM   1253  CB  ALA A 158      13.676 -28.398  -0.381  1.00 17.40           C  
ATOM   1254  N   PHE A 159      11.525 -30.127  -1.941  1.00 16.63           N  
ATOM   1255  CA  PHE A 159      10.548 -31.196  -1.878  1.00 53.36           C  
ATOM   1256  C   PHE A 159      10.870 -32.154  -3.007  1.00 36.88           C  
ATOM   1257  O   PHE A 159      10.952 -33.369  -2.827  1.00 62.12           O  
ATOM   1258  CB  PHE A 159       9.138 -30.619  -2.016  1.00 16.25           C  
ATOM   1259  CG  PHE A 159       8.067 -31.659  -2.124  1.00 58.61           C  
ATOM   1260  CD1 PHE A 159       7.619 -32.321  -0.998  1.00 15.66           C  
ATOM   1261  CD2 PHE A 159       7.505 -31.974  -3.356  1.00 44.68           C  
ATOM   1262  CE1 PHE A 159       6.628 -33.285  -1.089  1.00 44.64           C  
ATOM   1263  CE2 PHE A 159       6.507 -32.936  -3.455  1.00 21.83           C  
ATOM   1264  CZ  PHE A 159       6.071 -33.592  -2.319  1.00 34.37           C  
ATOM   1265  N   THR A 160      11.071 -31.574  -4.177  1.00 31.79           N  
ATOM   1266  CA  THR A 160      11.523 -32.302  -5.345  1.00 35.86           C  
ATOM   1267  C   THR A 160      12.748 -33.188  -5.052  1.00 22.13           C  
ATOM   1268  O   THR A 160      12.872 -34.295  -5.583  1.00 50.23           O  
ATOM   1269  CB  THR A 160      11.758 -31.304  -6.509  1.00 40.60           C  
ATOM   1270  OG1 THR A 160      10.771 -31.529  -7.524  1.00 56.01           O  
ATOM   1271  CG2 THR A 160      13.128 -31.447  -7.107  1.00 29.25           C  
ATOM   1272  N   TRP A 161      13.647 -32.718  -4.195  1.00 57.94           N  
ATOM   1273  CA  TRP A 161      14.833 -33.509  -3.868  1.00 39.87           C  
ATOM   1274  C   TRP A 161      14.526 -34.623  -2.881  1.00 35.12           C  
ATOM   1275  O   TRP A 161      14.971 -35.755  -3.050  1.00 56.34           O  
ATOM   1276  CB  TRP A 161      15.962 -32.627  -3.333  1.00 38.01           C  
ATOM   1277  CG  TRP A 161      16.478 -31.669  -4.354  1.00 79.45           C  
ATOM   1278  CD1 TRP A 161      16.269 -31.724  -5.697  1.00 37.44           C  
ATOM   1279  CD2 TRP A 161      17.313 -30.524  -4.125  1.00133.63           C  
ATOM   1280  NE1 TRP A 161      16.899 -30.682  -6.316  1.00 32.06           N  
ATOM   1281  CE2 TRP A 161      17.552 -29.929  -5.377  1.00 94.78           C  
ATOM   1282  CE3 TRP A 161      17.876 -29.943  -2.983  1.00 36.65           C  
ATOM   1283  CZ2 TRP A 161      18.330 -28.778  -5.524  1.00 60.48           C  
ATOM   1284  CZ3 TRP A 161      18.648 -28.801  -3.130  1.00 63.77           C  
ATOM   1285  CH2 TRP A 161      18.869 -28.232  -4.392  1.00 73.22           C  
ATOM   1286  N   VAL A 162      13.762 -34.304  -1.848  1.00 55.07           N  
ATOM   1287  CA  VAL A 162      13.390 -35.309  -0.865  1.00 28.40           C  
ATOM   1288  C   VAL A 162      12.590 -36.457  -1.492  1.00 69.93           C  
ATOM   1289  O   VAL A 162      12.794 -37.605  -1.121  1.00 37.05           O  
ATOM   1290  CB  VAL A 162      12.613 -34.682   0.297  1.00 21.73           C  
ATOM   1291  CG1 VAL A 162      12.107 -35.752   1.240  1.00 33.02           C  
ATOM   1292  CG2 VAL A 162      13.504 -33.709   1.025  1.00 30.84           C  
ATOM   1293  N   MET A 163      11.691 -36.172  -2.438  1.00 34.15           N  
ATOM   1294  CA  MET A 163      10.925 -37.257  -3.071  1.00 51.94           C  
ATOM   1295  C   MET A 163      11.858 -38.201  -3.818  1.00 23.75           C  
ATOM   1296  O   MET A 163      11.784 -39.418  -3.674  1.00 72.94           O  
ATOM   1297  CB  MET A 163       9.853 -36.731  -4.035  1.00 21.39           C  
ATOM   1298  CG  MET A 163       8.566 -36.239  -3.379  1.00 65.21           C  
ATOM   1299  SD  MET A 163       8.068 -37.219  -1.943  1.00 41.60           S  
ATOM   1300  CE  MET A 163       9.336 -36.748  -0.772  1.00 34.17           C  
ATOM   1301  N   ALA A 164      12.742 -37.623  -4.616  1.00 53.30           N  
ATOM   1302  CA  ALA A 164      13.647 -38.411  -5.417  1.00 33.17           C  
ATOM   1303  C   ALA A 164      14.594 -39.236  -4.544  1.00 53.95           C  
ATOM   1304  O   ALA A 164      14.906 -40.371  -4.888  1.00 43.69           O  
ATOM   1305  CB  ALA A 164      14.413 -37.517  -6.379  1.00 34.27           C  
ATOM   1306  N   LEU A 165      15.053 -38.687  -3.419  1.00 35.16           N  
ATOM   1307  CA  LEU A 165      15.908 -39.479  -2.531  1.00 31.80           C  
ATOM   1308  C   LEU A 165      15.115 -40.662  -2.005  1.00114.68           C  
ATOM   1309  O   LEU A 165      15.630 -41.782  -1.936  1.00 25.67           O  
ATOM   1310  CB  LEU A 165      16.473 -38.669  -1.356  1.00 80.77           C  
ATOM   1311  CG  LEU A 165      17.793 -37.905  -1.514  1.00 54.17           C  
ATOM   1312  CD1 LEU A 165      18.675 -38.549  -2.575  1.00 37.15           C  
ATOM   1313  CD2 LEU A 165      17.548 -36.445  -1.847  1.00 46.78           C  
ATOM   1314  N   ALA A 166      13.859 -40.396  -1.644  1.00 25.57           N  
ATOM   1315  CA  ALA A 166      12.952 -41.414  -1.113  1.00 72.88           C  
ATOM   1316  C   ALA A 166      12.676 -42.460  -2.177  1.00 35.42           C  
ATOM   1317  O   ALA A 166      11.948 -43.423  -1.963  1.00 52.83           O  
ATOM   1318  CB  ALA A 166      11.649 -40.776  -0.658  1.00 13.65           C  
ATOM   1319  N   CYS A 167      13.263 -42.256  -3.341  1.00 48.32           N  
ATOM   1320  CA  CYS A 167      13.055 -43.181  -4.418  1.00 38.06           C  
ATOM   1321  C   CYS A 167      14.350 -43.910  -4.809  1.00 42.01           C  
ATOM   1322  O   CYS A 167      14.376 -45.138  -4.871  1.00 67.16           O  
ATOM   1323  CB  CYS A 167      12.430 -42.460  -5.609  1.00 32.08           C  
ATOM   1324  SG  CYS A 167      12.049 -43.594  -6.939  1.00 65.00           S  
ATOM   1325  N   ALA A 168      15.420 -43.152  -5.046  1.00 31.45           N  
ATOM   1326  CA  ALA A 168      16.694 -43.719  -5.515  1.00 27.76           C  
ATOM   1327  C   ALA A 168      17.567 -44.279  -4.395  1.00 78.26           C  
ATOM   1328  O   ALA A 168      18.326 -45.227  -4.607  1.00 28.82           O  
ATOM   1329  CB  ALA A 168      17.476 -42.677  -6.308  1.00 52.07           C  
ATOM   1330  N   ALA A 169      17.464 -43.694  -3.206  1.00 29.70           N  
ATOM   1331  CA  ALA A 169      18.343 -44.089  -2.108  1.00 33.85           C  
ATOM   1332  C   ALA A 169      18.115 -45.510  -1.598  1.00 24.12           C  
ATOM   1333  O   ALA A 169      19.068 -46.281  -1.467  1.00 52.19           O  
ATOM   1334  CB  ALA A 169      18.244 -43.098  -0.965  1.00 18.32           C  
ATOM   1335  N   PRO A 170      16.852 -45.867  -1.312  1.00 47.83           N  
ATOM   1336  CA  PRO A 170      16.565 -47.155  -0.658  1.00 29.95           C  
ATOM   1337  C   PRO A 170      17.219 -48.383  -1.321  1.00 37.97           C  
ATOM   1338  O   PRO A 170      17.763 -49.227  -0.613  1.00 39.82           O  
ATOM   1339  CB  PRO A 170      15.036 -47.240  -0.697  1.00 11.10           C  
ATOM   1340  CG  PRO A 170      14.585 -45.814  -0.782  1.00 49.56           C  
ATOM   1341  CD  PRO A 170      15.626 -45.097  -1.591  1.00 25.09           C  
ATOM   1342  N   PRO A 171      17.170 -48.491  -2.662  1.00 37.94           N  
ATOM   1343  CA  PRO A 171      17.842 -49.637  -3.302  1.00 57.67           C  
ATOM   1344  C   PRO A 171      19.291 -49.818  -2.850  1.00 31.23           C  
ATOM   1345  O   PRO A 171      19.718 -50.948  -2.614  1.00 88.61           O  
ATOM   1346  CB  PRO A 171      17.809 -49.295  -4.792  1.00 13.24           C  
ATOM   1347  CG  PRO A 171      16.657 -48.338  -4.942  1.00 65.85           C  
ATOM   1348  CD  PRO A 171      16.510 -47.599  -3.637  1.00 18.57           C  
ATOM   1349  N   LEU A 172      20.031 -48.720  -2.731  1.00 44.69           N  
ATOM   1350  CA  LEU A 172      21.414 -48.763  -2.257  1.00 50.95           C  
ATOM   1351  C   LEU A 172      21.524 -49.438  -0.891  1.00 55.49           C  
ATOM   1352  O   LEU A 172      22.520 -50.078  -0.586  1.00 51.72           O  
ATOM   1353  CB  LEU A 172      22.013 -47.353  -2.145  1.00 11.22           C  
ATOM   1354  CG  LEU A 172      22.090 -46.410  -3.348  1.00 68.70           C  
ATOM   1355  CD1 LEU A 172      22.682 -45.106  -2.851  1.00 13.44           C  
ATOM   1356  CD2 LEU A 172      22.901 -46.967  -4.537  1.00 18.18           C  
ATOM   1357  N   VAL A 173      20.503 -49.298  -0.060  1.00 18.31           N  
ATOM   1358  CA  VAL A 173      20.623 -49.775   1.305  1.00 30.57           C  
ATOM   1359  C   VAL A 173      19.608 -50.836   1.725  1.00103.22           C  
ATOM   1360  O   VAL A 173      19.081 -50.779   2.836  1.00 23.90           O  
ATOM   1361  CB  VAL A 173      20.557 -48.594   2.298  1.00 47.50           C  
ATOM   1362  CG1 VAL A 173      21.571 -47.535   1.898  1.00 45.86           C  
ATOM   1363  CG2 VAL A 173      19.146 -48.005   2.348  1.00 15.49           C  
ATOM   1364  N   GLY A 174      19.337 -51.802   0.851  1.00 16.56           N  
ATOM   1365  CA  GLY A 174      18.549 -52.972   1.250  1.00111.21           C  
ATOM   1366  C   GLY A 174      17.179 -53.168   0.625  1.00 19.83           C  
ATOM   1367  O   GLY A 174      16.715 -54.300   0.475  1.00 61.17           O  
ATOM   1368  N   TRP A 175      16.527 -52.070   0.259  1.00 55.51           N  
ATOM   1369  CA  TRP A 175      15.179 -52.126  -0.300  1.00 19.07           C  
ATOM   1370  C   TRP A 175      15.222 -52.065  -1.837  1.00 61.84           C  
ATOM   1371  O   TRP A 175      15.676 -51.082  -2.414  1.00 37.65           O  
ATOM   1372  CB  TRP A 175      14.353 -50.992   0.281  1.00 24.35           C  
ATOM   1373  CG  TRP A 175      12.897 -51.215   0.197  1.00123.30           C  
ATOM   1374  CD1 TRP A 175      12.265 -52.401  -0.015  1.00 12.65           C  
ATOM   1375  CD2 TRP A 175      11.868 -50.232   0.367  1.00 14.82           C  
ATOM   1376  NE1 TRP A 175      10.902 -52.216  -0.009  1.00 65.57           N  
ATOM   1377  CE2 TRP A 175      10.635 -50.891   0.221  1.00 13.51           C  
ATOM   1378  CE3 TRP A 175      11.873 -48.855   0.611  1.00 60.90           C  
ATOM   1379  CZ2 TRP A 175       9.421 -50.226   0.319  1.00 48.53           C  
ATOM   1380  CZ3 TRP A 175      10.668 -48.196   0.707  1.00 27.07           C  
ATOM   1381  CH2 TRP A 175       9.459 -48.880   0.564  1.00 20.64           C  
ATOM   1382  N   SER A 176      14.731 -53.121  -2.480  1.00 40.39           N  
ATOM   1383  CA  SER A 176      14.957 -53.364  -3.902  1.00 39.67           C  
ATOM   1384  C   SER A 176      16.468 -53.432  -4.152  1.00 42.80           C  
ATOM   1385  O   SER A 176      17.229 -53.813  -3.254  1.00 45.75           O  
ATOM   1386  CB  SER A 176      14.300 -52.296  -4.784  1.00 52.32           C  
ATOM   1387  OG  SER A 176      14.397 -52.636  -6.168  1.00 38.90           O  
ATOM   1388  N   ARG A 177      16.901 -53.071  -5.364  1.00 23.58           N  
ATOM   1389  CA  ARG A 177      18.329 -53.083  -5.713  1.00 36.26           C  
ATOM   1390  C   ARG A 177      18.517 -52.518  -7.083  1.00 15.33           C  
ATOM   1391  O   ARG A 177      17.555 -52.312  -7.823  1.00 68.45           O  
ATOM   1392  CB  ARG A 177      18.917 -54.507  -5.693  1.00 11.77           C  
ATOM   1393  CG  ARG A 177      18.361 -55.449  -6.766  1.00 31.91           C  
ATOM   1394  CD  ARG A 177      18.264 -56.882  -6.267  1.00 75.92           C  
ATOM   1395  NE  ARG A 177      19.155 -57.843  -6.925  1.00 42.02           N  
ATOM   1396  CZ  ARG A 177      18.726 -58.875  -7.655  1.00 24.85           C  
ATOM   1397  NH1 ARG A 177      17.426 -59.078  -7.842  1.00 56.35           N  
ATOM   1398  NH2 ARG A 177      19.591 -59.712  -8.207  1.00 51.71           N  
ATOM   1399  N   TYR A 178      19.771 -52.280  -7.434  1.00 42.75           N  
ATOM   1400  CA  TYR A 178      20.096 -51.883  -8.790  1.00 15.80           C  
ATOM   1401  C   TYR A 178      20.762 -53.047  -9.503  1.00 26.75           C  
ATOM   1402  O   TYR A 178      21.538 -53.780  -8.899  1.00 60.14           O  
ATOM   1403  CB  TYR A 178      21.024 -50.671  -8.787  1.00 90.29           C  
ATOM   1404  CG  TYR A 178      20.358 -49.373  -8.385  1.00 24.95           C  
ATOM   1405  CD1 TYR A 178      19.485 -48.722  -9.250  1.00 99.35           C  
ATOM   1406  CD2 TYR A 178      20.617 -48.783  -7.155  1.00 63.89           C  
ATOM   1407  CE1 TYR A 178      18.880 -47.526  -8.895  1.00 25.97           C  
ATOM   1408  CE2 TYR A 178      20.015 -47.587  -6.790  1.00 50.86           C  
ATOM   1409  CZ  TYR A 178      19.146 -46.964  -7.664  1.00 79.00           C  
ATOM   1410  OH  TYR A 178      18.544 -45.776  -7.305  1.00 34.07           O  
ATOM   1411  N   ILE A 179      20.456 -53.232 -10.783  1.00 34.96           N  
ATOM   1412  CA  ILE A 179      21.129 -54.252 -11.588  1.00 29.86           C  
ATOM   1413  C   ILE A 179      21.084 -53.833 -13.031  1.00 36.52           C  
ATOM   1414  O   ILE A 179      20.240 -53.027 -13.422  1.00 41.92           O  
ATOM   1415  CB  ILE A 179      20.468 -55.642 -11.474  1.00 46.19           C  
ATOM   1416  CG1 ILE A 179      19.089 -55.631 -12.130  1.00 36.13           C  
ATOM   1417  CG2 ILE A 179      20.382 -56.121 -10.004  1.00 34.62           C  
ATOM   1418  CD1 ILE A 179      18.363 -56.967 -12.060  1.00 40.85           C  
ATOM   1419  N   PRO A 180      21.998 -54.366 -13.842  1.00 41.76           N  
ATOM   1420  CA  PRO A 180      21.902 -54.063 -15.271  1.00 50.73           C  
ATOM   1421  C   PRO A 180      20.544 -54.507 -15.808  1.00 34.62           C  
ATOM   1422  O   PRO A 180      19.995 -55.520 -15.367  1.00 34.93           O  
ATOM   1423  CB  PRO A 180      23.030 -54.896 -15.888  1.00 51.18           C  
ATOM   1424  CG  PRO A 180      24.010 -55.105 -14.743  1.00 34.57           C  
ATOM   1425  CD  PRO A 180      23.139 -55.233 -13.516  1.00 39.41           C  
ATOM   1426  N   GLU A 181      19.996 -53.746 -16.743  1.00 38.10           N  
ATOM   1427  CA  GLU A 181      18.714 -54.104 -17.329  1.00 52.39           C  
ATOM   1428  C   GLU A 181      18.861 -54.368 -18.834  1.00 38.81           C  
ATOM   1429  O   GLU A 181      19.935 -54.195 -19.401  1.00 30.38           O  
ATOM   1430  CB  GLU A 181      17.717 -52.982 -17.096  1.00 40.47           C  
ATOM   1431  CG  GLU A 181      17.849 -51.865 -18.125  1.00 50.06           C  
ATOM   1432  CD  GLU A 181      17.503 -50.501 -17.563  1.00158.20           C  
ATOM   1433  OE1 GLU A 181      17.008 -50.432 -16.415  1.00104.29           O  
ATOM   1434  OE2 GLU A 181      17.736 -49.496 -18.272  1.00 75.28           O  
ATOM   1435  N   GLY A 182      17.778 -54.803 -19.470  1.00 27.38           N  
ATOM   1436  CA  GLY A 182      17.748 -55.006 -20.923  1.00 66.57           C  
ATOM   1437  C   GLY A 182      19.006 -55.592 -21.530  1.00 33.32           C  
ATOM   1438  O   GLY A 182      19.303 -56.767 -21.343  1.00 55.21           O  
ATOM   1439  N   MET A 183      19.751 -54.771 -22.264  1.00 51.81           N  
ATOM   1440  CA  MET A 183      20.986 -55.234 -22.870  1.00 21.51           C  
ATOM   1441  C   MET A 183      22.164 -55.217 -21.895  1.00 49.42           C  
ATOM   1442  O   MET A 183      23.304 -55.397 -22.306  1.00 37.79           O  
ATOM   1443  CB  MET A 183      21.322 -54.398 -24.094  1.00 23.36           C  
ATOM   1444  CG  MET A 183      20.094 -53.963 -24.865  1.00 48.56           C  
ATOM   1445  SD  MET A 183      20.348 -53.838 -26.647  1.00 52.67           S  
ATOM   1446  CE  MET A 183      21.653 -52.631 -26.816  1.00 49.22           C  
ATOM   1447  N   GLN A 184      21.895 -54.985 -20.613  1.00 35.96           N  
ATOM   1448  CA  GLN A 184      22.938 -55.007 -19.580  1.00 45.49           C  
ATOM   1449  C   GLN A 184      23.964 -53.850 -19.599  1.00 38.28           C  
ATOM   1450  O   GLN A 184      24.967 -53.896 -18.893  1.00 64.95           O  
ATOM   1451  CB  GLN A 184      23.678 -56.346 -19.639  1.00 66.00           C  
ATOM   1452  CG  GLN A 184      22.753 -57.541 -19.671  1.00 42.97           C  
ATOM   1453  CD  GLN A 184      21.761 -57.531 -18.520  1.00 65.45           C  
ATOM   1454  OE1 GLN A 184      20.597 -57.186 -18.708  1.00 35.22           O  
ATOM   1455  NE2 GLN A 184      22.220 -57.899 -17.320  1.00 31.29           N  
ATOM   1456  N   CYS A 185      23.720 -52.809 -20.382  1.00 47.17           N  
ATOM   1457  CA  CYS A 185      24.681 -51.714 -20.461  1.00 35.57           C  
ATOM   1458  C   CYS A 185      24.390 -50.583 -19.497  1.00 56.33           C  
ATOM   1459  O   CYS A 185      25.291 -49.838 -19.122  1.00 82.38           O  
ATOM   1460  CB  CYS A 185      24.733 -51.170 -21.875  1.00 56.38           C  
ATOM   1461  SG  CYS A 185      25.338 -52.424 -22.942  1.00 55.32           S  
ATOM   1462  N   SER A 186      23.133 -50.444 -19.104  1.00 52.76           N  
ATOM   1463  CA  SER A 186      22.785 -49.452 -18.103  1.00 87.06           C  
ATOM   1464  C   SER A 186      22.114 -50.107 -16.909  1.00 31.43           C  
ATOM   1465  O   SER A 186      21.552 -51.192 -17.012  1.00 56.53           O  
ATOM   1466  CB  SER A 186      21.875 -48.390 -18.694  1.00 48.18           C  
ATOM   1467  OG  SER A 186      20.636 -48.957 -19.033  1.00 59.26           O  
ATOM   1468  N   CYS A 187      22.181 -49.438 -15.770  1.00 62.34           N  
ATOM   1469  CA  CYS A 187      21.661 -49.992 -14.537  1.00 33.61           C  
ATOM   1470  C   CYS A 187      20.397 -49.259 -14.075  1.00 40.70           C  
ATOM   1471  O   CYS A 187      20.297 -48.048 -14.198  1.00 59.48           O  
ATOM   1472  CB  CYS A 187      22.734 -49.894 -13.460  1.00 43.20           C  
ATOM   1473  SG  CYS A 187      24.067 -51.112 -13.562  1.00 49.95           S  
ATOM   1474  N   GLY A 188      19.438 -49.994 -13.531  1.00 41.01           N  
ATOM   1475  CA  GLY A 188      18.210 -49.393 -13.023  1.00 36.39           C  
ATOM   1476  C   GLY A 188      17.580 -50.199 -11.894  1.00 28.03           C  
ATOM   1477  O   GLY A 188      18.104 -51.219 -11.486  1.00 33.57           O  
ATOM   1478  N   ILE A 189      16.448 -49.735 -11.382  1.00 60.57           N  
ATOM   1479  CA  ILE A 189      15.760 -50.461 -10.330  1.00 37.84           C  
ATOM   1480  C   ILE A 189      15.363 -51.832 -10.845  1.00 59.46           C  
ATOM   1481  O   ILE A 189      15.095 -51.992 -12.033  1.00 51.95           O  
ATOM   1482  CB  ILE A 189      14.499 -49.719  -9.850  1.00 46.12           C  
ATOM   1483  CG1 ILE A 189      14.871 -48.551  -8.938  1.00 41.42           C  
ATOM   1484  CG2 ILE A 189      13.574 -50.656  -9.088  1.00 27.90           C  
ATOM   1485  CD1 ILE A 189      13.673 -47.935  -8.257  1.00 40.65           C  
ATOM   1486  N   ASP A 190      15.330 -52.815  -9.948  1.00 41.98           N  
ATOM   1487  CA  ASP A 190      14.955 -54.179 -10.306  1.00 40.74           C  
ATOM   1488  C   ASP A 190      13.485 -54.403  -9.991  1.00 79.18           C  
ATOM   1489  O   ASP A 190      13.111 -54.638  -8.832  1.00 59.85           O  
ATOM   1490  CB  ASP A 190      15.839 -55.198  -9.571  1.00 43.32           C  
ATOM   1491  CG  ASP A 190      15.324 -56.620  -9.697  1.00 34.18           C  
ATOM   1492  OD1 ASP A 190      15.771 -57.494  -8.918  1.00 60.25           O  
ATOM   1493  OD2 ASP A 190      14.464 -56.867 -10.570  1.00 66.64           O  
ATOM   1494  N   TYR A 191      12.655 -54.318 -11.030  1.00 38.00           N  
ATOM   1495  CA  TYR A 191      11.207 -54.466 -10.871  1.00 84.80           C  
ATOM   1496  C   TYR A 191      10.723 -55.704 -11.615  1.00 31.72           C  
ATOM   1497  O   TYR A 191       9.564 -55.786 -12.018  1.00187.48           O  
ATOM   1498  CB  TYR A 191      10.460 -53.207 -11.357  1.00 52.54           C  
ATOM   1499  CG  TYR A 191      10.748 -52.858 -12.798  1.00 29.91           C  
ATOM   1500  CD1 TYR A 191       9.939 -53.328 -13.820  1.00 82.06           C  
ATOM   1501  CD2 TYR A 191      11.844 -52.077 -13.139  1.00 54.43           C  
ATOM   1502  CE1 TYR A 191      10.204 -53.025 -15.145  1.00 58.54           C  
ATOM   1503  CE2 TYR A 191      12.121 -51.767 -14.460  1.00 42.65           C  
ATOM   1504  CZ  TYR A 191      11.296 -52.244 -15.463  1.00126.16           C  
ATOM   1505  OH  TYR A 191      11.555 -51.950 -16.790  1.00 64.96           O  
ATOM   1506  N   TYR A 192      11.619 -56.672 -11.786  1.00 66.44           N  
ATOM   1507  CA  TYR A 192      11.301 -57.888 -12.529  1.00 39.72           C  
ATOM   1508  C   TYR A 192      12.070 -59.112 -12.019  1.00 81.76           C  
ATOM   1509  O   TYR A 192      12.615 -59.901 -12.800  1.00 66.61           O  
ATOM   1510  CB  TYR A 192      11.585 -57.668 -14.013  1.00112.94           C  
ATOM   1511  CG  TYR A 192      12.933 -57.041 -14.273  1.00 51.73           C  
ATOM   1512  CD1 TYR A 192      13.080 -55.661 -14.330  1.00 87.74           C  
ATOM   1513  CD2 TYR A 192      14.064 -57.829 -14.449  1.00 30.41           C  
ATOM   1514  CE1 TYR A 192      14.316 -55.080 -14.565  1.00 43.08           C  
ATOM   1515  CE2 TYR A 192      15.305 -57.256 -14.685  1.00 91.66           C  
ATOM   1516  CZ  TYR A 192      15.425 -55.881 -14.742  1.00 89.05           C  
ATOM   1517  OH  TYR A 192      16.656 -55.307 -14.977  1.00135.15           O  
ATOM   1518  N   THR A 193      12.107 -59.256 -10.699  1.00 49.32           N  
ATOM   1519  CA  THR A 193      12.718 -60.404 -10.039  1.00 74.38           C  
ATOM   1520  C   THR A 193      12.218 -60.444  -8.608  1.00 29.88           C  
ATOM   1521  O   THR A 193      12.511 -59.543  -7.822  1.00112.77           O  
ATOM   1522  CB  THR A 193      14.253 -60.311  -9.995  1.00 35.16           C  
ATOM   1523  OG1 THR A 193      14.780 -60.357 -11.325  1.00 69.49           O  
ATOM   1524  CG2 THR A 193      14.820 -61.469  -9.187  1.00 68.47           C  
ATOM   1525  N   PRO A 194      11.455 -61.484  -8.256  1.00107.50           N  
ATOM   1526  CA  PRO A 194      10.961 -61.586  -6.880  1.00 26.55           C  
ATOM   1527  C   PRO A 194      12.111 -61.789  -5.891  1.00102.93           C  
ATOM   1528  O   PRO A 194      12.029 -62.647  -5.010  1.00160.45           O  
ATOM   1529  CB  PRO A 194      10.048 -62.820  -6.922  1.00 86.94           C  
ATOM   1530  CG  PRO A 194       9.754 -63.044  -8.394  1.00 49.35           C  
ATOM   1531  CD  PRO A 194      11.000 -62.601  -9.100  1.00 45.31           C  
ATOM   1532  N   HIS A 195      13.174 -61.001  -6.051  1.00 38.61           N  
ATOM   1533  CA  HIS A 195      14.349 -61.053  -5.174  1.00 51.67           C  
ATOM   1534  C   HIS A 195      13.912 -60.731  -3.749  1.00 24.66           C  
ATOM   1535  O   HIS A 195      13.644 -59.579  -3.411  1.00 39.25           O  
ATOM   1536  CB  HIS A 195      15.411 -60.060  -5.657  1.00 45.91           C  
ATOM   1537  CG  HIS A 195      16.788 -60.322  -5.129  1.00 93.41           C  
ATOM   1538  ND1 HIS A 195      17.366 -59.551  -4.143  1.00 60.14           N  
ATOM   1539  CD2 HIS A 195      17.709 -61.259  -5.463  1.00 36.61           C  
ATOM   1540  CE1 HIS A 195      18.582 -60.004  -3.891  1.00 32.52           C  
ATOM   1541  NE2 HIS A 195      18.812 -61.043  -4.675  1.00 99.93           N  
ATOM   1542  N   GLU A 196      13.839 -61.763  -2.918  1.00 50.17           N  
ATOM   1543  CA  GLU A 196      13.214 -61.641  -1.607  1.00 28.57           C  
ATOM   1544  C   GLU A 196      14.078 -60.983  -0.534  1.00 39.10           C  
ATOM   1545  O   GLU A 196      13.570 -60.210   0.274  1.00 34.09           O  
ATOM   1546  CB  GLU A 196      12.739 -63.013  -1.126  1.00106.65           C  
ATOM   1547  CG  GLU A 196      11.769 -63.682  -2.078  1.00 19.69           C  
ATOM   1548  CD  GLU A 196      11.264 -65.002  -1.540  1.00114.65           C  
ATOM   1549  OE1 GLU A 196      11.986 -65.633  -0.738  1.00140.73           O  
ATOM   1550  OE2 GLU A 196      10.147 -65.408  -1.921  1.00150.27           O  
ATOM   1551  N   GLU A 197      15.372 -61.280  -0.511  1.00150.47           N  
ATOM   1552  CA  GLU A 197      16.232 -60.678   0.503  1.00 38.29           C  
ATOM   1553  C   GLU A 197      16.237 -59.150   0.392  1.00 54.15           C  
ATOM   1554  O   GLU A 197      16.964 -58.471   1.114  1.00 66.60           O  
ATOM   1555  CB  GLU A 197      17.656 -61.265   0.469  1.00 81.68           C  
ATOM   1556  CG  GLU A 197      18.308 -61.362  -0.911  1.00139.66           C  
ATOM   1557  CD  GLU A 197      17.845 -62.571  -1.721  1.00159.24           C  
ATOM   1558  OE1 GLU A 197      16.622 -62.737  -1.911  1.00 79.26           O  
ATOM   1559  OE2 GLU A 197      18.709 -63.351  -2.184  1.00 63.76           O  
ATOM   1560  N   THR A 198      15.412 -58.612  -0.503  1.00 51.89           N  
ATOM   1561  CA  THR A 198      15.334 -57.160  -0.686  1.00 61.21           C  
ATOM   1562  C   THR A 198      13.911 -56.617  -0.873  1.00 66.71           C  
ATOM   1563  O   THR A 198      13.717 -55.407  -0.956  1.00 27.13           O  
ATOM   1564  CB  THR A 198      16.225 -56.685  -1.845  1.00 10.60           C  
ATOM   1565  OG1 THR A 198      15.966 -57.478  -3.010  1.00 77.65           O  
ATOM   1566  CG2 THR A 198      17.678 -56.848  -1.488  1.00 30.92           C  
ATOM   1567  N   ASN A 199      12.927 -57.508  -0.933  1.00 20.84           N  
ATOM   1568  CA  ASN A 199      11.519 -57.107  -1.005  1.00 26.45           C  
ATOM   1569  C   ASN A 199      11.176 -56.299  -2.237  1.00 77.32           C  
ATOM   1570  O   ASN A 199      10.455 -55.306  -2.150  1.00 41.59           O  
ATOM   1571  CB  ASN A 199      11.115 -56.310   0.227  1.00 22.61           C  
ATOM   1572  CG  ASN A 199      11.392 -57.050   1.509  1.00 17.87           C  
ATOM   1573  OD1 ASN A 199      12.406 -57.732   1.634  1.00 39.55           O  
ATOM   1574  ND2 ASN A 199      10.496 -56.917   2.473  1.00 43.19           N  
ATOM   1575  N   ASN A 200      11.696 -56.728  -3.380  1.00 17.25           N  
ATOM   1576  CA  ASN A 200      11.406 -56.085  -4.647  1.00 70.35           C  
ATOM   1577  C   ASN A 200       9.911 -55.838  -4.874  1.00 16.45           C  
ATOM   1578  O   ASN A 200       9.522 -54.908  -5.587  1.00 74.12           O  
ATOM   1579  CB  ASN A 200      12.025 -56.904  -5.784  1.00 16.06           C  
ATOM   1580  CG  ASN A 200      13.528 -56.902  -5.718  1.00 85.64           C  
ATOM   1581  OD1 ASN A 200      14.096 -56.602  -4.667  1.00 20.26           O  
ATOM   1582  ND2 ASN A 200      14.187 -57.221  -6.831  1.00 44.99           N  
ATOM   1583  N   GLU A 201       9.076 -56.669  -4.262  1.00 37.13           N  
ATOM   1584  CA  GLU A 201       7.641 -56.537  -4.441  1.00 25.50           C  
ATOM   1585  C   GLU A 201       7.083 -55.297  -3.730  1.00 19.64           C  
ATOM   1586  O   GLU A 201       6.548 -54.397  -4.382  1.00 70.44           O  
ATOM   1587  CB  GLU A 201       6.929 -57.811  -4.005  1.00 31.73           C  
ATOM   1588  CG  GLU A 201       5.424 -57.744  -4.104  1.00 34.10           C  
ATOM   1589  CD  GLU A 201       4.787 -59.108  -4.040  1.00 49.99           C  
ATOM   1590  OE1 GLU A 201       5.084 -59.936  -4.926  1.00110.32           O  
ATOM   1591  OE2 GLU A 201       3.990 -59.353  -3.111  1.00 53.95           O  
ATOM   1592  N   SER A 202       7.213 -55.234  -2.408  1.00 49.33           N  
ATOM   1593  CA  SER A 202       6.704 -54.071  -1.681  1.00 32.60           C  
ATOM   1594  C   SER A 202       7.231 -52.781  -2.293  1.00 37.43           C  
ATOM   1595  O   SER A 202       6.547 -51.763  -2.292  1.00 39.74           O  
ATOM   1596  CB  SER A 202       7.038 -54.133  -0.178  1.00 10.00           C  
ATOM   1597  OG  SER A 202       8.434 -54.193   0.050  1.00 61.29           O  
ATOM   1598  N   PHE A 203       8.444 -52.816  -2.827  1.00 24.78           N  
ATOM   1599  CA  PHE A 203       9.018 -51.590  -3.353  1.00 59.00           C  
ATOM   1600  C   PHE A 203       8.323 -51.144  -4.638  1.00 29.83           C  
ATOM   1601  O   PHE A 203       8.006 -49.967  -4.808  1.00 36.67           O  
ATOM   1602  CB  PHE A 203      10.522 -51.730  -3.570  1.00 15.19           C  
ATOM   1603  CG  PHE A 203      11.196 -50.433  -3.880  1.00 36.52           C  
ATOM   1604  CD1 PHE A 203      11.473 -49.525  -2.870  1.00 19.43           C  
ATOM   1605  CD2 PHE A 203      11.542 -50.110  -5.183  1.00 78.49           C  
ATOM   1606  CE1 PHE A 203      12.094 -48.324  -3.156  1.00 86.64           C  
ATOM   1607  CE2 PHE A 203      12.163 -48.909  -5.479  1.00 11.84           C  
ATOM   1608  CZ  PHE A 203      12.439 -48.014  -4.466  1.00 36.62           C  
ATOM   1609  N   VAL A 204       8.072 -52.092  -5.532  1.00 36.87           N  
ATOM   1610  CA  VAL A 204       7.470 -51.775  -6.821  1.00 58.35           C  
ATOM   1611  C   VAL A 204       6.051 -51.238  -6.657  1.00 71.19           C  
ATOM   1612  O   VAL A 204       5.592 -50.403  -7.436  1.00 26.60           O  
ATOM   1613  CB  VAL A 204       7.488 -52.987  -7.770  1.00 48.88           C  
ATOM   1614  CG1 VAL A 204       6.710 -52.679  -9.026  1.00 34.03           C  
ATOM   1615  CG2 VAL A 204       8.921 -53.344  -8.120  1.00 43.75           C  
ATOM   1616  N   ILE A 205       5.355 -51.719  -5.637  1.00 16.59           N  
ATOM   1617  CA  ILE A 205       4.030 -51.211  -5.343  1.00 24.78           C  
ATOM   1618  C   ILE A 205       4.170 -49.793  -4.809  1.00 47.74           C  
ATOM   1619  O   ILE A 205       3.461 -48.874  -5.230  1.00 41.41           O  
ATOM   1620  CB  ILE A 205       3.318 -52.086  -4.326  1.00 21.38           C  
ATOM   1621  CG1 ILE A 205       3.186 -53.510  -4.872  1.00 24.45           C  
ATOM   1622  CG2 ILE A 205       1.960 -51.501  -3.983  1.00 17.91           C  
ATOM   1623  CD1 ILE A 205       2.391 -54.419  -3.979  1.00 11.86           C  
ATOM   1624  N   TYR A 206       5.107 -49.627  -3.886  1.00 25.44           N  
ATOM   1625  CA  TYR A 206       5.452 -48.321  -3.360  1.00 46.41           C  
ATOM   1626  C   TYR A 206       5.777 -47.353  -4.491  1.00 23.67           C  
ATOM   1627  O   TYR A 206       5.265 -46.225  -4.555  1.00 30.58           O  
ATOM   1628  CB  TYR A 206       6.655 -48.445  -2.435  1.00 17.15           C  
ATOM   1629  CG  TYR A 206       7.316 -47.132  -2.140  1.00 69.30           C  
ATOM   1630  CD1 TYR A 206       6.767 -46.233  -1.227  1.00 21.07           C  
ATOM   1631  CD2 TYR A 206       8.492 -46.787  -2.779  1.00 13.15           C  
ATOM   1632  CE1 TYR A 206       7.384 -45.022  -0.974  1.00 69.47           C  
ATOM   1633  CE2 TYR A 206       9.116 -45.583  -2.535  1.00 55.20           C  
ATOM   1634  CZ  TYR A 206       8.563 -44.706  -1.633  1.00 23.46           C  
ATOM   1635  OH  TYR A 206       9.199 -43.512  -1.399  1.00 64.54           O  
ATOM   1636  N   MET A 207       6.639 -47.797  -5.388  1.00 32.65           N  
ATOM   1637  CA  MET A 207       7.003 -46.990  -6.542  1.00 19.53           C  
ATOM   1638  C   MET A 207       5.795 -46.692  -7.418  1.00 57.53           C  
ATOM   1639  O   MET A 207       5.591 -45.553  -7.850  1.00 24.27           O  
ATOM   1640  CB  MET A 207       8.073 -47.709  -7.339  1.00 38.32           C  
ATOM   1641  CG  MET A 207       9.462 -47.311  -6.928  1.00 45.62           C  
ATOM   1642  SD  MET A 207      10.028 -46.065  -8.075  1.00 78.94           S  
ATOM   1643  CE  MET A 207      10.089 -47.051  -9.587  1.00 50.54           C  
ATOM   1644  N   PHE A 208       4.995 -47.722  -7.670  1.00 21.21           N  
ATOM   1645  CA  PHE A 208       3.796 -47.573  -8.474  1.00 20.01           C  
ATOM   1646  C   PHE A 208       2.846 -46.577  -7.838  1.00 44.68           C  
ATOM   1647  O   PHE A 208       2.458 -45.595  -8.471  1.00 26.47           O  
ATOM   1648  CB  PHE A 208       3.092 -48.915  -8.634  1.00 28.21           C  
ATOM   1649  CG  PHE A 208       1.946 -48.881  -9.597  1.00 50.97           C  
ATOM   1650  CD1 PHE A 208       2.173 -48.938 -10.969  1.00 35.52           C  
ATOM   1651  CD2 PHE A 208       0.641 -48.795  -9.135  1.00 24.99           C  
ATOM   1652  CE1 PHE A 208       1.117 -48.909 -11.865  1.00 47.91           C  
ATOM   1653  CE2 PHE A 208      -0.422 -48.759 -10.024  1.00 32.37           C  
ATOM   1654  CZ  PHE A 208      -0.182 -48.817 -11.392  1.00 56.96           C  
ATOM   1655  N   VAL A 209       2.478 -46.835  -6.583  1.00 24.72           N  
ATOM   1656  CA  VAL A 209       1.514 -45.991  -5.877  1.00 17.28           C  
ATOM   1657  C   VAL A 209       2.009 -44.566  -5.632  1.00 61.16           C  
ATOM   1658  O   VAL A 209       1.357 -43.597  -6.029  1.00 33.57           O  
ATOM   1659  CB  VAL A 209       1.111 -46.591  -4.521  1.00 36.17           C  
ATOM   1660  CG1 VAL A 209       0.341 -45.566  -3.716  1.00 14.63           C  
ATOM   1661  CG2 VAL A 209       0.286 -47.857  -4.715  1.00 27.57           C  
ATOM   1662  N   VAL A 210       3.160 -44.442  -4.978  1.00 33.13           N  
ATOM   1663  CA  VAL A 210       3.640 -43.129  -4.554  1.00 32.46           C  
ATOM   1664  C   VAL A 210       4.325 -42.322  -5.649  1.00 34.83           C  
ATOM   1665  O   VAL A 210       4.209 -41.097  -5.659  1.00 51.30           O  
ATOM   1666  CB  VAL A 210       4.582 -43.211  -3.318  1.00 55.34           C  
ATOM   1667  CG1 VAL A 210       5.221 -41.860  -3.043  1.00 14.50           C  
ATOM   1668  CG2 VAL A 210       3.817 -43.661  -2.101  1.00 19.79           C  
ATOM   1669  N   HIS A 211       5.039 -42.979  -6.564  1.00 35.32           N  
ATOM   1670  CA  HIS A 211       5.783 -42.221  -7.583  1.00 43.60           C  
ATOM   1671  C   HIS A 211       5.211 -42.284  -8.996  1.00 29.34           C  
ATOM   1672  O   HIS A 211       5.859 -41.851  -9.947  1.00 38.36           O  
ATOM   1673  CB  HIS A 211       7.270 -42.585  -7.589  1.00 26.28           C  
ATOM   1674  CG  HIS A 211       7.936 -42.402  -6.262  1.00 47.25           C  
ATOM   1675  ND1 HIS A 211       8.545 -41.225  -5.890  1.00 48.40           N  
ATOM   1676  CD2 HIS A 211       8.081 -43.248  -5.214  1.00 81.41           C  
ATOM   1677  CE1 HIS A 211       9.039 -41.352  -4.672  1.00 52.09           C  
ATOM   1678  NE2 HIS A 211       8.774 -42.572  -4.241  1.00 37.61           N  
ATOM   1679  N   PHE A 212       4.009 -42.831  -9.136  1.00 43.63           N  
ATOM   1680  CA  PHE A 212       3.325 -42.777 -10.422  1.00 46.19           C  
ATOM   1681  C   PHE A 212       1.869 -42.347 -10.291  1.00 68.05           C  
ATOM   1682  O   PHE A 212       1.468 -41.332 -10.862  1.00 52.38           O  
ATOM   1683  CB  PHE A 212       3.407 -44.102 -11.175  1.00 30.05           C  
ATOM   1684  CG  PHE A 212       2.604 -44.107 -12.435  1.00 45.45           C  
ATOM   1685  CD1 PHE A 212       3.013 -43.359 -13.528  1.00 44.85           C  
ATOM   1686  CD2 PHE A 212       1.433 -44.838 -12.527  1.00 25.77           C  
ATOM   1687  CE1 PHE A 212       2.275 -43.348 -14.694  1.00 59.37           C  
ATOM   1688  CE2 PHE A 212       0.693 -44.831 -13.690  1.00 98.47           C  
ATOM   1689  CZ  PHE A 212       1.114 -44.082 -14.776  1.00 42.87           C  
ATOM   1690  N   ILE A 213       1.087 -43.129  -9.548  1.00 18.43           N  
ATOM   1691  CA  ILE A 213      -0.337 -42.845  -9.351  1.00 48.01           C  
ATOM   1692  C   ILE A 213      -0.552 -41.449  -8.760  1.00 61.74           C  
ATOM   1693  O   ILE A 213      -1.222 -40.603  -9.360  1.00 47.70           O  
ATOM   1694  CB  ILE A 213      -1.018 -43.914  -8.459  1.00 44.90           C  
ATOM   1695  CG1 ILE A 213      -1.016 -45.270  -9.155  1.00 36.20           C  
ATOM   1696  CG2 ILE A 213      -2.446 -43.551  -8.199  1.00 14.89           C  
ATOM   1697  CD1 ILE A 213      -1.772 -45.256 -10.469  1.00 53.63           C  
ATOM   1698  N   ILE A 214       0.021 -41.203  -7.589  1.00 29.20           N  
ATOM   1699  CA  ILE A 214      -0.100 -39.891  -6.957  1.00 49.14           C  
ATOM   1700  C   ILE A 214       0.317 -38.748  -7.893  1.00 25.96           C  
ATOM   1701  O   ILE A 214      -0.508 -37.903  -8.236  1.00 68.40           O  
ATOM   1702  CB  ILE A 214       0.680 -39.828  -5.643  1.00 44.89           C  
ATOM   1703  CG1 ILE A 214      -0.080 -40.577  -4.558  1.00 21.69           C  
ATOM   1704  CG2 ILE A 214       0.878 -38.403  -5.206  1.00 19.63           C  
ATOM   1705  CD1 ILE A 214       0.632 -40.566  -3.246  1.00 31.27           C  
ATOM   1706  N   PRO A 215       1.594 -38.710  -8.308  1.00 47.98           N  
ATOM   1707  CA  PRO A 215       1.960 -37.664  -9.260  1.00 40.56           C  
ATOM   1708  C   PRO A 215       0.907 -37.480 -10.347  1.00 31.58           C  
ATOM   1709  O   PRO A 215       0.556 -36.341 -10.673  1.00 77.45           O  
ATOM   1710  CB  PRO A 215       3.260 -38.184  -9.870  1.00 20.36           C  
ATOM   1711  CG  PRO A 215       3.879 -38.982  -8.770  1.00 55.05           C  
ATOM   1712  CD  PRO A 215       2.742 -39.562  -7.954  1.00 26.43           C  
ATOM   1713  N   LEU A 216       0.403 -38.583 -10.899  1.00 57.45           N  
ATOM   1714  CA  LEU A 216      -0.581 -38.505 -11.981  1.00 48.41           C  
ATOM   1715  C   LEU A 216      -1.888 -37.875 -11.502  1.00 57.14           C  
ATOM   1716  O   LEU A 216      -2.469 -37.029 -12.186  1.00 55.12           O  
ATOM   1717  CB  LEU A 216      -0.832 -39.878 -12.611  1.00 42.74           C  
ATOM   1718  CG  LEU A 216      -1.780 -39.920 -13.813  1.00 38.90           C  
ATOM   1719  CD1 LEU A 216      -1.647 -41.227 -14.559  1.00 68.57           C  
ATOM   1720  CD2 LEU A 216      -3.223 -39.712 -13.369  1.00 89.96           C  
ATOM   1721  N   ILE A 217      -2.347 -38.281 -10.326  1.00 41.58           N  
ATOM   1722  CA  ILE A 217      -3.555 -37.691  -9.758  1.00 51.77           C  
ATOM   1723  C   ILE A 217      -3.368 -36.190  -9.494  1.00 47.36           C  
ATOM   1724  O   ILE A 217      -4.162 -35.368  -9.958  1.00 29.19           O  
ATOM   1725  CB  ILE A 217      -3.983 -38.420  -8.476  1.00 27.89           C  
ATOM   1726  CG1 ILE A 217      -4.559 -39.794  -8.822  1.00 39.90           C  
ATOM   1727  CG2 ILE A 217      -5.003 -37.611  -7.722  1.00 12.29           C  
ATOM   1728  CD1 ILE A 217      -4.844 -40.665  -7.610  1.00 34.22           C  
ATOM   1729  N   VAL A 218      -2.313 -35.837  -8.762  1.00 61.08           N  
ATOM   1730  CA  VAL A 218      -2.024 -34.433  -8.466  1.00 41.61           C  
ATOM   1731  C   VAL A 218      -1.999 -33.583  -9.725  1.00 29.56           C  
ATOM   1732  O   VAL A 218      -2.703 -32.579  -9.798  1.00 34.54           O  
ATOM   1733  CB  VAL A 218      -0.683 -34.247  -7.753  1.00 43.43           C  
ATOM   1734  CG1 VAL A 218      -0.323 -32.785  -7.723  1.00 25.75           C  
ATOM   1735  CG2 VAL A 218      -0.753 -34.785  -6.357  1.00 25.38           C  
ATOM   1736  N   ILE A 219      -1.186 -33.982 -10.706  1.00 30.62           N  
ATOM   1737  CA  ILE A 219      -1.117 -33.269 -11.990  1.00 47.44           C  
ATOM   1738  C   ILE A 219      -2.483 -33.043 -12.643  1.00 25.72           C  
ATOM   1739  O   ILE A 219      -2.839 -31.910 -12.959  1.00 74.69           O  
ATOM   1740  CB  ILE A 219      -0.213 -33.977 -13.005  1.00 28.92           C  
ATOM   1741  CG1 ILE A 219       1.251 -33.729 -12.666  1.00 40.03           C  
ATOM   1742  CG2 ILE A 219      -0.502 -33.465 -14.408  1.00 19.61           C  
ATOM   1743  CD1 ILE A 219       2.210 -34.347 -13.639  1.00 26.11           C  
ATOM   1744  N   PHE A 220      -3.237 -34.121 -12.844  1.00 28.87           N  
ATOM   1745  CA  PHE A 220      -4.573 -34.034 -13.440  1.00 75.20           C  
ATOM   1746  C   PHE A 220      -5.514 -33.094 -12.702  1.00 31.74           C  
ATOM   1747  O   PHE A 220      -6.189 -32.272 -13.326  1.00 49.74           O  
ATOM   1748  CB  PHE A 220      -5.217 -35.414 -13.561  1.00 26.80           C  
ATOM   1749  CG  PHE A 220      -5.157 -35.976 -14.941  1.00 61.98           C  
ATOM   1750  CD1 PHE A 220      -4.051 -36.689 -15.370  1.00 76.93           C  
ATOM   1751  CD2 PHE A 220      -6.208 -35.781 -15.819  1.00 68.85           C  
ATOM   1752  CE1 PHE A 220      -3.996 -37.210 -16.656  1.00 34.78           C  
ATOM   1753  CE2 PHE A 220      -6.162 -36.295 -17.101  1.00 47.84           C  
ATOM   1754  CZ  PHE A 220      -5.053 -37.012 -17.521  1.00106.66           C  
ATOM   1755  N   PHE A 221      -5.562 -33.222 -11.379  1.00 34.04           N  
ATOM   1756  CA  PHE A 221      -6.401 -32.361 -10.547  1.00 36.22           C  
ATOM   1757  C   PHE A 221      -6.017 -30.884 -10.675  1.00 31.58           C  
ATOM   1758  O   PHE A 221      -6.868 -30.037 -10.926  1.00 51.95           O  
ATOM   1759  CB  PHE A 221      -6.302 -32.808  -9.093  1.00 26.76           C  
ATOM   1760  CG  PHE A 221      -6.955 -31.875  -8.113  1.00 27.60           C  
ATOM   1761  CD1 PHE A 221      -8.217 -32.141  -7.613  1.00 23.01           C  
ATOM   1762  CD2 PHE A 221      -6.295 -30.743  -7.668  1.00 17.09           C  
ATOM   1763  CE1 PHE A 221      -8.807 -31.283  -6.694  1.00 33.99           C  
ATOM   1764  CE2 PHE A 221      -6.884 -29.883  -6.750  1.00 42.91           C  
ATOM   1765  CZ  PHE A 221      -8.135 -30.153  -6.266  1.00 10.00           C  
ATOM   1766  N   CYS A 222      -4.733 -30.583 -10.507  1.00 33.70           N  
ATOM   1767  CA  CYS A 222      -4.260 -29.208 -10.558  1.00 26.79           C  
ATOM   1768  C   CYS A 222      -4.512 -28.568 -11.900  1.00 54.53           C  
ATOM   1769  O   CYS A 222      -5.077 -27.481 -11.981  1.00 32.03           O  
ATOM   1770  CB  CYS A 222      -2.769 -29.145 -10.260  1.00 56.82           C  
ATOM   1771  SG  CYS A 222      -2.397 -29.454  -8.540  1.00 45.93           S  
ATOM   1772  N   TYR A 223      -4.075 -29.231 -12.962  1.00 33.63           N  
ATOM   1773  CA  TYR A 223      -4.300 -28.682 -14.291  1.00 35.04           C  
ATOM   1774  C   TYR A 223      -5.780 -28.717 -14.650  1.00 30.46           C  
ATOM   1775  O   TYR A 223      -6.268 -27.840 -15.358  1.00 55.00           O  
ATOM   1776  CB  TYR A 223      -3.439 -29.377 -15.349  1.00 32.94           C  
ATOM   1777  CG  TYR A 223      -2.011 -28.898 -15.334  1.00 47.99           C  
ATOM   1778  CD1 TYR A 223      -0.948 -29.790 -15.330  1.00 22.05           C  
ATOM   1779  CD2 TYR A 223      -1.725 -27.543 -15.303  1.00 40.41           C  
ATOM   1780  CE1 TYR A 223       0.370 -29.332 -15.313  1.00 35.30           C  
ATOM   1781  CE2 TYR A 223      -0.423 -27.082 -15.283  1.00 70.30           C  
ATOM   1782  CZ  TYR A 223       0.619 -27.973 -15.289  1.00 36.46           C  
ATOM   1783  OH  TYR A 223       1.907 -27.495 -15.268  1.00 39.11           O  
ATOM   1784  N   GLY A 224      -6.490 -29.726 -14.152  1.00 31.44           N  
ATOM   1785  CA  GLY A 224      -7.924 -29.825 -14.381  1.00 24.48           C  
ATOM   1786  C   GLY A 224      -8.603 -28.548 -13.931  1.00 56.56           C  
ATOM   1787  O   GLY A 224      -9.255 -27.864 -14.718  1.00 45.13           O  
ATOM   1788  N   GLN A 225      -8.440 -28.220 -12.657  1.00 18.81           N  
ATOM   1789  CA  GLN A 225      -8.966 -26.972 -12.110  1.00 53.98           C  
ATOM   1790  C   GLN A 225      -8.500 -25.744 -12.900  1.00 33.20           C  
ATOM   1791  O   GLN A 225      -9.307 -24.919 -13.326  1.00 74.06           O  
ATOM   1792  CB  GLN A 225      -8.527 -26.818 -10.660  1.00 10.00           C  
ATOM   1793  CG  GLN A 225      -8.679 -28.069  -9.838  1.00 25.02           C  
ATOM   1794  CD  GLN A 225     -10.127 -28.453  -9.644  1.00 47.14           C  
ATOM   1795  OE1 GLN A 225     -10.902 -27.703  -9.054  1.00 26.26           O  
ATOM   1796  NE2 GLN A 225     -10.501 -29.631 -10.135  1.00 45.17           N  
ATOM   1797  N   LEU A 226      -7.191 -25.622 -13.084  1.00 42.41           N  
ATOM   1798  CA  LEU A 226      -6.636 -24.453 -13.743  1.00 65.34           C  
ATOM   1799  C   LEU A 226      -7.354 -24.192 -15.066  1.00 39.24           C  
ATOM   1800  O   LEU A 226      -7.680 -23.045 -15.379  1.00 67.73           O  
ATOM   1801  CB  LEU A 226      -5.119 -24.595 -13.931  1.00 35.07           C  
ATOM   1802  CG  LEU A 226      -4.315 -23.380 -14.416  1.00 44.79           C  
ATOM   1803  CD1 LEU A 226      -2.854 -23.521 -14.038  1.00 27.11           C  
ATOM   1804  CD2 LEU A 226      -4.456 -23.151 -15.924  1.00 18.35           C  
ATOM   1805  N   VAL A 227      -7.617 -25.246 -15.836  1.00 39.50           N  
ATOM   1806  CA  VAL A 227      -8.348 -25.082 -17.101  1.00 37.17           C  
ATOM   1807  C   VAL A 227      -9.798 -24.695 -16.838  1.00 39.41           C  
ATOM   1808  O   VAL A 227     -10.387 -23.920 -17.579  1.00 45.63           O  
ATOM   1809  CB  VAL A 227      -8.286 -26.335 -18.005  1.00 23.08           C  
ATOM   1810  CG1 VAL A 227      -9.350 -26.267 -19.084  1.00 32.33           C  
ATOM   1811  CG2 VAL A 227      -6.903 -26.468 -18.635  1.00 55.71           C  
ATOM   1812  N   PHE A 228     -10.372 -25.235 -15.773  1.00 38.35           N  
ATOM   1813  CA  PHE A 228     -11.723 -24.863 -15.402  1.00 65.87           C  
ATOM   1814  C   PHE A 228     -11.766 -23.357 -15.135  1.00 37.77           C  
ATOM   1815  O   PHE A 228     -12.371 -22.601 -15.896  1.00 50.59           O  
ATOM   1816  CB  PHE A 228     -12.167 -25.664 -14.181  1.00 17.94           C  
ATOM   1817  CG  PHE A 228     -13.580 -25.415 -13.775  1.00 35.26           C  
ATOM   1818  CD1 PHE A 228     -14.630 -25.923 -14.528  1.00 47.08           C  
ATOM   1819  CD2 PHE A 228     -13.864 -24.684 -12.632  1.00 43.76           C  
ATOM   1820  CE1 PHE A 228     -15.947 -25.697 -14.151  1.00 27.24           C  
ATOM   1821  CE2 PHE A 228     -15.175 -24.461 -12.244  1.00 34.11           C  
ATOM   1822  CZ  PHE A 228     -16.218 -24.969 -13.009  1.00 29.44           C  
ATOM   1823  N   THR A 229     -11.108 -22.935 -14.059  1.00 32.70           N  
ATOM   1824  CA  THR A 229     -10.973 -21.521 -13.702  1.00 44.21           C  
ATOM   1825  C   THR A 229     -10.774 -20.582 -14.902  1.00 12.26           C  
ATOM   1826  O   THR A 229     -11.403 -19.527 -14.989  1.00 39.19           O  
ATOM   1827  CB  THR A 229      -9.809 -21.327 -12.689  1.00 19.14           C  
ATOM   1828  OG1 THR A 229     -10.218 -21.784 -11.397  1.00 36.13           O  
ATOM   1829  CG2 THR A 229      -9.409 -19.876 -12.571  1.00 15.28           C  
ATOM   1830  N   VAL A 230      -9.903 -20.965 -15.828  1.00 51.94           N  
ATOM   1831  CA  VAL A 230      -9.595 -20.107 -16.968  1.00 15.54           C  
ATOM   1832  C   VAL A 230     -10.747 -20.017 -17.977  1.00 72.79           C  
ATOM   1833  O   VAL A 230     -11.114 -18.930 -18.437  1.00 33.01           O  
ATOM   1834  CB  VAL A 230      -8.267 -20.536 -17.642  1.00 56.76           C  
ATOM   1835  CG1 VAL A 230      -8.190 -20.071 -19.097  1.00 21.32           C  
ATOM   1836  CG2 VAL A 230      -7.098 -19.990 -16.845  1.00 20.66           C  
ATOM   1837  N   LYS A 231     -11.326 -21.162 -18.307  1.00 22.98           N  
ATOM   1838  CA  LYS A 231     -12.438 -21.201 -19.243  1.00 32.71           C  
ATOM   1839  C   LYS A 231     -13.671 -20.557 -18.619  1.00 38.61           C  
ATOM   1840  O   LYS A 231     -14.533 -20.018 -19.322  1.00 33.61           O  
ATOM   1841  CB  LYS A 231     -12.723 -22.646 -19.690  1.00 17.03           C  
ATOM   1842  CG  LYS A 231     -11.586 -23.273 -20.514  1.00 37.98           C  
ATOM   1843  CD  LYS A 231     -11.886 -24.708 -20.908  1.00 32.71           C  
ATOM   1844  CE  LYS A 231     -12.354 -24.820 -22.350  1.00 30.01           C  
ATOM   1845  NZ  LYS A 231     -11.212 -25.154 -23.244  1.00 29.00           N  
ATOM   1846  N   GLU A 232     -13.739 -20.612 -17.293  1.00 13.13           N  
ATOM   1847  CA  GLU A 232     -14.848 -20.032 -16.543  1.00 44.23           C  
ATOM   1848  C   GLU A 232     -14.758 -18.513 -16.512  1.00 18.10           C  
ATOM   1849  O   GLU A 232     -15.760 -17.810 -16.612  1.00 75.07           O  
ATOM   1850  CB  GLU A 232     -14.840 -20.567 -15.120  1.00 13.42           C  
ATOM   1851  CG  GLU A 232     -16.041 -20.178 -14.313  1.00 40.78           C  
ATOM   1852  CD  GLU A 232     -15.970 -20.722 -12.908  1.00 46.86           C  
ATOM   1853  OE1 GLU A 232     -14.868 -21.145 -12.501  1.00109.74           O  
ATOM   1854  OE2 GLU A 232     -17.009 -20.723 -12.213  1.00 85.81           O  
ATOM   1855  N   ALA A 233     -13.539 -18.014 -16.370  1.00 55.22           N  
ATOM   1856  CA  ALA A 233     -13.296 -16.589 -16.390  1.00 40.48           C  
ATOM   1857  C   ALA A 233     -13.514 -16.010 -17.793  1.00 31.34           C  
ATOM   1858  O   ALA A 233     -14.185 -14.990 -17.951  1.00 34.72           O  
ATOM   1859  CB  ALA A 233     -11.906 -16.313 -15.919  1.00 10.00           C  
ATOM   1860  N   ALA A 234     -12.945 -16.663 -18.803  1.00 24.75           N  
ATOM   1861  CA  ALA A 234     -13.095 -16.218 -20.187  1.00 24.10           C  
ATOM   1862  C   ALA A 234     -14.559 -16.099 -20.577  1.00 59.03           C  
ATOM   1863  O   ALA A 234     -14.990 -15.074 -21.104  1.00 25.58           O  
ATOM   1864  CB  ALA A 234     -12.389 -17.166 -21.126  1.00 44.34           C  
ATOM   1865  N   ALA A 235     -15.322 -17.155 -20.322  1.00 58.09           N  
ATOM   1866  CA  ALA A 235     -16.745 -17.152 -20.634  1.00 19.70           C  
ATOM   1867  C   ALA A 235     -17.398 -15.885 -20.110  1.00 33.51           C  
ATOM   1868  O   ALA A 235     -18.391 -15.412 -20.670  1.00 41.54           O  
ATOM   1869  CB  ALA A 235     -17.421 -18.379 -20.046  1.00 44.58           C  
ATOM   1870  N   GLN A 236     -16.830 -15.336 -19.038  1.00 38.45           N  
ATOM   1871  CA  GLN A 236     -17.371 -14.133 -18.403  1.00 44.40           C  
ATOM   1872  C   GLN A 236     -16.766 -12.831 -18.955  1.00 10.00           C  
ATOM   1873  O   GLN A 236     -17.067 -11.739 -18.467  1.00 47.51           O  
ATOM   1874  CB  GLN A 236     -17.187 -14.213 -16.890  1.00 10.00           C  
ATOM   1875  CG  GLN A 236     -18.077 -13.268 -16.099  1.00 74.72           C  
ATOM   1876  CD  GLN A 236     -19.482 -13.807 -15.909  1.00 10.00           C  
ATOM   1877  OE1 GLN A 236     -20.224 -13.341 -15.046  1.00115.76           O  
ATOM   1878  NE2 GLN A 236     -19.852 -14.795 -16.712  1.00 66.09           N  
ATOM   1879  N   GLN A 237     -15.923 -12.964 -19.977  1.00 32.99           N  
ATOM   1880  CA  GLN A 237     -15.337 -11.823 -20.674  1.00 30.12           C  
ATOM   1881  C   GLN A 237     -15.231 -12.097 -22.159  1.00 57.89           C  
ATOM   1882  O   GLN A 237     -14.163 -11.940 -22.752  1.00 20.23           O  
ATOM   1883  CB  GLN A 237     -13.935 -11.539 -20.170  1.00 11.50           C  
ATOM   1884  CG  GLN A 237     -13.863 -11.107 -18.745  1.00137.18           C  
ATOM   1885  CD  GLN A 237     -12.625 -10.302 -18.500  1.00 88.86           C  
ATOM   1886  OE1 GLN A 237     -12.122  -9.636 -19.410  1.00 40.63           O  
ATOM   1887  NE2 GLN A 237     -12.120 -10.348 -17.274  1.00 38.20           N  
ATOM   1888  N   GLN A 238     -16.333 -12.498 -22.769  1.00 36.07           N  
ATOM   1889  CA  GLN A 238     -16.269 -12.931 -24.148  1.00 13.61           C  
ATOM   1890  C   GLN A 238     -15.992 -11.777 -25.108  1.00 40.55           C  
ATOM   1891  O   GLN A 238     -15.622 -11.996 -26.265  1.00 31.02           O  
ATOM   1892  CB  GLN A 238     -17.548 -13.676 -24.504  1.00 47.20           C  
ATOM   1893  CG  GLN A 238     -17.847 -14.760 -23.497  1.00 23.13           C  
ATOM   1894  CD  GLN A 238     -18.791 -15.812 -24.015  1.00 13.00           C  
ATOM   1895  OE1 GLN A 238     -18.385 -16.947 -24.262  1.00 24.38           O  
ATOM   1896  NE2 GLN A 238     -20.061 -15.446 -24.186  1.00 56.64           N  
ATOM   1897  N   GLU A 239     -16.153 -10.551 -24.616  1.00 23.66           N  
ATOM   1898  CA  GLU A 239     -15.919  -9.358 -25.428  1.00 12.05           C  
ATOM   1899  C   GLU A 239     -14.426  -9.097 -25.627  1.00 35.07           C  
ATOM   1900  O   GLU A 239     -14.040  -8.257 -26.434  1.00 42.20           O  
ATOM   1901  CB  GLU A 239     -16.615  -8.121 -24.822  1.00 20.12           C  
ATOM   1902  CG  GLU A 239     -15.960  -7.526 -23.566  1.00 14.52           C  
ATOM   1903  CD  GLU A 239     -16.128  -8.384 -22.316  1.00 37.89           C  
ATOM   1904  OE1 GLU A 239     -16.143  -7.819 -21.190  1.00 23.30           O  
ATOM   1905  OE2 GLU A 239     -16.246  -9.621 -22.455  1.00 44.78           O  
ATOM   1906  N   SER A 240     -13.586  -9.822 -24.896  1.00 70.69           N  
ATOM   1907  CA  SER A 240     -12.141  -9.608 -24.969  1.00 37.64           C  
ATOM   1908  C   SER A 240     -11.432 -10.604 -25.877  1.00 24.11           C  
ATOM   1909  O   SER A 240     -11.044 -11.679 -25.430  1.00 38.79           O  
ATOM   1910  CB  SER A 240     -11.530  -9.669 -23.569  1.00 72.69           C  
ATOM   1911  OG  SER A 240     -10.120  -9.701 -23.645  1.00 63.21           O  
ATOM   1912  N   ALA A 241     -11.255 -10.241 -27.146  1.00 89.24           N  
ATOM   1913  CA  ALA A 241     -10.615 -11.126 -28.125  1.00 26.10           C  
ATOM   1914  C   ALA A 241      -9.360 -11.795 -27.576  1.00 46.98           C  
ATOM   1915  O   ALA A 241      -9.156 -12.994 -27.761  1.00 33.47           O  
ATOM   1916  CB  ALA A 241     -10.285 -10.361 -29.386  1.00 37.06           C  
ATOM   1917  N   THR A 242      -8.520 -11.021 -26.896  1.00 71.69           N  
ATOM   1918  CA  THR A 242      -7.261 -11.556 -26.382  1.00 42.08           C  
ATOM   1919  C   THR A 242      -7.492 -12.656 -25.342  1.00 20.35           C  
ATOM   1920  O   THR A 242      -6.883 -13.726 -25.414  1.00 56.26           O  
ATOM   1921  CB  THR A 242      -6.340 -10.449 -25.793  1.00 33.59           C  
ATOM   1922  OG1 THR A 242      -6.507 -10.371 -24.370  1.00 65.01           O  
ATOM   1923  CG2 THR A 242      -6.634  -9.093 -26.440  1.00 37.51           C  
ATOM   1924  N   THR A 243      -8.369 -12.394 -24.377  1.00 61.49           N  
ATOM   1925  CA  THR A 243      -8.647 -13.365 -23.322  1.00 27.05           C  
ATOM   1926  C   THR A 243      -9.057 -14.722 -23.888  1.00 78.04           C  
ATOM   1927  O   THR A 243      -8.593 -15.771 -23.429  1.00 34.28           O  
ATOM   1928  CB  THR A 243      -9.757 -12.889 -22.403  1.00 21.45           C  
ATOM   1929  OG1 THR A 243      -9.453 -11.573 -21.927  1.00 53.17           O  
ATOM   1930  CG2 THR A 243      -9.891 -13.841 -21.230  1.00 25.12           C  
ATOM   1931  N   GLN A 244      -9.939 -14.702 -24.880  1.00 30.42           N  
ATOM   1932  CA  GLN A 244     -10.365 -15.935 -25.513  1.00 54.86           C  
ATOM   1933  C   GLN A 244      -9.136 -16.640 -26.058  1.00 54.94           C  
ATOM   1934  O   GLN A 244      -9.025 -17.865 -25.968  1.00 58.57           O  
ATOM   1935  CB  GLN A 244     -11.397 -15.674 -26.618  1.00 29.73           C  
ATOM   1936  CG  GLN A 244     -12.627 -14.914 -26.138  1.00 20.80           C  
ATOM   1937  CD  GLN A 244     -13.089 -15.347 -24.751  1.00 72.67           C  
ATOM   1938  OE1 GLN A 244     -13.272 -16.534 -24.478  1.00 33.74           O  
ATOM   1939  NE2 GLN A 244     -13.283 -14.377 -23.870  1.00 36.30           N  
ATOM   1940  N   LYS A 245      -8.206 -15.861 -26.608  1.00 46.61           N  
ATOM   1941  CA  LYS A 245      -6.953 -16.417 -27.129  1.00 44.65           C  
ATOM   1942  C   LYS A 245      -6.062 -16.996 -26.018  1.00 34.35           C  
ATOM   1943  O   LYS A 245      -5.578 -18.126 -26.124  1.00 35.11           O  
ATOM   1944  CB  LYS A 245      -6.200 -15.383 -27.970  1.00 40.20           C  
ATOM   1945  CG  LYS A 245      -4.998 -15.958 -28.698  1.00105.60           C  
ATOM   1946  CD  LYS A 245      -4.837 -15.362 -30.088  1.00126.45           C  
ATOM   1947  CE  LYS A 245      -5.910 -15.887 -31.034  1.00124.25           C  
ATOM   1948  NZ  LYS A 245      -5.580 -15.634 -32.466  1.00 86.23           N  
ATOM   1949  N   ALA A 246      -5.854 -16.236 -24.947  1.00 28.52           N  
ATOM   1950  CA  ALA A 246      -5.116 -16.765 -23.801  1.00 16.46           C  
ATOM   1951  C   ALA A 246      -5.729 -18.066 -23.293  1.00 85.27           C  
ATOM   1952  O   ALA A 246      -5.011 -19.004 -22.922  1.00 32.04           O  
ATOM   1953  CB  ALA A 246      -5.060 -15.753 -22.694  1.00 32.68           C  
ATOM   1954  N   GLU A 247      -7.059 -18.115 -23.280  1.00 29.29           N  
ATOM   1955  CA  GLU A 247      -7.773 -19.285 -22.782  1.00 26.68           C  
ATOM   1956  C   GLU A 247      -7.505 -20.500 -23.671  1.00 50.63           C  
ATOM   1957  O   GLU A 247      -7.192 -21.587 -23.177  1.00 31.02           O  
ATOM   1958  CB  GLU A 247      -9.271 -18.982 -22.662  1.00 62.64           C  
ATOM   1959  CG  GLU A 247     -10.140 -20.170 -22.273  1.00 29.62           C  
ATOM   1960  CD  GLU A 247     -10.499 -21.045 -23.466  1.00126.54           C  
ATOM   1961  OE1 GLU A 247     -10.465 -22.287 -23.327  1.00 54.79           O  
ATOM   1962  OE2 GLU A 247     -10.811 -20.490 -24.546  1.00 71.71           O  
ATOM   1963  N   LYS A 248      -7.614 -20.305 -24.982  1.00 32.08           N  
ATOM   1964  CA  LYS A 248      -7.340 -21.363 -25.944  1.00 24.24           C  
ATOM   1965  C   LYS A 248      -5.927 -21.878 -25.700  1.00 31.39           C  
ATOM   1966  O   LYS A 248      -5.709 -23.072 -25.478  1.00 49.36           O  
ATOM   1967  CB  LYS A 248      -7.435 -20.817 -27.368  1.00 41.00           C  
ATOM   1968  CG  LYS A 248      -8.430 -21.527 -28.272  1.00 69.80           C  
ATOM   1969  CD  LYS A 248      -9.839 -20.952 -28.081  1.00 48.37           C  
ATOM   1970  CE  LYS A 248     -10.830 -21.513 -29.099  1.00 31.12           C  
ATOM   1971  NZ  LYS A 248     -12.227 -21.096 -28.781  1.00 91.60           N  
ATOM   1972  N   GLU A 249      -4.970 -20.956 -25.730  1.00 59.11           N  
ATOM   1973  CA  GLU A 249      -3.558 -21.282 -25.550  1.00 25.74           C  
ATOM   1974  C   GLU A 249      -3.300 -22.114 -24.299  1.00 75.68           C  
ATOM   1975  O   GLU A 249      -2.666 -23.168 -24.371  1.00 36.11           O  
ATOM   1976  CB  GLU A 249      -2.732 -19.996 -25.504  1.00 59.16           C  
ATOM   1977  CG  GLU A 249      -1.234 -20.214 -25.386  1.00120.64           C  
ATOM   1978  CD  GLU A 249      -0.449 -18.932 -25.608  1.00187.59           C  
ATOM   1979  OE1 GLU A 249       0.796 -19.015 -25.751  1.00 72.12           O  
ATOM   1980  OE2 GLU A 249      -1.084 -17.848 -25.646  1.00 94.99           O  
ATOM   1981  N   VAL A 250      -3.785 -21.642 -23.153  1.00 33.78           N  
ATOM   1982  CA  VAL A 250      -3.546 -22.345 -21.904  1.00 12.03           C  
ATOM   1983  C   VAL A 250      -4.016 -23.786 -22.033  1.00 86.04           C  
ATOM   1984  O   VAL A 250      -3.301 -24.719 -21.662  1.00 28.58           O  
ATOM   1985  CB  VAL A 250      -4.258 -21.655 -20.721  1.00 72.35           C  
ATOM   1986  CG1 VAL A 250      -4.350 -22.589 -19.503  1.00 21.78           C  
ATOM   1987  CG2 VAL A 250      -3.537 -20.371 -20.360  1.00 30.28           C  
ATOM   1988  N   THR A 251      -5.213 -23.971 -22.579  1.00 28.55           N  
ATOM   1989  CA  THR A 251      -5.779 -25.310 -22.670  1.00 50.27           C  
ATOM   1990  C   THR A 251      -4.896 -26.207 -23.527  1.00 23.64           C  
ATOM   1991  O   THR A 251      -4.482 -27.285 -23.096  1.00 50.88           O  
ATOM   1992  CB  THR A 251      -7.218 -25.300 -23.222  1.00 38.30           C  
ATOM   1993  OG1 THR A 251      -8.000 -24.330 -22.513  1.00 29.70           O  
ATOM   1994  CG2 THR A 251      -7.854 -26.676 -23.058  1.00 25.14           C  
ATOM   1995  N   ARG A 252      -4.605 -25.756 -24.741  1.00 54.25           N  
ATOM   1996  CA  ARG A 252      -3.748 -26.519 -25.633  1.00 40.65           C  
ATOM   1997  C   ARG A 252      -2.496 -26.980 -24.884  1.00 40.26           C  
ATOM   1998  O   ARG A 252      -2.126 -28.151 -24.937  1.00 34.83           O  
ATOM   1999  CB  ARG A 252      -3.379 -25.679 -26.853  1.00 38.66           C  
ATOM   2000  CG  ARG A 252      -2.943 -26.472 -28.084  1.00 48.27           C  
ATOM   2001  CD  ARG A 252      -2.744 -25.519 -29.272  1.00133.21           C  
ATOM   2002  NE  ARG A 252      -3.981 -24.988 -29.874  1.00 88.93           N  
ATOM   2003  CZ  ARG A 252      -4.800 -24.102 -29.301  1.00142.30           C  
ATOM   2004  NH1 ARG A 252      -4.534 -23.658 -28.079  1.00 47.24           N  
ATOM   2005  NH2 ARG A 252      -5.896 -23.669 -29.941  1.00 33.74           N  
ATOM   2006  N   MET A 253      -1.854 -26.055 -24.178  1.00 30.64           N  
ATOM   2007  CA  MET A 253      -0.661 -26.377 -23.395  1.00 48.98           C  
ATOM   2008  C   MET A 253      -0.883 -27.423 -22.299  1.00 40.24           C  
ATOM   2009  O   MET A 253      -0.115 -28.378 -22.186  1.00 47.40           O  
ATOM   2010  CB  MET A 253      -0.047 -25.107 -22.805  1.00 38.32           C  
ATOM   2011  CG  MET A 253       0.778 -24.320 -23.812  1.00 89.55           C  
ATOM   2012  SD  MET A 253       2.217 -25.288 -24.327  1.00 82.79           S  
ATOM   2013  CE  MET A 253       2.755 -25.891 -22.711  1.00 64.72           C  
ATOM   2014  N   VAL A 254      -1.918 -27.256 -21.488  1.00 28.68           N  
ATOM   2015  CA  VAL A 254      -2.165 -28.239 -20.441  1.00 72.73           C  
ATOM   2016  C   VAL A 254      -2.251 -29.628 -21.074  1.00 33.00           C  
ATOM   2017  O   VAL A 254      -1.718 -30.604 -20.542  1.00 84.27           O  
ATOM   2018  CB  VAL A 254      -3.439 -27.915 -19.628  1.00 31.36           C  
ATOM   2019  CG1 VAL A 254      -3.711 -28.995 -18.601  1.00 28.72           C  
ATOM   2020  CG2 VAL A 254      -3.285 -26.583 -18.941  1.00 64.07           C  
ATOM   2021  N   ILE A 255      -2.924 -29.700 -22.218  1.00 35.48           N  
ATOM   2022  CA  ILE A 255      -3.112 -30.952 -22.946  1.00 36.46           C  
ATOM   2023  C   ILE A 255      -1.773 -31.561 -23.370  1.00 68.14           C  
ATOM   2024  O   ILE A 255      -1.476 -32.719 -23.063  1.00 52.43           O  
ATOM   2025  CB  ILE A 255      -4.017 -30.730 -24.174  1.00 42.99           C  
ATOM   2026  CG1 ILE A 255      -5.458 -30.516 -23.721  1.00 43.26           C  
ATOM   2027  CG2 ILE A 255      -3.934 -31.900 -25.135  1.00 37.57           C  
ATOM   2028  CD1 ILE A 255      -6.425 -30.405 -24.864  1.00 47.24           C  
ATOM   2029  N   ILE A 256      -0.978 -30.765 -24.078  1.00 49.97           N  
ATOM   2030  CA  ILE A 256       0.389 -31.116 -24.434  1.00 29.86           C  
ATOM   2031  C   ILE A 256       1.201 -31.587 -23.222  1.00 47.28           C  
ATOM   2032  O   ILE A 256       1.951 -32.555 -23.298  1.00 50.77           O  
ATOM   2033  CB  ILE A 256       1.098 -29.908 -25.046  1.00 59.03           C  
ATOM   2034  CG1 ILE A 256       0.450 -29.550 -26.382  1.00 25.13           C  
ATOM   2035  CG2 ILE A 256       2.588 -30.177 -25.209  1.00 40.22           C  
ATOM   2036  CD1 ILE A 256       1.084 -28.367 -27.047  1.00 50.71           C  
ATOM   2037  N   MET A 257       1.051 -30.901 -22.100  1.00 43.19           N  
ATOM   2038  CA  MET A 257       1.769 -31.284 -20.891  1.00 42.62           C  
ATOM   2039  C   MET A 257       1.315 -32.611 -20.320  1.00 38.40           C  
ATOM   2040  O   MET A 257       2.142 -33.418 -19.893  1.00 59.61           O  
ATOM   2041  CB  MET A 257       1.663 -30.185 -19.829  1.00 29.53           C  
ATOM   2042  CG  MET A 257       2.655 -29.064 -20.079  1.00 40.87           C  
ATOM   2043  SD  MET A 257       2.250 -27.579 -19.177  1.00 58.57           S  
ATOM   2044  CE  MET A 257       1.607 -28.295 -17.664  1.00 68.40           C  
ATOM   2045  N   VAL A 258       0.009 -32.844 -20.302  1.00 43.58           N  
ATOM   2046  CA  VAL A 258      -0.497 -34.065 -19.703  1.00 37.88           C  
ATOM   2047  C   VAL A 258      -0.183 -35.248 -20.601  1.00 71.57           C  
ATOM   2048  O   VAL A 258       0.383 -36.241 -20.146  1.00 53.86           O  
ATOM   2049  CB  VAL A 258      -1.988 -33.981 -19.408  1.00 38.00           C  
ATOM   2050  CG1 VAL A 258      -2.502 -35.332 -18.965  1.00 47.61           C  
ATOM   2051  CG2 VAL A 258      -2.227 -32.961 -18.330  1.00 39.74           C  
ATOM   2052  N   ILE A 259      -0.547 -35.139 -21.874  1.00 34.31           N  
ATOM   2053  CA  ILE A 259      -0.144 -36.134 -22.867  1.00 45.95           C  
ATOM   2054  C   ILE A 259       1.354 -36.474 -22.778  1.00 50.95           C  
ATOM   2055  O   ILE A 259       1.747 -37.638 -22.881  1.00 54.78           O  
ATOM   2056  CB  ILE A 259      -0.445 -35.642 -24.286  1.00 46.99           C  
ATOM   2057  CG1 ILE A 259      -1.953 -35.678 -24.556  1.00 33.32           C  
ATOM   2058  CG2 ILE A 259       0.318 -36.474 -25.298  1.00 37.42           C  
ATOM   2059  CD1 ILE A 259      -2.323 -35.372 -25.997  1.00 47.70           C  
ATOM   2060  N   ALA A 260       2.183 -35.451 -22.589  1.00 60.57           N  
ATOM   2061  CA  ALA A 260       3.629 -35.631 -22.429  1.00 25.76           C  
ATOM   2062  C   ALA A 260       3.973 -36.407 -21.168  1.00 49.47           C  
ATOM   2063  O   ALA A 260       4.827 -37.293 -21.180  1.00 64.11           O  
ATOM   2064  CB  ALA A 260       4.323 -34.295 -22.398  1.00 28.26           C  
ATOM   2065  N   PHE A 261       3.317 -36.073 -20.067  1.00 48.49           N  
ATOM   2066  CA  PHE A 261       3.606 -36.771 -18.837  1.00 39.69           C  
ATOM   2067  C   PHE A 261       3.210 -38.235 -18.950  1.00 49.13           C  
ATOM   2068  O   PHE A 261       3.817 -39.101 -18.315  1.00 49.19           O  
ATOM   2069  CB  PHE A 261       2.889 -36.140 -17.657  1.00 61.62           C  
ATOM   2070  CG  PHE A 261       3.098 -36.882 -16.382  1.00 23.53           C  
ATOM   2071  CD1 PHE A 261       4.168 -36.580 -15.563  1.00 56.18           C  
ATOM   2072  CD2 PHE A 261       2.239 -37.899 -16.009  1.00 74.93           C  
ATOM   2073  CE1 PHE A 261       4.375 -37.270 -14.384  1.00 64.41           C  
ATOM   2074  CE2 PHE A 261       2.436 -38.596 -14.830  1.00 41.36           C  
ATOM   2075  CZ  PHE A 261       3.509 -38.278 -14.016  1.00 48.02           C  
ATOM   2076  N   LEU A 262       2.189 -38.510 -19.756  1.00 55.73           N  
ATOM   2077  CA  LEU A 262       1.699 -39.873 -19.917  1.00 27.79           C  
ATOM   2078  C   LEU A 262       2.640 -40.664 -20.805  1.00 88.37           C  
ATOM   2079  O   LEU A 262       3.065 -41.770 -20.453  1.00 37.30           O  
ATOM   2080  CB  LEU A 262       0.287 -39.883 -20.506  1.00 41.48           C  
ATOM   2081  CG  LEU A 262      -0.891 -39.484 -19.609  1.00 35.91           C  
ATOM   2082  CD1 LEU A 262      -2.224 -39.604 -20.354  1.00 22.47           C  
ATOM   2083  CD2 LEU A 262      -0.908 -40.332 -18.349  1.00 40.12           C  
ATOM   2084  N   ILE A 263       2.964 -40.085 -21.958  1.00 39.91           N  
ATOM   2085  CA  ILE A 263       3.853 -40.734 -22.916  1.00 39.91           C  
ATOM   2086  C   ILE A 263       5.175 -41.132 -22.276  1.00 45.06           C  
ATOM   2087  O   ILE A 263       5.894 -41.986 -22.782  1.00 66.28           O  
ATOM   2088  CB  ILE A 263       4.149 -39.816 -24.099  1.00 67.98           C  
ATOM   2089  CG1 ILE A 263       2.924 -39.720 -25.008  1.00 61.42           C  
ATOM   2090  CG2 ILE A 263       5.345 -40.331 -24.870  1.00 45.03           C  
ATOM   2091  CD1 ILE A 263       3.147 -38.875 -26.234  1.00 55.86           C  
ATOM   2092  N   CYS A 264       5.483 -40.512 -21.149  1.00 63.95           N  
ATOM   2093  CA  CYS A 264       6.775 -40.702 -20.524  1.00 51.49           C  
ATOM   2094  C   CYS A 264       6.790 -41.732 -19.407  1.00 31.21           C  
ATOM   2095  O   CYS A 264       7.809 -42.370 -19.171  1.00 68.76           O  
ATOM   2096  CB  CYS A 264       7.277 -39.367 -19.980  1.00 61.82           C  
ATOM   2097  SG  CYS A 264       8.705 -39.522 -18.892  1.00 61.51           S  
ATOM   2098  N   TRP A 265       5.677 -41.895 -18.705  1.00 67.62           N  
ATOM   2099  CA  TRP A 265       5.675 -42.805 -17.561  1.00 38.43           C  
ATOM   2100  C   TRP A 265       4.708 -43.973 -17.695  1.00 82.25           C  
ATOM   2101  O   TRP A 265       4.959 -45.058 -17.166  1.00 43.92           O  
ATOM   2102  CB  TRP A 265       5.448 -42.033 -16.256  1.00 58.11           C  
ATOM   2103  CG  TRP A 265       6.675 -41.285 -15.863  1.00 75.13           C  
ATOM   2104  CD1 TRP A 265       6.940 -39.964 -16.084  1.00 73.99           C  
ATOM   2105  CD2 TRP A 265       7.826 -41.822 -15.205  1.00103.02           C  
ATOM   2106  NE1 TRP A 265       8.180 -39.640 -15.588  1.00 55.20           N  
ATOM   2107  CE2 TRP A 265       8.750 -40.766 -15.051  1.00 51.49           C  
ATOM   2108  CE3 TRP A 265       8.164 -43.092 -14.722  1.00 96.60           C  
ATOM   2109  CZ2 TRP A 265       9.989 -40.942 -14.434  1.00100.02           C  
ATOM   2110  CZ3 TRP A 265       9.397 -43.267 -14.108  1.00 77.52           C  
ATOM   2111  CH2 TRP A 265      10.295 -42.197 -13.972  1.00 98.46           C  
ATOM   2112  N   LEU A 266       3.612 -43.770 -18.411  1.00 43.49           N  
ATOM   2113  CA  LEU A 266       2.654 -44.849 -18.579  1.00 41.68           C  
ATOM   2114  C   LEU A 266       3.363 -46.128 -19.055  1.00126.21           C  
ATOM   2115  O   LEU A 266       3.253 -47.183 -18.413  1.00 33.53           O  
ATOM   2116  CB  LEU A 266       1.551 -44.438 -19.546  1.00 42.01           C  
ATOM   2117  CG  LEU A 266       0.274 -45.260 -19.449  1.00 55.82           C  
ATOM   2118  CD1 LEU A 266      -0.376 -45.012 -18.098  1.00 40.76           C  
ATOM   2119  CD2 LEU A 266      -0.666 -44.901 -20.595  1.00 43.07           C  
ATOM   2120  N   PRO A 267       4.096 -46.043 -20.183  1.00 41.77           N  
ATOM   2121  CA  PRO A 267       4.813 -47.217 -20.663  1.00 43.71           C  
ATOM   2122  C   PRO A 267       5.603 -47.914 -19.558  1.00 45.13           C  
ATOM   2123  O   PRO A 267       5.441 -49.119 -19.357  1.00 72.28           O  
ATOM   2124  CB  PRO A 267       5.737 -46.635 -21.731  1.00 48.17           C  
ATOM   2125  CG  PRO A 267       4.929 -45.522 -22.303  1.00 60.28           C  
ATOM   2126  CD  PRO A 267       4.285 -44.892 -21.084  1.00 76.68           C  
ATOM   2127  N   TYR A 268       6.438 -47.175 -18.839  1.00 60.80           N  
ATOM   2128  CA  TYR A 268       7.209 -47.778 -17.755  1.00 70.81           C  
ATOM   2129  C   TYR A 268       6.303 -48.508 -16.768  1.00 42.55           C  
ATOM   2130  O   TYR A 268       6.596 -49.631 -16.353  1.00 98.55           O  
ATOM   2131  CB  TYR A 268       8.014 -46.727 -16.997  1.00 31.51           C  
ATOM   2132  CG  TYR A 268       9.486 -47.006 -17.019  1.00 67.56           C  
ATOM   2133  CD1 TYR A 268      10.369 -46.102 -17.598  1.00 50.79           C  
ATOM   2134  CD2 TYR A 268       9.999 -48.187 -16.488  1.00 85.98           C  
ATOM   2135  CE1 TYR A 268      11.723 -46.357 -17.636  1.00 85.42           C  
ATOM   2136  CE2 TYR A 268      11.358 -48.454 -16.517  1.00 44.01           C  
ATOM   2137  CZ  TYR A 268      12.213 -47.533 -17.097  1.00102.31           C  
ATOM   2138  OH  TYR A 268      13.562 -47.783 -17.145  1.00 70.24           O  
ATOM   2139  N   ALA A 269       5.203 -47.869 -16.393  1.00 42.58           N  
ATOM   2140  CA  ALA A 269       4.306 -48.435 -15.389  1.00 75.05           C  
ATOM   2141  C   ALA A 269       3.482 -49.593 -15.943  1.00 54.08           C  
ATOM   2142  O   ALA A 269       3.105 -50.498 -15.201  1.00107.97           O  
ATOM   2143  CB  ALA A 269       3.392 -47.347 -14.806  1.00 44.85           C  
ATOM   2144  N   GLY A 270       3.195 -49.557 -17.245  1.00 57.26           N  
ATOM   2145  CA  GLY A 270       2.413 -50.613 -17.886  1.00 52.37           C  
ATOM   2146  C   GLY A 270       3.205 -51.905 -17.859  1.00 89.18           C  
ATOM   2147  O   GLY A 270       2.733 -52.947 -17.404  1.00 39.17           O  
ATOM   2148  N   VAL A 271       4.431 -51.826 -18.352  1.00 66.32           N  
ATOM   2149  CA  VAL A 271       5.360 -52.935 -18.277  1.00 62.40           C  
ATOM   2150  C   VAL A 271       5.510 -53.462 -16.836  1.00 54.69           C  
ATOM   2151  O   VAL A 271       5.351 -54.655 -16.587  1.00100.31           O  
ATOM   2152  CB  VAL A 271       6.714 -52.514 -18.853  1.00 47.24           C  
ATOM   2153  CG1 VAL A 271       7.787 -53.532 -18.510  1.00 72.11           C  
ATOM   2154  CG2 VAL A 271       6.583 -52.289 -20.377  1.00 32.51           C  
ATOM   2155  N   ALA A 272       5.800 -52.577 -15.889  1.00 95.20           N  
ATOM   2156  CA  ALA A 272       5.919 -52.979 -14.484  1.00 70.85           C  
ATOM   2157  C   ALA A 272       4.709 -53.763 -13.974  1.00 27.26           C  
ATOM   2158  O   ALA A 272       4.848 -54.904 -13.529  1.00 80.08           O  
ATOM   2159  CB  ALA A 272       6.163 -51.766 -13.595  1.00 49.16           C  
ATOM   2160  N   PHE A 273       3.527 -53.152 -14.020  1.00 67.01           N  
ATOM   2161  CA  PHE A 273       2.316 -53.801 -13.516  1.00 42.97           C  
ATOM   2162  C   PHE A 273       2.093 -55.128 -14.221  1.00101.24           C  
ATOM   2163  O   PHE A 273       1.655 -56.107 -13.616  1.00 59.12           O  
ATOM   2164  CB  PHE A 273       1.090 -52.912 -13.712  1.00 42.36           C  
ATOM   2165  CG  PHE A 273      -0.192 -53.543 -13.243  1.00 62.83           C  
ATOM   2166  CD1 PHE A 273      -0.881 -53.023 -12.156  1.00 89.28           C  
ATOM   2167  CD2 PHE A 273      -0.704 -54.665 -13.882  1.00 57.15           C  
ATOM   2168  CE1 PHE A 273      -2.065 -53.605 -11.717  1.00 69.38           C  
ATOM   2169  CE2 PHE A 273      -1.884 -55.256 -13.449  1.00 79.94           C  
ATOM   2170  CZ  PHE A 273      -2.565 -54.723 -12.365  1.00100.23           C  
ATOM   2171  N   TYR A 274       2.389 -55.149 -15.513  1.00117.37           N  
ATOM   2172  CA  TYR A 274       2.274 -56.368 -16.286  1.00 87.29           C  
ATOM   2173  C   TYR A 274       3.132 -57.456 -15.641  1.00109.27           C  
ATOM   2174  O   TYR A 274       2.600 -58.422 -15.102  1.00 45.50           O  
ATOM   2175  CB  TYR A 274       2.691 -56.114 -17.732  1.00 54.95           C  
ATOM   2176  CG  TYR A 274       2.704 -57.355 -18.579  1.00 61.41           C  
ATOM   2177  CD1 TYR A 274       1.519 -57.974 -18.948  1.00 48.56           C  
ATOM   2178  CD2 TYR A 274       3.903 -57.909 -19.010  1.00 42.37           C  
ATOM   2179  CE1 TYR A 274       1.527 -59.118 -19.722  1.00 63.41           C  
ATOM   2180  CE2 TYR A 274       3.921 -59.051 -19.784  1.00101.53           C  
ATOM   2181  CZ  TYR A 274       2.730 -59.652 -20.138  1.00 54.53           C  
ATOM   2182  OH  TYR A 274       2.741 -60.789 -20.911  1.00 84.20           O  
ATOM   2183  N   ILE A 275       4.453 -57.279 -15.689  1.00 67.45           N  
ATOM   2184  CA  ILE A 275       5.414 -58.204 -15.068  1.00 66.79           C  
ATOM   2185  C   ILE A 275       5.041 -58.628 -13.644  1.00 48.46           C  
ATOM   2186  O   ILE A 275       5.051 -59.813 -13.313  1.00 78.27           O  
ATOM   2187  CB  ILE A 275       6.834 -57.597 -15.033  1.00 38.57           C  
ATOM   2188  CG1 ILE A 275       7.341 -57.354 -16.458  1.00 69.25           C  
ATOM   2189  CG2 ILE A 275       7.777 -58.502 -14.258  1.00 31.34           C  
ATOM   2190  CD1 ILE A 275       8.811 -56.997 -16.553  1.00 32.68           C  
ATOM   2191  N   PHE A 276       4.724 -57.654 -12.800  1.00104.47           N  
ATOM   2192  CA  PHE A 276       4.259 -57.946 -11.450  1.00121.43           C  
ATOM   2193  C   PHE A 276       3.087 -58.943 -11.486  1.00 45.60           C  
ATOM   2194  O   PHE A 276       2.931 -59.773 -10.587  1.00103.28           O  
ATOM   2195  CB  PHE A 276       3.860 -56.647 -10.742  1.00 50.68           C  
ATOM   2196  CG  PHE A 276       3.269 -56.851  -9.370  1.00148.67           C  
ATOM   2197  CD1 PHE A 276       3.877 -56.314  -8.245  1.00 30.79           C  
ATOM   2198  CD2 PHE A 276       2.104 -57.582  -9.207  1.00 55.68           C  
ATOM   2199  CE1 PHE A 276       3.331 -56.502  -6.989  1.00 66.18           C  
ATOM   2200  CE2 PHE A 276       1.558 -57.776  -7.951  1.00 68.57           C  
ATOM   2201  CZ  PHE A 276       2.170 -57.237  -6.843  1.00 42.28           C  
ATOM   2202  N   THR A 277       2.268 -58.856 -12.531  1.00115.45           N  
ATOM   2203  CA  THR A 277       1.160 -59.788 -12.716  1.00 75.04           C  
ATOM   2204  C   THR A 277       1.601 -60.996 -13.541  1.00 94.49           C  
ATOM   2205  O   THR A 277       0.997 -62.059 -13.468  1.00 49.25           O  
ATOM   2206  CB  THR A 277      -0.045 -59.122 -13.420  1.00 54.87           C  
ATOM   2207  OG1 THR A 277      -0.638 -58.146 -12.555  1.00 64.09           O  
ATOM   2208  CG2 THR A 277      -1.094 -60.166 -13.779  1.00 72.85           C  
ATOM   2209  N   HIS A 278       2.653 -60.828 -14.335  1.00142.45           N  
ATOM   2210  CA  HIS A 278       3.132 -61.921 -15.182  1.00 30.52           C  
ATOM   2211  C   HIS A 278       4.568 -62.341 -14.830  1.00183.26           C  
ATOM   2212  O   HIS A 278       5.556 -61.938 -15.475  1.00 46.76           O  
ATOM   2213  CB  HIS A 278       2.964 -61.577 -16.668  1.00136.32           C  
ATOM   2214  CG  HIS A 278       1.535 -61.579 -17.122  1.00 55.81           C  
ATOM   2215  ND1 HIS A 278       0.748 -60.446 -17.118  1.00158.05           N  
ATOM   2216  CD2 HIS A 278       0.745 -62.583 -17.571  1.00119.83           C  
ATOM   2217  CE1 HIS A 278      -0.461 -60.750 -17.554  1.00 48.58           C  
ATOM   2218  NE2 HIS A 278      -0.490 -62.040 -17.836  1.00 67.05           N  
ATOM   2219  N   GLN A 279       4.650 -63.170 -13.792  1.00 58.88           N  
ATOM   2220  CA  GLN A 279       5.923 -63.596 -13.202  1.00 58.36           C  
ATOM   2221  C   GLN A 279       6.952 -64.196 -14.159  1.00 61.49           C  
ATOM   2222  O   GLN A 279       6.860 -65.385 -14.528  1.00 51.86           O  
ATOM   2223  CB  GLN A 279       5.680 -64.584 -12.040  1.00 43.18           C  
ATOM   2224  CG  GLN A 279       5.086 -63.933 -10.787  1.00 49.92           C  
ATOM   2225  CD  GLN A 279       5.804 -62.633 -10.364  1.00 55.71           C  
ATOM   2226  OE1 GLN A 279       6.769 -62.179 -10.998  1.00 44.65           O  
ATOM   2227  NE2 GLN A 279       5.315 -62.031  -9.283  1.00 55.94           N  
ATOM   2228  N   GLY A 280       7.931 -63.365 -14.527  1.00 40.75           N  
ATOM   2229  CA  GLY A 280       9.153 -63.832 -15.178  1.00 54.96           C  
ATOM   2230  C   GLY A 280       9.001 -64.695 -16.410  1.00130.06           C  
ATOM   2231  O   GLY A 280       9.657 -65.735 -16.529  1.00 65.94           O  
ATOM   2232  N   SER A 281       8.124 -64.273 -17.318  1.00111.73           N  
ATOM   2233  CA  SER A 281       8.085 -64.838 -18.655  1.00 82.01           C  
ATOM   2234  C   SER A 281       9.194 -64.104 -19.385  1.00 37.68           C  
ATOM   2235  O   SER A 281       9.310 -62.889 -19.273  1.00 93.02           O  
ATOM   2236  CB  SER A 281       6.741 -64.579 -19.326  1.00 61.90           C  
ATOM   2237  OG  SER A 281       5.687 -65.250 -18.653  1.00 97.80           O  
ATOM   2238  N   ASP A 282      10.024 -64.833 -20.118  1.00 48.05           N  
ATOM   2239  CA  ASP A 282      11.202 -64.214 -20.716  1.00145.93           C  
ATOM   2240  C   ASP A 282      10.856 -62.902 -21.403  1.00133.37           C  
ATOM   2241  O   ASP A 282      10.052 -62.860 -22.335  1.00 79.74           O  
ATOM   2242  CB  ASP A 282      11.908 -65.157 -21.692  1.00154.46           C  
ATOM   2243  CG  ASP A 282      11.134 -65.356 -22.973  1.00 37.25           C  
ATOM   2244  OD1 ASP A 282       9.897 -65.167 -22.961  1.00161.92           O  
ATOM   2245  OD2 ASP A 282      11.769 -65.712 -23.990  1.00116.80           O  
ATOM   2246  N   PHE A 283      11.470 -61.830 -20.924  1.00118.16           N  
ATOM   2247  CA  PHE A 283      11.283 -60.525 -21.517  1.00 24.95           C  
ATOM   2248  C   PHE A 283      12.538 -60.125 -22.276  1.00 89.60           C  
ATOM   2249  O   PHE A 283      13.536 -59.730 -21.670  1.00 93.52           O  
ATOM   2250  CB  PHE A 283      11.011 -59.483 -20.437  1.00 87.30           C  
ATOM   2251  CG  PHE A 283       9.817 -59.782 -19.578  1.00 51.06           C  
ATOM   2252  CD1 PHE A 283       9.910 -60.690 -18.546  1.00 30.92           C  
ATOM   2253  CD2 PHE A 283       8.608 -59.128 -19.784  1.00135.21           C  
ATOM   2254  CE1 PHE A 283       8.814 -60.966 -17.735  1.00176.66           C  
ATOM   2255  CE2 PHE A 283       7.507 -59.394 -18.982  1.00130.25           C  
ATOM   2256  CZ  PHE A 283       7.610 -60.316 -17.951  1.00 39.81           C  
ATOM   2257  N   GLY A 284      12.494 -60.226 -23.600  1.00 62.54           N  
ATOM   2258  CA  GLY A 284      13.621 -59.798 -24.414  1.00 98.09           C  
ATOM   2259  C   GLY A 284      14.350 -58.615 -23.795  1.00136.11           C  
ATOM   2260  O   GLY A 284      13.725 -57.665 -23.312  1.00 93.00           O  
ATOM   2261  N   PRO A 285      15.688 -58.665 -23.801  1.00 63.89           N  
ATOM   2262  CA  PRO A 285      16.492 -57.537 -23.375  1.00 71.41           C  
ATOM   2263  C   PRO A 285      16.032 -56.294 -24.118  1.00 40.44           C  
ATOM   2264  O   PRO A 285      15.985 -55.201 -23.552  1.00212.41           O  
ATOM   2265  CB  PRO A 285      17.899 -57.917 -23.850  1.00 77.42           C  
ATOM   2266  CG  PRO A 285      17.702 -59.068 -24.808  1.00 73.77           C  
ATOM   2267  CD  PRO A 285      16.525 -59.783 -24.252  1.00 84.78           C  
ATOM   2268  N   ILE A 286      15.702 -56.478 -25.392  1.00172.60           N  
ATOM   2269  CA  ILE A 286      15.216 -55.397 -26.238  1.00 45.74           C  
ATOM   2270  C   ILE A 286      13.887 -54.823 -25.733  1.00112.56           C  
ATOM   2271  O   ILE A 286      13.737 -53.606 -25.585  1.00 97.28           O  
ATOM   2272  CB  ILE A 286      15.084 -55.856 -27.727  1.00 94.48           C  
ATOM   2273  CG1 ILE A 286      14.130 -57.091 -27.886  1.00204.61           C  
ATOM   2274  CG2 ILE A 286      16.484 -56.007 -28.365  1.00 44.92           C  
ATOM   2275  CD1 ILE A 286      14.484 -58.505 -27.188  1.00 41.54           C  
ATOM   2276  N   PHE A 287      12.937 -55.715 -25.469  1.00 57.24           N  
ATOM   2277  CA  PHE A 287      11.614 -55.352 -24.970  1.00 59.27           C  
ATOM   2278  C   PHE A 287      11.695 -54.617 -23.637  1.00 82.28           C  
ATOM   2279  O   PHE A 287      10.981 -53.638 -23.408  1.00 54.97           O  
ATOM   2280  CB  PHE A 287      10.755 -56.615 -24.852  1.00 75.81           C  
ATOM   2281  CG  PHE A 287       9.648 -56.529 -23.830  1.00125.30           C  
ATOM   2282  CD1 PHE A 287       8.328 -56.396 -24.229  1.00 92.74           C  
ATOM   2283  CD2 PHE A 287       9.927 -56.607 -22.472  1.00 64.60           C  
ATOM   2284  CE1 PHE A 287       7.314 -56.331 -23.298  1.00 62.65           C  
ATOM   2285  CE2 PHE A 287       8.913 -56.541 -21.537  1.00 87.92           C  
ATOM   2286  CZ  PHE A 287       7.606 -56.406 -21.950  1.00 72.12           C  
ATOM   2287  N   MET A 288      12.572 -55.082 -22.757  1.00107.17           N  
ATOM   2288  CA  MET A 288      12.736 -54.431 -21.468  1.00120.38           C  
ATOM   2289  C   MET A 288      13.127 -52.961 -21.663  1.00 74.47           C  
ATOM   2290  O   MET A 288      12.795 -52.116 -20.828  1.00 69.29           O  
ATOM   2291  CB  MET A 288      13.778 -55.170 -20.624  1.00 90.04           C  
ATOM   2292  CG  MET A 288      13.679 -54.926 -19.117  1.00180.58           C  
ATOM   2293  SD  MET A 288      12.464 -55.973 -18.273  1.00 95.29           S  
ATOM   2294  CE  MET A 288      10.943 -55.455 -19.072  1.00177.67           C  
ATOM   2295  N   THR A 289      13.811 -52.665 -22.773  1.00102.46           N  
ATOM   2296  CA  THR A 289      14.310 -51.307 -23.056  1.00211.41           C  
ATOM   2297  C   THR A 289      13.294 -50.383 -23.782  1.00 65.06           C  
ATOM   2298  O   THR A 289      13.683 -49.358 -24.345  1.00126.78           O  
ATOM   2299  CB  THR A 289      15.690 -51.306 -23.840  1.00 80.77           C  
ATOM   2300  OG1 THR A 289      16.496 -52.433 -23.478  1.00 68.93           O  
ATOM   2301  CG2 THR A 289      16.484 -50.033 -23.547  1.00100.84           C  
ATOM   2302  N   ILE A 290      12.007 -50.729 -23.779  1.00 63.40           N  
ATOM   2303  CA  ILE A 290      10.998 -49.831 -24.365  1.00 95.42           C  
ATOM   2304  C   ILE A 290      10.427 -48.909 -23.285  1.00118.58           C  
ATOM   2305  O   ILE A 290      10.226 -47.715 -23.510  1.00 45.21           O  
ATOM   2306  CB  ILE A 290       9.846 -50.589 -25.072  1.00 94.14           C  
ATOM   2307  CG1 ILE A 290      10.404 -51.582 -26.091  1.00 66.55           C  
ATOM   2308  CG2 ILE A 290       8.882 -49.604 -25.742  1.00 35.41           C  
ATOM   2309  CD1 ILE A 290      11.442 -50.960 -27.015  1.00115.21           C  
ATOM   2310  N   PRO A 291      10.156 -49.462 -22.096  1.00134.26           N  
ATOM   2311  CA  PRO A 291       9.763 -48.538 -21.041  1.00104.76           C  
ATOM   2312  C   PRO A 291      10.862 -47.485 -20.835  1.00 63.09           C  
ATOM   2313  O   PRO A 291      10.575 -46.337 -20.484  1.00 84.27           O  
ATOM   2314  CB  PRO A 291       9.628 -49.441 -19.805  1.00 76.76           C  
ATOM   2315  CG  PRO A 291      10.317 -50.757 -20.170  1.00 76.26           C  
ATOM   2316  CD  PRO A 291      10.179 -50.869 -21.652  1.00109.22           C  
ATOM   2317  N   ALA A 292      12.109 -47.884 -21.076  1.00 96.47           N  
ATOM   2318  CA  ALA A 292      13.274 -47.032 -20.830  1.00 43.89           C  
ATOM   2319  C   ALA A 292      13.481 -45.956 -21.893  1.00 58.75           C  
ATOM   2320  O   ALA A 292      13.856 -44.831 -21.571  1.00 83.49           O  
ATOM   2321  CB  ALA A 292      14.528 -47.888 -20.695  1.00 81.84           C  
ATOM   2322  N   PHE A 293      13.246 -46.310 -23.155  1.00 69.20           N  
ATOM   2323  CA  PHE A 293      13.374 -45.373 -24.268  1.00 27.48           C  
ATOM   2324  C   PHE A 293      12.457 -44.174 -24.074  1.00114.34           C  
ATOM   2325  O   PHE A 293      12.897 -43.022 -24.141  1.00 69.17           O  
ATOM   2326  CB  PHE A 293      13.047 -46.093 -25.585  1.00122.23           C  
ATOM   2327  CG  PHE A 293      12.510 -45.192 -26.676  1.00 58.09           C  
ATOM   2328  CD1 PHE A 293      13.217 -45.008 -27.857  1.00 67.13           C  
ATOM   2329  CD2 PHE A 293      11.294 -44.541 -26.527  1.00 81.45           C  
ATOM   2330  CE1 PHE A 293      12.720 -44.187 -28.870  1.00 62.79           C  
ATOM   2331  CE2 PHE A 293      10.796 -43.715 -27.530  1.00103.68           C  
ATOM   2332  CZ  PHE A 293      11.509 -43.540 -28.703  1.00 58.96           C  
ATOM   2333  N   PHE A 294      11.180 -44.441 -23.825  1.00 56.80           N  
ATOM   2334  CA  PHE A 294      10.221 -43.350 -23.661  1.00120.99           C  
ATOM   2335  C   PHE A 294      10.609 -42.399 -22.524  1.00 92.13           C  
ATOM   2336  O   PHE A 294      10.650 -41.183 -22.713  1.00 62.94           O  
ATOM   2337  CB  PHE A 294       8.780 -43.881 -23.526  1.00 44.64           C  
ATOM   2338  CG  PHE A 294       8.107 -44.113 -24.855  1.00172.46           C  
ATOM   2339  CD1 PHE A 294       7.744 -43.034 -25.656  1.00 31.83           C  
ATOM   2340  CD2 PHE A 294       7.850 -45.398 -25.312  1.00 42.88           C  
ATOM   2341  CE1 PHE A 294       7.134 -43.229 -26.891  1.00108.80           C  
ATOM   2342  CE2 PHE A 294       7.240 -45.604 -26.546  1.00 65.80           C  
ATOM   2343  CZ  PHE A 294       6.881 -44.514 -27.337  1.00 35.29           C  
ATOM   2344  N   ALA A 295      10.911 -42.956 -21.355  1.00 35.90           N  
ATOM   2345  CA  ALA A 295      11.279 -42.150 -20.185  1.00 49.16           C  
ATOM   2346  C   ALA A 295      12.543 -41.324 -20.401  1.00 94.21           C  
ATOM   2347  O   ALA A 295      12.613 -40.148 -20.031  1.00 64.52           O  
ATOM   2348  CB  ALA A 295      11.439 -43.042 -18.942  1.00 47.26           C  
ATOM   2349  N   LYS A 296      13.550 -41.944 -20.997  1.00 88.63           N  
ATOM   2350  CA  LYS A 296      14.830 -41.280 -21.138  1.00 62.12           C  
ATOM   2351  C   LYS A 296      14.765 -40.164 -22.167  1.00 70.38           C  
ATOM   2352  O   LYS A 296      15.334 -39.088 -21.968  1.00 43.19           O  
ATOM   2353  CB  LYS A 296      15.946 -42.287 -21.454  1.00 62.57           C  
ATOM   2354  CG  LYS A 296      16.400 -43.075 -20.229  1.00105.08           C  
ATOM   2355  CD  LYS A 296      17.462 -44.105 -20.557  1.00 91.89           C  
ATOM   2356  CE  LYS A 296      18.084 -44.655 -19.282  1.00 57.70           C  
ATOM   2357  NZ  LYS A 296      18.822 -45.910 -19.575  1.00 89.31           N  
ATOM   2358  N   THR A 297      14.067 -40.400 -23.264  1.00 34.47           N  
ATOM   2359  CA  THR A 297      14.024 -39.375 -24.297  1.00 84.39           C  
ATOM   2360  C   THR A 297      13.276 -38.111 -23.809  1.00 67.39           C  
ATOM   2361  O   THR A 297      13.268 -37.071 -24.473  1.00 51.10           O  
ATOM   2362  CB  THR A 297      13.477 -39.932 -25.630  1.00 25.92           C  
ATOM   2363  OG1 THR A 297      13.203 -38.846 -26.526  1.00 70.43           O  
ATOM   2364  CG2 THR A 297      12.197 -40.747 -25.400  1.00 99.11           C  
ATOM   2365  N   SER A 298      12.675 -38.193 -22.627  1.00 64.35           N  
ATOM   2366  CA  SER A 298      11.981 -37.036 -22.064  1.00 66.91           C  
ATOM   2367  C   SER A 298      12.954 -35.919 -21.733  1.00 56.62           C  
ATOM   2368  O   SER A 298      12.572 -34.751 -21.698  1.00 83.39           O  
ATOM   2369  CB  SER A 298      11.242 -37.414 -20.786  1.00 37.54           C  
ATOM   2370  OG  SER A 298      12.174 -37.597 -19.738  1.00 34.17           O  
ATOM   2371  N   ALA A 299      14.210 -36.277 -21.474  1.00 44.81           N  
ATOM   2372  CA  ALA A 299      15.195 -35.277 -21.064  1.00 63.23           C  
ATOM   2373  C   ALA A 299      15.476 -34.294 -22.182  1.00 31.21           C  
ATOM   2374  O   ALA A 299      16.154 -33.287 -21.976  1.00 57.33           O  
ATOM   2375  CB  ALA A 299      16.466 -35.918 -20.588  1.00 22.12           C  
ATOM   2376  N   VAL A 300      14.945 -34.585 -23.366  1.00 64.65           N  
ATOM   2377  CA  VAL A 300      15.033 -33.653 -24.478  1.00 29.29           C  
ATOM   2378  C   VAL A 300      13.668 -32.986 -24.705  1.00 72.68           C  
ATOM   2379  O   VAL A 300      13.586 -31.781 -24.902  1.00 35.52           O  
ATOM   2380  CB  VAL A 300      15.546 -34.348 -25.743  1.00 47.52           C  
ATOM   2381  CG1 VAL A 300      15.396 -33.454 -27.000  1.00 28.57           C  
ATOM   2382  CG2 VAL A 300      16.982 -34.740 -25.537  1.00 66.17           C  
ATOM   2383  N   TYR A 301      12.584 -33.750 -24.653  1.00 47.91           N  
ATOM   2384  CA  TYR A 301      11.282 -33.152 -24.968  1.00 53.30           C  
ATOM   2385  C   TYR A 301      10.638 -32.336 -23.834  1.00 45.29           C  
ATOM   2386  O   TYR A 301       9.889 -31.393 -24.105  1.00 58.58           O  
ATOM   2387  CB  TYR A 301      10.306 -34.172 -25.596  1.00 34.72           C  
ATOM   2388  CG  TYR A 301       9.865 -35.296 -24.703  1.00 44.28           C  
ATOM   2389  CD1 TYR A 301       9.169 -35.039 -23.546  1.00 38.65           C  
ATOM   2390  CD2 TYR A 301      10.117 -36.620 -25.039  1.00 38.57           C  
ATOM   2391  CE1 TYR A 301       8.753 -36.061 -22.732  1.00 45.01           C  
ATOM   2392  CE2 TYR A 301       9.707 -37.649 -24.228  1.00 59.36           C  
ATOM   2393  CZ  TYR A 301       9.021 -37.358 -23.066  1.00 54.02           C  
ATOM   2394  OH  TYR A 301       8.591 -38.359 -22.220  1.00 46.45           O  
ATOM   2395  N   ASN A 302      10.934 -32.676 -22.580  1.00 47.98           N  
ATOM   2396  CA  ASN A 302      10.455 -31.869 -21.449  1.00 45.31           C  
ATOM   2397  C   ASN A 302      10.900 -30.392 -21.555  1.00 52.28           C  
ATOM   2398  O   ASN A 302      10.073 -29.495 -21.508  1.00 47.50           O  
ATOM   2399  CB  ASN A 302      10.877 -32.476 -20.105  1.00 46.43           C  
ATOM   2400  CG  ASN A 302       9.898 -33.532 -19.596  1.00 42.34           C  
ATOM   2401  OD1 ASN A 302       8.817 -33.733 -20.161  1.00 65.44           O  
ATOM   2402  ND2 ASN A 302      10.272 -34.206 -18.516  1.00 75.30           N  
ATOM   2403  N   PRO A 303      12.212 -30.145 -21.705  1.00 39.17           N  
ATOM   2404  CA  PRO A 303      12.772 -28.798 -21.943  1.00 44.71           C  
ATOM   2405  C   PRO A 303      12.201 -28.103 -23.188  1.00 56.69           C  
ATOM   2406  O   PRO A 303      12.082 -26.867 -23.230  1.00 38.41           O  
ATOM   2407  CB  PRO A 303      14.272 -29.062 -22.171  1.00 30.01           C  
ATOM   2408  CG  PRO A 303      14.535 -30.415 -21.560  1.00 74.14           C  
ATOM   2409  CD  PRO A 303      13.251 -31.194 -21.647  1.00 58.75           C  
ATOM   2410  N   VAL A 304      11.865 -28.877 -24.210  1.00 26.30           N  
ATOM   2411  CA  VAL A 304      11.308 -28.263 -25.397  1.00 53.04           C  
ATOM   2412  C   VAL A 304       9.910 -27.790 -25.037  1.00 56.85           C  
ATOM   2413  O   VAL A 304       9.553 -26.641 -25.268  1.00 40.67           O  
ATOM   2414  CB  VAL A 304      11.278 -29.224 -26.600  1.00 45.02           C  
ATOM   2415  CG1 VAL A 304      10.588 -28.573 -27.766  1.00 21.70           C  
ATOM   2416  CG2 VAL A 304      12.678 -29.595 -26.993  1.00 30.83           C  
ATOM   2417  N   ILE A 305       9.136 -28.684 -24.439  1.00 45.55           N  
ATOM   2418  CA  ILE A 305       7.768 -28.384 -24.034  1.00 35.02           C  
ATOM   2419  C   ILE A 305       7.647 -27.261 -22.980  1.00 37.00           C  
ATOM   2420  O   ILE A 305       7.058 -26.212 -23.252  1.00 44.55           O  
ATOM   2421  CB  ILE A 305       7.084 -29.679 -23.546  1.00 49.67           C  
ATOM   2422  CG1 ILE A 305       6.918 -30.635 -24.732  1.00 51.81           C  
ATOM   2423  CG2 ILE A 305       5.755 -29.387 -22.881  1.00 31.11           C  
ATOM   2424  CD1 ILE A 305       5.961 -31.763 -24.480  1.00 31.88           C  
ATOM   2425  N   TYR A 306       8.221 -27.486 -21.799  1.00 29.92           N  
ATOM   2426  CA  TYR A 306       8.117 -26.575 -20.652  1.00 34.35           C  
ATOM   2427  C   TYR A 306       8.990 -25.321 -20.679  1.00 69.78           C  
ATOM   2428  O   TYR A 306       8.907 -24.508 -19.761  1.00 42.00           O  
ATOM   2429  CB  TYR A 306       8.455 -27.317 -19.352  1.00 27.81           C  
ATOM   2430  CG  TYR A 306       7.387 -28.249 -18.877  1.00 57.20           C  
ATOM   2431  CD1 TYR A 306       7.243 -29.530 -19.423  1.00 35.87           C  
ATOM   2432  CD2 TYR A 306       6.518 -27.854 -17.870  1.00 27.56           C  
ATOM   2433  CE1 TYR A 306       6.240 -30.389 -18.966  1.00 39.82           C  
ATOM   2434  CE2 TYR A 306       5.520 -28.698 -17.412  1.00 81.19           C  
ATOM   2435  CZ  TYR A 306       5.384 -29.955 -17.960  1.00 54.36           C  
ATOM   2436  OH  TYR A 306       4.385 -30.757 -17.480  1.00 80.80           O  
ATOM   2437  N   ILE A 307       9.836 -25.158 -21.689  1.00 48.03           N  
ATOM   2438  CA  ILE A 307      10.742 -24.006 -21.700  1.00 37.78           C  
ATOM   2439  C   ILE A 307      10.835 -23.403 -23.090  1.00 24.82           C  
ATOM   2440  O   ILE A 307      10.397 -22.279 -23.297  1.00 66.87           O  
ATOM   2441  CB  ILE A 307      12.148 -24.378 -21.170  1.00 52.78           C  
ATOM   2442  CG1 ILE A 307      12.108 -24.646 -19.671  1.00 28.00           C  
ATOM   2443  CG2 ILE A 307      13.126 -23.266 -21.394  1.00 37.57           C  
ATOM   2444  CD1 ILE A 307      13.402 -25.205 -19.147  1.00 45.70           C  
ATOM   2445  N   MET A 308      11.377 -24.165 -24.038  1.00 39.73           N  
ATOM   2446  CA  MET A 308      11.512 -23.717 -25.437  1.00 36.79           C  
ATOM   2447  C   MET A 308      10.237 -23.118 -26.005  1.00 35.12           C  
ATOM   2448  O   MET A 308      10.289 -22.286 -26.915  1.00 62.57           O  
ATOM   2449  CB  MET A 308      11.913 -24.879 -26.353  1.00 76.19           C  
ATOM   2450  CG  MET A 308      13.248 -25.492 -26.045  1.00 79.02           C  
ATOM   2451  SD  MET A 308      14.534 -24.261 -26.201  1.00 71.65           S  
ATOM   2452  CE  MET A 308      15.866 -25.037 -25.278  1.00 77.79           C  
ATOM   2453  N   MET A 309       9.089 -23.546 -25.488  1.00 35.01           N  
ATOM   2454  CA  MET A 309       7.823 -23.081 -26.041  1.00 76.01           C  
ATOM   2455  C   MET A 309       7.253 -21.913 -25.274  1.00 41.78           C  
ATOM   2456  O   MET A 309       6.063 -21.861 -24.982  1.00120.65           O  
ATOM   2457  CB  MET A 309       6.815 -24.217 -26.127  1.00 49.09           C  
ATOM   2458  CG  MET A 309       6.965 -25.015 -27.400  1.00 63.28           C  
ATOM   2459  SD  MET A 309       5.720 -26.287 -27.475  1.00 70.11           S  
ATOM   2460  CE  MET A 309       6.102 -27.180 -25.966  1.00 71.10           C  
ATOM   2461  N   ASN A 310       8.120 -20.970 -24.949  1.00 81.23           N  
ATOM   2462  CA  ASN A 310       7.699 -19.763 -24.278  1.00111.36           C  
ATOM   2463  C   ASN A 310       8.337 -18.543 -24.930  1.00 63.09           C  
ATOM   2464  O   ASN A 310       9.547 -18.329 -24.831  1.00 89.20           O  
ATOM   2465  CB  ASN A 310       8.020 -19.841 -22.787  1.00 29.11           C  
ATOM   2466  CG  ASN A 310       7.968 -18.486 -22.111  1.00 68.84           C  
ATOM   2467  OD1 ASN A 310       8.850 -17.647 -22.302  1.00 51.89           O  
ATOM   2468  ND2 ASN A 310       6.937 -18.270 -21.304  1.00129.42           N  
ATOM   2469  N   LYS A 311       7.503 -17.757 -25.605  1.00103.68           N  
ATOM   2470  CA  LYS A 311       7.944 -16.565 -26.326  1.00114.11           C  
ATOM   2471  C   LYS A 311       9.023 -15.789 -25.573  1.00125.30           C  
ATOM   2472  O   LYS A 311       9.898 -15.178 -26.188  1.00 56.07           O  
ATOM   2473  CB  LYS A 311       6.745 -15.659 -26.643  1.00 97.08           C  
ATOM   2474  CG  LYS A 311       5.764 -15.492 -25.479  1.00168.90           C  
ATOM   2475  CD  LYS A 311       5.104 -16.820 -25.091  1.00 97.81           C  
ATOM   2476  CE  LYS A 311       4.240 -16.675 -23.841  1.00135.12           C  
ATOM   2477  NZ  LYS A 311       3.130 -15.688 -24.003  1.00112.98           N  
ATOM   2478  N   GLN A 312       8.962 -15.813 -24.246  1.00 86.23           N  
ATOM   2479  CA  GLN A 312       9.944 -15.097 -23.437  1.00 31.61           C  
ATOM   2480  C   GLN A 312      11.324 -15.768 -23.514  1.00125.42           C  
ATOM   2481  O   GLN A 312      12.205 -15.322 -24.261  1.00 39.87           O  
ATOM   2482  CB  GLN A 312       9.467 -14.982 -21.994  1.00 72.29           C  
ATOM   2483  CG  GLN A 312      10.348 -14.109 -21.140  1.00 83.91           C  
ATOM   2484  CD  GLN A 312       9.618 -13.569 -19.936  1.00 75.58           C  
ATOM   2485  OE1 GLN A 312       8.593 -14.112 -19.524  1.00106.44           O  
ATOM   2486  NE2 GLN A 312      10.140 -12.490 -19.362  1.00 62.81           N  
ATOM   2487  N   PHE A 313      11.513 -16.842 -22.754  0.50 35.71           N  
ATOM   2488  CA  PHE A 313      12.788 -17.548 -22.787  0.50 25.44           C  
ATOM   2489  C   PHE A 313      13.290 -17.646 -24.219  0.50 18.49           C  
ATOM   2490  O   PHE A 313      14.444 -17.339 -24.518  0.50 37.27           O  
ATOM   2491  CB  PHE A 313      12.667 -18.940 -22.198  0.50 10.00           C  
ATOM   2492  CG  PHE A 313      13.882 -19.765 -22.410  0.50 20.58           C  
ATOM   2493  CD1 PHE A 313      14.702 -20.101 -21.352  0.50 13.92           C  
ATOM   2494  CD2 PHE A 313      14.225 -20.191 -23.687  0.50 45.10           C  
ATOM   2495  CE1 PHE A 313      15.844 -20.866 -21.564  0.50117.52           C  
ATOM   2496  CE2 PHE A 313      15.366 -20.957 -23.909  0.50 15.86           C  
ATOM   2497  CZ  PHE A 313      16.175 -21.294 -22.847  0.50 41.42           C  
ATOM   2498  N   ARG A 314      12.407 -18.073 -25.107  1.00 43.95           N  
ATOM   2499  CA  ARG A 314      12.729 -18.148 -26.529  1.00 58.70           C  
ATOM   2500  C   ARG A 314      13.397 -16.862 -27.033  1.00 60.72           C  
ATOM   2501  O   ARG A 314      14.363 -16.913 -27.792  1.00 83.70           O  
ATOM   2502  CB  ARG A 314      11.464 -18.436 -27.341  1.00 69.41           C  
ATOM   2503  CG  ARG A 314      11.686 -19.335 -28.548  1.00 56.50           C  
ATOM   2504  CD  ARG A 314      10.456 -19.396 -29.464  1.00 61.20           C  
ATOM   2505  NE  ARG A 314       9.333 -20.095 -28.847  1.00 97.21           N  
ATOM   2506  CZ  ARG A 314       8.173 -19.526 -28.531  1.00 59.96           C  
ATOM   2507  NH1 ARG A 314       7.210 -20.245 -27.967  1.00129.95           N  
ATOM   2508  NH2 ARG A 314       7.972 -18.245 -28.782  1.00 48.11           N  
ATOM   2509  N   ASN A 315      12.882 -15.708 -26.614  1.00 86.35           N  
ATOM   2510  CA  ASN A 315      13.457 -14.420 -27.018  1.00 61.47           C  
ATOM   2511  C   ASN A 315      14.876 -14.242 -26.527  1.00 63.37           C  
ATOM   2512  O   ASN A 315      15.753 -13.774 -27.247  1.00 54.84           O  
ATOM   2513  CB  ASN A 315      12.618 -13.257 -26.493  1.00 89.48           C  
ATOM   2514  CG  ASN A 315      11.576 -12.799 -27.481  1.00 48.60           C  
ATOM   2515  OD1 ASN A 315      10.865 -11.823 -27.240  1.00129.22           O  
ATOM   2516  ND2 ASN A 315      11.480 -13.497 -28.605  1.00 95.88           N  
ATOM   2517  N   CYS A 316      15.094 -14.614 -25.278  1.00 54.66           N  
ATOM   2518  CA  CYS A 316      16.401 -14.473 -24.683  1.00 56.66           C  
ATOM   2519  C   CYS A 316      17.371 -15.383 -25.388  1.00 25.41           C  
ATOM   2520  O   CYS A 316      18.433 -14.948 -25.836  1.00 60.88           O  
ATOM   2521  CB  CYS A 316      16.313 -14.808 -23.208  1.00 39.10           C  
ATOM   2522  SG  CYS A 316      15.100 -13.738 -22.416  1.00 43.93           S  
ATOM   2523  N   MET A 317      16.986 -16.651 -25.496  1.00 79.04           N  
ATOM   2524  CA  MET A 317      17.786 -17.646 -26.191  1.00 29.60           C  
ATOM   2525  C   MET A 317      18.381 -17.043 -27.464  1.00 58.92           C  
ATOM   2526  O   MET A 317      19.579 -17.182 -27.743  1.00 31.08           O  
ATOM   2527  CB  MET A 317      16.923 -18.858 -26.524  1.00148.51           C  
ATOM   2528  CG  MET A 317      17.688 -20.155 -26.654  1.00123.41           C  
ATOM   2529  SD  MET A 317      16.695 -21.385 -27.508  1.00117.07           S  
ATOM   2530  CE  MET A 317      16.578 -20.639 -29.146  1.00 62.61           C  
ATOM   2531  N   VAL A 318      17.542 -16.358 -28.235  1.00 32.50           N  
ATOM   2532  CA  VAL A 318      18.008 -15.742 -29.467  1.00 36.13           C  
ATOM   2533  C   VAL A 318      19.154 -14.788 -29.157  1.00 85.22           C  
ATOM   2534  O   VAL A 318      20.285 -15.001 -29.602  1.00 48.28           O  
ATOM   2535  CB  VAL A 318      16.884 -14.990 -30.186  1.00 61.83           C  
ATOM   2536  CG1 VAL A 318      17.367 -14.485 -31.537  1.00 50.05           C  
ATOM   2537  CG2 VAL A 318      15.676 -15.892 -30.348  1.00 64.13           C  
ATOM   2538  N   THR A 319      18.851 -13.747 -28.382  1.00 42.14           N  
ATOM   2539  CA  THR A 319      19.843 -12.746 -27.990  1.00 25.45           C  
ATOM   2540  C   THR A 319      21.160 -13.407 -27.631  1.00 95.08           C  
ATOM   2541  O   THR A 319      22.201 -13.102 -28.218  1.00 58.15           O  
ATOM   2542  CB  THR A 319      19.377 -11.938 -26.766  1.00 46.56           C  
ATOM   2543  OG1 THR A 319      18.331 -11.036 -27.142  1.00 56.40           O  
ATOM   2544  CG2 THR A 319      20.531 -11.146 -26.183  1.00100.77           C  
ATOM   2545  N   THR A 320      21.102 -14.312 -26.658  1.00 27.36           N  
ATOM   2546  CA  THR A 320      22.288 -15.013 -26.192  1.00 20.12           C  
ATOM   2547  C   THR A 320      23.074 -15.672 -27.332  1.00 61.68           C  
ATOM   2548  O   THR A 320      24.201 -15.273 -27.615  1.00 98.77           O  
ATOM   2549  CB  THR A 320      21.926 -16.058 -25.137  1.00 45.96           C  
ATOM   2550  OG1 THR A 320      21.245 -15.411 -24.053  1.00 41.29           O  
ATOM   2551  CG2 THR A 320      23.189 -16.753 -24.622  1.00 19.09           C  
ATOM   2552  N   LEU A 321      22.480 -16.671 -27.982  1.00 50.78           N  
ATOM   2553  CA  LEU A 321      23.140 -17.383 -29.081  1.00 65.58           C  
ATOM   2554  C   LEU A 321      23.625 -16.467 -30.208  1.00 40.39           C  
ATOM   2555  O   LEU A 321      24.571 -16.793 -30.925  1.00103.76           O  
ATOM   2556  CB  LEU A 321      22.194 -18.423 -29.673  1.00 41.16           C  
ATOM   2557  CG  LEU A 321      21.757 -19.498 -28.702  1.00 68.20           C  
ATOM   2558  CD1 LEU A 321      20.998 -20.573 -29.445  1.00 60.15           C  
ATOM   2559  CD2 LEU A 321      22.992 -20.048 -28.039  1.00 40.83           C  
ATOM   2560  N   CYS A 322      22.965 -15.328 -30.367  1.00 43.47           N  
ATOM   2561  CA  CYS A 322      23.307 -14.390 -31.426  1.00 48.77           C  
ATOM   2562  C   CYS A 322      24.247 -13.286 -30.963  1.00106.76           C  
ATOM   2563  O   CYS A 322      24.051 -12.118 -31.287  1.00 77.20           O  
ATOM   2564  CB  CYS A 322      22.040 -13.787 -32.021  1.00 64.04           C  
ATOM   2565  SG  CYS A 322      21.304 -14.849 -33.247  1.00 87.13           S  
ATOM   2566  N   CYS A 323      25.256 -13.667 -30.190  1.00 41.93           N  
ATOM   2567  CA  CYS A 323      26.341 -12.770 -29.808  1.00 50.11           C  
ATOM   2568  C   CYS A 323      25.929 -11.431 -29.209  1.00 46.81           C  
ATOM   2569  O   CYS A 323      26.643 -10.445 -29.350  1.00134.13           O  
ATOM   2570  CB  CYS A 323      27.237 -12.521 -31.015  1.00 33.63           C  
ATOM   2571  SG  CYS A 323      27.742 -14.044 -31.762  1.00 77.64           S  
ATOM   2572  N   GLY A 324      24.792 -11.382 -28.538  1.00 52.10           N  
ATOM   2573  CA  GLY A 324      24.446 -10.158 -27.846  1.00 34.06           C  
ATOM   2574  C   GLY A 324      23.068  -9.603 -28.119  1.00 47.84           C  
ATOM   2575  O   GLY A 324      22.368  -9.203 -27.186  1.00120.49           O  
ATOM   2576  N   LYS A 325      22.662  -9.564 -29.385  1.00 76.70           N  
ATOM   2577  CA  LYS A 325      21.339  -9.015 -29.713  1.00 49.80           C  
ATOM   2578  C   LYS A 325      20.799  -9.523 -31.044  1.00 97.23           C  
ATOM   2579  O   LYS A 325      21.527 -10.160 -31.801  1.00 87.57           O  
ATOM   2580  CB  LYS A 325      21.404  -7.488 -29.675  1.00188.81           C  
ATOM   2581  CG  LYS A 325      21.542  -6.922 -28.254  1.00117.02           C  
ATOM   2582  CD  LYS A 325      22.427  -5.677 -28.214  1.00120.20           C  
ATOM   2583  CE  LYS A 325      23.851  -6.025 -27.799  1.00 51.35           C  
ATOM   2584  NZ  LYS A 325      24.817  -4.918 -28.051  1.00110.90           N  
ATOM   2585  N   ASN A 326      19.529  -9.246 -31.326  1.00 92.16           N  
ATOM   2586  CA  ASN A 326      18.929  -9.616 -32.614  1.00144.95           C  
ATOM   2587  C   ASN A 326      17.563 -10.276 -32.462  1.00 93.84           C  
ATOM   2588  O   ASN A 326      16.549  -9.588 -32.338  1.00 66.29           O  
ATOM   2589  CB  ASN A 326      19.871 -10.512 -33.433  1.00112.57           C  
ATOM   2590  CG  ASN A 326      19.368 -10.756 -34.849  1.00129.49           C  
ATOM   2591  OD1 ASN A 326      18.295 -10.281 -35.225  1.00 73.23           O  
ATOM   2592  ND2 ASN A 326      20.143 -11.498 -35.640  1.00106.39           N  
TER
