# Supplementary material for: PeptideBuilder: A simple Python library to generate model peptides
Source: PeerJ. 2013 May 21;1:e80. doi: 10.7717/peerj.80 (PMC3661355; doi:10.7717/peerj.80)
Supplement: Supplemental Information 1 [file peerj-01-80-s001.zip › PeptideBuilder/PDBs/3vni_clean.pdb]

ATOM      1  N   MET A   1     -19.609 -31.163   5.305  1.00 33.64           N  
ATOM      2  CA  MET A   1     -18.810 -31.185   4.031  1.00 31.78           C  
ATOM      3  C   MET A   1     -17.353 -31.538   4.318  1.00 27.80           C  
ATOM      4  O   MET A   1     -16.823 -31.202   5.360  1.00 28.56           O  
ATOM      5  CB  MET A   1     -18.821 -29.800   3.335  1.00 34.16           C  
ATOM      6  CG  MET A   1     -19.973 -29.549   2.346  1.00 40.31           C  
ATOM      7  SD  MET A   1     -20.132 -27.804   1.711  1.00 43.70           S  
ATOM      8  CE  MET A   1     -18.798 -27.028   2.678  1.00 38.96           C  
ATOM      9  N   LYS A   2     -16.698 -32.163   3.353  1.00 26.33           N  
ATOM     10  CA  LYS A   2     -15.282 -32.492   3.470  1.00 24.92           C  
ATOM     11  C   LYS A   2     -14.488 -31.364   2.761  1.00 23.42           C  
ATOM     12  O   LYS A   2     -14.877 -30.899   1.691  1.00 22.17           O  
ATOM     13  CB  LYS A   2     -15.019 -33.856   2.804  1.00 27.55           C  
ATOM     14  CG  LYS A   2     -15.790 -35.028   3.470  1.00 28.76           C  
ATOM     15  CD  LYS A   2     -15.485 -35.009   4.991  1.00 32.67           C  
ATOM     16  CE  LYS A   2     -16.275 -36.045   5.821  1.00 35.95           C  
ATOM     17  NZ  LYS A   2     -16.470 -35.446   7.187  1.00 38.44           N  
ATOM     18  N   HIS A   3     -13.366 -30.959   3.358  1.00 19.36           N  
ATOM     19  CA  HIS A   3     -12.512 -29.886   2.831  1.00 17.55           C  
ATOM     20  C   HIS A   3     -11.107 -30.355   2.468  1.00 16.83           C  
ATOM     21  O   HIS A   3     -10.456 -31.106   3.215  1.00 15.68           O  
ATOM     22  CB  HIS A   3     -12.436 -28.761   3.881  1.00 17.14           C  
ATOM     23  CG  HIS A   3     -13.758 -28.111   4.141  1.00 18.90           C  
ATOM     24  ND1 HIS A   3     -14.182 -26.994   3.457  1.00 21.35           N  
ATOM     25  CD2 HIS A   3     -14.792 -28.481   4.943  1.00 20.87           C  
ATOM     26  CE1 HIS A   3     -15.421 -26.704   3.819  1.00 21.06           C  
ATOM     27  NE2 HIS A   3     -15.816 -27.595   4.717  1.00 22.36           N  
ATOM     28  N   GLY A   4     -10.622 -29.905   1.329  1.00 15.78           N  
ATOM     29  CA  GLY A   4      -9.292 -30.312   0.939  1.00 16.75           C  
ATOM     30  C   GLY A   4      -8.480 -29.160   0.382  1.00 16.25           C  
ATOM     31  O   GLY A   4      -8.949 -28.044   0.321  1.00 16.80           O  
ATOM     32  N   ILE A   5      -7.249 -29.449  -0.015  1.00 17.13           N  
ATOM     33  CA  ILE A   5      -6.391 -28.449  -0.621  1.00 15.99           C  
ATOM     34  C   ILE A   5      -5.496 -29.188  -1.616  1.00 16.25           C  
ATOM     35  O   ILE A   5      -5.154 -30.357  -1.420  1.00 16.31           O  
ATOM     36  CB  ILE A   5      -5.571 -27.654   0.454  1.00 16.47           C  
ATOM     37  CG1 ILE A   5      -4.782 -26.509  -0.227  1.00 15.76           C  
ATOM     38  CG2 ILE A   5      -4.663 -28.644   1.249  1.00 13.77           C  
ATOM     39  CD1 ILE A   5      -4.048 -25.481   0.795  1.00 16.92           C  
ATOM     40  N   TYR A   6      -5.203 -28.515  -2.730  1.00 15.04           N  
ATOM     41  CA  TYR A   6      -4.375 -29.035  -3.788  1.00 16.19           C  
ATOM     42  C   TYR A   6      -2.916 -28.896  -3.281  1.00 18.84           C  
ATOM     43  O   TYR A   6      -2.550 -27.833  -2.778  1.00 15.73           O  
ATOM     44  CB  TYR A   6      -4.557 -28.165  -5.022  1.00 16.38           C  
ATOM     45  CG  TYR A   6      -4.066 -28.770  -6.317  1.00 15.98           C  
ATOM     46  CD1 TYR A   6      -3.812 -30.143  -6.416  1.00 17.28           C  
ATOM     47  CD2 TYR A   6      -3.980 -27.985  -7.476  1.00 18.33           C  
ATOM     48  CE1 TYR A   6      -3.497 -30.733  -7.657  1.00 19.60           C  
ATOM     49  CE2 TYR A   6      -3.664 -28.550  -8.748  1.00 19.08           C  
ATOM     50  CZ  TYR A   6      -3.430 -29.939  -8.817  1.00 18.70           C  
ATOM     51  OH  TYR A   6      -3.179 -30.538 -10.033  1.00 19.54           O  
ATOM     52  N   TYR A   7      -2.126 -29.964  -3.402  1.00 19.14           N  
ATOM     53  CA  TYR A   7      -0.712 -29.972  -2.937  1.00 17.04           C  
ATOM     54  C   TYR A   7       0.097 -28.909  -3.677  1.00 18.70           C  
ATOM     55  O   TYR A   7       1.137 -28.434  -3.171  1.00 18.31           O  
ATOM     56  CB  TYR A   7      -0.071 -31.350  -3.255  1.00 15.97           C  
ATOM     57  CG  TYR A   7       0.461 -31.410  -4.666  1.00 15.86           C  
ATOM     58  CD1 TYR A   7      -0.424 -31.520  -5.795  1.00 15.41           C  
ATOM     59  CD2 TYR A   7       1.809 -31.190  -4.914  1.00 15.31           C  
ATOM     60  CE1 TYR A   7       0.070 -31.366  -7.120  1.00 12.71           C  
ATOM     61  CE2 TYR A   7       2.304 -31.061  -6.204  1.00 13.67           C  
ATOM     62  CZ  TYR A   7       1.403 -31.139  -7.309  1.00 16.77           C  
ATOM     63  OH  TYR A   7       1.877 -30.927  -8.546  1.00 17.67           O  
ATOM     64  N   ALA A   8      -0.315 -28.577  -4.904  1.00 17.02           N  
ATOM     65  CA  ALA A   8       0.432 -27.596  -5.709  1.00 17.57           C  
ATOM     66  C   ALA A   8       0.590 -26.192  -5.082  1.00 17.26           C  
ATOM     67  O   ALA A   8       1.377 -25.377  -5.563  1.00 17.74           O  
ATOM     68  CB  ALA A   8      -0.157 -27.455  -7.137  1.00 17.87           C  
ATOM     69  N   TYR A   9      -0.176 -25.915  -4.050  1.00 15.03           N  
ATOM     70  CA  TYR A   9      -0.090 -24.667  -3.324  1.00 16.32           C  
ATOM     71  C   TYR A   9       1.359 -24.491  -2.752  1.00 17.37           C  
ATOM     72  O   TYR A   9       1.847 -23.356  -2.533  1.00 15.47           O  
ATOM     73  CB  TYR A   9      -1.080 -24.749  -2.161  1.00 16.72           C  
ATOM     74  CG  TYR A   9      -0.957 -23.664  -1.111  1.00 17.29           C  
ATOM     75  CD1 TYR A   9      -1.075 -22.308  -1.442  1.00 18.94           C  
ATOM     76  CD2 TYR A   9      -0.815 -24.008   0.230  1.00 17.71           C  
ATOM     77  CE1 TYR A   9      -1.067 -21.291  -0.425  1.00 19.27           C  
ATOM     78  CE2 TYR A   9      -0.804 -23.026   1.242  1.00 19.70           C  
ATOM     79  CZ  TYR A   9      -0.932 -21.676   0.916  1.00 20.29           C  
ATOM     80  OH  TYR A   9      -0.960 -20.750   1.961  1.00 20.28           O  
ATOM     81  N   TRP A  10       2.025 -25.619  -2.536  1.00 17.33           N  
ATOM     82  CA  TRP A  10       3.391 -25.614  -1.941  1.00 20.32           C  
ATOM     83  C   TRP A  10       4.495 -25.987  -2.901  1.00 21.79           C  
ATOM     84  O   TRP A  10       5.672 -25.986  -2.485  1.00 20.48           O  
ATOM     85  CB  TRP A  10       3.479 -26.649  -0.807  1.00 19.06           C  
ATOM     86  CG  TRP A  10       2.778 -26.295   0.442  1.00 17.87           C  
ATOM     87  CD1 TRP A  10       3.254 -25.508   1.456  1.00 19.53           C  
ATOM     88  CD2 TRP A  10       1.452 -26.700   0.835  1.00 17.44           C  
ATOM     89  NE1 TRP A  10       2.314 -25.405   2.465  1.00 19.67           N  
ATOM     90  CE2 TRP A  10       1.199 -26.127   2.103  1.00 18.08           C  
ATOM     91  CE3 TRP A  10       0.455 -27.493   0.231  1.00 17.00           C  
ATOM     92  CZ2 TRP A  10      -0.015 -26.318   2.792  1.00 18.69           C  
ATOM     93  CZ3 TRP A  10      -0.751 -27.692   0.921  1.00 17.40           C  
ATOM     94  CH2 TRP A  10      -0.968 -27.100   2.192  1.00 17.58           C  
ATOM     95  N   GLU A  11       4.130 -26.330  -4.150  1.00 19.72           N  
ATOM     96  CA  GLU A  11       5.096 -26.839  -5.132  1.00 19.63           C  
ATOM     97  C   GLU A  11       5.008 -26.206  -6.502  1.00 22.31           C  
ATOM     98  O   GLU A  11       3.919 -25.779  -6.913  1.00 23.25           O  
ATOM     99  CB  GLU A  11       4.882 -28.340  -5.315  1.00 19.76           C  
ATOM    100  CG  GLU A  11       5.106 -29.144  -4.061  1.00 21.57           C  
ATOM    101  CD  GLU A  11       6.607 -29.379  -3.809  1.00 22.38           C  
ATOM    102  OE1 GLU A  11       7.385 -29.264  -4.786  1.00 23.37           O  
ATOM    103  OE2 GLU A  11       6.983 -29.687  -2.651  1.00 21.50           O  
ATOM    104  N   GLN A  12       6.135 -26.189  -7.220  1.00 21.37           N  
ATOM    105  CA  GLN A  12       6.189 -25.577  -8.543  1.00 21.17           C  
ATOM    106  C   GLN A  12       6.187 -26.506  -9.750  1.00 19.47           C  
ATOM    107  O   GLN A  12       6.296 -26.025 -10.885  1.00 17.00           O  
ATOM    108  CB  GLN A  12       7.395 -24.634  -8.607  1.00 21.91           C  
ATOM    109  CG  GLN A  12       7.376 -23.577  -7.501  1.00 22.53           C  
ATOM    110  CD  GLN A  12       5.998 -22.865  -7.348  1.00 24.04           C  
ATOM    111  OE1 GLN A  12       5.543 -22.105  -8.254  1.00 23.11           O  
ATOM    112  NE2 GLN A  12       5.350 -23.093  -6.203  1.00 18.34           N  
ATOM    113  N   GLU A  13       6.084 -27.822  -9.513  1.00 18.06           N  
ATOM    114  CA  GLU A  13       6.009 -28.787 -10.607  1.00 19.89           C  
ATOM    115  C   GLU A  13       4.771 -29.634 -10.407  1.00 20.52           C  
ATOM    116  O   GLU A  13       4.233 -29.683  -9.277  1.00 19.06           O  
ATOM    117  CB  GLU A  13       7.252 -29.705 -10.678  1.00 22.73           C  
ATOM    118  CG  GLU A  13       8.557 -28.918 -11.024  1.00 23.51           C  
ATOM    119  CD  GLU A  13       8.442 -28.137 -12.319  1.00 24.08           C  
ATOM    120  OE1 GLU A  13       8.997 -27.017 -12.424  1.00 24.93           O  
ATOM    121  OE2 GLU A  13       7.812 -28.660 -13.261  1.00 25.09           O  
ATOM    122  N   TRP A  14       4.300 -30.267 -11.494  1.00 20.33           N  
ATOM    123  CA  TRP A  14       3.104 -31.113 -11.410  1.00 20.78           C  
ATOM    124  C   TRP A  14       3.327 -32.519 -10.838  1.00 22.75           C  
ATOM    125  O   TRP A  14       2.692 -33.502 -11.251  1.00 21.23           O  
ATOM    126  CB  TRP A  14       2.371 -31.158 -12.759  1.00 21.16           C  
ATOM    127  CG  TRP A  14       1.852 -29.782 -13.162  1.00 20.40           C  
ATOM    128  CD1 TRP A  14       2.186 -29.066 -14.305  1.00 21.13           C  
ATOM    129  CD2 TRP A  14       0.925 -28.957 -12.432  1.00 19.36           C  
ATOM    130  NE1 TRP A  14       1.516 -27.863 -14.320  1.00 19.30           N  
ATOM    131  CE2 TRP A  14       0.742 -27.765 -13.187  1.00 20.38           C  
ATOM    132  CE3 TRP A  14       0.226 -29.108 -11.213  1.00 17.91           C  
ATOM    133  CZ2 TRP A  14      -0.112 -26.723 -12.764  1.00 18.99           C  
ATOM    134  CZ3 TRP A  14      -0.619 -28.075 -10.794  1.00 18.98           C  
ATOM    135  CH2 TRP A  14      -0.780 -26.895 -11.570  1.00 19.54           C  
ATOM    136  N   GLU A  15       4.209 -32.605  -9.835  1.00 21.95           N  
ATOM    137  CA  GLU A  15       4.419 -33.873  -9.120  1.00 24.20           C  
ATOM    138  C   GLU A  15       5.179 -33.514  -7.856  1.00 24.14           C  
ATOM    139  O   GLU A  15       5.782 -32.442  -7.791  1.00 24.19           O  
ATOM    140  CB  GLU A  15       5.241 -34.890  -9.941  1.00 26.15           C  
ATOM    141  CG  GLU A  15       6.705 -34.493 -10.109  1.00 30.62           C  
ATOM    142  CD  GLU A  15       7.521 -35.514 -10.885  1.00 32.99           C  
ATOM    143  OE1 GLU A  15       7.462 -36.709 -10.567  1.00 35.41           O  
ATOM    144  OE2 GLU A  15       8.243 -35.108 -11.805  1.00 37.70           O  
ATOM    145  N   ALA A  16       5.144 -34.396  -6.862  1.00 23.43           N  
ATOM    146  CA  ALA A  16       5.848 -34.157  -5.608  1.00 23.01           C  
ATOM    147  C   ALA A  16       5.731 -35.406  -4.743  1.00 24.17           C  
ATOM    148  O   ALA A  16       5.096 -36.384  -5.141  1.00 22.38           O  
ATOM    149  CB  ALA A  16       5.219 -32.972  -4.879  1.00 22.80           C  
ATOM    150  N   ASP A  17       6.354 -35.375  -3.563  1.00 24.66           N  
ATOM    151  CA  ASP A  17       6.238 -36.487  -2.623  1.00 25.70           C  
ATOM    152  C   ASP A  17       4.881 -36.274  -1.933  1.00 25.01           C  
ATOM    153  O   ASP A  17       4.781 -35.570  -0.925  1.00 24.99           O  
ATOM    154  CB  ASP A  17       7.385 -36.439  -1.592  1.00 27.89           C  
ATOM    155  CG  ASP A  17       7.193 -37.447  -0.454  1.00 31.42           C  
ATOM    156  OD1 ASP A  17       6.282 -38.326  -0.540  1.00 30.87           O  
ATOM    157  OD2 ASP A  17       7.962 -37.353   0.536  1.00 33.20           O  
ATOM    158  N   TYR A  18       3.824 -36.881  -2.474  1.00 23.26           N  
ATOM    159  CA  TYR A  18       2.496 -36.696  -1.905  1.00 21.93           C  
ATOM    160  C   TYR A  18       2.351 -37.204  -0.477  1.00 21.67           C  
ATOM    161  O   TYR A  18       1.514 -36.726   0.247  1.00 18.87           O  
ATOM    162  CB  TYR A  18       1.437 -37.355  -2.803  1.00 21.67           C  
ATOM    163  CG  TYR A  18       1.455 -36.809  -4.197  1.00 19.45           C  
ATOM    164  CD1 TYR A  18       1.513 -35.424  -4.435  1.00 20.81           C  
ATOM    165  CD2 TYR A  18       1.319 -37.655  -5.289  1.00 19.36           C  
ATOM    166  CE1 TYR A  18       1.416 -34.897  -5.759  1.00 18.32           C  
ATOM    167  CE2 TYR A  18       1.223 -37.142  -6.586  1.00 20.77           C  
ATOM    168  CZ  TYR A  18       1.259 -35.762  -6.814  1.00 20.69           C  
ATOM    169  OH  TYR A  18       1.071 -35.278  -8.111  1.00 21.02           O  
ATOM    170  N   LYS A  19       3.170 -38.175  -0.063  1.00 22.65           N  
ATOM    171  CA  LYS A  19       3.084 -38.626   1.323  1.00 22.24           C  
ATOM    172  C   LYS A  19       3.409 -37.472   2.283  1.00 21.28           C  
ATOM    173  O   LYS A  19       2.817 -37.344   3.332  1.00 22.66           O  
ATOM    174  CB  LYS A  19       4.046 -39.792   1.574  1.00 24.12           C  
ATOM    175  CG  LYS A  19       3.641 -41.064   0.846  1.00 27.03           C  
ATOM    176  CD  LYS A  19       4.462 -42.273   1.286  1.00 31.27           C  
ATOM    177  CE  LYS A  19       5.947 -42.094   1.000  1.00 34.05           C  
ATOM    178  NZ  LYS A  19       6.244 -41.901  -0.467  1.00 37.84           N  
ATOM    179  N   TYR A  20       4.354 -36.636   1.905  1.00 22.08           N  
ATOM    180  CA  TYR A  20       4.779 -35.486   2.726  1.00 22.01           C  
ATOM    181  C   TYR A  20       3.559 -34.581   2.862  1.00 21.78           C  
ATOM    182  O   TYR A  20       3.267 -34.057   3.943  1.00 21.22           O  
ATOM    183  CB  TYR A  20       5.899 -34.720   2.008  1.00 20.18           C  
ATOM    184  CG  TYR A  20       6.364 -33.448   2.673  1.00 23.86           C  
ATOM    185  CD1 TYR A  20       7.285 -33.485   3.732  1.00 27.06           C  
ATOM    186  CD2 TYR A  20       5.853 -32.208   2.288  1.00 23.34           C  
ATOM    187  CE1 TYR A  20       7.683 -32.300   4.395  1.00 28.89           C  
ATOM    188  CE2 TYR A  20       6.224 -31.023   2.951  1.00 24.88           C  
ATOM    189  CZ  TYR A  20       7.148 -31.081   3.998  1.00 28.29           C  
ATOM    190  OH  TYR A  20       7.586 -29.931   4.616  1.00 27.74           O  
ATOM    191  N   TYR A  21       2.836 -34.412   1.758  1.00 19.19           N  
ATOM    192  CA  TYR A  21       1.660 -33.543   1.803  1.00 20.01           C  
ATOM    193  C   TYR A  21       0.461 -34.144   2.554  1.00 17.54           C  
ATOM    194  O   TYR A  21      -0.277 -33.434   3.223  1.00 19.70           O  
ATOM    195  CB  TYR A  21       1.364 -33.037   0.361  1.00 19.10           C  
ATOM    196  CG  TYR A  21       2.433 -32.013  -0.029  1.00 17.36           C  
ATOM    197  CD1 TYR A  21       2.498 -30.773   0.619  1.00 21.23           C  
ATOM    198  CD2 TYR A  21       3.452 -32.329  -0.926  1.00 18.93           C  
ATOM    199  CE1 TYR A  21       3.543 -29.893   0.405  1.00 18.94           C  
ATOM    200  CE2 TYR A  21       4.522 -31.455  -1.158  1.00 17.63           C  
ATOM    201  CZ  TYR A  21       4.557 -30.230  -0.470  1.00 20.54           C  
ATOM    202  OH  TYR A  21       5.632 -29.358  -0.645  1.00 21.13           O  
ATOM    203  N   ILE A  22       0.285 -35.457   2.493  1.00 18.99           N  
ATOM    204  CA  ILE A  22      -0.780 -36.089   3.269  1.00 18.84           C  
ATOM    205  C   ILE A  22      -0.506 -35.835   4.750  1.00 21.12           C  
ATOM    206  O   ILE A  22      -1.394 -35.483   5.514  1.00 20.08           O  
ATOM    207  CB  ILE A  22      -0.797 -37.599   3.068  1.00 19.63           C  
ATOM    208  CG1 ILE A  22      -1.296 -37.917   1.637  1.00 18.54           C  
ATOM    209  CG2 ILE A  22      -1.684 -38.248   4.129  1.00 16.11           C  
ATOM    210  CD1 ILE A  22      -1.002 -39.368   1.218  1.00 16.17           C  
ATOM    211  N   GLU A  23       0.739 -36.019   5.161  1.00 21.05           N  
ATOM    212  CA  GLU A  23       1.051 -35.752   6.569  1.00 23.08           C  
ATOM    213  C   GLU A  23       0.837 -34.280   6.949  1.00 19.96           C  
ATOM    214  O   GLU A  23       0.285 -33.969   7.990  1.00 19.76           O  
ATOM    215  CB  GLU A  23       2.498 -36.186   6.868  1.00 23.24           C  
ATOM    216  CG  GLU A  23       2.608 -37.688   6.766  1.00 29.14           C  
ATOM    217  CD  GLU A  23       4.058 -38.214   6.971  1.00 36.75           C  
ATOM    218  OE1 GLU A  23       5.011 -37.384   6.995  1.00 36.11           O  
ATOM    219  OE2 GLU A  23       4.220 -39.463   7.090  1.00 37.29           O  
ATOM    220  N   LYS A  24       1.292 -33.366   6.108  1.00 20.16           N  
ATOM    221  CA  LYS A  24       1.112 -31.955   6.410  1.00 18.90           C  
ATOM    222  C   LYS A  24      -0.393 -31.593   6.537  1.00 20.01           C  
ATOM    223  O   LYS A  24      -0.848 -31.028   7.559  1.00 19.83           O  
ATOM    224  CB  LYS A  24       1.755 -31.092   5.295  1.00 18.73           C  
ATOM    225  CG  LYS A  24       1.413 -29.567   5.438  1.00 19.94           C  
ATOM    226  CD  LYS A  24       1.790 -28.718   4.216  1.00 20.59           C  
ATOM    227  CE  LYS A  24       3.275 -28.684   3.923  1.00 20.45           C  
ATOM    228  NZ  LYS A  24       3.990 -28.037   5.079  1.00 21.88           N  
ATOM    229  N   VAL A  25      -1.195 -31.928   5.520  1.00 20.58           N  
ATOM    230  CA  VAL A  25      -2.609 -31.496   5.613  1.00 18.65           C  
ATOM    231  C   VAL A  25      -3.379 -32.174   6.711  1.00 18.02           C  
ATOM    232  O   VAL A  25      -4.346 -31.598   7.246  1.00 18.20           O  
ATOM    233  CB  VAL A  25      -3.359 -31.595   4.204  1.00 18.18           C  
ATOM    234  CG1 VAL A  25      -2.578 -30.757   3.158  1.00 18.60           C  
ATOM    235  CG2 VAL A  25      -3.457 -33.013   3.730  1.00 17.82           C  
ATOM    236  N   ALA A  26      -2.984 -33.404   7.059  1.00 19.57           N  
ATOM    237  CA  ALA A  26      -3.662 -34.090   8.170  1.00 18.96           C  
ATOM    238  C   ALA A  26      -3.452 -33.261   9.428  1.00 20.89           C  
ATOM    239  O   ALA A  26      -4.385 -33.034  10.187  1.00 20.49           O  
ATOM    240  CB  ALA A  26      -3.099 -35.513   8.384  1.00 20.42           C  
ATOM    241  N   LYS A  27      -2.215 -32.823   9.660  1.00 23.05           N  
ATOM    242  CA  LYS A  27      -1.921 -32.022  10.852  1.00 25.24           C  
ATOM    243  C   LYS A  27      -2.619 -30.673  10.808  1.00 23.64           C  
ATOM    244  O   LYS A  27      -3.027 -30.185  11.836  1.00 22.02           O  
ATOM    245  CB  LYS A  27      -0.407 -31.787  11.046  1.00 28.17           C  
ATOM    246  CG  LYS A  27       0.370 -33.014  11.628  1.00 35.04           C  
ATOM    247  CD  LYS A  27      -0.465 -33.846  12.675  1.00 40.14           C  
ATOM    248  CE  LYS A  27      -1.208 -35.079  12.048  1.00 41.19           C  
ATOM    249  NZ  LYS A  27      -2.534 -35.329  12.709  1.00 42.94           N  
ATOM    250  N   LEU A  28      -2.761 -30.078   9.621  1.00 22.51           N  
ATOM    251  CA  LEU A  28      -3.437 -28.793   9.527  1.00 22.36           C  
ATOM    252  C   LEU A  28      -4.947 -28.924   9.724  1.00 22.48           C  
ATOM    253  O   LEU A  28      -5.627 -27.916   9.949  1.00 22.85           O  
ATOM    254  CB  LEU A  28      -3.101 -28.104   8.189  1.00 21.71           C  
ATOM    255  CG  LEU A  28      -1.615 -27.748   8.011  1.00 22.93           C  
ATOM    256  CD1 LEU A  28      -1.388 -27.060   6.619  1.00 22.58           C  
ATOM    257  CD2 LEU A  28      -1.162 -26.810   9.172  1.00 22.94           C  
ATOM    258  N   GLY A  29      -5.484 -30.151   9.645  1.00 21.86           N  
ATOM    259  CA  GLY A  29      -6.922 -30.322   9.862  1.00 20.04           C  
ATOM    260  C   GLY A  29      -7.810 -30.626   8.634  1.00 20.27           C  
ATOM    261  O   GLY A  29      -9.030 -30.789   8.791  1.00 21.32           O  
ATOM    262  N   PHE A  30      -7.212 -30.720   7.448  1.00 20.66           N  
ATOM    263  CA  PHE A  30      -7.934 -30.994   6.186  1.00 21.38           C  
ATOM    264  C   PHE A  30      -8.474 -32.413   6.133  1.00 21.69           C  
ATOM    265  O   PHE A  30      -7.938 -33.317   6.805  1.00 20.29           O  
ATOM    266  CB  PHE A  30      -6.999 -30.783   4.966  1.00 19.71           C  
ATOM    267  CG  PHE A  30      -6.756 -29.318   4.618  1.00 19.42           C  
ATOM    268  CD1 PHE A  30      -7.670 -28.605   3.858  1.00 16.51           C  
ATOM    269  CD2 PHE A  30      -5.636 -28.655   5.102  1.00 18.37           C  
ATOM    270  CE1 PHE A  30      -7.478 -27.232   3.579  1.00 18.02           C  
ATOM    271  CE2 PHE A  30      -5.437 -27.306   4.834  1.00 19.68           C  
ATOM    272  CZ  PHE A  30      -6.379 -26.589   4.059  1.00 19.53           C  
ATOM    273  N   ASP A  31      -9.515 -32.632   5.316  1.00 18.48           N  
ATOM    274  CA  ASP A  31     -10.066 -33.973   5.162  1.00 17.59           C  
ATOM    275  C   ASP A  31      -9.491 -34.585   3.897  1.00 18.45           C  
ATOM    276  O   ASP A  31      -9.386 -35.794   3.753  1.00 18.86           O  
ATOM    277  CB  ASP A  31     -11.603 -33.927   4.973  1.00 20.59           C  
ATOM    278  CG  ASP A  31     -12.292 -33.215   6.123  1.00 24.17           C  
ATOM    279  OD1 ASP A  31     -12.174 -33.727   7.263  1.00 23.45           O  
ATOM    280  OD2 ASP A  31     -12.916 -32.143   5.900  1.00 22.26           O  
ATOM    281  N   ILE A  32      -9.166 -33.722   2.949  1.00 17.58           N  
ATOM    282  CA  ILE A  32      -8.703 -34.149   1.635  1.00 15.06           C  
ATOM    283  C   ILE A  32      -7.446 -33.477   1.141  1.00 14.77           C  
ATOM    284  O   ILE A  32      -7.171 -32.322   1.462  1.00 17.64           O  
ATOM    285  CB  ILE A  32      -9.827 -33.825   0.547  1.00 16.84           C  
ATOM    286  CG1 ILE A  32     -11.054 -34.730   0.771  1.00 15.91           C  
ATOM    287  CG2 ILE A  32      -9.235 -33.914  -0.902  1.00 15.73           C  
ATOM    288  CD1 ILE A  32     -12.422 -34.062   0.212  1.00 19.22           C  
ATOM    289  N   LEU A  33      -6.684 -34.215   0.345  1.00 16.70           N  
ATOM    290  CA  LEU A  33      -5.522 -33.682  -0.327  1.00 16.95           C  
ATOM    291  C   LEU A  33      -5.770 -33.975  -1.795  1.00 15.72           C  
ATOM    292  O   LEU A  33      -5.973 -35.121  -2.152  1.00 16.48           O  
ATOM    293  CB  LEU A  33      -4.216 -34.422   0.003  1.00 15.41           C  
ATOM    294  CG  LEU A  33      -3.035 -33.874  -0.835  1.00 17.68           C  
ATOM    295  CD1 LEU A  33      -2.636 -32.443  -0.280  1.00 13.37           C  
ATOM    296  CD2 LEU A  33      -1.813 -34.836  -0.736  1.00 16.26           C  
ATOM    297  N   GLU A  34      -5.732 -32.958  -2.641  1.00 15.75           N  
ATOM    298  CA  GLU A  34      -5.845 -33.220  -4.066  1.00 17.98           C  
ATOM    299  C   GLU A  34      -4.428 -33.294  -4.591  1.00 18.67           C  
ATOM    300  O   GLU A  34      -3.562 -32.506  -4.170  1.00 17.59           O  
ATOM    301  CB  GLU A  34      -6.598 -32.100  -4.772  1.00 20.37           C  
ATOM    302  CG  GLU A  34      -6.940 -32.514  -6.189  1.00 22.39           C  
ATOM    303  CD  GLU A  34      -8.189 -31.802  -6.736  1.00 29.08           C  
ATOM    304  OE1 GLU A  34      -9.389 -31.975  -6.197  1.00 28.71           O  
ATOM    305  OE2 GLU A  34      -7.916 -31.090  -7.727  1.00 26.50           O  
ATOM    306  N   ILE A  35      -4.177 -34.263  -5.474  1.00 15.82           N  
ATOM    307  CA  ILE A  35      -2.882 -34.468  -6.082  1.00 17.54           C  
ATOM    308  C   ILE A  35      -2.986 -34.447  -7.585  1.00 17.90           C  
ATOM    309  O   ILE A  35      -4.084 -34.651  -8.143  1.00 19.87           O  
ATOM    310  CB  ILE A  35      -2.272 -35.825  -5.633  1.00 19.25           C  
ATOM    311  CG1 ILE A  35      -3.141 -36.989  -6.128  1.00 16.40           C  
ATOM    312  CG2 ILE A  35      -2.162 -35.843  -4.068  1.00 16.24           C  
ATOM    313  CD1 ILE A  35      -2.575 -38.422  -5.868  1.00 18.43           C  
ATOM    314  N   ALA A  36      -1.864 -34.170  -8.251  1.00 19.19           N  
ATOM    315  CA  ALA A  36      -1.816 -34.140  -9.726  1.00 17.67           C  
ATOM    316  C   ALA A  36      -1.673 -35.586 -10.289  1.00 19.49           C  
ATOM    317  O   ALA A  36      -0.911 -36.404  -9.748  1.00 17.87           O  
ATOM    318  CB  ALA A  36      -0.624 -33.249 -10.215  1.00 14.83           C  
ATOM    319  N   ALA A  37      -2.407 -35.888 -11.365  1.00 18.46           N  
ATOM    320  CA  ALA A  37      -2.353 -37.229 -11.995  1.00 20.35           C  
ATOM    321  C   ALA A  37      -1.062 -37.537 -12.708  1.00 20.10           C  
ATOM    322  O   ALA A  37      -0.655 -38.698 -12.813  1.00 20.15           O  
ATOM    323  CB  ALA A  37      -3.514 -37.407 -13.010  1.00 18.96           C  
ATOM    324  N   SER A  38      -0.431 -36.472 -13.173  1.00 20.43           N  
ATOM    325  CA  SER A  38       0.775 -36.503 -13.972  1.00 22.59           C  
ATOM    326  C   SER A  38       1.792 -37.606 -13.642  1.00 22.63           C  
ATOM    327  O   SER A  38       2.172 -38.396 -14.507  1.00 21.58           O  
ATOM    328  CB  SER A  38       1.398 -35.111 -13.882  1.00 26.58           C  
ATOM    329  OG  SER A  38       2.448 -34.923 -14.789  1.00 33.87           O  
ATOM    330  N   PRO A  39       2.220 -37.709 -12.377  1.00 22.96           N  
ATOM    331  CA  PRO A  39       3.199 -38.785 -12.131  1.00 22.73           C  
ATOM    332  C   PRO A  39       2.608 -40.181 -11.888  1.00 22.81           C  
ATOM    333  O   PRO A  39       3.362 -41.130 -11.895  1.00 21.73           O  
ATOM    334  CB  PRO A  39       3.942 -38.298 -10.896  1.00 21.30           C  
ATOM    335  CG  PRO A  39       2.829 -37.661 -10.114  1.00 23.51           C  
ATOM    336  CD  PRO A  39       2.071 -36.849 -11.188  1.00 22.52           C  
ATOM    337  N   LEU A  40       1.285 -40.314 -11.702  1.00 21.93           N  
ATOM    338  CA  LEU A  40       0.730 -41.633 -11.346  1.00 20.98           C  
ATOM    339  C   LEU A  40       0.962 -42.803 -12.329  1.00 21.43           C  
ATOM    340  O   LEU A  40       1.075 -43.953 -11.911  1.00 21.28           O  
ATOM    341  CB  LEU A  40      -0.744 -41.515 -10.988  1.00 20.30           C  
ATOM    342  CG  LEU A  40      -1.107 -40.515  -9.866  1.00 20.60           C  
ATOM    343  CD1 LEU A  40      -2.612 -40.572  -9.601  1.00 17.69           C  
ATOM    344  CD2 LEU A  40      -0.366 -40.815  -8.603  1.00 20.66           C  
ATOM    345  N   PRO A  41       1.011 -42.525 -13.641  1.00 21.86           N  
ATOM    346  CA  PRO A  41       1.243 -43.596 -14.632  1.00 22.38           C  
ATOM    347  C   PRO A  41       2.663 -44.198 -14.461  1.00 24.29           C  
ATOM    348  O   PRO A  41       2.958 -45.253 -15.012  1.00 24.96           O  
ATOM    349  CB  PRO A  41       1.110 -42.869 -15.959  1.00 21.09           C  
ATOM    350  CG  PRO A  41       0.026 -41.799 -15.622  1.00 23.17           C  
ATOM    351  CD  PRO A  41       0.502 -41.294 -14.280  1.00 22.28           C  
ATOM    352  N   PHE A  42       3.534 -43.504 -13.733  1.00 23.44           N  
ATOM    353  CA  PHE A  42       4.894 -43.991 -13.506  1.00 24.95           C  
ATOM    354  C   PHE A  42       5.130 -44.557 -12.109  1.00 24.29           C  
ATOM    355  O   PHE A  42       6.291 -44.793 -11.723  1.00 24.61           O  
ATOM    356  CB  PHE A  42       5.893 -42.874 -13.768  1.00 27.21           C  
ATOM    357  CG  PHE A  42       5.767 -42.291 -15.130  1.00 30.85           C  
ATOM    358  CD1 PHE A  42       6.347 -42.935 -16.233  1.00 31.60           C  
ATOM    359  CD2 PHE A  42       4.992 -41.135 -15.339  1.00 32.47           C  
ATOM    360  CE1 PHE A  42       6.165 -42.446 -17.545  1.00 32.91           C  
ATOM    361  CE2 PHE A  42       4.796 -40.627 -16.657  1.00 33.52           C  
ATOM    362  CZ  PHE A  42       5.388 -41.290 -17.760  1.00 32.03           C  
ATOM    363  N   TYR A  43       4.055 -44.763 -11.348  1.00 23.16           N  
ATOM    364  CA  TYR A  43       4.187 -45.367 -10.006  1.00 22.95           C  
ATOM    365  C   TYR A  43       4.143 -46.884 -10.148  1.00 23.28           C  
ATOM    366  O   TYR A  43       3.321 -47.425 -10.910  1.00 24.28           O  
ATOM    367  CB  TYR A  43       3.038 -45.003  -9.081  1.00 22.75           C  
ATOM    368  CG  TYR A  43       3.156 -43.680  -8.364  1.00 22.94           C  
ATOM    369  CD1 TYR A  43       2.629 -43.536  -7.081  1.00 24.94           C  
ATOM    370  CD2 TYR A  43       3.748 -42.569  -8.964  1.00 23.92           C  
ATOM    371  CE1 TYR A  43       2.679 -42.331  -6.401  1.00 24.58           C  
ATOM    372  CE2 TYR A  43       3.803 -41.343  -8.299  1.00 22.96           C  
ATOM    373  CZ  TYR A  43       3.256 -41.238  -7.005  1.00 26.04           C  
ATOM    374  OH  TYR A  43       3.270 -40.045  -6.299  1.00 26.06           O  
ATOM    375  N   SER A  44       4.997 -47.586  -9.425  1.00 21.00           N  
ATOM    376  CA  SER A  44       4.948 -49.043  -9.478  1.00 21.70           C  
ATOM    377  C   SER A  44       3.801 -49.442  -8.510  1.00 22.73           C  
ATOM    378  O   SER A  44       3.314 -48.605  -7.727  1.00 22.24           O  
ATOM    379  CB  SER A  44       6.270 -49.610  -8.957  1.00 21.22           C  
ATOM    380  OG  SER A  44       6.342 -49.281  -7.584  1.00 18.81           O  
ATOM    381  N   ASP A  45       3.383 -50.708  -8.532  1.00 21.87           N  
ATOM    382  CA  ASP A  45       2.315 -51.157  -7.659  1.00 21.72           C  
ATOM    383  C   ASP A  45       2.575 -50.842  -6.195  1.00 22.32           C  
ATOM    384  O   ASP A  45       1.683 -50.374  -5.488  1.00 19.93           O  
ATOM    385  CB  ASP A  45       2.082 -52.671  -7.810  1.00 22.76           C  
ATOM    386  CG  ASP A  45       1.331 -53.035  -9.120  1.00 27.72           C  
ATOM    387  OD1 ASP A  45       1.234 -52.198 -10.054  1.00 27.88           O  
ATOM    388  OD2 ASP A  45       0.848 -54.183  -9.211  1.00 30.75           O  
ATOM    389  N   ILE A  46       3.803 -51.073  -5.729  1.00 21.38           N  
ATOM    390  CA  ILE A  46       4.059 -50.816  -4.317  1.00 21.21           C  
ATOM    391  C   ILE A  46       4.050 -49.312  -4.005  1.00 21.26           C  
ATOM    392  O   ILE A  46       3.657 -48.900  -2.922  1.00 22.44           O  
ATOM    393  CB  ILE A  46       5.377 -51.531  -3.850  1.00 21.07           C  
ATOM    394  CG1 ILE A  46       5.561 -51.343  -2.350  1.00 21.53           C  
ATOM    395  CG2 ILE A  46       6.559 -51.036  -4.647  1.00 20.97           C  
ATOM    396  CD1 ILE A  46       6.588 -52.372  -1.739  1.00 21.47           C  
ATOM    397  N   GLN A  47       4.431 -48.474  -4.959  1.00 22.03           N  
ATOM    398  CA  GLN A  47       4.369 -47.037  -4.702  1.00 21.92           C  
ATOM    399  C   GLN A  47       2.899 -46.617  -4.594  1.00 21.54           C  
ATOM    400  O   GLN A  47       2.548 -45.759  -3.779  1.00 21.79           O  
ATOM    401  CB  GLN A  47       5.051 -46.267  -5.816  1.00 22.37           C  
ATOM    402  CG  GLN A  47       6.536 -46.483  -5.867  1.00 26.87           C  
ATOM    403  CD  GLN A  47       7.156 -45.726  -7.040  1.00 30.39           C  
ATOM    404  OE1 GLN A  47       6.809 -45.932  -8.201  1.00 30.56           O  
ATOM    405  NE2 GLN A  47       8.079 -44.832  -6.726  1.00 35.86           N  
ATOM    406  N   ILE A  48       2.033 -47.190  -5.434  1.00 20.91           N  
ATOM    407  CA  ILE A  48       0.615 -46.877  -5.311  1.00 21.28           C  
ATOM    408  C   ILE A  48       0.113 -47.339  -3.930  1.00 21.79           C  
ATOM    409  O   ILE A  48      -0.549 -46.578  -3.179  1.00 22.32           O  
ATOM    410  CB  ILE A  48      -0.157 -47.574  -6.412  1.00 21.26           C  
ATOM    411  CG1 ILE A  48       0.095 -46.821  -7.728  1.00 20.46           C  
ATOM    412  CG2 ILE A  48      -1.650 -47.608  -6.092  1.00 20.62           C  
ATOM    413  CD1 ILE A  48      -0.473 -47.518  -8.934  1.00 21.99           C  
ATOM    414  N   ASN A  49       0.442 -48.585  -3.564  1.00 21.55           N  
ATOM    415  CA  ASN A  49      -0.008 -49.103  -2.271  1.00 22.15           C  
ATOM    416  C   ASN A  49       0.482 -48.296  -1.099  1.00 21.52           C  
ATOM    417  O   ASN A  49      -0.252 -48.075  -0.133  1.00 21.30           O  
ATOM    418  CB  ASN A  49       0.386 -50.582  -2.110  1.00 25.36           C  
ATOM    419  CG  ASN A  49      -0.424 -51.462  -3.031  1.00 30.90           C  
ATOM    420  OD1 ASN A  49      -1.538 -51.084  -3.399  1.00 33.45           O  
ATOM    421  ND2 ASN A  49       0.110 -52.625  -3.420  1.00 33.87           N  
ATOM    422  N   GLU A  50       1.730 -47.860  -1.168  1.00 21.58           N  
ATOM    423  CA  GLU A  50       2.263 -47.075  -0.080  1.00 22.23           C  
ATOM    424  C   GLU A  50       1.520 -45.727   0.018  1.00 21.12           C  
ATOM    425  O   GLU A  50       1.184 -45.296   1.114  1.00 18.09           O  
ATOM    426  CB  GLU A  50       3.777 -46.880  -0.266  1.00 24.25           C  
ATOM    427  CG  GLU A  50       4.501 -48.216  -0.180  1.00 33.10           C  
ATOM    428  CD  GLU A  50       6.019 -48.133  -0.090  1.00 38.32           C  
ATOM    429  OE1 GLU A  50       6.590 -47.110  -0.561  1.00 42.65           O  
ATOM    430  OE2 GLU A  50       6.640 -49.123   0.421  1.00 41.56           O  
ATOM    431  N   LEU A  51       1.255 -45.089  -1.122  1.00 19.84           N  
ATOM    432  CA  LEU A  51       0.544 -43.800  -1.104  1.00 20.83           C  
ATOM    433  C   LEU A  51      -0.856 -43.995  -0.485  1.00 20.93           C  
ATOM    434  O   LEU A  51      -1.289 -43.243   0.387  1.00 20.45           O  
ATOM    435  CB  LEU A  51       0.441 -43.224  -2.529  1.00 19.67           C  
ATOM    436  CG  LEU A  51      -0.254 -41.854  -2.578  1.00 21.28           C  
ATOM    437  CD1 LEU A  51       0.506 -40.897  -1.609  1.00 21.92           C  
ATOM    438  CD2 LEU A  51      -0.224 -41.281  -4.001  1.00 22.69           C  
ATOM    439  N   LYS A  52      -1.548 -45.032  -0.934  1.00 23.30           N  
ATOM    440  CA  LYS A  52      -2.884 -45.343  -0.405  1.00 22.65           C  
ATOM    441  C   LYS A  52      -2.829 -45.623   1.109  1.00 23.10           C  
ATOM    442  O   LYS A  52      -3.669 -45.131   1.886  1.00 23.26           O  
ATOM    443  CB  LYS A  52      -3.460 -46.561  -1.152  1.00 21.60           C  
ATOM    444  CG  LYS A  52      -4.653 -47.195  -0.483  1.00 24.44           C  
ATOM    445  CD  LYS A  52      -5.369 -48.236  -1.359  1.00 26.49           C  
ATOM    446  CE  LYS A  52      -4.666 -49.565  -1.441  1.00 28.02           C  
ATOM    447  NZ  LYS A  52      -5.394 -50.501  -2.405  1.00 30.32           N  
ATOM    448  N   ALA A  53      -1.841 -46.407   1.544  1.00 22.48           N  
ATOM    449  CA  ALA A  53      -1.751 -46.697   2.980  1.00 23.28           C  
ATOM    450  C   ALA A  53      -1.436 -45.415   3.773  1.00 22.46           C  
ATOM    451  O   ALA A  53      -1.884 -45.233   4.915  1.00 22.23           O  
ATOM    452  CB  ALA A  53      -0.663 -47.776   3.257  1.00 23.04           C  
ATOM    453  N   CYS A  54      -0.659 -44.521   3.177  1.00 22.94           N  
ATOM    454  CA  CYS A  54      -0.310 -43.272   3.878  1.00 21.78           C  
ATOM    455  C   CYS A  54      -1.578 -42.433   4.115  1.00 21.72           C  
ATOM    456  O   CYS A  54      -1.816 -41.916   5.222  1.00 18.80           O  
ATOM    457  CB  CYS A  54       0.701 -42.494   3.037  1.00 21.49           C  
ATOM    458  SG  CYS A  54       1.211 -40.915   3.760  1.00 23.10           S  
ATOM    459  N   ALA A  55      -2.391 -42.311   3.054  1.00 20.46           N  
ATOM    460  CA  ALA A  55      -3.633 -41.570   3.119  1.00 21.22           C  
ATOM    461  C   ALA A  55      -4.560 -42.208   4.160  1.00 22.53           C  
ATOM    462  O   ALA A  55      -5.094 -41.517   5.043  1.00 22.46           O  
ATOM    463  CB  ALA A  55      -4.342 -41.559   1.704  1.00 19.45           C  
ATOM    464  N   HIS A  56      -4.752 -43.525   4.069  1.00 24.50           N  
ATOM    465  CA  HIS A  56      -5.642 -44.181   5.025  1.00 24.83           C  
ATOM    466  C   HIS A  56      -5.199 -43.987   6.475  1.00 25.86           C  
ATOM    467  O   HIS A  56      -6.018 -43.655   7.345  1.00 23.80           O  
ATOM    468  CB  HIS A  56      -5.772 -45.684   4.717  1.00 29.57           C  
ATOM    469  CG  HIS A  56      -6.832 -46.366   5.542  1.00 36.84           C  
ATOM    470  ND1 HIS A  56      -6.541 -47.132   6.656  1.00 38.65           N  
ATOM    471  CD2 HIS A  56      -8.187 -46.345   5.447  1.00 36.61           C  
ATOM    472  CE1 HIS A  56      -7.668 -47.556   7.207  1.00 38.07           C  
ATOM    473  NE2 HIS A  56      -8.680 -47.090   6.493  1.00 39.67           N  
ATOM    474  N   GLY A  57      -3.898 -44.183   6.730  1.00 23.84           N  
ATOM    475  CA  GLY A  57      -3.396 -44.073   8.090  1.00 24.02           C  
ATOM    476  C   GLY A  57      -3.499 -42.673   8.657  1.00 25.23           C  
ATOM    477  O   GLY A  57      -3.469 -42.494   9.871  1.00 26.52           O  
ATOM    478  N   ASN A  58      -3.581 -41.668   7.792  1.00 22.82           N  
ATOM    479  CA  ASN A  58      -3.684 -40.295   8.256  1.00 23.02           C  
ATOM    480  C   ASN A  58      -5.120 -39.763   8.170  1.00 22.80           C  
ATOM    481  O   ASN A  58      -5.350 -38.586   8.417  1.00 21.04           O  
ATOM    482  CB  ASN A  58      -2.747 -39.406   7.438  1.00 23.36           C  
ATOM    483  CG  ASN A  58      -1.311 -39.561   7.849  1.00 26.07           C  
ATOM    484  OD1 ASN A  58      -0.867 -38.902   8.778  1.00 27.01           O  
ATOM    485  ND2 ASN A  58      -0.567 -40.434   7.161  1.00 22.25           N  
ATOM    486  N   GLY A  59      -6.065 -40.636   7.819  1.00 22.46           N  
ATOM    487  CA  GLY A  59      -7.469 -40.241   7.738  1.00 23.18           C  
ATOM    488  C   GLY A  59      -7.656 -39.207   6.629  1.00 22.81           C  
ATOM    489  O   GLY A  59      -8.463 -38.297   6.713  1.00 23.60           O  
ATOM    490  N   ILE A  60      -6.904 -39.360   5.558  1.00 21.84           N  
ATOM    491  CA  ILE A  60      -6.994 -38.397   4.503  1.00 21.32           C  
ATOM    492  C   ILE A  60      -7.541 -39.076   3.260  1.00 20.26           C  
ATOM    493  O   ILE A  60      -7.135 -40.194   2.930  1.00 19.84           O  
ATOM    494  CB  ILE A  60      -5.578 -37.764   4.211  1.00 21.29           C  
ATOM    495  CG1 ILE A  60      -5.163 -36.821   5.370  1.00 23.73           C  
ATOM    496  CG2 ILE A  60      -5.582 -36.978   2.887  1.00 22.40           C  
ATOM    497  CD1 ILE A  60      -6.066 -35.574   5.519  1.00 20.82           C  
ATOM    498  N   THR A  61      -8.455 -38.395   2.579  1.00 19.85           N  
ATOM    499  CA  THR A  61      -9.006 -38.905   1.317  1.00 19.77           C  
ATOM    500  C   THR A  61      -8.284 -38.171   0.183  1.00 18.89           C  
ATOM    501  O   THR A  61      -8.097 -36.959   0.223  1.00 18.70           O  
ATOM    502  CB  THR A  61     -10.534 -38.627   1.216  1.00 21.55           C  
ATOM    503  OG1 THR A  61     -11.192 -39.359   2.241  1.00 20.68           O  
ATOM    504  CG2 THR A  61     -11.094 -39.028  -0.172  1.00 20.62           C  
ATOM    505  N   LEU A  62      -7.872 -38.920  -0.829  1.00 18.35           N  
ATOM    506  CA  LEU A  62      -7.169 -38.367  -1.965  1.00 17.86           C  
ATOM    507  C   LEU A  62      -8.103 -38.091  -3.142  1.00 18.66           C  
ATOM    508  O   LEU A  62      -8.928 -38.952  -3.456  1.00 16.52           O  
ATOM    509  CB  LEU A  62      -6.118 -39.400  -2.410  1.00 18.50           C  
ATOM    510  CG  LEU A  62      -4.618 -39.253  -2.036  1.00 22.54           C  
ATOM    511  CD1 LEU A  62      -4.406 -38.396  -0.822  1.00 18.24           C  
ATOM    512  CD2 LEU A  62      -3.959 -40.620  -1.992  1.00 16.89           C  
ATOM    513  N   THR A  63      -7.993 -36.909  -3.750  1.00 17.34           N  
ATOM    514  CA  THR A  63      -8.721 -36.632  -4.992  1.00 19.27           C  
ATOM    515  C   THR A  63      -7.643 -36.269  -6.019  1.00 19.69           C  
ATOM    516  O   THR A  63      -6.504 -35.938  -5.668  1.00 19.08           O  
ATOM    517  CB  THR A  63      -9.769 -35.496  -4.912  1.00 18.91           C  
ATOM    518  OG1 THR A  63      -9.141 -34.280  -4.533  1.00 22.30           O  
ATOM    519  CG2 THR A  63     -10.858 -35.851  -3.931  1.00 18.16           C  
ATOM    520  N   VAL A  64      -7.985 -36.369  -7.289  1.00 17.68           N  
ATOM    521  CA  VAL A  64      -7.034 -36.132  -8.363  1.00 18.24           C  
ATOM    522  C   VAL A  64      -7.458 -35.069  -9.382  1.00 19.01           C  
ATOM    523  O   VAL A  64      -8.648 -35.014  -9.872  1.00 20.06           O  
ATOM    524  CB  VAL A  64      -6.760 -37.507  -9.112  1.00 18.60           C  
ATOM    525  CG1 VAL A  64      -5.885 -37.325 -10.324  1.00 16.20           C  
ATOM    526  CG2 VAL A  64      -6.130 -38.524  -8.116  1.00 19.12           C  
ATOM    527  N   GLY A  65      -6.499 -34.220  -9.712  1.00 18.14           N  
ATOM    528  CA  GLY A  65      -6.746 -33.218 -10.740  1.00 18.41           C  
ATOM    529  C   GLY A  65      -5.834 -33.539 -11.910  1.00 19.90           C  
ATOM    530  O   GLY A  65      -4.722 -34.045 -11.708  1.00 18.51           O  
ATOM    531  N   HIS A  66      -6.265 -33.230 -13.141  1.00 20.47           N  
ATOM    532  CA  HIS A  66      -5.416 -33.463 -14.312  1.00 20.30           C  
ATOM    533  C   HIS A  66      -5.650 -32.465 -15.425  1.00 20.74           C  
ATOM    534  O   HIS A  66      -6.800 -32.126 -15.727  1.00 21.19           O  
ATOM    535  CB  HIS A  66      -5.620 -34.861 -14.924  1.00 20.27           C  
ATOM    536  CG  HIS A  66      -4.575 -35.210 -15.944  1.00 20.14           C  
ATOM    537  ND1 HIS A  66      -4.883 -35.708 -17.195  1.00 21.75           N  
ATOM    538  CD2 HIS A  66      -3.215 -35.137 -15.888  1.00 17.96           C  
ATOM    539  CE1 HIS A  66      -3.760 -35.932 -17.865  1.00 21.58           C  
ATOM    540  NE2 HIS A  66      -2.734 -35.594 -17.096  1.00 23.74           N  
ATOM    541  N   GLY A  67      -4.548 -31.980 -15.984  1.00 21.42           N  
ATOM    542  CA  GLY A  67      -4.573 -31.098 -17.135  1.00 19.66           C  
ATOM    543  C   GLY A  67      -4.143 -32.026 -18.268  1.00 20.96           C  
ATOM    544  O   GLY A  67      -2.960 -32.325 -18.369  1.00 21.09           O  
ATOM    545  N   PRO A  68      -5.061 -32.520 -19.145  1.00 19.62           N  
ATOM    546  CA  PRO A  68      -4.618 -33.430 -20.233  1.00 21.40           C  
ATOM    547  C   PRO A  68      -3.648 -32.800 -21.245  1.00 22.83           C  
ATOM    548  O   PRO A  68      -3.754 -31.606 -21.574  1.00 22.84           O  
ATOM    549  CB  PRO A  68      -5.931 -33.846 -20.925  1.00 19.63           C  
ATOM    550  CG  PRO A  68      -7.066 -33.393 -19.907  1.00 18.87           C  
ATOM    551  CD  PRO A  68      -6.478 -32.147 -19.294  1.00 20.39           C  
ATOM    552  N   SER A  69      -2.706 -33.596 -21.751  1.00 23.33           N  
ATOM    553  CA  SER A  69      -1.771 -33.089 -22.770  1.00 24.29           C  
ATOM    554  C   SER A  69      -2.516 -33.112 -24.117  1.00 24.21           C  
ATOM    555  O   SER A  69      -3.580 -33.747 -24.232  1.00 23.73           O  
ATOM    556  CB  SER A  69      -0.569 -34.022 -22.901  1.00 26.43           C  
ATOM    557  OG  SER A  69      -0.969 -35.237 -23.536  1.00 29.25           O  
ATOM    558  N   ALA A  70      -1.975 -32.442 -25.131  1.00 24.68           N  
ATOM    559  CA  ALA A  70      -2.618 -32.451 -26.464  1.00 25.93           C  
ATOM    560  C   ALA A  70      -2.794 -33.895 -26.948  1.00 27.13           C  
ATOM    561  O   ALA A  70      -3.729 -34.217 -27.693  1.00 27.39           O  
ATOM    562  CB  ALA A  70      -1.766 -31.681 -27.483  1.00 24.43           C  
ATOM    563  N   GLU A  71      -1.880 -34.761 -26.537  1.00 28.39           N  
ATOM    564  CA  GLU A  71      -1.935 -36.174 -26.908  1.00 30.14           C  
ATOM    565  C   GLU A  71      -3.005 -36.951 -26.151  1.00 27.71           C  
ATOM    566  O   GLU A  71      -3.246 -38.119 -26.470  1.00 26.49           O  
ATOM    567  CB  GLU A  71      -0.579 -36.863 -26.639  1.00 35.49           C  
ATOM    568  CG  GLU A  71       0.552 -36.552 -27.622  1.00 42.91           C  
ATOM    569  CD  GLU A  71       1.901 -37.193 -27.177  1.00 49.95           C  
ATOM    570  OE1 GLU A  71       2.771 -37.434 -28.065  1.00 53.62           O  
ATOM    571  OE2 GLU A  71       2.107 -37.449 -25.944  1.00 51.59           O  
ATOM    572  N   GLN A  72      -3.624 -36.324 -25.146  1.00 25.37           N  
ATOM    573  CA  GLN A  72      -4.656 -36.966 -24.334  1.00 24.40           C  
ATOM    574  C   GLN A  72      -6.026 -36.309 -24.552  1.00 24.17           C  
ATOM    575  O   GLN A  72      -6.950 -36.530 -23.789  1.00 24.44           O  
ATOM    576  CB  GLN A  72      -4.278 -36.892 -22.836  1.00 24.49           C  
ATOM    577  CG  GLN A  72      -3.058 -37.733 -22.433  1.00 23.85           C  
ATOM    578  CD  GLN A  72      -2.346 -37.179 -21.182  1.00 26.00           C  
ATOM    579  OE1 GLN A  72      -2.770 -36.174 -20.600  1.00 24.33           O  
ATOM    580  NE2 GLN A  72      -1.261 -37.821 -20.787  1.00 20.83           N  
ATOM    581  N   ASN A  73      -6.133 -35.531 -25.619  1.00 23.76           N  
ATOM    582  CA  ASN A  73      -7.337 -34.781 -25.959  1.00 22.76           C  
ATOM    583  C   ASN A  73      -8.457 -35.605 -26.568  1.00 23.44           C  
ATOM    584  O   ASN A  73      -8.463 -35.862 -27.777  1.00 24.69           O  
ATOM    585  CB  ASN A  73      -6.928 -33.652 -26.911  1.00 21.13           C  
ATOM    586  CG  ASN A  73      -8.089 -32.772 -27.350  1.00 22.84           C  
ATOM    587  OD1 ASN A  73      -9.164 -32.758 -26.736  1.00 23.72           O  
ATOM    588  ND2 ASN A  73      -7.858 -31.998 -28.404  1.00 23.65           N  
ATOM    589  N   LEU A  74      -9.410 -35.974 -25.730  1.00 23.53           N  
ATOM    590  CA  LEU A  74     -10.593 -36.739 -26.107  1.00 24.40           C  
ATOM    591  C   LEU A  74     -11.476 -36.049 -27.144  1.00 25.11           C  
ATOM    592  O   LEU A  74     -12.381 -36.678 -27.711  1.00 26.73           O  
ATOM    593  CB  LEU A  74     -11.440 -37.016 -24.872  1.00 24.85           C  
ATOM    594  CG  LEU A  74     -10.838 -38.039 -23.902  1.00 23.53           C  
ATOM    595  CD1 LEU A  74     -11.642 -37.999 -22.620  1.00 23.28           C  
ATOM    596  CD2 LEU A  74     -10.887 -39.462 -24.502  1.00 23.05           C  
ATOM    597  N   SER A  75     -11.231 -34.763 -27.387  1.00 24.57           N  
ATOM    598  CA  SER A  75     -12.035 -34.033 -28.356  1.00 25.16           C  
ATOM    599  C   SER A  75     -11.312 -33.918 -29.707  1.00 27.63           C  
ATOM    600  O   SER A  75     -11.854 -33.383 -30.661  1.00 28.78           O  
ATOM    601  CB  SER A  75     -12.374 -32.634 -27.805  1.00 23.93           C  
ATOM    602  OG  SER A  75     -11.289 -31.750 -27.923  1.00 22.13           O  
ATOM    603  N   SER A  76     -10.093 -34.433 -29.796  1.00 27.99           N  
ATOM    604  CA  SER A  76      -9.326 -34.310 -31.029  1.00 28.95           C  
ATOM    605  C   SER A  76     -10.006 -34.840 -32.294  1.00 28.54           C  
ATOM    606  O   SER A  76     -10.723 -35.844 -32.269  1.00 28.31           O  
ATOM    607  CB  SER A  76      -7.979 -35.001 -30.883  1.00 28.48           C  
ATOM    608  OG  SER A  76      -7.195 -34.763 -32.020  1.00 26.72           O  
ATOM    609  N   PRO A  77      -9.835 -34.119 -33.397  1.00 30.13           N  
ATOM    610  CA  PRO A  77     -10.433 -34.534 -34.676  1.00 31.87           C  
ATOM    611  C   PRO A  77      -9.664 -35.744 -35.191  1.00 32.55           C  
ATOM    612  O   PRO A  77     -10.211 -36.541 -35.955  1.00 33.91           O  
ATOM    613  CB  PRO A  77     -10.270 -33.293 -35.562  1.00 31.12           C  
ATOM    614  CG  PRO A  77      -9.044 -32.641 -35.008  1.00 33.34           C  
ATOM    615  CD  PRO A  77      -9.227 -32.780 -33.498  1.00 29.10           C  
ATOM    616  N   ASP A  78      -8.410 -35.876 -34.737  1.00 32.11           N  
ATOM    617  CA  ASP A  78      -7.522 -36.981 -35.084  1.00 34.07           C  
ATOM    618  C   ASP A  78      -7.889 -38.259 -34.311  1.00 34.59           C  
ATOM    619  O   ASP A  78      -7.689 -38.352 -33.090  1.00 33.80           O  
ATOM    620  CB  ASP A  78      -6.055 -36.592 -34.762  1.00 34.66           C  
ATOM    621  CG  ASP A  78      -5.028 -37.684 -35.153  1.00 36.61           C  
ATOM    622  OD1 ASP A  78      -5.390 -38.862 -35.365  1.00 39.13           O  
ATOM    623  OD2 ASP A  78      -3.824 -37.363 -35.236  1.00 37.83           O  
ATOM    624  N   PRO A  79      -8.421 -39.270 -35.012  1.00 34.68           N  
ATOM    625  CA  PRO A  79      -8.807 -40.546 -34.388  1.00 34.87           C  
ATOM    626  C   PRO A  79      -7.671 -41.245 -33.617  1.00 33.60           C  
ATOM    627  O   PRO A  79      -7.922 -41.927 -32.640  1.00 33.65           O  
ATOM    628  CB  PRO A  79      -9.284 -41.397 -35.580  1.00 35.98           C  
ATOM    629  CG  PRO A  79      -8.577 -40.791 -36.752  1.00 35.99           C  
ATOM    630  CD  PRO A  79      -8.650 -39.308 -36.466  1.00 36.96           C  
ATOM    631  N   ASP A  80      -6.436 -41.100 -34.078  1.00 33.68           N  
ATOM    632  CA  ASP A  80      -5.301 -41.723 -33.379  1.00 34.26           C  
ATOM    633  C   ASP A  80      -5.122 -41.115 -31.997  1.00 32.75           C  
ATOM    634  O   ASP A  80      -4.804 -41.816 -31.034  1.00 32.89           O  
ATOM    635  CB  ASP A  80      -4.009 -41.531 -34.151  1.00 35.23           C  
ATOM    636  CG  ASP A  80      -3.998 -42.312 -35.443  1.00 40.32           C  
ATOM    637  OD1 ASP A  80      -4.614 -43.412 -35.463  1.00 38.06           O  
ATOM    638  OD2 ASP A  80      -3.363 -41.822 -36.416  1.00 41.76           O  
ATOM    639  N   ILE A  81      -5.303 -39.800 -31.914  1.00 32.05           N  
ATOM    640  CA  ILE A  81      -5.169 -39.120 -30.637  1.00 30.73           C  
ATOM    641  C   ILE A  81      -6.276 -39.557 -29.686  1.00 30.19           C  
ATOM    642  O   ILE A  81      -5.999 -39.852 -28.523  1.00 29.71           O  
ATOM    643  CB  ILE A  81      -5.174 -37.571 -30.811  1.00 31.11           C  
ATOM    644  CG1 ILE A  81      -3.927 -37.161 -31.589  1.00 29.34           C  
ATOM    645  CG2 ILE A  81      -5.184 -36.861 -29.411  1.00 29.01           C  
ATOM    646  CD1 ILE A  81      -3.658 -35.647 -31.649  1.00 29.80           C  
ATOM    647  N   ARG A  82      -7.520 -39.625 -30.172  1.00 29.35           N  
ATOM    648  CA  ARG A  82      -8.632 -40.030 -29.310  1.00 29.02           C  
ATOM    649  C   ARG A  82      -8.395 -41.445 -28.817  1.00 29.06           C  
ATOM    650  O   ARG A  82      -8.677 -41.766 -27.653  1.00 28.27           O  
ATOM    651  CB  ARG A  82      -9.981 -39.960 -30.033  1.00 29.77           C  
ATOM    652  CG  ARG A  82     -10.339 -38.579 -30.527  1.00 29.82           C  
ATOM    653  CD  ARG A  82     -11.831 -38.451 -30.865  1.00 32.69           C  
ATOM    654  NE  ARG A  82     -12.293 -39.370 -31.912  1.00 34.48           N  
ATOM    655  CZ  ARG A  82     -12.163 -39.173 -33.224  1.00 35.42           C  
ATOM    656  NH1 ARG A  82     -11.577 -38.084 -33.717  1.00 32.34           N  
ATOM    657  NH2 ARG A  82     -12.640 -40.085 -34.054  1.00 36.88           N  
ATOM    658  N   LYS A  83      -7.870 -42.291 -29.708  1.00 30.13           N  
ATOM    659  CA  LYS A  83      -7.576 -43.657 -29.324  1.00 31.39           C  
ATOM    660  C   LYS A  83      -6.488 -43.665 -28.234  1.00 29.99           C  
ATOM    661  O   LYS A  83      -6.619 -44.373 -27.242  1.00 29.84           O  
ATOM    662  CB  LYS A  83      -7.097 -44.475 -30.531  1.00 33.61           C  
ATOM    663  CG  LYS A  83      -6.614 -45.853 -30.132  1.00 36.32           C  
ATOM    664  CD  LYS A  83      -7.781 -46.682 -29.549  1.00 42.60           C  
ATOM    665  CE  LYS A  83      -7.387 -47.426 -28.227  1.00 45.35           C  
ATOM    666  NZ  LYS A  83      -7.882 -46.714 -26.980  1.00 40.13           N  
ATOM    667  N   ASN A  84      -5.425 -42.891 -28.419  1.00 29.64           N  
ATOM    668  CA  ASN A  84      -4.351 -42.863 -27.408  1.00 30.84           C  
ATOM    669  C   ASN A  84      -4.916 -42.294 -26.106  1.00 28.89           C  
ATOM    670  O   ASN A  84      -4.584 -42.749 -25.019  1.00 27.93           O  
ATOM    671  CB  ASN A  84      -3.183 -41.964 -27.835  1.00 33.98           C  
ATOM    672  CG  ASN A  84      -2.075 -41.864 -26.748  1.00 39.47           C  
ATOM    673  OD1 ASN A  84      -1.248 -42.772 -26.604  1.00 42.93           O  
ATOM    674  ND2 ASN A  84      -2.076 -40.765 -25.972  1.00 41.55           N  
ATOM    675  N   ALA A  85      -5.784 -41.308 -26.237  1.00 27.13           N  
ATOM    676  CA  ALA A  85      -6.350 -40.646 -25.061  1.00 27.91           C  
ATOM    677  C   ALA A  85      -7.151 -41.613 -24.159  1.00 27.72           C  
ATOM    678  O   ALA A  85      -6.994 -41.644 -22.910  1.00 26.54           O  
ATOM    679  CB  ALA A  85      -7.232 -39.444 -25.525  1.00 27.26           C  
ATOM    680  N   LYS A  86      -7.996 -42.417 -24.798  1.00 25.84           N  
ATOM    681  CA  LYS A  86      -8.810 -43.351 -24.069  1.00 26.83           C  
ATOM    682  C   LYS A  86      -7.959 -44.407 -23.410  1.00 26.19           C  
ATOM    683  O   LYS A  86      -8.281 -44.864 -22.312  1.00 27.00           O  
ATOM    684  CB  LYS A  86      -9.834 -44.019 -24.999  1.00 28.07           C  
ATOM    685  CG  LYS A  86     -10.816 -43.019 -25.617  1.00 29.11           C  
ATOM    686  CD  LYS A  86     -11.414 -43.632 -26.905  1.00 33.67           C  
ATOM    687  CE  LYS A  86     -12.539 -42.762 -27.427  1.00 36.18           C  
ATOM    688  NZ  LYS A  86     -13.192 -43.293 -28.683  1.00 36.98           N  
ATOM    689  N   ALA A  87      -6.897 -44.820 -24.090  1.00 26.67           N  
ATOM    690  CA  ALA A  87      -6.005 -45.830 -23.519  1.00 26.24           C  
ATOM    691  C   ALA A  87      -5.338 -45.202 -22.279  1.00 25.42           C  
ATOM    692  O   ALA A  87      -5.206 -45.840 -21.241  1.00 26.82           O  
ATOM    693  CB  ALA A  87      -4.955 -46.252 -24.543  1.00 25.93           C  
ATOM    694  N   PHE A  88      -4.911 -43.952 -22.405  1.00 24.57           N  
ATOM    695  CA  PHE A  88      -4.312 -43.231 -21.281  1.00 23.89           C  
ATOM    696  C   PHE A  88      -5.283 -43.177 -20.092  1.00 23.02           C  
ATOM    697  O   PHE A  88      -4.903 -43.532 -18.966  1.00 20.29           O  
ATOM    698  CB  PHE A  88      -3.938 -41.801 -21.683  1.00 22.67           C  
ATOM    699  CG  PHE A  88      -3.625 -40.896 -20.509  1.00 24.17           C  
ATOM    700  CD1 PHE A  88      -2.369 -40.951 -19.869  1.00 22.77           C  
ATOM    701  CD2 PHE A  88      -4.619 -40.039 -19.983  1.00 23.85           C  
ATOM    702  CE1 PHE A  88      -2.130 -40.186 -18.719  1.00 22.96           C  
ATOM    703  CE2 PHE A  88      -4.377 -39.257 -18.821  1.00 23.97           C  
ATOM    704  CZ  PHE A  88      -3.136 -39.342 -18.188  1.00 22.56           C  
ATOM    705  N   TYR A  89      -6.531 -42.744 -20.321  1.00 20.47           N  
ATOM    706  CA  TYR A  89      -7.473 -42.659 -19.210  1.00 20.31           C  
ATOM    707  C   TYR A  89      -7.800 -44.015 -18.627  1.00 21.92           C  
ATOM    708  O   TYR A  89      -7.996 -44.145 -17.406  1.00 22.99           O  
ATOM    709  CB  TYR A  89      -8.786 -41.969 -19.624  1.00 20.90           C  
ATOM    710  CG  TYR A  89      -8.665 -40.457 -19.735  1.00 20.32           C  
ATOM    711  CD1 TYR A  89      -8.641 -39.827 -20.976  1.00 24.03           C  
ATOM    712  CD2 TYR A  89      -8.581 -39.659 -18.587  1.00 23.40           C  
ATOM    713  CE1 TYR A  89      -8.540 -38.429 -21.074  1.00 23.86           C  
ATOM    714  CE2 TYR A  89      -8.487 -38.288 -18.655  1.00 24.28           C  
ATOM    715  CZ  TYR A  89      -8.464 -37.667 -19.896  1.00 27.00           C  
ATOM    716  OH  TYR A  89      -8.322 -36.296 -19.970  1.00 26.69           O  
ATOM    717  N   THR A  90      -7.873 -45.035 -19.484  1.00 21.81           N  
ATOM    718  CA  THR A  90      -8.196 -46.365 -18.980  1.00 22.11           C  
ATOM    719  C   THR A  90      -7.112 -46.792 -17.990  1.00 20.53           C  
ATOM    720  O   THR A  90      -7.419 -47.197 -16.876  1.00 20.33           O  
ATOM    721  CB  THR A  90      -8.332 -47.368 -20.144  1.00 24.19           C  
ATOM    722  OG1 THR A  90      -9.503 -47.009 -20.904  1.00 23.15           O  
ATOM    723  CG2 THR A  90      -8.484 -48.810 -19.607  1.00 25.68           C  
ATOM    724  N   ASP A  91      -5.857 -46.665 -18.379  1.00 20.43           N  
ATOM    725  CA  ASP A  91      -4.766 -47.035 -17.465  1.00 21.38           C  
ATOM    726  C   ASP A  91      -4.805 -46.184 -16.204  1.00 20.44           C  
ATOM    727  O   ASP A  91      -4.664 -46.696 -15.092  1.00 21.23           O  
ATOM    728  CB  ASP A  91      -3.416 -46.878 -18.159  1.00 23.77           C  
ATOM    729  CG  ASP A  91      -2.243 -47.077 -17.210  1.00 27.54           C  
ATOM    730  OD1 ASP A  91      -2.022 -48.213 -16.775  1.00 27.35           O  
ATOM    731  OD2 ASP A  91      -1.550 -46.087 -16.887  1.00 30.23           O  
ATOM    732  N   LEU A  92      -4.997 -44.878 -16.368  1.00 20.27           N  
ATOM    733  CA  LEU A  92      -5.038 -43.989 -15.199  1.00 20.31           C  
ATOM    734  C   LEU A  92      -6.177 -44.326 -14.246  1.00 20.61           C  
ATOM    735  O   LEU A  92      -5.987 -44.334 -13.033  1.00 16.71           O  
ATOM    736  CB  LEU A  92      -5.158 -42.505 -15.629  1.00 21.07           C  
ATOM    737  CG  LEU A  92      -5.230 -41.453 -14.497  1.00 22.68           C  
ATOM    738  CD1 LEU A  92      -3.871 -41.483 -13.681  1.00 18.21           C  
ATOM    739  CD2 LEU A  92      -5.441 -40.024 -15.114  1.00 20.60           C  
ATOM    740  N   LEU A  93      -7.386 -44.573 -14.783  1.00 19.26           N  
ATOM    741  CA  LEU A  93      -8.507 -44.898 -13.902  1.00 18.37           C  
ATOM    742  C   LEU A  93      -8.249 -46.205 -13.115  1.00 18.90           C  
ATOM    743  O   LEU A  93      -8.598 -46.337 -11.937  1.00 18.98           O  
ATOM    744  CB  LEU A  93      -9.796 -44.987 -14.738  1.00 19.20           C  
ATOM    745  CG  LEU A  93     -10.213 -43.640 -15.322  1.00 19.13           C  
ATOM    746  CD1 LEU A  93     -11.301 -43.807 -16.461  1.00 19.74           C  
ATOM    747  CD2 LEU A  93     -10.767 -42.783 -14.188  1.00 17.39           C  
ATOM    748  N   LYS A  94      -7.602 -47.168 -13.752  1.00 19.62           N  
ATOM    749  CA  LYS A  94      -7.280 -48.416 -13.064  1.00 20.88           C  
ATOM    750  C   LYS A  94      -6.278 -48.132 -11.954  1.00 20.57           C  
ATOM    751  O   LYS A  94      -6.320 -48.757 -10.892  1.00 22.16           O  
ATOM    752  CB  LYS A  94      -6.666 -49.425 -14.036  1.00 23.01           C  
ATOM    753  CG  LYS A  94      -7.682 -50.097 -14.962  1.00 27.22           C  
ATOM    754  CD  LYS A  94      -6.934 -50.908 -16.020  1.00 29.19           C  
ATOM    755  CE  LYS A  94      -7.891 -51.756 -16.811  1.00 33.39           C  
ATOM    756  NZ  LYS A  94      -8.953 -52.336 -15.919  1.00 38.08           N  
ATOM    757  N   ARG A  95      -5.374 -47.187 -12.180  1.00 20.61           N  
ATOM    758  CA  ARG A  95      -4.431 -46.836 -11.114  1.00 21.66           C  
ATOM    759  C   ARG A  95      -5.218 -46.138  -9.990  1.00 21.85           C  
ATOM    760  O   ARG A  95      -4.967 -46.353  -8.774  1.00 21.13           O  
ATOM    761  CB  ARG A  95      -3.299 -45.955 -11.694  1.00 21.62           C  
ATOM    762  CG  ARG A  95      -2.424 -46.739 -12.700  1.00 21.57           C  
ATOM    763  CD  ARG A  95      -1.441 -45.884 -13.542  1.00 24.34           C  
ATOM    764  NE  ARG A  95      -0.518 -46.806 -14.170  1.00 23.04           N  
ATOM    765  CZ  ARG A  95       0.643 -47.201 -13.640  1.00 25.25           C  
ATOM    766  NH1 ARG A  95       1.083 -46.718 -12.476  1.00 19.49           N  
ATOM    767  NH2 ARG A  95       1.307 -48.184 -14.227  1.00 22.85           N  
ATOM    768  N   LEU A  96      -6.195 -45.313 -10.381  1.00 21.25           N  
ATOM    769  CA  LEU A  96      -7.002 -44.636  -9.371  1.00 20.86           C  
ATOM    770  C   LEU A  96      -7.754 -45.685  -8.540  1.00 21.47           C  
ATOM    771  O   LEU A  96      -7.891 -45.568  -7.320  1.00 20.20           O  
ATOM    772  CB  LEU A  96      -7.960 -43.629 -10.038  1.00 19.72           C  
ATOM    773  CG  LEU A  96      -7.525 -42.158  -9.940  1.00 23.01           C  
ATOM    774  CD1 LEU A  96      -6.016 -41.995 -10.123  1.00 18.29           C  
ATOM    775  CD2 LEU A  96      -8.303 -41.310 -10.951  1.00 20.64           C  
ATOM    776  N   TYR A  97      -8.265 -46.715  -9.193  1.00 21.96           N  
ATOM    777  CA  TYR A  97      -8.926 -47.781  -8.443  1.00 20.80           C  
ATOM    778  C   TYR A  97      -7.937 -48.383  -7.390  1.00 20.02           C  
ATOM    779  O   TYR A  97      -8.276 -48.582  -6.213  1.00 22.51           O  
ATOM    780  CB  TYR A  97      -9.367 -48.879  -9.428  1.00 22.74           C  
ATOM    781  CG  TYR A  97      -9.900 -50.095  -8.706  1.00 25.49           C  
ATOM    782  CD1 TYR A  97     -11.177 -50.081  -8.081  1.00 27.33           C  
ATOM    783  CD2 TYR A  97      -9.098 -51.226  -8.544  1.00 27.50           C  
ATOM    784  CE1 TYR A  97     -11.631 -51.185  -7.294  1.00 27.60           C  
ATOM    785  CE2 TYR A  97      -9.543 -52.335  -7.768  1.00 29.10           C  
ATOM    786  CZ  TYR A  97     -10.793 -52.306  -7.145  1.00 29.13           C  
ATOM    787  OH  TYR A  97     -11.151 -53.370  -6.312  1.00 30.65           O  
ATOM    788  N   LYS A  98      -6.724 -48.678  -7.814  1.00 21.72           N  
ATOM    789  CA  LYS A  98      -5.705 -49.270  -6.904  1.00 24.33           C  
ATOM    790  C   LYS A  98      -5.371 -48.320  -5.763  1.00 23.99           C  
ATOM    791  O   LYS A  98      -5.077 -48.750  -4.659  1.00 24.05           O  
ATOM    792  CB  LYS A  98      -4.400 -49.594  -7.636  1.00 27.06           C  
ATOM    793  CG  LYS A  98      -4.458 -50.759  -8.622  1.00 36.13           C  
ATOM    794  CD  LYS A  98      -3.051 -50.990  -9.230  1.00 40.17           C  
ATOM    795  CE  LYS A  98      -2.961 -52.237 -10.118  1.00 42.89           C  
ATOM    796  NZ  LYS A  98      -1.811 -52.155 -11.116  1.00 44.42           N  
ATOM    797  N   LEU A  99      -5.451 -47.021  -6.038  1.00 23.31           N  
ATOM    798  CA  LEU A  99      -5.176 -45.995  -5.041  1.00 22.98           C  
ATOM    799  C   LEU A  99      -6.350 -45.674  -4.075  1.00 23.26           C  
ATOM    800  O   LEU A  99      -6.181 -44.927  -3.099  1.00 22.58           O  
ATOM    801  CB  LEU A  99      -4.810 -44.722  -5.783  1.00 23.77           C  
ATOM    802  CG  LEU A  99      -3.431 -44.094  -5.632  1.00 30.34           C  
ATOM    803  CD1 LEU A  99      -3.533 -42.691  -6.317  1.00 28.72           C  
ATOM    804  CD2 LEU A  99      -3.024 -43.940  -4.146  1.00 27.14           C  
ATOM    805  N   ASP A 100      -7.531 -46.222  -4.362  1.00 21.35           N  
ATOM    806  CA  ASP A 100      -8.741 -45.955  -3.588  1.00 22.39           C  
ATOM    807  C   ASP A 100      -9.138 -44.471  -3.722  1.00 20.36           C  
ATOM    808  O   ASP A 100      -9.559 -43.861  -2.750  1.00 20.28           O  
ATOM    809  CB  ASP A 100      -8.607 -46.345  -2.103  1.00 24.72           C  
ATOM    810  CG  ASP A 100      -9.984 -46.374  -1.336  1.00 27.16           C  
ATOM    811  OD1 ASP A 100     -11.063 -46.648  -1.938  1.00 24.80           O  
ATOM    812  OD2 ASP A 100      -9.988 -46.139  -0.094  1.00 28.64           O  
ATOM    813  N   VAL A 101      -8.981 -43.923  -4.935  1.00 19.34           N  
ATOM    814  CA  VAL A 101      -9.366 -42.538  -5.275  1.00 18.86           C  
ATOM    815  C   VAL A 101     -10.693 -42.698  -6.058  1.00 19.29           C  
ATOM    816  O   VAL A 101     -10.769 -43.531  -6.937  1.00 17.35           O  
ATOM    817  CB  VAL A 101      -8.330 -41.888  -6.203  1.00 19.03           C  
ATOM    818  CG1 VAL A 101      -8.929 -40.617  -6.890  1.00 17.13           C  
ATOM    819  CG2 VAL A 101      -7.047 -41.515  -5.366  1.00 18.10           C  
ATOM    820  N   HIS A 102     -11.694 -41.879  -5.752  1.00 19.92           N  
ATOM    821  CA  HIS A 102     -13.003 -41.967  -6.397  1.00 19.19           C  
ATOM    822  C   HIS A 102     -13.445 -40.695  -7.099  1.00 19.36           C  
ATOM    823  O   HIS A 102     -14.618 -40.519  -7.421  1.00 22.58           O  
ATOM    824  CB  HIS A 102     -14.019 -42.379  -5.343  1.00 18.26           C  
ATOM    825  CG  HIS A 102     -13.690 -43.695  -4.700  1.00 20.34           C  
ATOM    826  ND1 HIS A 102     -14.024 -44.898  -5.283  1.00 21.44           N  
ATOM    827  CD2 HIS A 102     -12.900 -43.999  -3.633  1.00 20.93           C  
ATOM    828  CE1 HIS A 102     -13.446 -45.885  -4.616  1.00 21.49           C  
ATOM    829  NE2 HIS A 102     -12.755 -45.367  -3.615  1.00 22.02           N  
ATOM    830  N   LEU A 103     -12.507 -39.802  -7.355  1.00 20.56           N  
ATOM    831  CA  LEU A 103     -12.855 -38.549  -8.016  1.00 18.94           C  
ATOM    832  C   LEU A 103     -11.695 -37.987  -8.804  1.00 20.52           C  
ATOM    833  O   LEU A 103     -10.558 -37.828  -8.258  1.00 20.01           O  
ATOM    834  CB  LEU A 103     -13.357 -37.538  -6.957  1.00 20.68           C  
ATOM    835  CG  LEU A 103     -13.959 -36.257  -7.529  1.00 23.71           C  
ATOM    836  CD1 LEU A 103     -14.939 -35.682  -6.512  1.00 25.39           C  
ATOM    837  CD2 LEU A 103     -12.818 -35.242  -7.913  1.00 22.89           C  
ATOM    838  N   ILE A 104     -11.935 -37.758 -10.097  1.00 16.69           N  
ATOM    839  CA  ILE A 104     -10.930 -37.109 -10.928  1.00 19.06           C  
ATOM    840  C   ILE A 104     -11.596 -35.866 -11.544  1.00 20.70           C  
ATOM    841  O   ILE A 104     -12.811 -35.899 -11.901  1.00 18.89           O  
ATOM    842  CB  ILE A 104     -10.361 -38.033 -12.075  1.00 19.40           C  
ATOM    843  CG1 ILE A 104      -9.225 -37.298 -12.798  1.00 18.85           C  
ATOM    844  CG2 ILE A 104     -11.466 -38.449 -13.057  1.00 17.76           C  
ATOM    845  CD1 ILE A 104      -8.343 -38.205 -13.751  1.00 16.94           C  
ATOM    846  N   GLY A 105     -10.831 -34.771 -11.643  1.00 19.38           N  
ATOM    847  CA  GLY A 105     -11.382 -33.548 -12.207  1.00 18.55           C  
ATOM    848  C   GLY A 105     -10.385 -32.717 -12.976  1.00 19.41           C  
ATOM    849  O   GLY A 105      -9.153 -32.796 -12.778  1.00 19.25           O  
ATOM    850  N   GLY A 106     -10.931 -31.927 -13.885  1.00 17.64           N  
ATOM    851  CA  GLY A 106     -10.146 -31.044 -14.717  1.00 17.61           C  
ATOM    852  C   GLY A 106     -10.833 -30.857 -16.080  1.00 20.46           C  
ATOM    853  O   GLY A 106     -12.020 -31.186 -16.235  1.00 19.28           O  
ATOM    854  N   ALA A 107     -10.091 -30.369 -17.075  1.00 20.07           N  
ATOM    855  CA  ALA A 107     -10.660 -30.173 -18.403  1.00 21.02           C  
ATOM    856  C   ALA A 107     -10.609 -31.515 -19.132  1.00 20.39           C  
ATOM    857  O   ALA A 107     -10.041 -31.618 -20.218  1.00 20.24           O  
ATOM    858  CB  ALA A 107      -9.820 -29.125 -19.150  1.00 18.94           C  
ATOM    859  N   LEU A 108     -11.244 -32.521 -18.542  1.00 21.36           N  
ATOM    860  CA  LEU A 108     -11.171 -33.870 -19.055  1.00 21.61           C  
ATOM    861  C   LEU A 108     -11.836 -34.114 -20.410  1.00 23.07           C  
ATOM    862  O   LEU A 108     -11.587 -35.147 -21.049  1.00 25.50           O  
ATOM    863  CB  LEU A 108     -11.704 -34.838 -17.997  1.00 19.02           C  
ATOM    864  CG  LEU A 108     -11.159 -34.630 -16.567  1.00 20.80           C  
ATOM    865  CD1 LEU A 108     -11.838 -35.632 -15.620  1.00 20.08           C  
ATOM    866  CD2 LEU A 108      -9.620 -34.834 -16.547  1.00 22.06           C  
ATOM    867  N   TYR A 109     -12.670 -33.177 -20.834  1.00 22.98           N  
ATOM    868  CA  TYR A 109     -13.360 -33.256 -22.124  1.00 23.61           C  
ATOM    869  C   TYR A 109     -12.492 -32.651 -23.224  1.00 25.47           C  
ATOM    870  O   TYR A 109     -12.830 -32.716 -24.407  1.00 23.12           O  
ATOM    871  CB  TYR A 109     -14.650 -32.455 -22.009  1.00 23.29           C  
ATOM    872  CG  TYR A 109     -14.414 -31.103 -21.368  1.00 21.14           C  
ATOM    873  CD1 TYR A 109     -14.002 -30.012 -22.120  1.00 21.13           C  
ATOM    874  CD2 TYR A 109     -14.567 -30.931 -19.992  1.00 22.59           C  
ATOM    875  CE1 TYR A 109     -13.744 -28.773 -21.507  1.00 20.97           C  
ATOM    876  CE2 TYR A 109     -14.313 -29.682 -19.359  1.00 20.29           C  
ATOM    877  CZ  TYR A 109     -13.898 -28.620 -20.134  1.00 20.99           C  
ATOM    878  OH  TYR A 109     -13.622 -27.405 -19.534  1.00 23.59           O  
ATOM    879  N   SER A 110     -11.330 -32.121 -22.834  1.00 24.28           N  
ATOM    880  CA  SER A 110     -10.461 -31.421 -23.761  1.00 24.47           C  
ATOM    881  C   SER A 110      -8.991 -31.661 -23.354  1.00 25.44           C  
ATOM    882  O   SER A 110      -8.549 -32.829 -23.135  1.00 25.79           O  
ATOM    883  CB  SER A 110     -10.851 -29.928 -23.641  1.00 25.57           C  
ATOM    884  OG  SER A 110     -10.157 -29.088 -24.514  1.00 26.90           O  
ATOM    885  N   TYR A 111      -8.217 -30.581 -23.297  1.00 21.55           N  
ATOM    886  CA  TYR A 111      -6.839 -30.674 -22.804  1.00 22.93           C  
ATOM    887  C   TYR A 111      -6.444 -29.293 -22.193  1.00 23.48           C  
ATOM    888  O   TYR A 111      -7.165 -28.298 -22.372  1.00 24.34           O  
ATOM    889  CB  TYR A 111      -5.860 -31.132 -23.903  1.00 23.65           C  
ATOM    890  CG  TYR A 111      -5.608 -30.125 -24.992  1.00 25.29           C  
ATOM    891  CD1 TYR A 111      -6.630 -29.720 -25.858  1.00 25.67           C  
ATOM    892  CD2 TYR A 111      -4.328 -29.575 -25.153  1.00 29.73           C  
ATOM    893  CE1 TYR A 111      -6.374 -28.782 -26.865  1.00 29.61           C  
ATOM    894  CE2 TYR A 111      -4.057 -28.643 -26.155  1.00 30.82           C  
ATOM    895  CZ  TYR A 111      -5.085 -28.256 -27.000  1.00 30.71           C  
ATOM    896  OH  TYR A 111      -4.794 -27.338 -27.966  1.00 35.15           O  
ATOM    897  N   TRP A 112      -5.317 -29.231 -21.484  1.00 21.89           N  
ATOM    898  CA  TRP A 112      -4.931 -28.008 -20.796  1.00 22.17           C  
ATOM    899  C   TRP A 112      -3.453 -28.106 -20.409  1.00 24.53           C  
ATOM    900  O   TRP A 112      -3.032 -29.126 -19.847  1.00 23.84           O  
ATOM    901  CB  TRP A 112      -5.758 -27.898 -19.507  1.00 21.37           C  
ATOM    902  CG  TRP A 112      -5.470 -26.675 -18.639  1.00 23.30           C  
ATOM    903  CD1 TRP A 112      -6.159 -25.492 -18.637  1.00 23.52           C  
ATOM    904  CD2 TRP A 112      -4.406 -26.523 -17.689  1.00 21.83           C  
ATOM    905  NE1 TRP A 112      -5.600 -24.603 -17.747  1.00 22.22           N  
ATOM    906  CE2 TRP A 112      -4.517 -25.206 -17.149  1.00 24.59           C  
ATOM    907  CE3 TRP A 112      -3.370 -27.366 -17.233  1.00 23.29           C  
ATOM    908  CZ2 TRP A 112      -3.628 -24.707 -16.171  1.00 20.71           C  
ATOM    909  CZ3 TRP A 112      -2.463 -26.865 -16.234  1.00 23.21           C  
ATOM    910  CH2 TRP A 112      -2.615 -25.541 -15.726  1.00 21.74           C  
ATOM    911  N   PRO A 113      -2.675 -27.048 -20.653  1.00 24.06           N  
ATOM    912  CA  PRO A 113      -3.114 -25.795 -21.270  1.00 26.84           C  
ATOM    913  C   PRO A 113      -3.331 -26.005 -22.787  1.00 28.51           C  
ATOM    914  O   PRO A 113      -2.827 -26.949 -23.378  1.00 28.32           O  
ATOM    915  CB  PRO A 113      -1.945 -24.831 -21.014  1.00 27.50           C  
ATOM    916  CG  PRO A 113      -1.256 -25.408 -19.819  1.00 26.94           C  
ATOM    917  CD  PRO A 113      -1.331 -26.899 -20.070  1.00 26.82           C  
ATOM    918  N   ILE A 114      -4.071 -25.101 -23.389  1.00 29.47           N  
ATOM    919  CA  ILE A 114      -4.394 -25.166 -24.793  1.00 34.01           C  
ATOM    920  C   ILE A 114      -3.534 -24.221 -25.627  1.00 35.08           C  
ATOM    921  O   ILE A 114      -3.210 -23.144 -25.191  1.00 34.38           O  
ATOM    922  CB  ILE A 114      -5.871 -24.786 -24.973  1.00 34.86           C  
ATOM    923  CG1 ILE A 114      -6.720 -26.037 -24.773  1.00 36.03           C  
ATOM    924  CG2 ILE A 114      -6.111 -24.068 -26.310  1.00 37.60           C  
ATOM    925  CD1 ILE A 114      -8.135 -25.727 -24.520  1.00 37.43           C  
ATOM    926  N   ASP A 115      -3.153 -24.661 -26.816  1.00 38.18           N  
ATOM    927  CA  ASP A 115      -2.420 -23.810 -27.741  1.00 41.88           C  
ATOM    928  C   ASP A 115      -3.561 -23.048 -28.415  1.00 41.62           C  
ATOM    929  O   ASP A 115      -4.283 -23.597 -29.249  1.00 42.26           O  
ATOM    930  CB  ASP A 115      -1.677 -24.651 -28.785  1.00 45.57           C  
ATOM    931  CG  ASP A 115      -1.383 -23.868 -30.067  1.00 49.80           C  
ATOM    932  OD1 ASP A 115      -1.059 -24.510 -31.105  1.00 52.19           O  
ATOM    933  OD2 ASP A 115      -1.483 -22.612 -30.039  1.00 50.46           O  
ATOM    934  N   TYR A 116      -3.740 -21.794 -28.041  1.00 43.06           N  
ATOM    935  CA  TYR A 116      -4.824 -21.011 -28.603  1.00 44.82           C  
ATOM    936  C   TYR A 116      -4.515 -20.506 -30.016  1.00 47.87           C  
ATOM    937  O   TYR A 116      -5.355 -19.875 -30.649  1.00 49.13           O  
ATOM    938  CB  TYR A 116      -5.180 -19.844 -27.661  1.00 43.38           C  
ATOM    939  CG  TYR A 116      -6.539 -19.997 -27.028  1.00 41.22           C  
ATOM    940  CD1 TYR A 116      -7.679 -20.178 -27.820  1.00 41.21           C  
ATOM    941  CD2 TYR A 116      -6.701 -19.953 -25.652  1.00 40.04           C  
ATOM    942  CE1 TYR A 116      -8.931 -20.303 -27.248  1.00 40.59           C  
ATOM    943  CE2 TYR A 116      -7.956 -20.082 -25.074  1.00 39.31           C  
ATOM    944  CZ  TYR A 116      -9.058 -20.250 -25.875  1.00 40.30           C  
ATOM    945  OH  TYR A 116     -10.310 -20.333 -25.314  1.00 43.79           O  
ATOM    946  N   THR A 117      -3.314 -20.796 -30.504  1.00 49.57           N  
ATOM    947  CA  THR A 117      -2.915 -20.401 -31.849  1.00 52.49           C  
ATOM    948  C   THR A 117      -3.674 -21.151 -32.940  1.00 53.46           C  
ATOM    949  O   THR A 117      -3.937 -20.588 -34.005  1.00 54.31           O  
ATOM    950  CB  THR A 117      -1.421 -20.662 -32.076  1.00 53.44           C  
ATOM    951  OG1 THR A 117      -0.660 -19.583 -31.517  1.00 53.90           O  
ATOM    952  CG2 THR A 117      -1.124 -20.819 -33.555  1.00 55.01           C  
ATOM    953  N   LYS A 118      -4.002 -22.418 -32.690  1.00 54.19           N  
ATOM    954  CA  LYS A 118      -4.715 -23.237 -33.671  1.00 54.78           C  
ATOM    955  C   LYS A 118      -6.167 -22.828 -33.926  1.00 54.72           C  
ATOM    956  O   LYS A 118      -6.816 -22.239 -33.061  1.00 54.68           O  
ATOM    957  CB  LYS A 118      -4.660 -24.706 -33.258  1.00 55.66           C  
ATOM    958  CG  LYS A 118      -3.309 -25.380 -33.557  1.00 60.33           C  
ATOM    959  CD  LYS A 118      -2.877 -25.220 -35.056  1.00 62.95           C  
ATOM    960  CE  LYS A 118      -3.896 -25.819 -36.070  1.00 63.45           C  
ATOM    961  NZ  LYS A 118      -3.970 -25.047 -37.373  1.00 63.22           N  
ATOM    962  N   THR A 119      -6.672 -23.136 -35.124  1.00 54.65           N  
ATOM    963  CA  THR A 119      -8.061 -22.805 -35.485  1.00 54.10           C  
ATOM    964  C   THR A 119      -9.017 -23.582 -34.601  1.00 52.30           C  
ATOM    965  O   THR A 119      -8.835 -24.787 -34.377  1.00 52.70           O  
ATOM    966  CB  THR A 119      -8.383 -23.159 -36.948  1.00 55.59           C  
ATOM    967  OG1 THR A 119      -7.432 -24.131 -37.415  1.00 57.38           O  
ATOM    968  CG2 THR A 119      -8.355 -21.910 -37.829  1.00 55.98           C  
ATOM    969  N   ILE A 120     -10.035 -22.883 -34.111  1.00 49.28           N  
ATOM    970  CA  ILE A 120     -11.030 -23.463 -33.221  1.00 46.13           C  
ATOM    971  C   ILE A 120     -12.299 -23.942 -33.926  1.00 44.06           C  
ATOM    972  O   ILE A 120     -12.957 -23.168 -34.634  1.00 43.12           O  
ATOM    973  CB  ILE A 120     -11.486 -22.435 -32.144  1.00 46.84           C  
ATOM    974  CG1 ILE A 120     -10.286 -21.936 -31.339  1.00 47.72           C  
ATOM    975  CG2 ILE A 120     -12.535 -23.057 -31.239  1.00 46.32           C  
ATOM    976  CD1 ILE A 120      -9.463 -23.053 -30.709  1.00 48.59           C  
ATOM    977  N   ASP A 121     -12.652 -25.206 -33.689  1.00 41.18           N  
ATOM    978  CA  ASP A 121     -13.870 -25.807 -34.226  1.00 38.71           C  
ATOM    979  C   ASP A 121     -14.683 -26.289 -33.035  1.00 36.63           C  
ATOM    980  O   ASP A 121     -14.729 -27.481 -32.739  1.00 34.90           O  
ATOM    981  CB  ASP A 121     -13.519 -26.971 -35.139  1.00 39.76           C  
ATOM    982  CG  ASP A 121     -14.733 -27.751 -35.578  1.00 41.88           C  
ATOM    983  OD1 ASP A 121     -15.837 -27.159 -35.608  1.00 42.91           O  
ATOM    984  OD2 ASP A 121     -14.578 -28.960 -35.902  1.00 44.55           O  
ATOM    985  N   LYS A 122     -15.333 -25.348 -32.357  1.00 35.44           N  
ATOM    986  CA  LYS A 122     -16.108 -25.668 -31.156  1.00 34.25           C  
ATOM    987  C   LYS A 122     -17.179 -26.716 -31.346  1.00 33.51           C  
ATOM    988  O   LYS A 122     -17.283 -27.624 -30.536  1.00 32.71           O  
ATOM    989  CB  LYS A 122     -16.741 -24.406 -30.532  1.00 31.05           C  
ATOM    990  CG  LYS A 122     -17.512 -24.705 -29.248  1.00 27.89           C  
ATOM    991  CD  LYS A 122     -17.737 -23.453 -28.388  1.00 27.10           C  
ATOM    992  CE  LYS A 122     -18.649 -23.728 -27.209  1.00 26.01           C  
ATOM    993  NZ  LYS A 122     -18.447 -22.664 -26.188  1.00 28.35           N  
ATOM    994  N   LYS A 123     -17.960 -26.604 -32.422  1.00 33.69           N  
ATOM    995  CA  LYS A 123     -19.038 -27.571 -32.693  1.00 33.75           C  
ATOM    996  C   LYS A 123     -18.532 -29.029 -32.845  1.00 31.15           C  
ATOM    997  O   LYS A 123     -19.040 -29.947 -32.185  1.00 31.10           O  
ATOM    998  CB  LYS A 123     -19.787 -27.152 -33.968  1.00 38.84           C  
ATOM    999  CG  LYS A 123     -20.985 -28.048 -34.331  1.00 44.07           C  
ATOM   1000  CD  LYS A 123     -22.238 -27.659 -33.526  1.00 49.34           C  
ATOM   1001  CE  LYS A 123     -23.408 -28.631 -33.788  1.00 51.65           C  
ATOM   1002  NZ  LYS A 123     -23.054 -30.043 -33.380  1.00 53.25           N  
ATOM   1003  N   GLY A 124     -17.531 -29.237 -33.699  1.00 29.02           N  
ATOM   1004  CA  GLY A 124     -17.020 -30.585 -33.895  1.00 29.17           C  
ATOM   1005  C   GLY A 124     -16.338 -31.134 -32.649  1.00 28.87           C  
ATOM   1006  O   GLY A 124     -16.527 -32.292 -32.292  1.00 27.91           O  
ATOM   1007  N   ASP A 125     -15.514 -30.304 -31.997  1.00 29.04           N  
ATOM   1008  CA  ASP A 125     -14.838 -30.730 -30.764  1.00 29.80           C  
ATOM   1009  C   ASP A 125     -15.887 -31.104 -29.716  1.00 29.19           C  
ATOM   1010  O   ASP A 125     -15.782 -32.148 -29.036  1.00 30.99           O  
ATOM   1011  CB  ASP A 125     -13.925 -29.611 -30.238  1.00 29.05           C  
ATOM   1012  CG  ASP A 125     -12.675 -29.457 -31.056  1.00 31.72           C  
ATOM   1013  OD1 ASP A 125     -12.414 -30.331 -31.916  1.00 30.32           O  
ATOM   1014  OD2 ASP A 125     -11.920 -28.480 -30.834  1.00 33.80           O  
ATOM   1015  N   TRP A 126     -16.918 -30.266 -29.589  1.00 28.50           N  
ATOM   1016  CA  TRP A 126     -17.963 -30.555 -28.633  1.00 28.21           C  
ATOM   1017  C   TRP A 126     -18.587 -31.928 -28.928  1.00 29.59           C  
ATOM   1018  O   TRP A 126     -18.728 -32.773 -28.023  1.00 27.85           O  
ATOM   1019  CB  TRP A 126     -19.011 -29.442 -28.664  1.00 25.46           C  
ATOM   1020  CG  TRP A 126     -20.204 -29.647 -27.775  1.00 24.25           C  
ATOM   1021  CD1 TRP A 126     -21.225 -30.554 -27.953  1.00 25.15           C  
ATOM   1022  CD2 TRP A 126     -20.517 -28.931 -26.570  1.00 25.94           C  
ATOM   1023  NE1 TRP A 126     -22.138 -30.442 -26.938  1.00 27.02           N  
ATOM   1024  CE2 TRP A 126     -21.734 -29.457 -26.072  1.00 24.93           C  
ATOM   1025  CE3 TRP A 126     -19.889 -27.895 -25.865  1.00 25.07           C  
ATOM   1026  CZ2 TRP A 126     -22.344 -28.987 -24.897  1.00 24.73           C  
ATOM   1027  CZ3 TRP A 126     -20.503 -27.414 -24.678  1.00 25.88           C  
ATOM   1028  CH2 TRP A 126     -21.719 -27.966 -24.215  1.00 27.06           C  
ATOM   1029  N   GLU A 127     -18.938 -32.171 -30.190  1.00 31.08           N  
ATOM   1030  CA  GLU A 127     -19.590 -33.444 -30.548  1.00 33.16           C  
ATOM   1031  C   GLU A 127     -18.678 -34.653 -30.329  1.00 30.76           C  
ATOM   1032  O   GLU A 127     -19.093 -35.671 -29.769  1.00 29.78           O  
ATOM   1033  CB  GLU A 127     -20.109 -33.402 -31.998  1.00 38.13           C  
ATOM   1034  CG  GLU A 127     -19.099 -33.851 -33.065  1.00 47.77           C  
ATOM   1035  CD  GLU A 127     -19.647 -33.761 -34.514  1.00 53.09           C  
ATOM   1036  OE1 GLU A 127     -20.680 -34.424 -34.834  1.00 54.83           O  
ATOM   1037  OE2 GLU A 127     -19.026 -33.023 -35.324  1.00 54.83           O  
ATOM   1038  N   ARG A 128     -17.435 -34.539 -30.753  1.00 30.39           N  
ATOM   1039  CA  ARG A 128     -16.477 -35.627 -30.533  1.00 30.87           C  
ATOM   1040  C   ARG A 128     -16.279 -35.895 -29.030  1.00 29.79           C  
ATOM   1041  O   ARG A 128     -16.265 -37.048 -28.567  1.00 28.10           O  
ATOM   1042  CB  ARG A 128     -15.123 -35.269 -31.153  1.00 31.40           C  
ATOM   1043  CG  ARG A 128     -15.030 -35.589 -32.658  1.00 32.81           C  
ATOM   1044  CD  ARG A 128     -13.671 -35.287 -33.251  1.00 35.28           C  
ATOM   1045  NE  ARG A 128     -13.704 -34.095 -34.100  1.00 39.05           N  
ATOM   1046  CZ  ARG A 128     -13.321 -32.906 -33.670  1.00 40.44           C  
ATOM   1047  NH1 ARG A 128     -12.893 -32.815 -32.432  1.00 45.79           N  
ATOM   1048  NH2 ARG A 128     -13.367 -31.821 -34.431  1.00 38.72           N  
ATOM   1049  N   SER A 129     -16.099 -34.805 -28.279  1.00 29.57           N  
ATOM   1050  CA  SER A 129     -15.871 -34.910 -26.852  1.00 26.78           C  
ATOM   1051  C   SER A 129     -16.984 -35.666 -26.144  1.00 25.71           C  
ATOM   1052  O   SER A 129     -16.721 -36.569 -25.358  1.00 24.61           O  
ATOM   1053  CB  SER A 129     -15.712 -33.529 -26.238  1.00 26.66           C  
ATOM   1054  OG  SER A 129     -15.246 -33.716 -24.906  1.00 29.94           O  
ATOM   1055  N   VAL A 130     -18.228 -35.285 -26.406  1.00 25.12           N  
ATOM   1056  CA  VAL A 130     -19.362 -35.961 -25.785  1.00 25.39           C  
ATOM   1057  C   VAL A 130     -19.268 -37.480 -26.000  1.00 26.04           C  
ATOM   1058  O   VAL A 130     -19.493 -38.269 -25.068  1.00 26.13           O  
ATOM   1059  CB  VAL A 130     -20.746 -35.419 -26.345  1.00 23.93           C  
ATOM   1060  CG1 VAL A 130     -21.897 -36.238 -25.779  1.00 24.61           C  
ATOM   1061  CG2 VAL A 130     -20.970 -33.960 -25.880  1.00 25.43           C  
ATOM   1062  N   GLU A 131     -18.896 -37.897 -27.210  1.00 28.01           N  
ATOM   1063  CA  GLU A 131     -18.807 -39.330 -27.490  1.00 28.92           C  
ATOM   1064  C   GLU A 131     -17.610 -39.977 -26.785  1.00 27.84           C  
ATOM   1065  O   GLU A 131     -17.721 -41.074 -26.197  1.00 25.60           O  
ATOM   1066  CB  GLU A 131     -18.742 -39.557 -29.009  1.00 34.29           C  
ATOM   1067  CG  GLU A 131     -20.013 -39.009 -29.688  1.00 43.43           C  
ATOM   1068  CD  GLU A 131     -20.076 -39.250 -31.212  1.00 48.77           C  
ATOM   1069  OE1 GLU A 131     -19.029 -39.039 -31.891  1.00 50.52           O  
ATOM   1070  OE2 GLU A 131     -21.187 -39.626 -31.716  1.00 49.99           O  
ATOM   1071  N   SER A 132     -16.472 -39.315 -26.837  1.00 23.60           N  
ATOM   1072  CA  SER A 132     -15.314 -39.874 -26.154  1.00 25.47           C  
ATOM   1073  C   SER A 132     -15.558 -39.999 -24.642  1.00 25.42           C  
ATOM   1074  O   SER A 132     -15.255 -41.054 -24.046  1.00 26.21           O  
ATOM   1075  CB  SER A 132     -14.108 -38.994 -26.411  1.00 24.07           C  
ATOM   1076  OG  SER A 132     -13.772 -39.046 -27.769  1.00 26.69           O  
ATOM   1077  N   VAL A 133     -16.110 -38.933 -24.039  1.00 24.22           N  
ATOM   1078  CA  VAL A 133     -16.383 -38.909 -22.602  1.00 25.19           C  
ATOM   1079  C   VAL A 133     -17.381 -39.987 -22.205  1.00 27.37           C  
ATOM   1080  O   VAL A 133     -17.245 -40.616 -21.139  1.00 25.44           O  
ATOM   1081  CB  VAL A 133     -16.869 -37.499 -22.122  1.00 23.28           C  
ATOM   1082  CG1 VAL A 133     -17.365 -37.542 -20.680  1.00 22.64           C  
ATOM   1083  CG2 VAL A 133     -15.713 -36.551 -22.204  1.00 20.10           C  
ATOM   1084  N   ARG A 134     -18.380 -40.213 -23.054  1.00 28.34           N  
ATOM   1085  CA  ARG A 134     -19.314 -41.271 -22.746  1.00 29.89           C  
ATOM   1086  C   ARG A 134     -18.567 -42.601 -22.584  1.00 28.60           C  
ATOM   1087  O   ARG A 134     -18.827 -43.347 -21.631  1.00 28.60           O  
ATOM   1088  CB  ARG A 134     -20.358 -41.477 -23.845  1.00 33.28           C  
ATOM   1089  CG  ARG A 134     -21.453 -40.464 -23.873  1.00 38.37           C  
ATOM   1090  CD  ARG A 134     -22.747 -41.107 -24.371  1.00 43.85           C  
ATOM   1091  NE  ARG A 134     -23.548 -40.152 -25.122  1.00 47.78           N  
ATOM   1092  CZ  ARG A 134     -23.477 -40.034 -26.442  1.00 52.78           C  
ATOM   1093  NH1 ARG A 134     -22.647 -40.817 -27.127  1.00 55.12           N  
ATOM   1094  NH2 ARG A 134     -24.229 -39.141 -27.082  1.00 55.58           N  
ATOM   1095  N   GLU A 135     -17.664 -42.939 -23.487  1.00 28.08           N  
ATOM   1096  CA  GLU A 135     -17.039 -44.230 -23.249  1.00 31.85           C  
ATOM   1097  C   GLU A 135     -16.011 -44.248 -22.132  1.00 29.81           C  
ATOM   1098  O   GLU A 135     -15.889 -45.262 -21.443  1.00 26.95           O  
ATOM   1099  CB  GLU A 135     -16.461 -44.860 -24.512  1.00 36.98           C  
ATOM   1100  CG  GLU A 135     -15.437 -44.103 -25.249  1.00 45.40           C  
ATOM   1101  CD  GLU A 135     -14.878 -44.934 -26.418  1.00 48.54           C  
ATOM   1102  OE1 GLU A 135     -14.373 -46.070 -26.185  1.00 51.92           O  
ATOM   1103  OE2 GLU A 135     -14.943 -44.446 -27.566  1.00 50.86           O  
ATOM   1104  N   VAL A 136     -15.295 -43.142 -21.913  1.00 25.98           N  
ATOM   1105  CA  VAL A 136     -14.330 -43.157 -20.804  1.00 25.31           C  
ATOM   1106  C   VAL A 136     -15.104 -43.243 -19.497  1.00 24.76           C  
ATOM   1107  O   VAL A 136     -14.709 -43.918 -18.581  1.00 24.69           O  
ATOM   1108  CB  VAL A 136     -13.451 -41.922 -20.827  1.00 23.14           C  
ATOM   1109  CG1 VAL A 136     -12.618 -41.813 -19.516  1.00 23.79           C  
ATOM   1110  CG2 VAL A 136     -12.568 -42.014 -22.036  1.00 22.43           C  
ATOM   1111  N   ALA A 137     -16.266 -42.600 -19.459  1.00 26.85           N  
ATOM   1112  CA  ALA A 137     -17.121 -42.610 -18.268  1.00 28.07           C  
ATOM   1113  C   ALA A 137     -17.442 -44.047 -17.813  1.00 28.97           C  
ATOM   1114  O   ALA A 137     -17.502 -44.335 -16.602  1.00 26.19           O  
ATOM   1115  CB  ALA A 137     -18.439 -41.833 -18.570  1.00 27.15           C  
ATOM   1116  N   LYS A 138     -17.626 -44.942 -18.798  1.00 28.91           N  
ATOM   1117  CA  LYS A 138     -17.951 -46.355 -18.519  1.00 29.11           C  
ATOM   1118  C   LYS A 138     -16.800 -47.007 -17.795  1.00 25.87           C  
ATOM   1119  O   LYS A 138     -17.008 -47.757 -16.851  1.00 23.94           O  
ATOM   1120  CB  LYS A 138     -18.275 -47.106 -19.827  1.00 32.30           C  
ATOM   1121  CG  LYS A 138     -19.609 -46.676 -20.421  1.00 37.13           C  
ATOM   1122  CD  LYS A 138     -19.799 -47.127 -21.900  1.00 41.65           C  
ATOM   1123  CE  LYS A 138     -19.256 -48.568 -22.144  1.00 46.48           C  
ATOM   1124  NZ  LYS A 138     -19.852 -49.680 -21.289  1.00 47.25           N  
ATOM   1125  N   VAL A 139     -15.581 -46.710 -18.227  1.00 25.16           N  
ATOM   1126  CA  VAL A 139     -14.420 -47.243 -17.528  1.00 23.98           C  
ATOM   1127  C   VAL A 139     -14.392 -46.638 -16.120  1.00 24.36           C  
ATOM   1128  O   VAL A 139     -14.249 -47.353 -15.120  1.00 24.72           O  
ATOM   1129  CB  VAL A 139     -13.112 -46.926 -18.302  1.00 27.19           C  
ATOM   1130  CG1 VAL A 139     -11.890 -47.437 -17.514  1.00 22.90           C  
ATOM   1131  CG2 VAL A 139     -13.154 -47.595 -19.728  1.00 24.90           C  
ATOM   1132  N   ALA A 140     -14.572 -45.319 -16.026  1.00 23.04           N  
ATOM   1133  CA  ALA A 140     -14.564 -44.666 -14.715  1.00 22.64           C  
ATOM   1134  C   ALA A 140     -15.592 -45.299 -13.745  1.00 23.32           C  
ATOM   1135  O   ALA A 140     -15.297 -45.600 -12.575  1.00 20.66           O  
ATOM   1136  CB  ALA A 140     -14.848 -43.173 -14.888  1.00 21.47           C  
ATOM   1137  N   GLU A 141     -16.810 -45.515 -14.240  1.00 24.43           N  
ATOM   1138  CA  GLU A 141     -17.828 -46.121 -13.415  1.00 25.59           C  
ATOM   1139  C   GLU A 141     -17.424 -47.496 -12.878  1.00 23.87           C  
ATOM   1140  O   GLU A 141     -17.681 -47.839 -11.724  1.00 22.45           O  
ATOM   1141  CB  GLU A 141     -19.116 -46.286 -14.215  1.00 29.76           C  
ATOM   1142  CG  GLU A 141     -20.169 -46.943 -13.359  1.00 35.04           C  
ATOM   1143  CD  GLU A 141     -21.486 -47.078 -14.069  1.00 40.92           C  
ATOM   1144  OE1 GLU A 141     -21.513 -46.985 -15.323  1.00 42.20           O  
ATOM   1145  OE2 GLU A 141     -22.500 -47.287 -13.358  1.00 45.87           O  
ATOM   1146  N   ALA A 142     -16.820 -48.290 -13.740  1.00 23.35           N  
ATOM   1147  CA  ALA A 142     -16.385 -49.628 -13.352  1.00 24.82           C  
ATOM   1148  C   ALA A 142     -15.291 -49.513 -12.307  1.00 24.84           C  
ATOM   1149  O   ALA A 142     -15.104 -50.409 -11.490  1.00 26.82           O  
ATOM   1150  CB  ALA A 142     -15.859 -50.378 -14.578  1.00 25.32           C  
ATOM   1151  N   CYS A 143     -14.572 -48.398 -12.322  1.00 25.40           N  
ATOM   1152  CA  CYS A 143     -13.482 -48.198 -11.351  1.00 26.05           C  
ATOM   1153  C   CYS A 143     -13.934 -47.468 -10.101  1.00 25.00           C  
ATOM   1154  O   CYS A 143     -13.112 -47.193  -9.235  1.00 24.37           O  
ATOM   1155  CB  CYS A 143     -12.332 -47.421 -12.005  1.00 25.08           C  
ATOM   1156  SG  CYS A 143     -11.410 -48.363 -13.255  1.00 27.34           S  
ATOM   1157  N   GLY A 144     -15.228 -47.132 -10.017  1.00 22.97           N  
ATOM   1158  CA  GLY A 144     -15.731 -46.419  -8.859  1.00 20.89           C  
ATOM   1159  C   GLY A 144     -15.257 -44.963  -8.784  1.00 20.83           C  
ATOM   1160  O   GLY A 144     -15.063 -44.420  -7.686  1.00 20.08           O  
ATOM   1161  N   VAL A 145     -15.122 -44.323  -9.947  1.00 20.74           N  
ATOM   1162  CA  VAL A 145     -14.655 -42.946 -10.035  1.00 20.30           C  
ATOM   1163  C   VAL A 145     -15.662 -41.978 -10.703  1.00 21.11           C  
ATOM   1164  O   VAL A 145     -16.194 -42.268 -11.770  1.00 22.24           O  
ATOM   1165  CB  VAL A 145     -13.324 -42.886 -10.852  1.00 18.48           C  
ATOM   1166  CG1 VAL A 145     -12.824 -41.440 -11.008  1.00 19.29           C  
ATOM   1167  CG2 VAL A 145     -12.231 -43.784 -10.180  1.00 17.55           C  
ATOM   1168  N   ASP A 146     -15.926 -40.858 -10.032  1.00 21.16           N  
ATOM   1169  CA  ASP A 146     -16.749 -39.770 -10.562  1.00 21.58           C  
ATOM   1170  C   ASP A 146     -15.788 -38.971 -11.448  1.00 23.43           C  
ATOM   1171  O   ASP A 146     -14.651 -38.610 -11.041  1.00 21.43           O  
ATOM   1172  CB  ASP A 146     -17.308 -38.916  -9.417  1.00 23.59           C  
ATOM   1173  CG  ASP A 146     -18.546 -39.549  -8.793  1.00 27.11           C  
ATOM   1174  OD1 ASP A 146     -19.241 -40.324  -9.504  1.00 28.23           O  
ATOM   1175  OD2 ASP A 146     -18.850 -39.261  -7.616  1.00 27.51           O  
ATOM   1176  N   PHE A 147     -16.244 -38.712 -12.666  1.00 21.24           N  
ATOM   1177  CA  PHE A 147     -15.476 -38.060 -13.718  1.00 22.14           C  
ATOM   1178  C   PHE A 147     -16.032 -36.640 -13.809  1.00 22.76           C  
ATOM   1179  O   PHE A 147     -17.081 -36.386 -14.469  1.00 21.93           O  
ATOM   1180  CB  PHE A 147     -15.711 -38.869 -15.016  1.00 21.88           C  
ATOM   1181  CG  PHE A 147     -14.658 -38.698 -16.077  1.00 23.04           C  
ATOM   1182  CD1 PHE A 147     -13.423 -39.332 -15.969  1.00 21.50           C  
ATOM   1183  CD2 PHE A 147     -14.911 -37.910 -17.198  1.00 21.53           C  
ATOM   1184  CE1 PHE A 147     -12.442 -39.189 -16.958  1.00 22.36           C  
ATOM   1185  CE2 PHE A 147     -13.945 -37.753 -18.204  1.00 23.35           C  
ATOM   1186  CZ  PHE A 147     -12.681 -38.402 -18.086  1.00 24.03           C  
ATOM   1187  N   CYS A 148     -15.321 -35.706 -13.183  1.00 20.22           N  
ATOM   1188  CA  CYS A 148     -15.781 -34.308 -13.085  1.00 20.83           C  
ATOM   1189  C   CYS A 148     -15.198 -33.330 -14.096  1.00 20.17           C  
ATOM   1190  O   CYS A 148     -13.990 -33.152 -14.163  1.00 21.54           O  
ATOM   1191  CB  CYS A 148     -15.540 -33.808 -11.642  1.00 21.13           C  
ATOM   1192  SG  CYS A 148     -16.325 -34.820 -10.371  1.00 24.42           S  
ATOM   1193  N   LEU A 149     -16.081 -32.687 -14.871  1.00 19.42           N  
ATOM   1194  CA  LEU A 149     -15.698 -31.758 -15.917  1.00 17.73           C  
ATOM   1195  C   LEU A 149     -15.697 -30.328 -15.389  1.00 18.52           C  
ATOM   1196  O   LEU A 149     -16.735 -29.770 -15.044  1.00 19.87           O  
ATOM   1197  CB  LEU A 149     -16.672 -31.892 -17.102  1.00 15.70           C  
ATOM   1198  CG  LEU A 149     -16.995 -33.372 -17.469  1.00 20.67           C  
ATOM   1199  CD1 LEU A 149     -17.911 -33.435 -18.734  1.00 19.66           C  
ATOM   1200  CD2 LEU A 149     -15.672 -34.150 -17.751  1.00 20.80           C  
ATOM   1201  N   GLU A 150     -14.514 -29.741 -15.334  1.00 21.24           N  
ATOM   1202  CA  GLU A 150     -14.348 -28.394 -14.835  1.00 20.64           C  
ATOM   1203  C   GLU A 150     -14.792 -27.327 -15.831  1.00 20.19           C  
ATOM   1204  O   GLU A 150     -14.463 -27.364 -17.022  1.00 21.29           O  
ATOM   1205  CB  GLU A 150     -12.863 -28.114 -14.466  1.00 24.01           C  
ATOM   1206  CG  GLU A 150     -12.699 -26.713 -13.863  1.00 24.73           C  
ATOM   1207  CD  GLU A 150     -11.383 -26.515 -13.078  1.00 28.93           C  
ATOM   1208  OE1 GLU A 150     -10.334 -26.580 -13.723  1.00 29.09           O  
ATOM   1209  OE2 GLU A 150     -11.436 -26.279 -11.826  1.00 30.63           O  
ATOM   1210  N   VAL A 151     -15.530 -26.361 -15.331  1.00 20.18           N  
ATOM   1211  CA  VAL A 151     -15.985 -25.248 -16.165  1.00 19.55           C  
ATOM   1212  C   VAL A 151     -14.864 -24.227 -16.032  1.00 19.48           C  
ATOM   1213  O   VAL A 151     -14.580 -23.816 -14.919  1.00 20.91           O  
ATOM   1214  CB  VAL A 151     -17.301 -24.683 -15.606  1.00 16.12           C  
ATOM   1215  CG1 VAL A 151     -17.712 -23.372 -16.374  1.00 16.60           C  
ATOM   1216  CG2 VAL A 151     -18.390 -25.783 -15.749  1.00 17.39           C  
ATOM   1217  N   LEU A 152     -14.249 -23.823 -17.138  1.00 18.09           N  
ATOM   1218  CA  LEU A 152     -13.126 -22.896 -17.091  1.00 19.62           C  
ATOM   1219  C   LEU A 152     -13.387 -21.533 -17.751  1.00 20.83           C  
ATOM   1220  O   LEU A 152     -14.308 -21.379 -18.592  1.00 19.29           O  
ATOM   1221  CB  LEU A 152     -11.928 -23.521 -17.805  1.00 23.07           C  
ATOM   1222  CG  LEU A 152     -11.344 -24.858 -17.356  1.00 24.29           C  
ATOM   1223  CD1 LEU A 152     -10.219 -25.196 -18.320  1.00 28.37           C  
ATOM   1224  CD2 LEU A 152     -10.829 -24.769 -15.941  1.00 25.70           C  
ATOM   1225  N   ASN A 153     -12.562 -20.546 -17.393  1.00 18.36           N  
ATOM   1226  CA  ASN A 153     -12.729 -19.247 -18.002  1.00 18.84           C  
ATOM   1227  C   ASN A 153     -12.215 -19.334 -19.470  1.00 19.70           C  
ATOM   1228  O   ASN A 153     -11.470 -20.256 -19.869  1.00 20.37           O  
ATOM   1229  CB  ASN A 153     -11.994 -18.173 -17.178  1.00 18.82           C  
ATOM   1230  CG  ASN A 153     -10.522 -18.297 -17.301  1.00 18.13           C  
ATOM   1231  OD1 ASN A 153      -9.938 -17.977 -18.351  1.00 17.63           O  
ATOM   1232  ND2 ASN A 153      -9.893 -18.827 -16.250  1.00 19.69           N  
ATOM   1233  N   ARG A 154     -12.671 -18.387 -20.285  1.00 20.97           N  
ATOM   1234  CA  ARG A 154     -12.354 -18.303 -21.730  1.00 20.07           C  
ATOM   1235  C   ARG A 154     -10.873 -18.324 -22.099  1.00 21.20           C  
ATOM   1236  O   ARG A 154     -10.518 -18.758 -23.187  1.00 20.94           O  
ATOM   1237  CB  ARG A 154     -12.960 -17.017 -22.305  1.00 19.17           C  
ATOM   1238  CG  ARG A 154     -12.172 -15.731 -21.878  1.00 19.22           C  
ATOM   1239  CD  ARG A 154     -12.969 -14.427 -22.278  1.00 18.51           C  
ATOM   1240  NE  ARG A 154     -14.269 -14.386 -21.633  1.00 18.36           N  
ATOM   1241  CZ  ARG A 154     -15.227 -13.529 -21.949  1.00 20.09           C  
ATOM   1242  NH1 ARG A 154     -14.995 -12.624 -22.925  1.00 20.18           N  
ATOM   1243  NH2 ARG A 154     -16.404 -13.603 -21.319  1.00 17.00           N  
ATOM   1244  N   PHE A 155     -10.009 -17.799 -21.228  1.00 21.15           N  
ATOM   1245  CA  PHE A 155      -8.576 -17.805 -21.531  1.00 20.67           C  
ATOM   1246  C   PHE A 155      -7.971 -19.191 -21.461  1.00 21.26           C  
ATOM   1247  O   PHE A 155      -6.927 -19.442 -22.071  1.00 23.72           O  
ATOM   1248  CB  PHE A 155      -7.834 -16.883 -20.569  1.00 21.14           C  
ATOM   1249  CG  PHE A 155      -8.273 -15.459 -20.676  1.00 18.83           C  
ATOM   1250  CD1 PHE A 155      -7.934 -14.692 -21.815  1.00 19.48           C  
ATOM   1251  CD2 PHE A 155      -9.086 -14.903 -19.686  1.00 19.52           C  
ATOM   1252  CE1 PHE A 155      -8.414 -13.364 -21.983  1.00 18.55           C  
ATOM   1253  CE2 PHE A 155      -9.576 -13.576 -19.833  1.00 19.56           C  
ATOM   1254  CZ  PHE A 155      -9.247 -12.813 -20.969  1.00 18.67           C  
ATOM   1255  N   GLU A 156      -8.621 -20.121 -20.768  1.00 22.33           N  
ATOM   1256  CA  GLU A 156      -8.039 -21.470 -20.661  1.00 22.88           C  
ATOM   1257  C   GLU A 156      -8.675 -22.586 -21.492  1.00 25.09           C  
ATOM   1258  O   GLU A 156      -8.070 -23.646 -21.693  1.00 26.35           O  
ATOM   1259  CB  GLU A 156      -7.950 -21.842 -19.182  1.00 21.29           C  
ATOM   1260  CG  GLU A 156      -7.336 -20.645 -18.389  1.00 22.34           C  
ATOM   1261  CD  GLU A 156      -6.799 -21.087 -17.078  1.00 26.42           C  
ATOM   1262  OE1 GLU A 156      -5.845 -21.897 -17.166  1.00 32.43           O  
ATOM   1263  OE2 GLU A 156      -7.310 -20.662 -16.004  1.00 21.90           O  
ATOM   1264  N   ASN A 157      -9.897 -22.357 -21.957  1.00 24.81           N  
ATOM   1265  CA  ASN A 157     -10.580 -23.298 -22.819  1.00 25.45           C  
ATOM   1266  C   ASN A 157     -11.751 -22.568 -23.484  1.00 25.32           C  
ATOM   1267  O   ASN A 157     -12.171 -21.487 -23.015  1.00 21.93           O  
ATOM   1268  CB  ASN A 157     -11.093 -24.500 -22.077  1.00 29.31           C  
ATOM   1269  CG  ASN A 157     -11.159 -25.736 -22.987  1.00 36.05           C  
ATOM   1270  OD1 ASN A 157     -11.406 -25.636 -24.226  1.00 36.21           O  
ATOM   1271  ND2 ASN A 157     -10.940 -26.905 -22.389  1.00 36.47           N  
ATOM   1272  N   TYR A 158     -12.254 -23.148 -24.565  1.00 24.09           N  
ATOM   1273  CA  TYR A 158     -13.347 -22.543 -25.321  1.00 26.03           C  
ATOM   1274  C   TYR A 158     -14.599 -23.407 -25.355  1.00 26.28           C  
ATOM   1275  O   TYR A 158     -15.648 -22.941 -25.819  1.00 25.50           O  
ATOM   1276  CB  TYR A 158     -12.887 -22.270 -26.762  1.00 26.41           C  
ATOM   1277  CG  TYR A 158     -12.318 -23.517 -27.432  1.00 28.00           C  
ATOM   1278  CD1 TYR A 158     -13.149 -24.494 -27.995  1.00 28.77           C  
ATOM   1279  CD2 TYR A 158     -10.952 -23.745 -27.432  1.00 28.60           C  
ATOM   1280  CE1 TYR A 158     -12.614 -25.676 -28.535  1.00 28.88           C  
ATOM   1281  CE2 TYR A 158     -10.404 -24.908 -27.968  1.00 30.72           C  
ATOM   1282  CZ  TYR A 158     -11.231 -25.873 -28.510  1.00 31.52           C  
ATOM   1283  OH  TYR A 158     -10.640 -27.051 -28.958  1.00 33.54           O  
ATOM   1284  N   LEU A 159     -14.509 -24.652 -24.872  1.00 24.62           N  
ATOM   1285  CA  LEU A 159     -15.678 -25.533 -24.911  1.00 24.40           C  
ATOM   1286  C   LEU A 159     -16.730 -25.297 -23.861  1.00 23.74           C  
ATOM   1287  O   LEU A 159     -17.945 -25.197 -24.149  1.00 23.19           O  
ATOM   1288  CB  LEU A 159     -15.252 -27.016 -24.836  1.00 27.43           C  
ATOM   1289  CG  LEU A 159     -14.669 -27.625 -26.114  1.00 29.75           C  
ATOM   1290  CD1 LEU A 159     -14.051 -29.010 -25.809  1.00 31.25           C  
ATOM   1291  CD2 LEU A 159     -15.775 -27.740 -27.167  1.00 27.55           C  
ATOM   1292  N   ILE A 160     -16.283 -25.213 -22.614  1.00 21.61           N  
ATOM   1293  CA  ILE A 160     -17.206 -25.038 -21.525  1.00 20.13           C  
ATOM   1294  C   ILE A 160     -16.747 -23.920 -20.595  1.00 22.50           C  
ATOM   1295  O   ILE A 160     -15.814 -24.136 -19.780  1.00 19.90           O  
ATOM   1296  CB  ILE A 160     -17.335 -26.351 -20.720  1.00 18.70           C  
ATOM   1297  CG1 ILE A 160     -17.657 -27.529 -21.653  1.00 18.83           C  
ATOM   1298  CG2 ILE A 160     -18.430 -26.226 -19.692  1.00 17.54           C  
ATOM   1299  CD1 ILE A 160     -17.846 -28.849 -20.915  1.00 17.11           C  
ATOM   1300  N   ASN A 161     -17.423 -22.764 -20.697  1.00 21.35           N  
ATOM   1301  CA  ASN A 161     -17.112 -21.563 -19.923  1.00 19.84           C  
ATOM   1302  C   ASN A 161     -18.084 -21.155 -18.833  1.00 19.38           C  
ATOM   1303  O   ASN A 161     -17.735 -20.317 -18.013  1.00 18.33           O  
ATOM   1304  CB  ASN A 161     -16.933 -20.375 -20.865  1.00 21.03           C  
ATOM   1305  CG  ASN A 161     -15.822 -20.583 -21.876  1.00 24.10           C  
ATOM   1306  OD1 ASN A 161     -15.909 -20.098 -23.004  1.00 25.61           O  
ATOM   1307  ND2 ASN A 161     -14.756 -21.282 -21.480  1.00 22.31           N  
ATOM   1308  N   THR A 162     -19.307 -21.710 -18.810  1.00 18.68           N  
ATOM   1309  CA  THR A 162     -20.310 -21.357 -17.790  1.00 17.56           C  
ATOM   1310  C   THR A 162     -20.955 -22.604 -17.244  1.00 19.80           C  
ATOM   1311  O   THR A 162     -20.900 -23.683 -17.876  1.00 19.31           O  
ATOM   1312  CB  THR A 162     -21.448 -20.481 -18.364  1.00 20.57           C  
ATOM   1313  OG1 THR A 162     -22.138 -21.218 -19.393  1.00 18.89           O  
ATOM   1314  CG2 THR A 162     -20.868 -19.202 -18.961  1.00 19.74           C  
ATOM   1315  N   ALA A 163     -21.569 -22.463 -16.072  1.00 19.29           N  
ATOM   1316  CA  ALA A 163     -22.251 -23.575 -15.423  1.00 19.85           C  
ATOM   1317  C   ALA A 163     -23.338 -24.157 -16.374  1.00 22.34           C  
ATOM   1318  O   ALA A 163     -23.520 -25.404 -16.480  1.00 20.26           O  
ATOM   1319  CB  ALA A 163     -22.891 -23.094 -14.146  1.00 19.58           C  
ATOM   1320  N   GLN A 164     -24.021 -23.260 -17.083  1.00 21.34           N  
ATOM   1321  CA  GLN A 164     -25.070 -23.700 -18.029  1.00 24.83           C  
ATOM   1322  C   GLN A 164     -24.475 -24.596 -19.140  1.00 24.05           C  
ATOM   1323  O   GLN A 164     -25.054 -25.650 -19.483  1.00 24.72           O  
ATOM   1324  CB  GLN A 164     -25.811 -22.478 -18.645  1.00 23.32           C  
ATOM   1325  CG  GLN A 164     -27.019 -22.918 -19.590  1.00 25.00           C  
ATOM   1326  CD  GLN A 164     -28.050 -23.760 -18.829  1.00 24.60           C  
ATOM   1327  OE1 GLN A 164     -28.722 -23.254 -17.948  1.00 27.39           O  
ATOM   1328  NE2 GLN A 164     -28.150 -25.040 -19.152  1.00 26.05           N  
ATOM   1329  N   GLU A 165     -23.335 -24.198 -19.701  1.00 23.20           N  
ATOM   1330  CA  GLU A 165     -22.693 -25.028 -20.725  1.00 23.14           C  
ATOM   1331  C   GLU A 165     -22.256 -26.376 -20.163  1.00 23.23           C  
ATOM   1332  O   GLU A 165     -22.358 -27.409 -20.853  1.00 22.75           O  
ATOM   1333  CB  GLU A 165     -21.469 -24.361 -21.354  1.00 24.96           C  
ATOM   1334  CG  GLU A 165     -21.779 -23.282 -22.334  1.00 28.83           C  
ATOM   1335  CD  GLU A 165     -20.548 -22.740 -23.011  1.00 29.88           C  
ATOM   1336  OE1 GLU A 165     -19.624 -22.280 -22.301  1.00 28.46           O  
ATOM   1337  OE2 GLU A 165     -20.500 -22.772 -24.271  1.00 33.27           O  
ATOM   1338  N   GLY A 166     -21.756 -26.380 -18.928  1.00 23.27           N  
ATOM   1339  CA  GLY A 166     -21.343 -27.638 -18.315  1.00 21.92           C  
ATOM   1340  C   GLY A 166     -22.563 -28.541 -18.116  1.00 22.47           C  
ATOM   1341  O   GLY A 166     -22.490 -29.738 -18.330  1.00 21.94           O  
ATOM   1342  N   VAL A 167     -23.691 -27.969 -17.693  1.00 23.87           N  
ATOM   1343  CA  VAL A 167     -24.905 -28.769 -17.507  1.00 24.97           C  
ATOM   1344  C   VAL A 167     -25.328 -29.304 -18.873  1.00 24.86           C  
ATOM   1345  O   VAL A 167     -25.625 -30.492 -19.014  1.00 26.18           O  
ATOM   1346  CB  VAL A 167     -26.038 -27.962 -16.843  1.00 25.05           C  
ATOM   1347  CG1 VAL A 167     -27.398 -28.669 -17.043  1.00 25.49           C  
ATOM   1348  CG2 VAL A 167     -25.750 -27.816 -15.358  1.00 22.88           C  
ATOM   1349  N   ASP A 168     -25.296 -28.448 -19.880  1.00 26.32           N  
ATOM   1350  CA  ASP A 168     -25.640 -28.868 -21.236  1.00 26.84           C  
ATOM   1351  C   ASP A 168     -24.775 -30.060 -21.655  1.00 26.67           C  
ATOM   1352  O   ASP A 168     -25.305 -31.077 -22.086  1.00 25.82           O  
ATOM   1353  CB  ASP A 168     -25.424 -27.713 -22.220  1.00 27.86           C  
ATOM   1354  CG  ASP A 168     -26.459 -26.617 -22.056  1.00 28.75           C  
ATOM   1355  OD1 ASP A 168     -26.310 -25.561 -22.700  1.00 34.43           O  
ATOM   1356  OD2 ASP A 168     -27.422 -26.801 -21.299  1.00 30.67           O  
ATOM   1357  N   PHE A 169     -23.450 -29.947 -21.507  1.00 25.70           N  
ATOM   1358  CA  PHE A 169     -22.538 -31.032 -21.905  1.00 24.45           C  
ATOM   1359  C   PHE A 169     -22.781 -32.311 -21.090  1.00 24.67           C  
ATOM   1360  O   PHE A 169     -22.903 -33.393 -21.636  1.00 24.06           O  
ATOM   1361  CB  PHE A 169     -21.066 -30.548 -21.789  1.00 24.87           C  
ATOM   1362  CG  PHE A 169     -20.031 -31.505 -22.380  1.00 23.33           C  
ATOM   1363  CD1 PHE A 169     -19.655 -32.666 -21.703  1.00 22.67           C  
ATOM   1364  CD2 PHE A 169     -19.407 -31.215 -23.577  1.00 22.13           C  
ATOM   1365  CE1 PHE A 169     -18.664 -33.524 -22.212  1.00 20.21           C  
ATOM   1366  CE2 PHE A 169     -18.417 -32.057 -24.090  1.00 22.86           C  
ATOM   1367  CZ  PHE A 169     -18.047 -33.228 -23.398  1.00 20.83           C  
ATOM   1368  N   VAL A 170     -22.851 -32.196 -19.777  1.00 24.16           N  
ATOM   1369  CA  VAL A 170     -23.091 -33.368 -18.951  1.00 25.55           C  
ATOM   1370  C   VAL A 170     -24.466 -34.029 -19.222  1.00 26.98           C  
ATOM   1371  O   VAL A 170     -24.604 -35.232 -19.106  1.00 25.15           O  
ATOM   1372  CB  VAL A 170     -22.971 -32.987 -17.435  1.00 25.32           C  
ATOM   1373  CG1 VAL A 170     -23.457 -34.132 -16.556  1.00 24.37           C  
ATOM   1374  CG2 VAL A 170     -21.455 -32.618 -17.119  1.00 23.63           C  
ATOM   1375  N   LYS A 171     -25.490 -33.247 -19.546  1.00 28.19           N  
ATOM   1376  CA  LYS A 171     -26.791 -33.871 -19.829  1.00 29.84           C  
ATOM   1377  C   LYS A 171     -26.679 -34.636 -21.137  1.00 28.77           C  
ATOM   1378  O   LYS A 171     -27.267 -35.698 -21.281  1.00 29.96           O  
ATOM   1379  CB  LYS A 171     -27.913 -32.842 -19.938  1.00 31.35           C  
ATOM   1380  CG  LYS A 171     -28.535 -32.453 -18.621  1.00 34.60           C  
ATOM   1381  CD  LYS A 171     -29.723 -31.515 -18.878  1.00 39.37           C  
ATOM   1382  CE  LYS A 171     -30.252 -30.952 -17.574  1.00 43.31           C  
ATOM   1383  NZ  LYS A 171     -30.928 -29.614 -17.762  1.00 45.21           N  
ATOM   1384  N   GLN A 172     -25.909 -34.112 -22.080  1.00 29.20           N  
ATOM   1385  CA  GLN A 172     -25.736 -34.814 -23.351  1.00 29.07           C  
ATOM   1386  C   GLN A 172     -24.959 -36.106 -23.139  1.00 29.85           C  
ATOM   1387  O   GLN A 172     -25.276 -37.126 -23.776  1.00 28.57           O  
ATOM   1388  CB  GLN A 172     -25.021 -33.937 -24.367  1.00 29.72           C  
ATOM   1389  CG  GLN A 172     -25.911 -32.765 -24.834  1.00 35.54           C  
ATOM   1390  CD  GLN A 172     -25.249 -31.831 -25.868  1.00 34.25           C  
ATOM   1391  OE1 GLN A 172     -24.564 -32.284 -26.782  1.00 31.96           O  
ATOM   1392  NE2 GLN A 172     -25.481 -30.504 -25.718  1.00 37.51           N  
ATOM   1393  N   VAL A 173     -23.927 -36.073 -22.271  1.00 25.80           N  
ATOM   1394  CA  VAL A 173     -23.148 -37.273 -22.022  1.00 24.98           C  
ATOM   1395  C   VAL A 173     -24.082 -38.308 -21.428  1.00 26.39           C  
ATOM   1396  O   VAL A 173     -24.035 -39.471 -21.802  1.00 27.95           O  
ATOM   1397  CB  VAL A 173     -21.965 -37.008 -21.036  1.00 25.03           C  
ATOM   1398  CG1 VAL A 173     -21.384 -38.370 -20.488  1.00 26.31           C  
ATOM   1399  CG2 VAL A 173     -20.886 -36.240 -21.756  1.00 22.10           C  
ATOM   1400  N   ASP A 174     -24.919 -37.887 -20.490  1.00 27.15           N  
ATOM   1401  CA  ASP A 174     -25.898 -38.757 -19.844  1.00 29.49           C  
ATOM   1402  C   ASP A 174     -25.384 -40.050 -19.180  1.00 30.15           C  
ATOM   1403  O   ASP A 174     -25.898 -41.158 -19.420  1.00 28.77           O  
ATOM   1404  CB  ASP A 174     -27.035 -39.061 -20.856  1.00 32.66           C  
ATOM   1405  CG  ASP A 174     -28.245 -39.729 -20.207  1.00 33.25           C  
ATOM   1406  OD1 ASP A 174     -28.599 -39.380 -19.066  1.00 35.22           O  
ATOM   1407  OD2 ASP A 174     -28.857 -40.599 -20.850  1.00 36.42           O  
ATOM   1408  N   HIS A 175     -24.357 -39.890 -18.341  1.00 30.61           N  
ATOM   1409  CA  HIS A 175     -23.786 -40.981 -17.532  1.00 31.15           C  
ATOM   1410  C   HIS A 175     -23.794 -40.433 -16.126  1.00 30.57           C  
ATOM   1411  O   HIS A 175     -23.312 -39.324 -15.897  1.00 29.69           O  
ATOM   1412  CB  HIS A 175     -22.387 -41.305 -17.958  1.00 31.31           C  
ATOM   1413  CG  HIS A 175     -22.318 -42.454 -18.891  1.00 34.82           C  
ATOM   1414  ND1 HIS A 175     -22.329 -43.765 -18.453  1.00 37.34           N  
ATOM   1415  CD2 HIS A 175     -22.232 -42.499 -20.240  1.00 35.70           C  
ATOM   1416  CE1 HIS A 175     -22.244 -44.566 -19.501  1.00 37.66           C  
ATOM   1417  NE2 HIS A 175     -22.181 -43.824 -20.595  1.00 36.48           N  
ATOM   1418  N   ASN A 176     -24.353 -41.210 -15.199  1.00 29.88           N  
ATOM   1419  CA  ASN A 176     -24.512 -40.787 -13.828  1.00 30.87           C  
ATOM   1420  C   ASN A 176     -23.212 -40.371 -13.124  1.00 29.16           C  
ATOM   1421  O   ASN A 176     -23.247 -39.522 -12.240  1.00 28.79           O  
ATOM   1422  CB  ASN A 176     -25.202 -41.897 -12.965  1.00 35.40           C  
ATOM   1423  CG  ASN A 176     -26.704 -42.084 -13.283  1.00 42.85           C  
ATOM   1424  OD1 ASN A 176     -27.335 -41.265 -13.986  1.00 44.78           O  
ATOM   1425  ND2 ASN A 176     -27.289 -43.171 -12.742  1.00 44.47           N  
ATOM   1426  N   ASN A 177     -22.083 -40.961 -13.498  1.00 26.24           N  
ATOM   1427  CA  ASN A 177     -20.836 -40.634 -12.804  1.00 25.02           C  
ATOM   1428  C   ASN A 177     -20.057 -39.488 -13.456  1.00 25.03           C  
ATOM   1429  O   ASN A 177     -18.911 -39.237 -13.074  1.00 23.60           O  
ATOM   1430  CB  ASN A 177     -19.964 -41.886 -12.692  1.00 23.30           C  
ATOM   1431  CG  ASN A 177     -19.437 -42.340 -14.047  1.00 25.25           C  
ATOM   1432  OD1 ASN A 177     -20.191 -42.355 -15.026  1.00 26.45           O  
ATOM   1433  ND2 ASN A 177     -18.142 -42.689 -14.121  1.00 20.78           N  
ATOM   1434  N   VAL A 178     -20.655 -38.824 -14.457  1.00 22.73           N  
ATOM   1435  CA  VAL A 178     -20.012 -37.660 -15.105  1.00 23.15           C  
ATOM   1436  C   VAL A 178     -20.738 -36.436 -14.519  1.00 24.81           C  
ATOM   1437  O   VAL A 178     -21.980 -36.304 -14.631  1.00 23.20           O  
ATOM   1438  CB  VAL A 178     -20.169 -37.690 -16.627  1.00 25.39           C  
ATOM   1439  CG1 VAL A 178     -19.577 -36.451 -17.255  1.00 23.32           C  
ATOM   1440  CG2 VAL A 178     -19.513 -38.945 -17.161  1.00 23.49           C  
ATOM   1441  N   LYS A 179     -19.961 -35.549 -13.901  1.00 21.44           N  
ATOM   1442  CA  LYS A 179     -20.506 -34.407 -13.211  1.00 21.83           C  
ATOM   1443  C   LYS A 179     -19.865 -33.108 -13.596  1.00 21.30           C  
ATOM   1444  O   LYS A 179     -18.828 -33.090 -14.237  1.00 20.24           O  
ATOM   1445  CB  LYS A 179     -20.310 -34.599 -11.710  1.00 25.46           C  
ATOM   1446  CG  LYS A 179     -20.607 -36.012 -11.194  1.00 31.03           C  
ATOM   1447  CD  LYS A 179     -21.980 -36.161 -10.580  1.00 34.80           C  
ATOM   1448  CE  LYS A 179     -22.185 -37.543  -9.893  1.00 38.81           C  
ATOM   1449  NZ  LYS A 179     -21.596 -37.676  -8.498  1.00 41.39           N  
ATOM   1450  N   VAL A 180     -20.522 -32.014 -13.207  1.00 21.03           N  
ATOM   1451  CA  VAL A 180     -20.004 -30.670 -13.456  1.00 19.54           C  
ATOM   1452  C   VAL A 180     -19.144 -30.302 -12.252  1.00 17.07           C  
ATOM   1453  O   VAL A 180     -19.475 -30.604 -11.123  1.00 19.09           O  
ATOM   1454  CB  VAL A 180     -21.156 -29.597 -13.544  1.00 19.28           C  
ATOM   1455  CG1 VAL A 180     -20.551 -28.188 -13.612  1.00 20.41           C  
ATOM   1456  CG2 VAL A 180     -22.014 -29.838 -14.803  1.00 20.94           C  
ATOM   1457  N   MET A 181     -18.052 -29.621 -12.513  1.00 20.00           N  
ATOM   1458  CA  MET A 181     -17.204 -29.160 -11.433  1.00 18.76           C  
ATOM   1459  C   MET A 181     -17.095 -27.647 -11.621  1.00 16.08           C  
ATOM   1460  O   MET A 181     -16.734 -27.194 -12.696  1.00 19.21           O  
ATOM   1461  CB  MET A 181     -15.818 -29.811 -11.548  1.00 17.06           C  
ATOM   1462  CG  MET A 181     -14.727 -29.105 -10.728  1.00 22.04           C  
ATOM   1463  SD  MET A 181     -13.239 -30.249 -10.455  1.00 30.83           S  
ATOM   1464  CE  MET A 181     -12.315 -29.929 -11.782  1.00 27.18           C  
ATOM   1465  N   LEU A 182     -17.421 -26.880 -10.594  1.00 15.56           N  
ATOM   1466  CA  LEU A 182     -17.309 -25.411 -10.664  1.00 16.42           C  
ATOM   1467  C   LEU A 182     -16.074 -24.987  -9.842  1.00 19.31           C  
ATOM   1468  O   LEU A 182     -15.646 -25.713  -8.925  1.00 17.19           O  
ATOM   1469  CB  LEU A 182     -18.547 -24.747 -10.097  1.00 16.66           C  
ATOM   1470  CG  LEU A 182     -19.842 -25.015 -10.868  1.00 19.12           C  
ATOM   1471  CD1 LEU A 182     -21.012 -24.366 -10.108  1.00 20.04           C  
ATOM   1472  CD2 LEU A 182     -19.705 -24.468 -12.319  1.00 17.71           C  
ATOM   1473  N   ASP A 183     -15.551 -23.801 -10.156  1.00 18.07           N  
ATOM   1474  CA  ASP A 183     -14.339 -23.280  -9.498  1.00 18.52           C  
ATOM   1475  C   ASP A 183     -14.571 -21.767  -9.316  1.00 19.16           C  
ATOM   1476  O   ASP A 183     -14.901 -21.049 -10.305  1.00 18.75           O  
ATOM   1477  CB  ASP A 183     -13.150 -23.561 -10.424  1.00 16.82           C  
ATOM   1478  CG  ASP A 183     -11.817 -23.036  -9.878  1.00 20.79           C  
ATOM   1479  OD1 ASP A 183     -11.771 -21.916  -9.354  1.00 20.02           O  
ATOM   1480  OD2 ASP A 183     -10.807 -23.734 -10.023  1.00 20.61           O  
ATOM   1481  N   THR A 184     -14.447 -21.286  -8.076  1.00 15.44           N  
ATOM   1482  CA  THR A 184     -14.718 -19.872  -7.818  1.00 15.87           C  
ATOM   1483  C   THR A 184     -13.882 -18.927  -8.680  1.00 17.31           C  
ATOM   1484  O   THR A 184     -14.363 -17.854  -9.066  1.00 18.38           O  
ATOM   1485  CB  THR A 184     -14.518 -19.531  -6.325  1.00 15.79           C  
ATOM   1486  OG1 THR A 184     -13.171 -19.878  -5.916  1.00 14.56           O  
ATOM   1487  CG2 THR A 184     -15.535 -20.267  -5.503  1.00 15.12           C  
ATOM   1488  N   PHE A 185     -12.636 -19.306  -8.975  1.00 17.02           N  
ATOM   1489  CA  PHE A 185     -11.765 -18.483  -9.795  1.00 17.01           C  
ATOM   1490  C   PHE A 185     -12.340 -18.305 -11.224  1.00 18.99           C  
ATOM   1491  O   PHE A 185     -12.385 -17.189 -11.780  1.00 17.58           O  
ATOM   1492  CB  PHE A 185     -10.355 -19.113  -9.869  1.00 16.18           C  
ATOM   1493  CG  PHE A 185      -9.443 -18.428 -10.839  1.00 18.92           C  
ATOM   1494  CD1 PHE A 185      -8.909 -17.156 -10.543  1.00 16.32           C  
ATOM   1495  CD2 PHE A 185      -9.111 -19.035 -12.057  1.00 18.03           C  
ATOM   1496  CE1 PHE A 185      -8.087 -16.531 -11.404  1.00 18.89           C  
ATOM   1497  CE2 PHE A 185      -8.280 -18.406 -12.947  1.00 19.56           C  
ATOM   1498  CZ  PHE A 185      -7.750 -17.127 -12.626  1.00 18.30           C  
ATOM   1499  N   HIS A 186     -12.750 -19.414 -11.809  1.00 18.13           N  
ATOM   1500  CA  HIS A 186     -13.316 -19.414 -13.147  1.00 19.07           C  
ATOM   1501  C   HIS A 186     -14.713 -18.783 -13.195  1.00 19.45           C  
ATOM   1502  O   HIS A 186     -15.013 -18.071 -14.155  1.00 19.85           O  
ATOM   1503  CB  HIS A 186     -13.364 -20.853 -13.680  1.00 17.64           C  
ATOM   1504  CG  HIS A 186     -12.008 -21.458 -13.874  1.00 15.03           C  
ATOM   1505  ND1 HIS A 186     -11.029 -20.831 -14.609  1.00 16.83           N  
ATOM   1506  CD2 HIS A 186     -11.436 -22.572 -13.355  1.00 18.21           C  
ATOM   1507  CE1 HIS A 186      -9.904 -21.524 -14.532  1.00 17.76           C  
ATOM   1508  NE2 HIS A 186     -10.123 -22.584 -13.775  1.00 18.84           N  
ATOM   1509  N   MET A 187     -15.546 -19.049 -12.186  1.00 18.37           N  
ATOM   1510  CA  MET A 187     -16.895 -18.475 -12.153  1.00 19.65           C  
ATOM   1511  C   MET A 187     -16.760 -16.953 -12.017  1.00 19.83           C  
ATOM   1512  O   MET A 187     -17.553 -16.195 -12.586  1.00 16.20           O  
ATOM   1513  CB  MET A 187     -17.705 -18.989 -10.951  1.00 19.16           C  
ATOM   1514  CG  MET A 187     -18.252 -20.478 -11.056  1.00 19.86           C  
ATOM   1515  SD  MET A 187     -19.367 -20.766  -9.678  1.00 23.70           S  
ATOM   1516  CE  MET A 187     -18.085 -20.809  -8.317  1.00 20.91           C  
ATOM   1517  N   ASN A 188     -15.752 -16.510 -11.253  1.00 17.34           N  
ATOM   1518  CA  ASN A 188     -15.579 -15.084 -11.047  1.00 18.85           C  
ATOM   1519  C   ASN A 188     -15.434 -14.286 -12.347  1.00 18.68           C  
ATOM   1520  O   ASN A 188     -15.724 -13.094 -12.411  1.00 19.99           O  
ATOM   1521  CB  ASN A 188     -14.382 -14.831 -10.184  1.00 20.13           C  
ATOM   1522  CG  ASN A 188     -14.213 -13.362  -9.906  1.00 22.48           C  
ATOM   1523  OD1 ASN A 188     -15.101 -12.735  -9.335  1.00 21.51           O  
ATOM   1524  ND2 ASN A 188     -13.087 -12.802 -10.333  1.00 21.70           N  
ATOM   1525  N   ILE A 189     -14.943 -14.947 -13.382  1.00 17.75           N  
ATOM   1526  CA  ILE A 189     -14.765 -14.281 -14.634  1.00 17.49           C  
ATOM   1527  C   ILE A 189     -16.022 -14.431 -15.501  1.00 20.93           C  
ATOM   1528  O   ILE A 189     -16.569 -13.444 -15.939  1.00 24.02           O  
ATOM   1529  CB  ILE A 189     -13.571 -14.874 -15.377  1.00 18.12           C  
ATOM   1530  CG1 ILE A 189     -12.264 -14.588 -14.585  1.00 18.92           C  
ATOM   1531  CG2 ILE A 189     -13.458 -14.302 -16.785  1.00 18.26           C  
ATOM   1532  CD1 ILE A 189     -11.119 -15.470 -15.014  1.00 17.54           C  
ATOM   1533  N   GLU A 190     -16.533 -15.640 -15.659  1.00 19.77           N  
ATOM   1534  CA  GLU A 190     -17.625 -15.844 -16.631  1.00 22.33           C  
ATOM   1535  C   GLU A 190     -19.082 -15.721 -16.294  1.00 22.54           C  
ATOM   1536  O   GLU A 190     -19.889 -15.477 -17.205  1.00 22.32           O  
ATOM   1537  CB  GLU A 190     -17.445 -17.214 -17.296  1.00 21.19           C  
ATOM   1538  CG  GLU A 190     -16.072 -17.435 -17.953  1.00 18.59           C  
ATOM   1539  CD  GLU A 190     -15.791 -16.472 -19.108  1.00 22.28           C  
ATOM   1540  OE1 GLU A 190     -16.767 -15.870 -19.645  1.00 18.77           O  
ATOM   1541  OE2 GLU A 190     -14.593 -16.325 -19.482  1.00 19.73           O  
ATOM   1542  N   GLU A 191     -19.419 -15.920 -15.018  1.00 21.63           N  
ATOM   1543  CA  GLU A 191     -20.791 -15.938 -14.563  1.00 21.06           C  
ATOM   1544  C   GLU A 191     -21.478 -14.625 -14.287  1.00 21.20           C  
ATOM   1545  O   GLU A 191     -20.864 -13.678 -13.728  1.00 20.32           O  
ATOM   1546  CB  GLU A 191     -20.903 -16.785 -13.288  1.00 20.36           C  
ATOM   1547  CG  GLU A 191     -20.398 -18.239 -13.418  1.00 20.69           C  
ATOM   1548  CD  GLU A 191     -21.185 -19.119 -14.430  1.00 24.14           C  
ATOM   1549  OE1 GLU A 191     -22.334 -18.761 -14.810  1.00 20.38           O  
ATOM   1550  OE2 GLU A 191     -20.640 -20.196 -14.825  1.00 23.15           O  
ATOM   1551  N   ASP A 192     -22.753 -14.556 -14.695  1.00 19.85           N  
ATOM   1552  CA  ASP A 192     -23.557 -13.378 -14.384  1.00 21.09           C  
ATOM   1553  C   ASP A 192     -23.796 -13.398 -12.872  1.00 21.64           C  
ATOM   1554  O   ASP A 192     -23.791 -12.343 -12.217  1.00 21.07           O  
ATOM   1555  CB  ASP A 192     -24.935 -13.407 -15.080  1.00 22.66           C  
ATOM   1556  CG  ASP A 192     -24.859 -13.037 -16.561  1.00 23.83           C  
ATOM   1557  OD1 ASP A 192     -23.915 -12.377 -17.014  1.00 23.96           O  
ATOM   1558  OD2 ASP A 192     -25.776 -13.406 -17.301  1.00 32.13           O  
ATOM   1559  N   SER A 193     -24.010 -14.604 -12.321  1.00 20.58           N  
ATOM   1560  CA  SER A 193     -24.292 -14.755 -10.892  1.00 20.86           C  
ATOM   1561  C   SER A 193     -23.558 -15.958 -10.296  1.00 21.74           C  
ATOM   1562  O   SER A 193     -23.548 -17.030 -10.893  1.00 21.48           O  
ATOM   1563  CB  SER A 193     -25.813 -14.920 -10.677  1.00 21.02           C  
ATOM   1564  OG  SER A 193     -26.166 -15.260  -9.312  1.00 20.42           O  
ATOM   1565  N   ILE A 194     -22.963 -15.794  -9.115  1.00 22.09           N  
ATOM   1566  CA  ILE A 194     -22.248 -16.935  -8.486  1.00 21.00           C  
ATOM   1567  C   ILE A 194     -23.246 -17.921  -7.872  1.00 19.91           C  
ATOM   1568  O   ILE A 194     -23.208 -19.115  -8.200  1.00 17.66           O  
ATOM   1569  CB  ILE A 194     -21.225 -16.491  -7.369  1.00 20.59           C  
ATOM   1570  CG1 ILE A 194     -20.235 -15.472  -7.951  1.00 17.14           C  
ATOM   1571  CG2 ILE A 194     -20.447 -17.748  -6.825  1.00 19.60           C  
ATOM   1572  CD1 ILE A 194     -19.500 -15.953  -9.181  1.00 19.18           C  
ATOM   1573  N   GLY A 195     -24.128 -17.437  -6.992  1.00 19.10           N  
ATOM   1574  CA  GLY A 195     -25.136 -18.324  -6.420  1.00 20.41           C  
ATOM   1575  C   GLY A 195     -26.002 -18.882  -7.542  1.00 20.44           C  
ATOM   1576  O   GLY A 195     -26.406 -20.068  -7.521  1.00 21.08           O  
ATOM   1577  N   GLY A 196     -26.269 -18.038  -8.535  1.00 20.05           N  
ATOM   1578  CA  GLY A 196     -27.052 -18.466  -9.702  1.00 21.61           C  
ATOM   1579  C   GLY A 196     -26.407 -19.618 -10.466  1.00 21.17           C  
ATOM   1580  O   GLY A 196     -27.072 -20.600 -10.845  1.00 21.11           O  
ATOM   1581  N   ALA A 197     -25.101 -19.522 -10.708  1.00 22.17           N  
ATOM   1582  CA  ALA A 197     -24.378 -20.581 -11.426  1.00 19.68           C  
ATOM   1583  C   ALA A 197     -24.443 -21.883 -10.619  1.00 21.65           C  
ATOM   1584  O   ALA A 197     -24.639 -22.986 -11.168  1.00 22.19           O  
ATOM   1585  CB  ALA A 197     -22.915 -20.157 -11.649  1.00 20.69           C  
ATOM   1586  N   ILE A 198     -24.303 -21.773  -9.299  1.00 20.65           N  
ATOM   1587  CA  ILE A 198     -24.370 -22.971  -8.473  1.00 19.45           C  
ATOM   1588  C   ILE A 198     -25.788 -23.608  -8.521  1.00 20.57           C  
ATOM   1589  O   ILE A 198     -25.924 -24.838  -8.630  1.00 17.76           O  
ATOM   1590  CB  ILE A 198     -23.973 -22.617  -7.046  1.00 20.70           C  
ATOM   1591  CG1 ILE A 198     -22.463 -22.218  -7.038  1.00 21.11           C  
ATOM   1592  CG2 ILE A 198     -24.300 -23.802  -6.114  1.00 19.23           C  
ATOM   1593  CD1 ILE A 198     -21.984 -21.597  -5.762  1.00 20.77           C  
ATOM   1594  N   ARG A 199     -26.833 -22.773  -8.414  1.00 20.27           N  
ATOM   1595  CA  ARG A 199     -28.205 -23.300  -8.478  1.00 21.91           C  
ATOM   1596  C   ARG A 199     -28.454 -23.914  -9.866  1.00 22.58           C  
ATOM   1597  O   ARG A 199     -29.151 -24.912  -9.985  1.00 23.92           O  
ATOM   1598  CB  ARG A 199     -29.223 -22.191  -8.119  1.00 22.04           C  
ATOM   1599  CG  ARG A 199     -29.304 -22.020  -6.592  1.00 24.41           C  
ATOM   1600  CD  ARG A 199     -30.309 -20.996  -6.094  1.00 27.11           C  
ATOM   1601  NE  ARG A 199     -29.890 -19.660  -6.464  1.00 30.53           N  
ATOM   1602  CZ  ARG A 199     -29.242 -18.812  -5.666  1.00 29.34           C  
ATOM   1603  NH1 ARG A 199     -28.942 -19.143  -4.410  1.00 28.91           N  
ATOM   1604  NH2 ARG A 199     -28.845 -17.658  -6.168  1.00 27.23           N  
ATOM   1605  N   THR A 200     -27.867 -23.328 -10.911  1.00 23.54           N  
ATOM   1606  CA  THR A 200     -27.992 -23.883 -12.267  1.00 24.26           C  
ATOM   1607  C   THR A 200     -27.297 -25.245 -12.315  1.00 24.55           C  
ATOM   1608  O   THR A 200     -27.824 -26.185 -12.923  1.00 24.44           O  
ATOM   1609  CB  THR A 200     -27.352 -22.974 -13.322  1.00 23.70           C  
ATOM   1610  OG1 THR A 200     -28.150 -21.805 -13.471  1.00 27.35           O  
ATOM   1611  CG2 THR A 200     -27.248 -23.667 -14.690  1.00 24.92           C  
ATOM   1612  N   ALA A 201     -26.116 -25.374 -11.696  1.00 22.54           N  
ATOM   1613  CA  ALA A 201     -25.450 -26.690 -11.718  1.00 22.39           C  
ATOM   1614  C   ALA A 201     -26.310 -27.712 -10.976  1.00 21.43           C  
ATOM   1615  O   ALA A 201     -26.470 -28.854 -11.417  1.00 22.73           O  
ATOM   1616  CB  ALA A 201     -24.004 -26.621 -11.088  1.00 21.24           C  
ATOM   1617  N   GLY A 202     -26.848 -27.314  -9.833  1.00 22.46           N  
ATOM   1618  CA  GLY A 202     -27.738 -28.189  -9.078  1.00 24.03           C  
ATOM   1619  C   GLY A 202     -27.265 -29.593  -8.780  1.00 25.51           C  
ATOM   1620  O   GLY A 202     -26.142 -29.825  -8.305  1.00 24.13           O  
ATOM   1621  N   SER A 203     -28.138 -30.554  -9.066  1.00 25.20           N  
ATOM   1622  CA  SER A 203     -27.850 -31.959  -8.799  1.00 24.69           C  
ATOM   1623  C   SER A 203     -26.682 -32.442  -9.650  1.00 21.63           C  
ATOM   1624  O   SER A 203     -26.161 -33.516  -9.405  1.00 22.83           O  
ATOM   1625  CB  SER A 203     -29.103 -32.803  -9.118  1.00 23.27           C  
ATOM   1626  OG  SER A 203     -29.228 -32.807 -10.534  1.00 27.48           O  
ATOM   1627  N   TYR A 204     -26.291 -31.678 -10.666  1.00 21.05           N  
ATOM   1628  CA  TYR A 204     -25.156 -32.057 -11.500  1.00 22.99           C  
ATOM   1629  C   TYR A 204     -23.794 -31.631 -10.892  1.00 23.91           C  
ATOM   1630  O   TYR A 204     -22.764 -32.076 -11.354  1.00 23.00           O  
ATOM   1631  CB  TYR A 204     -25.266 -31.442 -12.902  1.00 25.54           C  
ATOM   1632  CG  TYR A 204     -26.478 -31.949 -13.673  1.00 32.11           C  
ATOM   1633  CD1 TYR A 204     -27.701 -31.266 -13.643  1.00 33.71           C  
ATOM   1634  CD2 TYR A 204     -26.416 -33.150 -14.385  1.00 34.92           C  
ATOM   1635  CE1 TYR A 204     -28.848 -31.781 -14.327  1.00 37.67           C  
ATOM   1636  CE2 TYR A 204     -27.550 -33.673 -15.059  1.00 38.22           C  
ATOM   1637  CZ  TYR A 204     -28.748 -32.988 -15.032  1.00 38.32           C  
ATOM   1638  OH  TYR A 204     -29.829 -33.507 -15.733  1.00 41.80           O  
ATOM   1639  N   LEU A 205     -23.797 -30.765  -9.878  1.00 21.56           N  
ATOM   1640  CA  LEU A 205     -22.520 -30.325  -9.311  1.00 20.19           C  
ATOM   1641  C   LEU A 205     -21.872 -31.491  -8.561  1.00 19.60           C  
ATOM   1642  O   LEU A 205     -22.420 -32.003  -7.583  1.00 20.29           O  
ATOM   1643  CB  LEU A 205     -22.733 -29.161  -8.353  1.00 18.01           C  
ATOM   1644  CG  LEU A 205     -21.446 -28.625  -7.679  1.00 17.48           C  
ATOM   1645  CD1 LEU A 205     -20.469 -28.079  -8.767  1.00 14.44           C  
ATOM   1646  CD2 LEU A 205     -21.856 -27.485  -6.720  1.00 17.07           C  
ATOM   1647  N   GLY A 206     -20.729 -31.944  -9.030  1.00 21.04           N  
ATOM   1648  CA  GLY A 206     -20.122 -33.071  -8.344  1.00 22.44           C  
ATOM   1649  C   GLY A 206     -18.919 -32.704  -7.505  1.00 23.50           C  
ATOM   1650  O   GLY A 206     -18.515 -33.490  -6.654  1.00 24.54           O  
ATOM   1651  N   HIS A 207     -18.353 -31.519  -7.740  1.00 23.02           N  
ATOM   1652  CA  HIS A 207     -17.158 -31.087  -7.007  1.00 22.24           C  
ATOM   1653  C   HIS A 207     -16.996 -29.560  -7.132  1.00 22.43           C  
ATOM   1654  O   HIS A 207     -17.401 -28.968  -8.138  1.00 20.79           O  
ATOM   1655  CB  HIS A 207     -15.933 -31.754  -7.600  1.00 22.16           C  
ATOM   1656  CG  HIS A 207     -14.747 -31.739  -6.688  1.00 24.42           C  
ATOM   1657  ND1 HIS A 207     -14.830 -32.126  -5.367  1.00 25.62           N  
ATOM   1658  CD2 HIS A 207     -13.448 -31.431  -6.914  1.00 22.54           C  
ATOM   1659  CE1 HIS A 207     -13.627 -32.059  -4.818  1.00 25.78           C  
ATOM   1660  NE2 HIS A 207     -12.774 -31.642  -5.735  1.00 24.35           N  
ATOM   1661  N   LEU A 208     -16.373 -28.932  -6.128  1.00 20.54           N  
ATOM   1662  CA  LEU A 208     -16.187 -27.472  -6.132  1.00 18.13           C  
ATOM   1663  C   LEU A 208     -14.706 -27.116  -5.780  1.00 19.93           C  
ATOM   1664  O   LEU A 208     -14.158 -27.641  -4.779  1.00 16.76           O  
ATOM   1665  CB  LEU A 208     -17.114 -26.856  -5.079  1.00 17.05           C  
ATOM   1666  CG  LEU A 208     -16.987 -25.311  -4.912  1.00 18.84           C  
ATOM   1667  CD1 LEU A 208     -17.371 -24.610  -6.179  1.00 19.25           C  
ATOM   1668  CD2 LEU A 208     -17.882 -24.806  -3.777  1.00 17.93           C  
ATOM   1669  N   HIS A 209     -14.081 -26.266  -6.605  1.00 17.78           N  
ATOM   1670  CA  HIS A 209     -12.710 -25.789  -6.334  1.00 18.39           C  
ATOM   1671  C   HIS A 209     -12.833 -24.358  -5.860  1.00 19.56           C  
ATOM   1672  O   HIS A 209     -13.656 -23.587  -6.411  1.00 18.52           O  
ATOM   1673  CB  HIS A 209     -11.811 -25.858  -7.605  1.00 18.46           C  
ATOM   1674  CG  HIS A 209     -11.101 -27.172  -7.736  1.00 21.95           C  
ATOM   1675  ND1 HIS A 209     -10.358 -27.524  -8.841  1.00 22.92           N  
ATOM   1676  CD2 HIS A 209     -11.060 -28.242  -6.903  1.00 22.86           C  
ATOM   1677  CE1 HIS A 209      -9.893 -28.754  -8.685  1.00 23.73           C  
ATOM   1678  NE2 HIS A 209     -10.307 -29.214  -7.515  1.00 19.78           N  
ATOM   1679  N   THR A 210     -12.064 -23.986  -4.843  1.00 17.95           N  
ATOM   1680  CA  THR A 210     -12.142 -22.609  -4.331  1.00 18.37           C  
ATOM   1681  C   THR A 210     -10.807 -21.868  -4.349  1.00 19.11           C  
ATOM   1682  O   THR A 210      -9.726 -22.473  -4.373  1.00 18.06           O  
ATOM   1683  CB  THR A 210     -12.704 -22.578  -2.896  1.00 19.90           C  
ATOM   1684  OG1 THR A 210     -11.867 -23.379  -2.039  1.00 20.55           O  
ATOM   1685  CG2 THR A 210     -14.181 -23.158  -2.879  1.00 19.86           C  
ATOM   1686  N   GLY A 211     -10.904 -20.542  -4.351  1.00 16.83           N  
ATOM   1687  CA  GLY A 211      -9.745 -19.693  -4.404  1.00 18.22           C  
ATOM   1688  C   GLY A 211     -10.274 -18.269  -4.591  1.00 20.36           C  
ATOM   1689  O   GLY A 211     -11.417 -18.082  -5.108  1.00 17.42           O  
ATOM   1690  N   GLU A 212      -9.494 -17.273  -4.143  1.00 17.08           N  
ATOM   1691  CA  GLU A 212      -9.919 -15.894  -4.342  1.00 17.13           C  
ATOM   1692  C   GLU A 212      -9.834 -15.516  -5.820  1.00 15.07           C  
ATOM   1693  O   GLU A 212      -9.374 -16.290  -6.653  1.00 16.46           O  
ATOM   1694  CB  GLU A 212      -9.104 -14.930  -3.443  1.00 16.54           C  
ATOM   1695  CG  GLU A 212      -9.536 -15.023  -1.948  1.00 14.93           C  
ATOM   1696  CD  GLU A 212     -10.987 -14.535  -1.710  1.00 17.88           C  
ATOM   1697  OE1 GLU A 212     -11.638 -14.039  -2.663  1.00 17.94           O  
ATOM   1698  OE2 GLU A 212     -11.489 -14.633  -0.572  1.00 18.66           O  
ATOM   1699  N   CYS A 213     -10.255 -14.301  -6.156  1.00 17.48           N  
ATOM   1700  CA  CYS A 213     -10.254 -13.886  -7.560  1.00 17.62           C  
ATOM   1701  C   CYS A 213      -8.879 -13.995  -8.220  1.00 19.48           C  
ATOM   1702  O   CYS A 213      -8.778 -14.288  -9.416  1.00 19.77           O  
ATOM   1703  CB  CYS A 213     -10.739 -12.444  -7.688  1.00 17.91           C  
ATOM   1704  SG  CYS A 213     -12.250 -12.086  -6.766  1.00 22.40           S  
ATOM   1705  N   ASN A 214      -7.827 -13.709  -7.453  1.00 16.84           N  
ATOM   1706  CA  ASN A 214      -6.477 -13.781  -7.989  1.00 16.85           C  
ATOM   1707  C   ASN A 214      -5.726 -15.027  -7.484  1.00 16.57           C  
ATOM   1708  O   ASN A 214      -4.494 -15.101  -7.540  1.00 18.25           O  
ATOM   1709  CB  ASN A 214      -5.737 -12.490  -7.636  1.00 16.65           C  
ATOM   1710  CG  ASN A 214      -5.732 -12.206  -6.159  1.00 17.39           C  
ATOM   1711  OD1 ASN A 214      -6.120 -13.041  -5.324  1.00 16.36           O  
ATOM   1712  ND2 ASN A 214      -5.269 -11.012  -5.808  1.00 16.74           N  
ATOM   1713  N   ARG A 215      -6.497 -15.956  -6.950  1.00 15.53           N  
ATOM   1714  CA  ARG A 215      -6.053 -17.284  -6.498  1.00 18.82           C  
ATOM   1715  C   ARG A 215      -5.363 -17.418  -5.156  1.00 18.55           C  
ATOM   1716  O   ARG A 215      -4.596 -18.347  -4.945  1.00 15.30           O  
ATOM   1717  CB  ARG A 215      -5.148 -17.944  -7.526  1.00 22.28           C  
ATOM   1718  CG  ARG A 215      -5.634 -17.923  -8.951  1.00 24.57           C  
ATOM   1719  CD  ARG A 215      -6.267 -19.235  -9.238  1.00 31.57           C  
ATOM   1720  NE  ARG A 215      -5.924 -19.670 -10.556  1.00 29.97           N  
ATOM   1721  CZ  ARG A 215      -6.334 -20.817 -11.072  1.00 30.00           C  
ATOM   1722  NH1 ARG A 215      -7.086 -21.647 -10.393  1.00 27.72           N  
ATOM   1723  NH2 ARG A 215      -5.986 -21.117 -12.278  1.00 28.35           N  
ATOM   1724  N   LYS A 216      -5.610 -16.461  -4.286  1.00 17.96           N  
ATOM   1725  CA  LYS A 216      -5.110 -16.532  -2.931  1.00 17.99           C  
ATOM   1726  C   LYS A 216      -6.021 -17.504  -2.195  1.00 18.73           C  
ATOM   1727  O   LYS A 216      -7.111 -17.874  -2.691  1.00 16.37           O  
ATOM   1728  CB  LYS A 216      -5.182 -15.136  -2.275  1.00 18.67           C  
ATOM   1729  CG  LYS A 216      -4.138 -14.161  -2.831  1.00 20.71           C  
ATOM   1730  CD  LYS A 216      -4.211 -12.817  -2.042  1.00 20.84           C  
ATOM   1731  CE  LYS A 216      -2.937 -12.049  -2.224  1.00 23.41           C  
ATOM   1732  NZ  LYS A 216      -2.990 -10.755  -1.506  1.00 22.50           N  
ATOM   1733  N   VAL A 217      -5.614 -17.905  -0.981  1.00 18.18           N  
ATOM   1734  CA  VAL A 217      -6.451 -18.820  -0.207  1.00 16.16           C  
ATOM   1735  C   VAL A 217      -7.756 -18.070   0.100  1.00 18.70           C  
ATOM   1736  O   VAL A 217      -7.783 -16.825   0.186  1.00 17.23           O  
ATOM   1737  CB  VAL A 217      -5.806 -19.218   1.145  1.00 18.11           C  
ATOM   1738  CG1 VAL A 217      -4.450 -19.908   0.880  1.00 15.56           C  
ATOM   1739  CG2 VAL A 217      -5.655 -17.949   2.022  1.00 12.63           C  
ATOM   1740  N   PRO A 218      -8.847 -18.820   0.229  1.00 17.62           N  
ATOM   1741  CA  PRO A 218     -10.179 -18.285   0.518  1.00 18.58           C  
ATOM   1742  C   PRO A 218     -10.281 -17.418   1.774  1.00 20.16           C  
ATOM   1743  O   PRO A 218      -9.719 -17.783   2.828  1.00 18.16           O  
ATOM   1744  CB  PRO A 218     -11.036 -19.547   0.672  1.00 16.84           C  
ATOM   1745  CG  PRO A 218     -10.411 -20.531  -0.403  1.00 16.93           C  
ATOM   1746  CD  PRO A 218      -8.895 -20.256  -0.164  1.00 17.06           C  
ATOM   1747  N   GLY A 219     -10.963 -16.270   1.639  1.00 17.05           N  
ATOM   1748  CA  GLY A 219     -11.228 -15.480   2.828  1.00 19.44           C  
ATOM   1749  C   GLY A 219     -11.067 -13.978   2.891  1.00 18.59           C  
ATOM   1750  O   GLY A 219     -11.947 -13.272   3.387  1.00 20.33           O  
ATOM   1751  N   ARG A 220      -9.968 -13.471   2.368  1.00 19.71           N  
ATOM   1752  CA  ARG A 220      -9.703 -12.053   2.472  1.00 21.07           C  
ATOM   1753  C   ARG A 220      -9.829 -11.338   1.150  1.00 21.54           C  
ATOM   1754  O   ARG A 220      -9.458 -10.171   1.074  1.00 20.33           O  
ATOM   1755  CB  ARG A 220      -8.286 -11.864   3.071  1.00 24.18           C  
ATOM   1756  CG  ARG A 220      -8.136 -12.441   4.520  1.00 26.86           C  
ATOM   1757  CD  ARG A 220      -6.647 -12.548   5.004  1.00 26.88           C  
ATOM   1758  NE  ARG A 220      -5.903 -11.310   4.801  1.00 32.84           N  
ATOM   1759  CZ  ARG A 220      -6.019 -10.220   5.554  1.00 38.31           C  
ATOM   1760  NH1 ARG A 220      -6.844 -10.206   6.598  1.00 41.23           N  
ATOM   1761  NH2 ARG A 220      -5.352  -9.113   5.233  1.00 39.29           N  
ATOM   1762  N   GLY A 221     -10.325 -12.048   0.116  1.00 20.52           N  
ATOM   1763  CA  GLY A 221     -10.504 -11.455  -1.207  1.00 19.12           C  
ATOM   1764  C   GLY A 221     -11.954 -11.052  -1.518  1.00 18.85           C  
ATOM   1765  O   GLY A 221     -12.731 -10.818  -0.625  1.00 20.97           O  
ATOM   1766  N   ARG A 222     -12.348 -11.009  -2.779  1.00 18.13           N  
ATOM   1767  CA  ARG A 222     -13.695 -10.546  -3.107  1.00 18.15           C  
ATOM   1768  C   ARG A 222     -14.721 -11.620  -3.483  1.00 19.24           C  
ATOM   1769  O   ARG A 222     -15.860 -11.302  -3.822  1.00 20.21           O  
ATOM   1770  CB  ARG A 222     -13.620  -9.493  -4.228  1.00 17.68           C  
ATOM   1771  CG  ARG A 222     -12.759  -8.284  -3.893  1.00 18.36           C  
ATOM   1772  CD  ARG A 222     -12.413  -7.396  -5.166  1.00 15.23           C  
ATOM   1773  NE  ARG A 222     -11.373  -7.935  -6.044  1.00 16.89           N  
ATOM   1774  CZ  ARG A 222     -11.613  -8.567  -7.184  1.00 16.47           C  
ATOM   1775  NH1 ARG A 222     -12.895  -8.723  -7.593  1.00 16.50           N  
ATOM   1776  NH2 ARG A 222     -10.606  -9.057  -7.893  1.00 15.14           N  
ATOM   1777  N   ILE A 223     -14.328 -12.886  -3.423  1.00 17.73           N  
ATOM   1778  CA  ILE A 223     -15.277 -13.924  -3.734  1.00 17.17           C  
ATOM   1779  C   ILE A 223     -16.441 -13.865  -2.717  1.00 16.92           C  
ATOM   1780  O   ILE A 223     -16.240 -13.668  -1.509  1.00 15.47           O  
ATOM   1781  CB  ILE A 223     -14.582 -15.321  -3.739  1.00 15.51           C  
ATOM   1782  CG1 ILE A 223     -13.616 -15.429  -4.935  1.00 17.03           C  
ATOM   1783  CG2 ILE A 223     -15.682 -16.448  -3.713  1.00 18.76           C  
ATOM   1784  CD1 ILE A 223     -14.207 -15.260  -6.363  1.00 17.16           C  
ATOM   1785  N   PRO A 224     -17.697 -14.038  -3.192  1.00 16.28           N  
ATOM   1786  CA  PRO A 224     -18.828 -13.970  -2.248  1.00 16.66           C  
ATOM   1787  C   PRO A 224     -19.112 -15.308  -1.520  1.00 17.94           C  
ATOM   1788  O   PRO A 224     -20.086 -16.027  -1.810  1.00 15.12           O  
ATOM   1789  CB  PRO A 224     -19.994 -13.504  -3.152  1.00 16.81           C  
ATOM   1790  CG  PRO A 224     -19.677 -14.265  -4.460  1.00 18.32           C  
ATOM   1791  CD  PRO A 224     -18.146 -14.020  -4.606  1.00 16.55           C  
ATOM   1792  N   TRP A 225     -18.262 -15.613  -0.543  1.00 18.40           N  
ATOM   1793  CA  TRP A 225     -18.330 -16.879   0.160  1.00 17.54           C  
ATOM   1794  C   TRP A 225     -19.665 -17.175   0.799  1.00 16.33           C  
ATOM   1795  O   TRP A 225     -20.150 -18.264   0.661  1.00 18.64           O  
ATOM   1796  CB  TRP A 225     -17.199 -16.961   1.203  1.00 17.17           C  
ATOM   1797  CG  TRP A 225     -15.888 -16.762   0.577  1.00 14.51           C  
ATOM   1798  CD1 TRP A 225     -15.112 -15.669   0.695  1.00 15.12           C  
ATOM   1799  CD2 TRP A 225     -15.214 -17.644  -0.352  1.00 15.73           C  
ATOM   1800  NE1 TRP A 225     -13.988 -15.794  -0.091  1.00 13.02           N  
ATOM   1801  CE2 TRP A 225     -14.026 -16.997  -0.744  1.00 14.60           C  
ATOM   1802  CE3 TRP A 225     -15.512 -18.913  -0.892  1.00 17.29           C  
ATOM   1803  CZ2 TRP A 225     -13.093 -17.567  -1.670  1.00 15.33           C  
ATOM   1804  CZ3 TRP A 225     -14.589 -19.490  -1.831  1.00 15.77           C  
ATOM   1805  CH2 TRP A 225     -13.392 -18.801  -2.199  1.00 14.70           C  
ATOM   1806  N   VAL A 226     -20.255 -16.211   1.485  1.00 14.83           N  
ATOM   1807  CA  VAL A 226     -21.520 -16.436   2.128  1.00 17.00           C  
ATOM   1808  C   VAL A 226     -22.578 -16.816   1.066  1.00 16.33           C  
ATOM   1809  O   VAL A 226     -23.357 -17.707   1.270  1.00 18.60           O  
ATOM   1810  CB  VAL A 226     -21.961 -15.158   2.917  1.00 16.95           C  
ATOM   1811  CG1 VAL A 226     -23.445 -15.330   3.427  1.00 18.69           C  
ATOM   1812  CG2 VAL A 226     -20.971 -14.928   4.108  1.00 17.02           C  
ATOM   1813  N   GLU A 227     -22.553 -16.153  -0.080  1.00 18.65           N  
ATOM   1814  CA  GLU A 227     -23.554 -16.429  -1.141  1.00 18.41           C  
ATOM   1815  C   GLU A 227     -23.316 -17.870  -1.645  1.00 20.53           C  
ATOM   1816  O   GLU A 227     -24.258 -18.594  -1.977  1.00 17.34           O  
ATOM   1817  CB  GLU A 227     -23.357 -15.438  -2.283  1.00 16.98           C  
ATOM   1818  CG  GLU A 227     -24.312 -15.597  -3.471  1.00 21.03           C  
ATOM   1819  CD  GLU A 227     -24.128 -14.496  -4.556  1.00 25.76           C  
ATOM   1820  OE1 GLU A 227     -23.843 -13.309  -4.193  1.00 28.11           O  
ATOM   1821  OE2 GLU A 227     -24.276 -14.814  -5.768  1.00 23.69           O  
ATOM   1822  N   ILE A 228     -22.051 -18.278  -1.699  1.00 18.41           N  
ATOM   1823  CA  ILE A 228     -21.748 -19.634  -2.170  1.00 19.83           C  
ATOM   1824  C   ILE A 228     -22.335 -20.643  -1.186  1.00 19.05           C  
ATOM   1825  O   ILE A 228     -23.014 -21.576  -1.584  1.00 19.38           O  
ATOM   1826  CB  ILE A 228     -20.198 -19.840  -2.336  1.00 17.90           C  
ATOM   1827  CG1 ILE A 228     -19.730 -19.092  -3.583  1.00 18.66           C  
ATOM   1828  CG2 ILE A 228     -19.861 -21.311  -2.435  1.00 18.20           C  
ATOM   1829  CD1 ILE A 228     -18.237 -18.720  -3.622  1.00 20.68           C  
ATOM   1830  N   GLY A 229     -22.094 -20.430   0.105  1.00 19.53           N  
ATOM   1831  CA  GLY A 229     -22.655 -21.350   1.097  1.00 20.62           C  
ATOM   1832  C   GLY A 229     -24.180 -21.439   1.018  1.00 20.07           C  
ATOM   1833  O   GLY A 229     -24.773 -22.516   1.129  1.00 18.12           O  
ATOM   1834  N   GLU A 230     -24.838 -20.302   0.824  1.00 19.58           N  
ATOM   1835  CA  GLU A 230     -26.292 -20.359   0.742  1.00 20.83           C  
ATOM   1836  C   GLU A 230     -26.741 -21.149  -0.458  1.00 18.11           C  
ATOM   1837  O   GLU A 230     -27.704 -21.907  -0.357  1.00 18.62           O  
ATOM   1838  CB  GLU A 230     -26.899 -18.962   0.677  1.00 24.39           C  
ATOM   1839  CG  GLU A 230     -26.584 -18.197   1.954  1.00 34.93           C  
ATOM   1840  CD  GLU A 230     -27.194 -16.818   1.974  1.00 39.57           C  
ATOM   1841  OE1 GLU A 230     -27.005 -16.144   3.030  1.00 39.42           O  
ATOM   1842  OE2 GLU A 230     -27.859 -16.451   0.946  1.00 39.05           O  
ATOM   1843  N   ALA A 231     -26.058 -20.970  -1.590  1.00 19.17           N  
ATOM   1844  CA  ALA A 231     -26.428 -21.686  -2.811  1.00 18.43           C  
ATOM   1845  C   ALA A 231     -26.148 -23.193  -2.670  1.00 20.11           C  
ATOM   1846  O   ALA A 231     -26.927 -24.054  -3.163  1.00 19.02           O  
ATOM   1847  CB  ALA A 231     -25.689 -21.081  -4.020  1.00 16.46           C  
ATOM   1848  N   LEU A 232     -25.033 -23.535  -2.016  1.00 19.48           N  
ATOM   1849  CA  LEU A 232     -24.741 -24.939  -1.830  1.00 19.45           C  
ATOM   1850  C   LEU A 232     -25.842 -25.516  -0.936  1.00 19.69           C  
ATOM   1851  O   LEU A 232     -26.294 -26.670  -1.137  1.00 19.66           O  
ATOM   1852  CB  LEU A 232     -23.326 -25.160  -1.180  1.00 18.99           C  
ATOM   1853  CG  LEU A 232     -22.085 -24.729  -1.965  1.00 18.84           C  
ATOM   1854  CD1 LEU A 232     -20.834 -24.908  -1.071  1.00 19.82           C  
ATOM   1855  CD2 LEU A 232     -21.951 -25.525  -3.252  1.00 19.67           C  
ATOM   1856  N   ALA A 233     -26.297 -24.758   0.050  1.00 20.11           N  
ATOM   1857  CA  ALA A 233     -27.361 -25.308   0.895  1.00 22.92           C  
ATOM   1858  C   ALA A 233     -28.648 -25.425   0.062  1.00 22.93           C  
ATOM   1859  O   ALA A 233     -29.386 -26.385   0.209  1.00 24.31           O  
ATOM   1860  CB  ALA A 233     -27.614 -24.441   2.142  1.00 21.49           C  
ATOM   1861  N   ASP A 234     -28.903 -24.466  -0.817  1.00 23.98           N  
ATOM   1862  CA  ASP A 234     -30.114 -24.526  -1.656  1.00 26.19           C  
ATOM   1863  C   ASP A 234     -30.168 -25.767  -2.539  1.00 27.39           C  
ATOM   1864  O   ASP A 234     -31.243 -26.292  -2.796  1.00 28.53           O  
ATOM   1865  CB  ASP A 234     -30.238 -23.302  -2.581  1.00 26.49           C  
ATOM   1866  CG  ASP A 234     -30.573 -22.019  -1.831  1.00 28.40           C  
ATOM   1867  OD1 ASP A 234     -31.128 -22.078  -0.709  1.00 28.45           O  
ATOM   1868  OD2 ASP A 234     -30.299 -20.938  -2.385  1.00 30.82           O  
ATOM   1869  N   ILE A 235     -29.023 -26.240  -3.030  1.00 26.13           N  
ATOM   1870  CA  ILE A 235     -29.053 -27.406  -3.902  1.00 24.94           C  
ATOM   1871  C   ILE A 235     -28.767 -28.704  -3.176  1.00 25.87           C  
ATOM   1872  O   ILE A 235     -28.650 -29.762  -3.809  1.00 25.73           O  
ATOM   1873  CB  ILE A 235     -28.059 -27.273  -5.078  1.00 22.50           C  
ATOM   1874  CG1 ILE A 235     -26.596 -27.276  -4.538  1.00 22.37           C  
ATOM   1875  CG2 ILE A 235     -28.416 -25.998  -5.909  1.00 20.28           C  
ATOM   1876  CD1 ILE A 235     -25.543 -27.390  -5.673  1.00 19.49           C  
ATOM   1877  N   GLY A 236     -28.665 -28.615  -1.854  1.00 25.29           N  
ATOM   1878  CA  GLY A 236     -28.362 -29.782  -1.047  1.00 27.50           C  
ATOM   1879  C   GLY A 236     -26.984 -30.376  -1.357  1.00 28.67           C  
ATOM   1880  O   GLY A 236     -26.811 -31.585  -1.252  1.00 29.43           O  
ATOM   1881  N   TYR A 237     -25.995 -29.556  -1.708  1.00 26.45           N  
ATOM   1882  CA  TYR A 237     -24.693 -30.107  -2.060  1.00 27.09           C  
ATOM   1883  C   TYR A 237     -24.124 -31.166  -1.093  1.00 30.84           C  
ATOM   1884  O   TYR A 237     -23.914 -30.869   0.083  1.00 30.88           O  
ATOM   1885  CB  TYR A 237     -23.677 -28.990  -2.239  1.00 23.11           C  
ATOM   1886  CG  TYR A 237     -22.359 -29.481  -2.791  1.00 22.19           C  
ATOM   1887  CD1 TYR A 237     -22.296 -30.157  -4.011  1.00 20.55           C  
ATOM   1888  CD2 TYR A 237     -21.160 -29.244  -2.093  1.00 23.19           C  
ATOM   1889  CE1 TYR A 237     -21.045 -30.591  -4.547  1.00 24.34           C  
ATOM   1890  CE2 TYR A 237     -19.916 -29.665  -2.610  1.00 22.44           C  
ATOM   1891  CZ  TYR A 237     -19.857 -30.322  -3.811  1.00 22.67           C  
ATOM   1892  OH  TYR A 237     -18.635 -30.729  -4.285  1.00 23.05           O  
ATOM   1893  N   ASN A 238     -23.844 -32.372  -1.625  1.00 32.74           N  
ATOM   1894  CA  ASN A 238     -23.318 -33.522  -0.855  1.00 36.66           C  
ATOM   1895  C   ASN A 238     -21.795 -33.721  -1.009  1.00 36.29           C  
ATOM   1896  O   ASN A 238     -21.165 -34.393  -0.185  1.00 38.13           O  
ATOM   1897  CB  ASN A 238     -23.941 -34.838  -1.343  1.00 40.30           C  
ATOM   1898  CG  ASN A 238     -25.450 -34.813  -1.377  1.00 46.32           C  
ATOM   1899  OD1 ASN A 238     -26.114 -34.883  -0.326  1.00 48.99           O  
ATOM   1900  ND2 ASN A 238     -26.015 -34.717  -2.589  1.00 46.77           N  
ATOM   1901  N   GLY A 239     -21.224 -33.149  -2.066  1.00 33.60           N  
ATOM   1902  CA  GLY A 239     -19.816 -33.331  -2.358  1.00 29.00           C  
ATOM   1903  C   GLY A 239     -18.833 -32.634  -1.456  1.00 27.27           C  
ATOM   1904  O   GLY A 239     -19.177 -32.174  -0.385  1.00 26.92           O  
ATOM   1905  N   SER A 240     -17.606 -32.505  -1.934  1.00 24.46           N  
ATOM   1906  CA  SER A 240     -16.571 -31.861  -1.154  1.00 23.59           C  
ATOM   1907  C   SER A 240     -16.097 -30.543  -1.800  1.00 21.34           C  
ATOM   1908  O   SER A 240     -16.480 -30.201  -2.926  1.00 17.86           O  
ATOM   1909  CB  SER A 240     -15.400 -32.818  -0.954  1.00 20.06           C  
ATOM   1910  OG  SER A 240     -14.816 -33.143  -2.169  1.00 23.71           O  
ATOM   1911  N   VAL A 241     -15.261 -29.825  -1.052  1.00 17.88           N  
ATOM   1912  CA  VAL A 241     -14.761 -28.517  -1.447  1.00 17.86           C  
ATOM   1913  C   VAL A 241     -13.235 -28.500  -1.254  1.00 19.75           C  
ATOM   1914  O   VAL A 241     -12.727 -28.658  -0.118  1.00 20.32           O  
ATOM   1915  CB  VAL A 241     -15.366 -27.433  -0.562  1.00 18.28           C  
ATOM   1916  CG1 VAL A 241     -14.930 -26.045  -1.052  1.00 17.97           C  
ATOM   1917  CG2 VAL A 241     -16.914 -27.572  -0.500  1.00 16.71           C  
ATOM   1918  N   VAL A 242     -12.522 -28.315  -2.363  1.00 17.88           N  
ATOM   1919  CA  VAL A 242     -11.073 -28.306  -2.354  1.00 18.42           C  
ATOM   1920  C   VAL A 242     -10.523 -26.953  -2.804  1.00 19.76           C  
ATOM   1921  O   VAL A 242     -10.833 -26.495  -3.939  1.00 18.93           O  
ATOM   1922  CB  VAL A 242     -10.573 -29.388  -3.325  1.00 19.19           C  
ATOM   1923  CG1 VAL A 242      -9.070 -29.267  -3.561  1.00 18.72           C  
ATOM   1924  CG2 VAL A 242     -10.974 -30.775  -2.778  1.00 16.25           C  
ATOM   1925  N   MET A 243      -9.733 -26.301  -1.938  1.00 17.19           N  
ATOM   1926  CA  MET A 243      -9.109 -25.041  -2.338  1.00 17.97           C  
ATOM   1927  C   MET A 243      -7.858 -25.285  -3.205  1.00 20.00           C  
ATOM   1928  O   MET A 243      -7.035 -26.222  -2.992  1.00 19.05           O  
ATOM   1929  CB  MET A 243      -8.783 -24.138  -1.122  1.00 19.92           C  
ATOM   1930  CG  MET A 243      -7.870 -24.771  -0.113  1.00 21.11           C  
ATOM   1931  SD  MET A 243      -7.684 -23.756   1.408  1.00 22.89           S  
ATOM   1932  CE  MET A 243      -9.151 -23.897   2.180  1.00 20.80           C  
ATOM   1933  N   GLU A 244      -7.741 -24.437  -4.213  1.00 18.35           N  
ATOM   1934  CA  GLU A 244      -6.660 -24.503  -5.164  1.00 20.47           C  
ATOM   1935  C   GLU A 244      -5.908 -23.178  -5.162  1.00 18.86           C  
ATOM   1936  O   GLU A 244      -5.880 -22.479  -6.157  1.00 18.20           O  
ATOM   1937  CB  GLU A 244      -7.269 -24.754  -6.528  1.00 22.97           C  
ATOM   1938  CG  GLU A 244      -6.404 -25.395  -7.514  1.00 31.12           C  
ATOM   1939  CD  GLU A 244      -7.208 -25.825  -8.739  1.00 33.54           C  
ATOM   1940  OE1 GLU A 244      -7.735 -24.937  -9.463  1.00 36.06           O  
ATOM   1941  OE2 GLU A 244      -7.323 -27.046  -8.937  1.00 37.18           O  
ATOM   1942  N   PRO A 245      -5.253 -22.823  -4.043  1.00 19.21           N  
ATOM   1943  CA  PRO A 245      -4.541 -21.536  -4.097  1.00 17.40           C  
ATOM   1944  C   PRO A 245      -3.178 -21.676  -4.790  1.00 18.45           C  
ATOM   1945  O   PRO A 245      -2.527 -22.712  -4.703  1.00 17.54           O  
ATOM   1946  CB  PRO A 245      -4.414 -21.138  -2.633  1.00 17.29           C  
ATOM   1947  CG  PRO A 245      -4.502 -22.471  -1.821  1.00 18.16           C  
ATOM   1948  CD  PRO A 245      -5.039 -23.549  -2.775  1.00 18.14           C  
ATOM   1949  N   PHE A 246      -2.777 -20.630  -5.523  1.00 19.30           N  
ATOM   1950  CA  PHE A 246      -1.522 -20.591  -6.247  1.00 18.40           C  
ATOM   1951  C   PHE A 246      -0.946 -19.199  -5.955  1.00 20.79           C  
ATOM   1952  O   PHE A 246      -1.480 -18.200  -6.440  1.00 18.46           O  
ATOM   1953  CB  PHE A 246      -1.763 -20.745  -7.750  1.00 18.84           C  
ATOM   1954  CG  PHE A 246      -2.193 -22.144  -8.155  1.00 19.21           C  
ATOM   1955  CD1 PHE A 246      -1.268 -23.179  -8.193  1.00 15.95           C  
ATOM   1956  CD2 PHE A 246      -3.509 -22.396  -8.548  1.00 19.51           C  
ATOM   1957  CE1 PHE A 246      -1.647 -24.466  -8.634  1.00 21.30           C  
ATOM   1958  CE2 PHE A 246      -3.903 -23.665  -8.983  1.00 19.38           C  
ATOM   1959  CZ  PHE A 246      -2.989 -24.703  -9.035  1.00 19.49           C  
ATOM   1960  N   VAL A 247       0.134 -19.126  -5.170  1.00 19.78           N  
ATOM   1961  CA  VAL A 247       0.667 -17.796  -4.840  1.00 19.82           C  
ATOM   1962  C   VAL A 247       2.156 -17.588  -5.099  1.00 21.32           C  
ATOM   1963  O   VAL A 247       2.704 -16.533  -4.772  1.00 23.25           O  
ATOM   1964  CB  VAL A 247       0.342 -17.444  -3.380  1.00 20.43           C  
ATOM   1965  CG1 VAL A 247      -1.190 -17.400  -3.180  1.00 18.40           C  
ATOM   1966  CG2 VAL A 247       0.941 -18.511  -2.410  1.00 17.24           C  
ATOM   1967  N   ARG A 248       2.795 -18.553  -5.751  1.00 20.16           N  
ATOM   1968  CA  ARG A 248       4.240 -18.501  -5.983  1.00 22.28           C  
ATOM   1969  C   ARG A 248       4.679 -18.569  -7.413  1.00 21.72           C  
ATOM   1970  O   ARG A 248       4.136 -19.358  -8.186  1.00 21.59           O  
ATOM   1971  CB  ARG A 248       4.932 -19.665  -5.254  1.00 22.27           C  
ATOM   1972  CG  ARG A 248       4.874 -19.574  -3.727  1.00 25.40           C  
ATOM   1973  CD  ARG A 248       5.689 -20.770  -3.088  1.00 28.47           C  
ATOM   1974  NE  ARG A 248       6.142 -20.458  -1.725  1.00 30.64           N  
ATOM   1975  CZ  ARG A 248       6.800 -21.300  -0.925  1.00 31.63           C  
ATOM   1976  NH1 ARG A 248       7.097 -22.520  -1.350  1.00 30.92           N  
ATOM   1977  NH2 ARG A 248       7.133 -20.933   0.315  1.00 30.50           N  
ATOM   1978  N   MET A 249       5.685 -17.761  -7.753  1.00 20.36           N  
ATOM   1979  CA  MET A 249       6.240 -17.769  -9.097  1.00 22.60           C  
ATOM   1980  C   MET A 249       7.183 -18.966  -9.303  1.00 22.95           C  
ATOM   1981  O   MET A 249       7.578 -19.622  -8.349  1.00 23.19           O  
ATOM   1982  CB  MET A 249       7.043 -16.490  -9.366  1.00 24.41           C  
ATOM   1983  CG  MET A 249       6.247 -15.216  -9.217  1.00 26.65           C  
ATOM   1984  SD  MET A 249       7.280 -13.741  -9.473  1.00 27.69           S  
ATOM   1985  CE  MET A 249       7.772 -13.439  -7.885  1.00 32.47           C  
ATOM   1986  N   GLY A 250       7.511 -19.249 -10.555  1.00 22.17           N  
ATOM   1987  CA  GLY A 250       8.460 -20.324 -10.822  1.00 23.91           C  
ATOM   1988  C   GLY A 250       7.938 -21.678 -11.235  1.00 23.78           C  
ATOM   1989  O   GLY A 250       6.810 -22.084 -10.891  1.00 23.61           O  
ATOM   1990  N   GLY A 251       8.778 -22.354 -12.004  1.00 23.93           N  
ATOM   1991  CA  GLY A 251       8.494 -23.691 -12.461  1.00 24.10           C  
ATOM   1992  C   GLY A 251       7.325 -23.749 -13.417  1.00 23.68           C  
ATOM   1993  O   GLY A 251       6.784 -22.731 -13.832  1.00 25.09           O  
ATOM   1994  N   THR A 252       6.950 -24.961 -13.766  1.00 23.00           N  
ATOM   1995  CA  THR A 252       5.868 -25.183 -14.695  1.00 22.30           C  
ATOM   1996  C   THR A 252       4.542 -24.699 -14.101  1.00 21.87           C  
ATOM   1997  O   THR A 252       3.718 -24.138 -14.814  1.00 24.14           O  
ATOM   1998  CB  THR A 252       5.780 -26.666 -15.040  1.00 23.57           C  
ATOM   1999  OG1 THR A 252       7.073 -27.111 -15.443  1.00 24.10           O  
ATOM   2000  CG2 THR A 252       4.776 -26.919 -16.193  1.00 22.46           C  
ATOM   2001  N   VAL A 253       4.332 -24.918 -12.806  1.00 21.70           N  
ATOM   2002  CA  VAL A 253       3.114 -24.487 -12.145  1.00 20.05           C  
ATOM   2003  C   VAL A 253       2.982 -22.977 -12.293  1.00 22.30           C  
ATOM   2004  O   VAL A 253       1.918 -22.455 -12.721  1.00 20.43           O  
ATOM   2005  CB  VAL A 253       3.125 -24.861 -10.646  1.00 21.08           C  
ATOM   2006  CG1 VAL A 253       1.969 -24.172  -9.901  1.00 19.03           C  
ATOM   2007  CG2 VAL A 253       3.017 -26.401 -10.484  1.00 22.03           C  
ATOM   2008  N   GLY A 254       4.058 -22.273 -11.933  1.00 21.48           N  
ATOM   2009  CA  GLY A 254       4.036 -20.825 -12.024  1.00 20.21           C  
ATOM   2010  C   GLY A 254       3.757 -20.336 -13.445  1.00 21.62           C  
ATOM   2011  O   GLY A 254       3.009 -19.356 -13.671  1.00 21.74           O  
ATOM   2012  N   SER A 255       4.355 -21.015 -14.411  1.00 20.33           N  
ATOM   2013  CA  SER A 255       4.175 -20.653 -15.799  1.00 20.51           C  
ATOM   2014  C   SER A 255       2.766 -21.034 -16.291  1.00 20.66           C  
ATOM   2015  O   SER A 255       2.118 -20.226 -16.953  1.00 20.86           O  
ATOM   2016  CB  SER A 255       5.255 -21.330 -16.644  1.00 22.37           C  
ATOM   2017  OG  SER A 255       4.946 -21.255 -18.027  1.00 26.85           O  
ATOM   2018  N   ASN A 256       2.282 -22.235 -15.972  1.00 20.40           N  
ATOM   2019  CA  ASN A 256       0.921 -22.614 -16.415  1.00 23.39           C  
ATOM   2020  C   ASN A 256      -0.186 -21.809 -15.702  1.00 23.01           C  
ATOM   2021  O   ASN A 256      -1.227 -21.513 -16.301  1.00 23.44           O  
ATOM   2022  CB  ASN A 256       0.629 -24.102 -16.168  1.00 24.49           C  
ATOM   2023  CG  ASN A 256       1.510 -25.031 -17.004  1.00 26.90           C  
ATOM   2024  OD1 ASN A 256       2.178 -24.615 -17.990  1.00 28.48           O  
ATOM   2025  ND2 ASN A 256       1.518 -26.282 -16.622  1.00 24.00           N  
ATOM   2026  N   ILE A 257       0.016 -21.478 -14.428  1.00 19.94           N  
ATOM   2027  CA  ILE A 257      -1.000 -20.703 -13.703  1.00 20.70           C  
ATOM   2028  C   ILE A 257      -0.773 -19.187 -13.897  1.00 21.56           C  
ATOM   2029  O   ILE A 257      -1.564 -18.375 -13.448  1.00 22.50           O  
ATOM   2030  CB  ILE A 257      -1.041 -21.139 -12.168  1.00 20.20           C  
ATOM   2031  CG1 ILE A 257      -1.368 -22.642 -12.083  1.00 21.68           C  
ATOM   2032  CG2 ILE A 257      -2.073 -20.346 -11.367  1.00 19.79           C  
ATOM   2033  CD1 ILE A 257      -2.772 -23.108 -12.628  1.00 19.10           C  
ATOM   2034  N   LYS A 258       0.303 -18.824 -14.586  1.00 20.45           N  
ATOM   2035  CA  LYS A 258       0.634 -17.424 -14.895  1.00 22.02           C  
ATOM   2036  C   LYS A 258       0.767 -16.456 -13.698  1.00 21.82           C  
ATOM   2037  O   LYS A 258       0.142 -15.390 -13.642  1.00 18.98           O  
ATOM   2038  CB  LYS A 258      -0.391 -16.914 -15.929  1.00 23.33           C  
ATOM   2039  CG  LYS A 258      -0.250 -17.712 -17.244  1.00 27.46           C  
ATOM   2040  CD  LYS A 258      -1.425 -17.561 -18.191  1.00 29.66           C  
ATOM   2041  CE  LYS A 258      -1.399 -18.690 -19.300  1.00 30.77           C  
ATOM   2042  NZ  LYS A 258      -0.272 -18.464 -20.221  1.00 28.53           N  
ATOM   2043  N   VAL A 259       1.574 -16.859 -12.732  1.00 22.56           N  
ATOM   2044  CA  VAL A 259       1.823 -16.061 -11.544  1.00 23.23           C  
ATOM   2045  C   VAL A 259       3.078 -15.283 -11.911  1.00 23.63           C  
ATOM   2046  O   VAL A 259       4.188 -15.848 -11.974  1.00 23.36           O  
ATOM   2047  CB  VAL A 259       2.062 -16.962 -10.297  1.00 22.75           C  
ATOM   2048  CG1 VAL A 259       2.207 -16.082  -9.073  1.00 20.47           C  
ATOM   2049  CG2 VAL A 259       0.869 -17.956 -10.079  1.00 22.47           C  
ATOM   2050  N   TRP A 260       2.914 -13.990 -12.168  1.00 24.23           N  
ATOM   2051  CA  TRP A 260       4.049 -13.175 -12.625  1.00 24.61           C  
ATOM   2052  C   TRP A 260       4.544 -12.137 -11.609  1.00 25.08           C  
ATOM   2053  O   TRP A 260       5.293 -11.205 -11.952  1.00 23.73           O  
ATOM   2054  CB  TRP A 260       3.683 -12.486 -13.941  1.00 27.03           C  
ATOM   2055  CG  TRP A 260       3.201 -13.441 -15.003  1.00 29.90           C  
ATOM   2056  CD1 TRP A 260       1.975 -13.429 -15.615  1.00 32.06           C  
ATOM   2057  CD2 TRP A 260       3.924 -14.538 -15.582  1.00 31.16           C  
ATOM   2058  NE1 TRP A 260       1.892 -14.451 -16.539  1.00 33.64           N  
ATOM   2059  CE2 TRP A 260       3.067 -15.149 -16.540  1.00 31.35           C  
ATOM   2060  CE3 TRP A 260       5.207 -15.065 -15.389  1.00 32.04           C  
ATOM   2061  CZ2 TRP A 260       3.446 -16.256 -17.301  1.00 32.28           C  
ATOM   2062  CZ3 TRP A 260       5.594 -16.185 -16.160  1.00 34.75           C  
ATOM   2063  CH2 TRP A 260       4.705 -16.760 -17.103  1.00 33.09           C  
ATOM   2064  N   ARG A 261       4.131 -12.316 -10.363  1.00 22.98           N  
ATOM   2065  CA  ARG A 261       4.534 -11.440  -9.268  1.00 24.86           C  
ATOM   2066  C   ARG A 261       4.390 -12.343  -8.041  1.00 25.56           C  
ATOM   2067  O   ARG A 261       3.649 -13.360  -8.068  1.00 23.07           O  
ATOM   2068  CB  ARG A 261       3.593 -10.227  -9.152  1.00 24.10           C  
ATOM   2069  CG  ARG A 261       2.151 -10.670  -8.819  1.00 27.75           C  
ATOM   2070  CD  ARG A 261       1.209  -9.504  -8.869  1.00 31.67           C  
ATOM   2071  NE  ARG A 261      -0.193  -9.769  -8.512  1.00 30.67           N  
ATOM   2072  CZ  ARG A 261      -1.104 -10.379  -9.277  1.00 30.76           C  
ATOM   2073  NH1 ARG A 261      -0.783 -10.852 -10.483  1.00 30.41           N  
ATOM   2074  NH2 ARG A 261      -2.390 -10.404  -8.872  1.00 24.96           N  
ATOM   2075  N   ASP A 262       5.097 -11.988  -6.973  1.00 26.75           N  
ATOM   2076  CA  ASP A 262       5.046 -12.792  -5.766  1.00 27.44           C  
ATOM   2077  C   ASP A 262       3.810 -12.509  -4.933  1.00 26.75           C  
ATOM   2078  O   ASP A 262       3.808 -11.721  -3.978  1.00 27.33           O  
ATOM   2079  CB  ASP A 262       6.286 -12.602  -4.897  1.00 30.12           C  
ATOM   2080  CG  ASP A 262       6.250 -13.500  -3.673  1.00 32.11           C  
ATOM   2081  OD1 ASP A 262       5.582 -14.570  -3.752  1.00 30.47           O  
ATOM   2082  OD2 ASP A 262       6.881 -13.142  -2.646  1.00 32.63           O  
ATOM   2083  N   ILE A 263       2.733 -13.155  -5.320  1.00 24.94           N  
ATOM   2084  CA  ILE A 263       1.476 -13.021  -4.639  1.00 25.43           C  
ATOM   2085  C   ILE A 263       1.550 -13.490  -3.181  1.00 26.80           C  
ATOM   2086  O   ILE A 263       0.771 -13.034  -2.358  1.00 29.50           O  
ATOM   2087  CB  ILE A 263       0.409 -13.803  -5.457  1.00 26.27           C  
ATOM   2088  CG1 ILE A 263       0.237 -13.081  -6.813  1.00 23.32           C  
ATOM   2089  CG2 ILE A 263      -0.910 -13.892  -4.717  1.00 24.65           C  
ATOM   2090  CD1 ILE A 263      -0.729 -13.761  -7.789  1.00 28.09           C  
ATOM   2091  N   SER A 264       2.464 -14.395  -2.846  1.00 26.09           N  
ATOM   2092  CA  SER A 264       2.542 -14.859  -1.460  1.00 29.11           C  
ATOM   2093  C   SER A 264       3.188 -13.831  -0.530  1.00 31.52           C  
ATOM   2094  O   SER A 264       3.204 -14.022   0.685  1.00 30.95           O  
ATOM   2095  CB  SER A 264       3.374 -16.149  -1.370  1.00 29.28           C  
ATOM   2096  OG  SER A 264       4.761 -15.843  -1.500  1.00 29.73           O  
ATOM   2097  N   ASN A 265       3.750 -12.768  -1.100  1.00 33.68           N  
ATOM   2098  CA  ASN A 265       4.404 -11.752  -0.280  1.00 36.22           C  
ATOM   2099  C   ASN A 265       5.518 -12.368   0.581  1.00 35.24           C  
ATOM   2100  O   ASN A 265       5.531 -12.213   1.807  1.00 36.76           O  
ATOM   2101  CB  ASN A 265       3.381 -11.060   0.630  1.00 38.97           C  
ATOM   2102  CG  ASN A 265       2.348 -10.247  -0.166  1.00 43.53           C  
ATOM   2103  OD1 ASN A 265       2.716  -9.463  -1.053  1.00 45.84           O  
ATOM   2104  ND2 ASN A 265       1.053 -10.427   0.152  1.00 43.55           N  
ATOM   2105  N   GLY A 266       6.422 -13.083  -0.063  1.00 33.05           N  
ATOM   2106  CA  GLY A 266       7.549 -13.682   0.633  1.00 33.17           C  
ATOM   2107  C   GLY A 266       7.276 -14.728   1.698  1.00 32.24           C  
ATOM   2108  O   GLY A 266       8.100 -14.922   2.600  1.00 32.94           O  
ATOM   2109  N   ALA A 267       6.157 -15.433   1.592  1.00 29.36           N  
ATOM   2110  CA  ALA A 267       5.833 -16.441   2.593  1.00 28.62           C  
ATOM   2111  C   ALA A 267       6.747 -17.652   2.584  1.00 28.06           C  
ATOM   2112  O   ALA A 267       7.063 -18.182   1.530  1.00 27.79           O  
ATOM   2113  CB  ALA A 267       4.366 -16.905   2.435  1.00 27.44           C  
ATOM   2114  N   ASP A 268       7.207 -18.079   3.762  1.00 28.62           N  
ATOM   2115  CA  ASP A 268       7.992 -19.318   3.799  1.00 28.55           C  
ATOM   2116  C   ASP A 268       6.990 -20.465   3.959  1.00 27.21           C  
ATOM   2117  O   ASP A 268       5.775 -20.257   3.976  1.00 26.47           O  
ATOM   2118  CB  ASP A 268       9.049 -19.343   4.952  1.00 29.67           C  
ATOM   2119  CG  ASP A 268       8.447 -19.216   6.357  1.00 31.79           C  
ATOM   2120  OD1 ASP A 268       7.211 -19.137   6.586  1.00 27.36           O  
ATOM   2121  OD2 ASP A 268       9.275 -19.184   7.290  1.00 32.72           O  
ATOM   2122  N   GLU A 269       7.472 -21.687   4.091  1.00 27.90           N  
ATOM   2123  CA  GLU A 269       6.554 -22.816   4.210  1.00 27.67           C  
ATOM   2124  C   GLU A 269       5.582 -22.726   5.393  1.00 28.47           C  
ATOM   2125  O   GLU A 269       4.370 -22.986   5.248  1.00 26.73           O  
ATOM   2126  CB  GLU A 269       7.332 -24.125   4.267  1.00 27.82           C  
ATOM   2127  CG  GLU A 269       6.432 -25.359   4.233  1.00 29.05           C  
ATOM   2128  CD  GLU A 269       7.223 -26.651   4.131  1.00 31.63           C  
ATOM   2129  OE1 GLU A 269       8.474 -26.594   4.108  1.00 30.60           O  
ATOM   2130  OE2 GLU A 269       6.589 -27.716   4.068  1.00 29.37           O  
ATOM   2131  N   LYS A 270       6.099 -22.338   6.557  1.00 26.79           N  
ATOM   2132  CA  LYS A 270       5.269 -22.242   7.749  1.00 26.47           C  
ATOM   2133  C   LYS A 270       4.183 -21.172   7.589  1.00 25.35           C  
ATOM   2134  O   LYS A 270       3.088 -21.304   8.109  1.00 24.52           O  
ATOM   2135  CB  LYS A 270       6.130 -21.915   8.988  1.00 29.23           C  
ATOM   2136  CG  LYS A 270       5.666 -22.685  10.253  1.00 37.60           C  
ATOM   2137  CD  LYS A 270       6.222 -24.160  10.282  1.00 39.62           C  
ATOM   2138  CE  LYS A 270       5.317 -25.139  11.083  1.00 41.14           C  
ATOM   2139  NZ  LYS A 270       4.981 -24.651  12.466  1.00 43.81           N  
ATOM   2140  N   MET A 271       4.512 -20.089   6.905  1.00 25.01           N  
ATOM   2141  CA  MET A 271       3.530 -19.050   6.672  1.00 26.50           C  
ATOM   2142  C   MET A 271       2.424 -19.571   5.717  1.00 24.23           C  
ATOM   2143  O   MET A 271       1.245 -19.254   5.877  1.00 24.12           O  
ATOM   2144  CB  MET A 271       4.196 -17.837   6.046  1.00 29.92           C  
ATOM   2145  CG  MET A 271       3.171 -16.738   5.703  1.00 37.60           C  
ATOM   2146  SD  MET A 271       2.555 -15.924   7.214  1.00 49.69           S  
ATOM   2147  CE  MET A 271       0.890 -16.680   7.517  1.00 46.35           C  
ATOM   2148  N   LEU A 272       2.824 -20.328   4.706  1.00 22.69           N  
ATOM   2149  CA  LEU A 272       1.848 -20.922   3.773  1.00 23.97           C  
ATOM   2150  C   LEU A 272       0.909 -21.884   4.521  1.00 23.24           C  
ATOM   2151  O   LEU A 272      -0.310 -21.889   4.304  1.00 22.58           O  
ATOM   2152  CB  LEU A 272       2.603 -21.649   2.682  1.00 22.20           C  
ATOM   2153  CG  LEU A 272       2.702 -21.036   1.281  1.00 24.42           C  
ATOM   2154  CD1 LEU A 272       2.571 -19.558   1.266  1.00 25.24           C  
ATOM   2155  CD2 LEU A 272       3.983 -21.541   0.614  1.00 23.86           C  
ATOM   2156  N   ASP A 273       1.483 -22.698   5.400  1.00 21.91           N  
ATOM   2157  CA  ASP A 273       0.709 -23.638   6.208  1.00 21.41           C  
ATOM   2158  C   ASP A 273      -0.306 -22.902   7.064  1.00 21.21           C  
ATOM   2159  O   ASP A 273      -1.479 -23.313   7.143  1.00 18.53           O  
ATOM   2160  CB  ASP A 273       1.603 -24.439   7.182  1.00 22.14           C  
ATOM   2161  CG  ASP A 273       2.511 -25.440   6.497  1.00 25.46           C  
ATOM   2162  OD1 ASP A 273       2.439 -25.649   5.241  1.00 23.58           O  
ATOM   2163  OD2 ASP A 273       3.321 -26.041   7.261  1.00 22.80           O  
ATOM   2164  N   ARG A 274       0.135 -21.825   7.724  1.00 21.29           N  
ATOM   2165  CA  ARG A 274      -0.778 -21.078   8.592  1.00 22.53           C  
ATOM   2166  C   ARG A 274      -1.924 -20.412   7.842  1.00 22.06           C  
ATOM   2167  O   ARG A 274      -3.035 -20.384   8.345  1.00 19.78           O  
ATOM   2168  CB  ARG A 274      -0.053 -19.997   9.397  1.00 25.30           C  
ATOM   2169  CG  ARG A 274       0.740 -20.565  10.587  1.00 33.69           C  
ATOM   2170  CD  ARG A 274       1.331 -19.452  11.513  1.00 39.92           C  
ATOM   2171  NE  ARG A 274       2.608 -18.926  11.012  1.00 46.33           N  
ATOM   2172  CZ  ARG A 274       2.777 -17.753  10.387  1.00 48.24           C  
ATOM   2173  NH1 ARG A 274       1.743 -16.930  10.169  1.00 49.94           N  
ATOM   2174  NH2 ARG A 274       3.994 -17.410   9.962  1.00 48.04           N  
ATOM   2175  N   GLU A 275      -1.643 -19.862   6.665  1.00 22.07           N  
ATOM   2176  CA  GLU A 275      -2.699 -19.215   5.901  1.00 24.19           C  
ATOM   2177  C   GLU A 275      -3.691 -20.276   5.406  1.00 22.28           C  
ATOM   2178  O   GLU A 275      -4.906 -20.064   5.385  1.00 22.19           O  
ATOM   2179  CB  GLU A 275      -2.091 -18.498   4.722  1.00 26.80           C  
ATOM   2180  CG  GLU A 275      -1.051 -17.535   5.126  1.00 36.99           C  
ATOM   2181  CD  GLU A 275      -1.547 -16.144   4.991  1.00 41.89           C  
ATOM   2182  OE1 GLU A 275      -1.002 -15.443   4.103  1.00 46.82           O  
ATOM   2183  OE2 GLU A 275      -2.495 -15.772   5.743  1.00 44.30           O  
ATOM   2184  N   ALA A 276      -3.173 -21.420   4.984  1.00 21.26           N  
ATOM   2185  CA  ALA A 276      -4.088 -22.476   4.540  1.00 22.19           C  
ATOM   2186  C   ALA A 276      -4.995 -22.922   5.689  1.00 21.33           C  
ATOM   2187  O   ALA A 276      -6.206 -23.191   5.520  1.00 20.18           O  
ATOM   2188  CB  ALA A 276      -3.282 -23.684   3.995  1.00 20.78           C  
ATOM   2189  N   GLN A 277      -4.415 -23.050   6.888  1.00 21.46           N  
ATOM   2190  CA  GLN A 277      -5.232 -23.474   8.015  1.00 20.87           C  
ATOM   2191  C   GLN A 277      -6.280 -22.424   8.355  1.00 19.86           C  
ATOM   2192  O   GLN A 277      -7.416 -22.775   8.706  1.00 18.63           O  
ATOM   2193  CB  GLN A 277      -4.378 -23.767   9.262  1.00 24.54           C  
ATOM   2194  CG  GLN A 277      -5.118 -24.528  10.334  1.00 30.33           C  
ATOM   2195  CD  GLN A 277      -4.184 -24.930  11.456  1.00 35.33           C  
ATOM   2196  OE1 GLN A 277      -3.751 -24.085  12.236  1.00 41.96           O  
ATOM   2197  NE2 GLN A 277      -3.842 -26.194  11.522  1.00 34.67           N  
ATOM   2198  N   ALA A 278      -5.915 -21.144   8.267  1.00 17.51           N  
ATOM   2199  CA  ALA A 278      -6.931 -20.116   8.586  1.00 18.85           C  
ATOM   2200  C   ALA A 278      -8.030 -20.182   7.483  1.00 17.04           C  
ATOM   2201  O   ALA A 278      -9.211 -20.068   7.766  1.00 18.64           O  
ATOM   2202  CB  ALA A 278      -6.310 -18.724   8.594  1.00 15.88           C  
ATOM   2203  N   ALA A 279      -7.611 -20.387   6.235  1.00 18.60           N  
ATOM   2204  CA  ALA A 279      -8.594 -20.467   5.121  1.00 18.48           C  
ATOM   2205  C   ALA A 279      -9.528 -21.680   5.327  1.00 19.98           C  
ATOM   2206  O   ALA A 279     -10.749 -21.643   5.000  1.00 19.80           O  
ATOM   2207  CB  ALA A 279      -7.845 -20.575   3.796  1.00 17.13           C  
ATOM   2208  N   LEU A 280      -8.969 -22.750   5.904  1.00 18.72           N  
ATOM   2209  CA  LEU A 280      -9.748 -23.968   6.174  1.00 20.35           C  
ATOM   2210  C   LEU A 280     -10.835 -23.654   7.201  1.00 20.45           C  
ATOM   2211  O   LEU A 280     -12.026 -23.998   7.007  1.00 18.71           O  
ATOM   2212  CB  LEU A 280      -8.842 -25.077   6.765  1.00 19.47           C  
ATOM   2213  CG  LEU A 280      -9.175 -26.557   6.549  1.00 25.40           C  
ATOM   2214  CD1 LEU A 280      -8.543 -27.349   7.679  1.00 20.62           C  
ATOM   2215  CD2 LEU A 280     -10.668 -26.856   6.345  1.00 21.25           C  
ATOM   2216  N   ASP A 281     -10.412 -23.046   8.323  1.00 20.25           N  
ATOM   2217  CA  ASP A 281     -11.344 -22.662   9.405  1.00 20.42           C  
ATOM   2218  C   ASP A 281     -12.449 -21.778   8.851  1.00 19.66           C  
ATOM   2219  O   ASP A 281     -13.628 -21.959   9.173  1.00 19.06           O  
ATOM   2220  CB  ASP A 281     -10.624 -21.874  10.505  1.00 22.54           C  
ATOM   2221  CG  ASP A 281      -9.742 -22.762  11.393  1.00 29.77           C  
ATOM   2222  OD1 ASP A 281      -9.918 -24.014  11.393  1.00 29.87           O  
ATOM   2223  OD2 ASP A 281      -8.886 -22.186  12.090  1.00 31.00           O  
ATOM   2224  N   PHE A 282     -12.024 -20.789   8.064  1.00 19.89           N  
ATOM   2225  CA  PHE A 282     -12.938 -19.844   7.384  1.00 18.46           C  
ATOM   2226  C   PHE A 282     -13.934 -20.601   6.495  1.00 18.07           C  
ATOM   2227  O   PHE A 282     -15.177 -20.419   6.576  1.00 18.86           O  
ATOM   2228  CB  PHE A 282     -12.120 -18.869   6.509  1.00 17.42           C  
ATOM   2229  CG  PHE A 282     -12.975 -17.969   5.613  1.00 19.67           C  
ATOM   2230  CD1 PHE A 282     -13.345 -18.387   4.328  1.00 18.57           C  
ATOM   2231  CD2 PHE A 282     -13.433 -16.734   6.072  1.00 19.99           C  
ATOM   2232  CE1 PHE A 282     -14.149 -17.605   3.494  1.00 19.80           C  
ATOM   2233  CE2 PHE A 282     -14.244 -15.926   5.236  1.00 21.83           C  
ATOM   2234  CZ  PHE A 282     -14.596 -16.375   3.940  1.00 19.78           C  
ATOM   2235  N   SER A 283     -13.405 -21.477   5.653  1.00 20.59           N  
ATOM   2236  CA  SER A 283     -14.276 -22.245   4.737  1.00 19.46           C  
ATOM   2237  C   SER A 283     -15.285 -23.121   5.470  1.00 19.94           C  
ATOM   2238  O   SER A 283     -16.460 -23.203   5.061  1.00 20.60           O  
ATOM   2239  CB  SER A 283     -13.416 -23.112   3.831  1.00 20.55           C  
ATOM   2240  OG  SER A 283     -12.580 -22.310   3.052  1.00 18.51           O  
ATOM   2241  N   ARG A 284     -14.849 -23.822   6.524  1.00 19.34           N  
ATOM   2242  CA  ARG A 284     -15.799 -24.640   7.295  1.00 20.55           C  
ATOM   2243  C   ARG A 284     -16.889 -23.771   7.955  1.00 22.57           C  
ATOM   2244  O   ARG A 284     -18.077 -24.117   7.937  1.00 22.16           O  
ATOM   2245  CB  ARG A 284     -15.100 -25.441   8.416  1.00 22.42           C  
ATOM   2246  CG  ARG A 284     -14.265 -26.590   7.882  1.00 22.41           C  
ATOM   2247  CD  ARG A 284     -13.873 -27.570   8.982  1.00 27.41           C  
ATOM   2248  NE  ARG A 284     -13.274 -28.737   8.338  1.00 32.30           N  
ATOM   2249  CZ  ARG A 284     -12.061 -29.191   8.635  1.00 34.25           C  
ATOM   2250  NH1 ARG A 284     -11.348 -28.552   9.584  1.00 34.49           N  
ATOM   2251  NH2 ARG A 284     -11.558 -30.255   7.983  1.00 28.42           N  
ATOM   2252  N   TYR A 285     -16.473 -22.652   8.546  1.00 20.37           N  
ATOM   2253  CA  TYR A 285     -17.410 -21.768   9.209  1.00 20.11           C  
ATOM   2254  C   TYR A 285     -18.427 -21.128   8.225  1.00 20.84           C  
ATOM   2255  O   TYR A 285     -19.648 -21.195   8.433  1.00 20.87           O  
ATOM   2256  CB  TYR A 285     -16.627 -20.665   9.903  1.00 19.96           C  
ATOM   2257  CG  TYR A 285     -17.472 -19.623  10.633  1.00 22.21           C  
ATOM   2258  CD1 TYR A 285     -18.550 -19.991  11.454  1.00 21.79           C  
ATOM   2259  CD2 TYR A 285     -17.114 -18.274  10.584  1.00 21.80           C  
ATOM   2260  CE1 TYR A 285     -19.237 -19.030  12.216  1.00 23.16           C  
ATOM   2261  CE2 TYR A 285     -17.790 -17.308  11.340  1.00 22.18           C  
ATOM   2262  CZ  TYR A 285     -18.841 -17.676  12.150  1.00 23.01           C  
ATOM   2263  OH  TYR A 285     -19.474 -16.667  12.868  1.00 21.76           O  
ATOM   2264  N   VAL A 286     -17.916 -20.534   7.151  1.00 20.51           N  
ATOM   2265  CA  VAL A 286     -18.770 -19.807   6.203  1.00 21.09           C  
ATOM   2266  C   VAL A 286     -19.541 -20.607   5.180  1.00 23.24           C  
ATOM   2267  O   VAL A 286     -20.675 -20.268   4.883  1.00 23.86           O  
ATOM   2268  CB  VAL A 286     -17.917 -18.689   5.484  1.00 22.10           C  
ATOM   2269  CG1 VAL A 286     -18.777 -17.862   4.497  1.00 23.18           C  
ATOM   2270  CG2 VAL A 286     -17.329 -17.749   6.563  1.00 19.03           C  
ATOM   2271  N   LEU A 287     -18.951 -21.671   4.656  1.00 24.17           N  
ATOM   2272  CA  LEU A 287     -19.602 -22.466   3.629  1.00 27.23           C  
ATOM   2273  C   LEU A 287     -20.622 -23.511   4.084  1.00 30.86           C  
ATOM   2274  O   LEU A 287     -21.430 -23.951   3.279  1.00 30.70           O  
ATOM   2275  CB  LEU A 287     -18.555 -23.163   2.787  1.00 23.66           C  
ATOM   2276  CG  LEU A 287     -17.601 -22.272   1.983  1.00 22.04           C  
ATOM   2277  CD1 LEU A 287     -16.744 -23.166   1.083  1.00 21.82           C  
ATOM   2278  CD2 LEU A 287     -18.378 -21.253   1.139  1.00 20.44           C  
ATOM   2279  N   GLU A 288     -20.603 -23.893   5.362  1.00 34.20           N  
ATOM   2280  CA  GLU A 288     -21.505 -24.935   5.827  1.00 39.54           C  
ATOM   2281  C   GLU A 288     -22.710 -24.440   6.579  1.00 42.84           C  
ATOM   2282  O   GLU A 288     -22.629 -23.459   7.303  1.00 42.49           O  
ATOM   2283  CB  GLU A 288     -20.751 -25.920   6.711  1.00 39.12           C  
ATOM   2284  CG  GLU A 288     -19.456 -26.449   6.098  1.00 40.95           C  
ATOM   2285  CD  GLU A 288     -18.750 -27.438   7.012  1.00 43.44           C  
ATOM   2286  OE1 GLU A 288     -18.885 -27.307   8.256  1.00 43.71           O  
ATOM   2287  OE2 GLU A 288     -18.045 -28.336   6.504  1.00 44.20           O  
ATOM   2288  N   CYS A 289     -23.826 -25.145   6.416  1.00 47.91           N  
ATOM   2289  CA  CYS A 289     -25.067 -24.796   7.103  1.00 53.24           C  
ATOM   2290  C   CYS A 289     -25.423 -25.893   8.098  1.00 54.39           C  
ATOM   2291  O   CYS A 289     -25.324 -27.089   7.773  1.00 56.93           O  
ATOM   2292  CB  CYS A 289     -26.203 -24.636   6.098  1.00 55.41           C  
ATOM   2293  SG  CYS A 289     -26.592 -22.910   5.659  1.00 64.86           S  
TER
