# Supplementary material for: PeptideBuilder: A simple Python library to generate model peptides
Source: PeerJ. 2013 May 21;1:e80. doi: 10.7717/peerj.80 (PMC3661355; doi:10.7717/peerj.80)
Supplement: Supplemental Information 1 [file peerj-01-80-s001.zip › PeptideBuilder/PDBs/2o6r_clean.pdb]

ATOM      1  N   CYS A  24      -5.454  16.220   1.068  1.00 17.16           N  
ATOM      2  CA  CYS A  24      -5.118  14.796   1.320  1.00 16.82           C  
ATOM      3  C   CYS A  24      -4.553  14.644   2.738  1.00 16.32           C  
ATOM      4  O   CYS A  24      -3.676  15.396   3.158  1.00 14.63           O  
ATOM      5  CB  CYS A  24      -4.099  14.324   0.293  1.00 18.54           C  
ATOM      6  SG  CYS A  24      -3.867  12.521   0.232  1.00 23.38           S  
ATOM      7  N   PRO A  25      -5.077  13.676   3.500  1.00 15.98           N  
ATOM      8  CA  PRO A  25      -4.617  13.435   4.872  1.00 16.49           C  
ATOM      9  C   PRO A  25      -3.150  13.035   4.878  1.00 17.51           C  
ATOM     10  O   PRO A  25      -2.661  12.405   3.938  1.00 16.05           O  
ATOM     11  CB  PRO A  25      -5.520  12.300   5.348  1.00 15.74           C  
ATOM     12  CG  PRO A  25      -6.786  12.497   4.495  1.00 15.65           C  
ATOM     13  CD  PRO A  25      -6.192  12.782   3.149  1.00 14.81           C  
ATOM     14  N   SER A  26      -2.471  13.396   5.959  1.00 18.98           N  
ATOM     15  CA  SER A  26      -1.054  13.123   6.147  1.00 21.68           C  
ATOM     16  C   SER A  26      -0.513  11.733   5.805  1.00 22.65           C  
ATOM     17  O   SER A  26       0.527  11.618   5.148  1.00 23.38           O  
ATOM     18  CB  SER A  26      -0.652  13.447   7.581  1.00 21.29           C  
ATOM     19  OG  SER A  26       0.714  13.139   7.755  1.00 21.51           O  
ATOM     20  N   ARG A  27      -1.178  10.676   6.246  1.00 22.94           N  
ATOM     21  CA  ARG A  27      -0.659   9.344   5.942  1.00 24.69           C  
ATOM     22  C   ARG A  27      -1.377   8.630   4.802  1.00 23.74           C  
ATOM     23  O   ARG A  27      -1.377   7.399   4.732  1.00 23.28           O  
ATOM     24  CB  ARG A  27      -0.696   8.453   7.192  1.00 28.05           C  
ATOM     25  CG  ARG A  27       0.236   8.884   8.328  1.00 31.67           C  
ATOM     26  CD  ARG A  27      -0.567   9.479   9.467  1.00 35.52           C  
ATOM     27  NE  ARG A  27      -0.072   9.061  10.776  1.00 38.88           N  
ATOM     28  CZ  ARG A  27      -0.556   9.513  11.933  1.00 40.54           C  
ATOM     29  NH1 ARG A  27      -1.547  10.412  11.938  1.00 40.71           N  
ATOM     30  NH2 ARG A  27      -0.065   9.049  13.086  1.00 40.77           N  
ATOM     31  N   CYS A  28      -1.981   9.393   3.903  1.00 21.71           N  
ATOM     32  CA  CYS A  28      -2.694   8.784   2.800  1.00 21.26           C  
ATOM     33  C   CYS A  28      -2.138   9.165   1.448  1.00 21.05           C  
ATOM     34  O   CYS A  28      -1.384  10.124   1.328  1.00 22.40           O  
ATOM     35  CB  CYS A  28      -4.161   9.192   2.843  1.00 19.21           C  
ATOM     36  SG  CYS A  28      -5.032   8.829   4.397  1.00 17.65           S  
ATOM     37  N   SER A  29      -2.520   8.403   0.433  1.00 21.78           N  
ATOM     38  CA  SER A  29      -2.121   8.671  -0.944  1.00 23.54           C  
ATOM     39  C   SER A  29      -3.423   8.898  -1.720  1.00 24.10           C  
ATOM     40  O   SER A  29      -4.238   7.989  -1.877  1.00 24.77           O  
ATOM     41  CB  SER A  29      -1.350   7.482  -1.520  1.00 24.10           C  
ATOM     42  OG  SER A  29      -2.139   6.314  -1.471  1.00 27.44           O  
ATOM     43  N   CYS A  30      -3.628  10.119  -2.195  1.00 24.57           N  
ATOM     44  CA  CYS A  30      -4.851  10.451  -2.914  1.00 24.30           C  
ATOM     45  C   CYS A  30      -4.635  10.517  -4.425  1.00 24.30           C  
ATOM     46  O   CYS A  30      -3.851  11.326  -4.903  1.00 25.06           O  
ATOM     47  CB  CYS A  30      -5.381  11.788  -2.389  1.00 24.19           C  
ATOM     48  SG  CYS A  30      -5.612  11.822  -0.579  1.00 24.84           S  
ATOM     49  N   SER A  31      -5.321   9.652  -5.167  1.00 23.84           N  
ATOM     50  CA  SER A  31      -5.216   9.603  -6.624  1.00 23.10           C  
ATOM     51  C   SER A  31      -6.614   9.803  -7.169  1.00 21.88           C  
ATOM     52  O   SER A  31      -7.443   8.886  -7.141  1.00 21.66           O  
ATOM     53  CB  SER A  31      -4.701   8.241  -7.079  1.00 24.26           C  
ATOM     54  OG  SER A  31      -3.504   7.893  -6.403  1.00 28.12           O  
ATOM     55  N   GLY A  32      -6.878  10.987  -7.700  1.00 20.19           N  
ATOM     56  CA  GLY A  32      -8.215  11.242  -8.181  1.00 17.56           C  
ATOM     57  C   GLY A  32      -9.049  11.258  -6.911  1.00 15.90           C  
ATOM     58  O   GLY A  32      -8.644  11.868  -5.910  1.00 16.89           O  
ATOM     59  N   THR A  33     -10.185  10.574  -6.926  1.00 12.99           N  
ATOM     60  CA  THR A  33     -11.062  10.534  -5.759  1.00 12.03           C  
ATOM     61  C   THR A  33     -10.855   9.257  -4.918  1.00 10.45           C  
ATOM     62  O   THR A  33     -11.735   8.866  -4.138  1.00  8.09           O  
ATOM     63  CB  THR A  33     -12.538  10.586  -6.197  1.00 11.95           C  
ATOM     64  OG1 THR A  33     -12.784   9.488  -7.085  1.00 12.20           O  
ATOM     65  CG2 THR A  33     -12.860  11.918  -6.912  1.00 10.96           C  
ATOM     66  N   GLU A  34      -9.705   8.610  -5.102  1.00  9.06           N  
ATOM     67  CA  GLU A  34      -9.381   7.390  -4.373  1.00 10.45           C  
ATOM     68  C   GLU A  34      -8.422   7.703  -3.209  1.00 10.11           C  
ATOM     69  O   GLU A  34      -7.362   8.264  -3.428  1.00  7.33           O  
ATOM     70  CB  GLU A  34      -8.745   6.371  -5.325  1.00 10.26           C  
ATOM     71  CG  GLU A  34      -9.532   6.183  -6.628  1.00 13.03           C  
ATOM     72  CD  GLU A  34      -8.948   5.098  -7.506  1.00 13.76           C  
ATOM     73  OE1 GLU A  34      -7.723   4.862  -7.454  1.00 16.48           O  
ATOM     74  OE2 GLU A  34      -9.709   4.479  -8.265  1.00 17.93           O  
ATOM     75  N   ILE A  35      -8.807   7.336  -1.985  1.00  9.44           N  
ATOM     76  CA  ILE A  35      -7.985   7.616  -0.815  1.00 10.67           C  
ATOM     77  C   ILE A  35      -7.489   6.325  -0.186  1.00 11.11           C  
ATOM     78  O   ILE A  35      -8.282   5.512   0.266  1.00  8.96           O  
ATOM     79  CB  ILE A  35      -8.767   8.398   0.262  1.00 11.89           C  
ATOM     80  CG1 ILE A  35      -9.265   9.731  -0.303  1.00 13.24           C  
ATOM     81  CG2 ILE A  35      -7.853   8.715   1.452  1.00 10.37           C  
ATOM     82  CD1 ILE A  35     -10.350   9.582  -1.286  1.00 17.19           C  
ATOM     83  N   ARG A  36      -6.169   6.144  -0.175  1.00 11.42           N  
ATOM     84  CA  ARG A  36      -5.563   4.946   0.406  1.00 12.46           C  
ATOM     85  C   ARG A  36      -4.612   5.274   1.544  1.00 12.22           C  
ATOM     86  O   ARG A  36      -3.680   6.054   1.367  1.00 10.75           O  
ATOM     87  CB  ARG A  36      -4.796   4.158  -0.651  1.00 12.16           C  
ATOM     88  CG  ARG A  36      -5.658   3.592  -1.768  1.00 14.03           C  
ATOM     89  CD  ARG A  36      -4.786   2.826  -2.786  1.00 12.53           C  
ATOM     90  NE  ARG A  36      -5.569   2.145  -3.827  1.00 14.05           N  
ATOM     91  CZ  ARG A  36      -6.143   2.742  -4.874  1.00 14.02           C  
ATOM     92  NH1 ARG A  36      -6.040   4.057  -5.058  1.00 14.09           N  
ATOM     93  NH2 ARG A  36      -6.820   2.014  -5.750  1.00 14.78           N  
ATOM     94  N   CYS A  37      -4.863   4.688   2.713  1.00 11.44           N  
ATOM     95  CA  CYS A  37      -3.994   4.882   3.871  1.00 12.10           C  
ATOM     96  C   CYS A  37      -3.804   3.511   4.534  1.00 11.82           C  
ATOM     97  O   CYS A  37      -4.179   3.292   5.695  1.00 11.30           O  
ATOM     98  CB  CYS A  37      -4.624   5.855   4.860  1.00 13.11           C  
ATOM     99  SG  CYS A  37      -5.827   6.987   4.101  1.00 14.76           S  
ATOM    100  N   ASN A  38      -3.225   2.599   3.764  1.00 11.92           N  
ATOM    101  CA  ASN A  38      -2.949   1.230   4.183  1.00 12.69           C  
ATOM    102  C   ASN A  38      -1.554   1.008   4.780  1.00 13.41           C  
ATOM    103  O   ASN A  38      -0.572   1.586   4.320  1.00 12.66           O  
ATOM    104  CB  ASN A  38      -3.108   0.289   2.986  1.00 11.56           C  
ATOM    105  CG  ASN A  38      -4.464   0.382   2.367  1.00 11.33           C  
ATOM    106  OD1 ASN A  38      -5.475   0.482   3.075  1.00 10.86           O  
ATOM    107  ND2 ASN A  38      -4.515   0.328   1.033  1.00 10.74           N  
ATOM    108  N   SER A  39      -1.488   0.131   5.784  1.00 14.97           N  
ATOM    109  CA  SER A  39      -0.241  -0.220   6.477  1.00 16.91           C  
ATOM    110  C   SER A  39       0.524   1.023   6.957  1.00 16.23           C  
ATOM    111  O   SER A  39       1.693   1.190   6.660  1.00 15.89           O  
ATOM    112  CB  SER A  39       0.662  -1.059   5.556  1.00 18.05           C  
ATOM    113  OG  SER A  39      -0.009  -2.215   5.072  1.00 19.94           O  
ATOM    114  N   LYS A  40      -0.143   1.873   7.717  1.00 17.28           N  
ATOM    115  CA  LYS A  40       0.472   3.100   8.207  1.00 18.65           C  
ATOM    116  C   LYS A  40       0.455   3.212   9.719  1.00 18.94           C  
ATOM    117  O   LYS A  40       0.667   4.294  10.252  1.00 20.69           O  
ATOM    118  CB  LYS A  40      -0.246   4.315   7.630  1.00 17.89           C  
ATOM    119  CG  LYS A  40       0.450   4.932   6.458  1.00 20.47           C  
ATOM    120  CD  LYS A  40       0.121   4.235   5.184  1.00 22.00           C  
ATOM    121  CE  LYS A  40       0.761   4.949   4.028  1.00 23.10           C  
ATOM    122  NZ  LYS A  40       0.127   4.504   2.748  1.00 26.61           N  
ATOM    123  N   GLY A  41       0.198   2.102  10.401  1.00 18.92           N  
ATOM    124  CA  GLY A  41       0.168   2.107  11.850  1.00 18.77           C  
ATOM    125  C   GLY A  41      -0.791   3.125  12.430  1.00 19.46           C  
ATOM    126  O   GLY A  41      -0.584   3.595  13.545  1.00 19.43           O  
ATOM    127  N   LEU A  42      -1.849   3.451  11.691  1.00 19.11           N  
ATOM    128  CA  LEU A  42      -2.832   4.433  12.140  1.00 18.90           C  
ATOM    129  C   LEU A  42      -3.614   3.968  13.358  1.00 19.57           C  
ATOM    130  O   LEU A  42      -4.007   2.792  13.450  1.00 20.11           O  
ATOM    131  CB  LEU A  42      -3.820   4.752  11.010  1.00 18.76           C  
ATOM    132  CG  LEU A  42      -3.288   5.442   9.742  1.00 19.71           C  
ATOM    133  CD1 LEU A  42      -4.385   5.527   8.693  1.00 16.99           C  
ATOM    134  CD2 LEU A  42      -2.765   6.845  10.099  1.00 20.02           C  
ATOM    135  N   THR A  43      -3.842   4.891  14.292  1.00 18.52           N  
ATOM    136  CA  THR A  43      -4.601   4.567  15.489  1.00 20.23           C  
ATOM    137  C   THR A  43      -5.970   5.230  15.464  1.00 20.01           C  
ATOM    138  O   THR A  43      -6.801   4.971  16.325  1.00 20.08           O  
ATOM    139  CB  THR A  43      -3.885   4.968  16.813  1.00 20.98           C  
ATOM    140  OG1 THR A  43      -3.451   6.327  16.743  1.00 21.52           O  
ATOM    141  CG2 THR A  43      -2.706   4.046  17.088  1.00 21.66           C  
ATOM    142  N   SER A  44      -6.205   6.093  14.489  1.00 18.73           N  
ATOM    143  CA  SER A  44      -7.517   6.718  14.376  1.00 18.48           C  
ATOM    144  C   SER A  44      -7.740   7.094  12.924  1.00 16.65           C  
ATOM    145  O   SER A  44      -6.784   7.203  12.160  1.00 15.11           O  
ATOM    146  CB  SER A  44      -7.618   7.959  15.263  1.00 18.71           C  
ATOM    147  OG  SER A  44      -6.791   9.000  14.781  1.00 23.26           O  
ATOM    148  N   VAL A  45      -9.003   7.266  12.544  1.00 16.13           N  
ATOM    149  CA  VAL A  45      -9.326   7.650  11.176  1.00 14.60           C  
ATOM    150  C   VAL A  45      -8.713   9.029  10.896  1.00 15.86           C  
ATOM    151  O   VAL A  45      -8.793   9.925  11.738  1.00 15.79           O  
ATOM    152  CB  VAL A  45     -10.846   7.718  10.968  1.00 13.17           C  
ATOM    153  CG1 VAL A  45     -11.159   8.232   9.588  1.00  9.61           C  
ATOM    154  CG2 VAL A  45     -11.450   6.344  11.160  1.00 11.54           C  
ATOM    155  N   PRO A  46      -8.070   9.199   9.724  1.00 16.89           N  
ATOM    156  CA  PRO A  46      -7.431  10.452   9.294  1.00 17.99           C  
ATOM    157  C   PRO A  46      -8.451  11.582   9.239  1.00 18.64           C  
ATOM    158  O   PRO A  46      -9.586  11.388   8.800  1.00 18.40           O  
ATOM    159  CB  PRO A  46      -6.890  10.109   7.908  1.00 16.96           C  
ATOM    160  CG  PRO A  46      -6.582   8.664   8.047  1.00 17.46           C  
ATOM    161  CD  PRO A  46      -7.792   8.130   8.754  1.00 16.18           C  
ATOM    162  N   THR A  47      -8.025  12.775   9.634  1.00 19.35           N  
ATOM    163  CA  THR A  47      -8.935  13.888   9.676  1.00 19.86           C  
ATOM    164  C   THR A  47      -9.174  14.680   8.421  1.00 19.86           C  
ATOM    165  O   THR A  47     -10.208  15.312   8.303  1.00 22.34           O  
ATOM    166  CB  THR A  47      -8.517  14.853  10.747  1.00 19.49           C  
ATOM    167  OG1 THR A  47      -7.163  15.226  10.510  1.00 20.56           O  
ATOM    168  CG2 THR A  47      -8.632  14.206  12.118  1.00 20.70           C  
ATOM    169  N   GLY A  48      -8.272  14.676   7.460  1.00 19.55           N  
ATOM    170  CA  GLY A  48      -8.586  15.518   6.311  1.00 18.55           C  
ATOM    171  C   GLY A  48      -9.190  14.874   5.078  1.00 17.78           C  
ATOM    172  O   GLY A  48      -8.941  15.326   3.959  1.00 16.37           O  
ATOM    173  N   ILE A  49      -9.995  13.836   5.252  1.00 16.76           N  
ATOM    174  CA  ILE A  49     -10.549  13.182   4.078  1.00 16.51           C  
ATOM    175  C   ILE A  49     -11.530  14.054   3.307  1.00 16.88           C  
ATOM    176  O   ILE A  49     -12.541  14.504   3.851  1.00 18.38           O  
ATOM    177  CB  ILE A  49     -11.196  11.865   4.446  1.00 15.55           C  
ATOM    178  CG1 ILE A  49     -10.249  11.067   5.353  1.00 15.62           C  
ATOM    179  CG2 ILE A  49     -11.464  11.073   3.181  1.00 14.60           C  
ATOM    180  CD1 ILE A  49     -10.888   9.824   5.964  1.00 15.10           C  
ATOM    181  N   PRO A  50     -11.244  14.303   2.015  1.00 16.09           N  
ATOM    182  CA  PRO A  50     -12.115  15.138   1.186  1.00 16.42           C  
ATOM    183  C   PRO A  50     -13.458  14.496   0.986  1.00 15.77           C  
ATOM    184  O   PRO A  50     -13.554  13.272   0.891  1.00 15.74           O  
ATOM    185  CB  PRO A  50     -11.334  15.268  -0.118  1.00 16.27           C  
ATOM    186  CG  PRO A  50     -10.658  13.944  -0.215  1.00 16.20           C  
ATOM    187  CD  PRO A  50     -10.177  13.698   1.199  1.00 16.99           C  
ATOM    188  N   SER A  51     -14.490  15.331   0.907  1.00 15.53           N  
ATOM    189  CA  SER A  51     -15.846  14.847   0.738  1.00 16.39           C  
ATOM    190  C   SER A  51     -16.130  14.374  -0.686  1.00 15.23           C  
ATOM    191  O   SER A  51     -17.214  13.868  -0.967  1.00 16.51           O  
ATOM    192  CB  SER A  51     -16.850  15.926   1.175  1.00 18.10           C  
ATOM    193  OG  SER A  51     -16.737  17.077   0.365  1.00 22.14           O  
ATOM    194  N   SER A  52     -15.160  14.531  -1.586  1.00 14.73           N  
ATOM    195  CA  SER A  52     -15.318  14.061  -2.962  1.00 12.76           C  
ATOM    196  C   SER A  52     -14.823  12.612  -3.081  1.00 11.78           C  
ATOM    197  O   SER A  52     -14.932  12.003  -4.141  1.00 12.33           O  
ATOM    198  CB  SER A  52     -14.545  14.961  -3.941  1.00 14.39           C  
ATOM    199  OG  SER A  52     -13.165  15.067  -3.600  1.00 16.52           O  
ATOM    200  N   ALA A  53     -14.288  12.062  -1.991  1.00 10.41           N  
ATOM    201  CA  ALA A  53     -13.781  10.685  -1.973  1.00  9.13           C  
ATOM    202  C   ALA A  53     -14.811   9.660  -2.466  1.00  9.58           C  
ATOM    203  O   ALA A  53     -15.988   9.708  -2.044  1.00  8.17           O  
ATOM    204  CB  ALA A  53     -13.346  10.324  -0.572  1.00  8.68           C  
ATOM    205  N   THR A  54     -14.372   8.750  -3.353  1.00  8.22           N  
ATOM    206  CA  THR A  54     -15.236   7.695  -3.899  1.00  8.47           C  
ATOM    207  C   THR A  54     -14.769   6.319  -3.421  1.00  8.48           C  
ATOM    208  O   THR A  54     -15.511   5.333  -3.494  1.00  7.71           O  
ATOM    209  CB  THR A  54     -15.242   7.697  -5.446  1.00  9.03           C  
ATOM    210  OG1 THR A  54     -13.914   7.468  -5.934  1.00 11.64           O  
ATOM    211  CG2 THR A  54     -15.734   9.022  -5.964  1.00  8.83           C  
ATOM    212  N   ARG A  55     -13.527   6.265  -2.940  1.00  7.85           N  
ATOM    213  CA  ARG A  55     -12.939   5.038  -2.409  1.00  9.06           C  
ATOM    214  C   ARG A  55     -12.058   5.354  -1.208  1.00  8.82           C  
ATOM    215  O   ARG A  55     -11.262   6.303  -1.241  1.00  9.39           O  
ATOM    216  CB  ARG A  55     -12.126   4.308  -3.482  1.00  8.52           C  
ATOM    217  CG  ARG A  55     -12.989   3.803  -4.603  1.00 13.80           C  
ATOM    218  CD  ARG A  55     -12.256   2.800  -5.467  1.00 19.45           C  
ATOM    219  NE  ARG A  55     -13.152   1.779  -6.020  1.00 20.79           N  
ATOM    220  CZ  ARG A  55     -12.842   0.484  -6.046  1.00 23.36           C  
ATOM    221  NH1 ARG A  55     -11.670   0.065  -5.552  1.00 24.39           N  
ATOM    222  NH2 ARG A  55     -13.694  -0.397  -6.552  1.00 24.34           N  
ATOM    223  N   LEU A  56     -12.233   4.595  -0.127  1.00  8.27           N  
ATOM    224  CA  LEU A  56     -11.421   4.799   1.063  1.00  8.00           C  
ATOM    225  C   LEU A  56     -10.956   3.448   1.599  1.00  8.93           C  
ATOM    226  O   LEU A  56     -11.760   2.540   1.838  1.00 10.94           O  
ATOM    227  CB  LEU A  56     -12.195   5.570   2.145  1.00  6.67           C  
ATOM    228  CG  LEU A  56     -11.470   5.707   3.508  1.00  5.92           C  
ATOM    229  CD1 LEU A  56     -10.190   6.502   3.338  1.00  4.46           C  
ATOM    230  CD2 LEU A  56     -12.365   6.400   4.528  1.00  5.16           C  
ATOM    231  N   GLU A  57      -9.651   3.319   1.773  1.00  8.54           N  
ATOM    232  CA  GLU A  57      -9.068   2.101   2.283  1.00  8.48           C  
ATOM    233  C   GLU A  57      -8.228   2.436   3.517  1.00  9.73           C  
ATOM    234  O   GLU A  57      -7.338   3.269   3.441  1.00 10.53           O  
ATOM    235  CB  GLU A  57      -8.186   1.449   1.206  1.00  8.02           C  
ATOM    236  CG  GLU A  57      -8.948   0.947  -0.018  1.00  8.68           C  
ATOM    237  CD  GLU A  57      -8.056   0.372  -1.133  1.00 10.05           C  
ATOM    238  OE1 GLU A  57      -8.638  -0.096  -2.130  1.00 11.32           O  
ATOM    239  OE2 GLU A  57      -6.803   0.385  -1.040  1.00 10.06           O  
ATOM    240  N   LEU A  58      -8.522   1.809   4.657  1.00  9.06           N  
ATOM    241  CA  LEU A  58      -7.741   2.043   5.880  1.00 10.10           C  
ATOM    242  C   LEU A  58      -7.289   0.672   6.375  1.00 10.74           C  
ATOM    243  O   LEU A  58      -7.401   0.365   7.557  1.00 11.64           O  
ATOM    244  CB  LEU A  58      -8.596   2.736   6.962  1.00  6.90           C  
ATOM    245  CG  LEU A  58      -9.237   4.080   6.579  1.00  7.09           C  
ATOM    246  CD1 LEU A  58     -10.245   4.546   7.630  1.00  4.35           C  
ATOM    247  CD2 LEU A  58      -8.148   5.110   6.430  1.00  6.62           C  
ATOM    248  N   GLU A  59      -6.764  -0.141   5.458  1.00 12.35           N  
ATOM    249  CA  GLU A  59      -6.353  -1.510   5.769  1.00 12.09           C  
ATOM    250  C   GLU A  59      -5.022  -1.682   6.508  1.00 12.33           C  
ATOM    251  O   GLU A  59      -4.092  -0.874   6.363  1.00 12.39           O  
ATOM    252  CB  GLU A  59      -6.328  -2.330   4.472  1.00 12.35           C  
ATOM    253  CG  GLU A  59      -7.609  -2.201   3.670  1.00 13.92           C  
ATOM    254  CD  GLU A  59      -7.559  -2.854   2.276  1.00 14.10           C  
ATOM    255  OE1 GLU A  59      -6.451  -3.075   1.719  1.00 14.17           O  
ATOM    256  OE2 GLU A  59      -8.652  -3.118   1.731  1.00 12.10           O  
ATOM    257  N   SER A  60      -4.963  -2.736   7.316  1.00 10.38           N  
ATOM    258  CA  SER A  60      -3.772  -3.078   8.060  1.00 10.51           C  
ATOM    259  C   SER A  60      -3.165  -1.994   8.947  1.00  9.81           C  
ATOM    260  O   SER A  60      -1.983  -1.715   8.855  1.00  9.41           O  
ATOM    261  CB  SER A  60      -2.711  -3.597   7.079  1.00 10.79           C  
ATOM    262  OG  SER A  60      -3.231  -4.703   6.346  1.00  9.06           O  
ATOM    263  N   ASN A  61      -3.977  -1.409   9.817  1.00 11.14           N  
ATOM    264  CA  ASN A  61      -3.533  -0.372  10.740  1.00 11.55           C  
ATOM    265  C   ASN A  61      -3.797  -0.829  12.176  1.00 12.12           C  
ATOM    266  O   ASN A  61      -3.855  -2.021  12.443  1.00 11.06           O  
ATOM    267  CB  ASN A  61      -4.284   0.941  10.479  1.00 13.32           C  
ATOM    268  CG  ASN A  61      -3.886   1.597   9.157  1.00 14.05           C  
ATOM    269  OD1 ASN A  61      -4.684   1.684   8.217  1.00 11.31           O  
ATOM    270  ND2 ASN A  61      -2.636   2.059   9.084  1.00 15.20           N  
ATOM    271  N   LYS A  62      -3.980   0.130  13.080  1.00 13.26           N  
ATOM    272  CA  LYS A  62      -4.208  -0.163  14.489  1.00 15.90           C  
ATOM    273  C   LYS A  62      -5.491   0.443  15.043  1.00 15.64           C  
ATOM    274  O   LYS A  62      -5.540   0.815  16.215  1.00 15.02           O  
ATOM    275  CB  LYS A  62      -3.031   0.356  15.318  1.00 18.57           C  
ATOM    276  CG  LYS A  62      -1.685  -0.188  14.891  1.00 21.45           C  
ATOM    277  CD  LYS A  62      -1.458  -1.585  15.433  1.00 25.38           C  
ATOM    278  CE  LYS A  62      -1.258  -1.561  16.948  1.00 28.81           C  
ATOM    279  NZ  LYS A  62      -0.784  -2.893  17.482  1.00 32.72           N  
ATOM    280  N   LEU A  63      -6.528   0.533  14.212  1.00 15.12           N  
ATOM    281  CA  LEU A  63      -7.806   1.097  14.642  1.00 13.99           C  
ATOM    282  C   LEU A  63      -8.527   0.082  15.510  1.00 14.08           C  
ATOM    283  O   LEU A  63      -8.516  -1.127  15.211  1.00 11.77           O  
ATOM    284  CB  LEU A  63      -8.672   1.412  13.426  1.00 13.49           C  
ATOM    285  CG  LEU A  63      -8.029   2.161  12.258  1.00 13.80           C  
ATOM    286  CD1 LEU A  63      -9.019   2.218  11.079  1.00 12.66           C  
ATOM    287  CD2 LEU A  63      -7.624   3.568  12.694  1.00 14.68           C  
ATOM    288  N   GLN A  64      -9.162   0.563  16.580  1.00 15.82           N  
ATOM    289  CA  GLN A  64      -9.899  -0.323  17.487  1.00 14.63           C  
ATOM    290  C   GLN A  64     -11.312   0.146  17.734  1.00 13.32           C  
ATOM    291  O   GLN A  64     -12.126  -0.551  18.333  1.00 14.40           O  
ATOM    292  CB  GLN A  64      -9.125  -0.455  18.788  1.00 17.91           C  
ATOM    293  CG  GLN A  64      -7.958  -1.427  18.600  1.00 24.63           C  
ATOM    294  CD  GLN A  64      -6.928  -1.422  19.723  1.00 28.93           C  
ATOM    295  OE1 GLN A  64      -7.268  -1.531  20.915  1.00 30.61           O  
ATOM    296  NE2 GLN A  64      -5.650  -1.316  19.343  1.00 28.89           N  
ATOM    297  N   SER A  65     -11.615   1.332  17.241  1.00 11.33           N  
ATOM    298  CA  SER A  65     -12.941   1.896  17.406  1.00 11.21           C  
ATOM    299  C   SER A  65     -13.161   2.986  16.362  1.00 10.50           C  
ATOM    300  O   SER A  65     -12.227   3.396  15.671  1.00 11.20           O  
ATOM    301  CB  SER A  65     -13.107   2.465  18.829  1.00 11.25           C  
ATOM    302  OG  SER A  65     -12.157   3.488  19.106  1.00 11.28           O  
ATOM    303  N   LEU A  66     -14.396   3.436  16.221  1.00  8.04           N  
ATOM    304  CA  LEU A  66     -14.678   4.476  15.261  1.00  8.48           C  
ATOM    305  C   LEU A  66     -15.553   5.538  15.915  1.00  8.59           C  
ATOM    306  O   LEU A  66     -16.473   5.220  16.673  1.00  9.52           O  
ATOM    307  CB  LEU A  66     -15.409   3.906  14.044  1.00  7.76           C  
ATOM    308  CG  LEU A  66     -14.694   2.895  13.147  1.00  6.91           C  
ATOM    309  CD1 LEU A  66     -15.657   2.394  12.068  1.00  6.32           C  
ATOM    310  CD2 LEU A  66     -13.476   3.545  12.508  1.00  6.56           C  
ATOM    311  N   PRO A  67     -15.252   6.813  15.662  1.00  6.80           N  
ATOM    312  CA  PRO A  67     -16.050   7.891  16.238  1.00  7.32           C  
ATOM    313  C   PRO A  67     -17.425   7.863  15.569  1.00  8.20           C  
ATOM    314  O   PRO A  67     -17.552   7.490  14.390  1.00  7.88           O  
ATOM    315  CB  PRO A  67     -15.270   9.155  15.849  1.00  6.37           C  
ATOM    316  CG  PRO A  67     -13.870   8.672  15.717  1.00  7.36           C  
ATOM    317  CD  PRO A  67     -14.060   7.352  14.991  1.00  7.10           C  
ATOM    318  N   HIS A  68     -18.441   8.258  16.319  1.00  7.38           N  
ATOM    319  CA  HIS A  68     -19.788   8.283  15.804  1.00  8.46           C  
ATOM    320  C   HIS A  68     -19.863   9.329  14.696  1.00  8.59           C  
ATOM    321  O   HIS A  68     -19.363  10.443  14.876  1.00  8.55           O  
ATOM    322  CB  HIS A  68     -20.768   8.650  16.915  1.00  9.85           C  
ATOM    323  CG  HIS A  68     -22.203   8.631  16.482  1.00 13.16           C  
ATOM    324  ND1 HIS A  68     -23.050   7.571  16.743  1.00 14.51           N  
ATOM    325  CD2 HIS A  68     -22.938   9.541  15.802  1.00 13.62           C  
ATOM    326  CE1 HIS A  68     -24.245   7.833  16.244  1.00 14.84           C  
ATOM    327  NE2 HIS A  68     -24.204   9.022  15.669  1.00 15.35           N  
ATOM    328  N   GLY A  69     -20.479   8.970  13.564  1.00  7.39           N  
ATOM    329  CA  GLY A  69     -20.604   9.901  12.442  1.00  8.11           C  
ATOM    330  C   GLY A  69     -19.332  10.217  11.647  1.00  8.59           C  
ATOM    331  O   GLY A  69     -19.357  11.073  10.755  1.00 10.69           O  
ATOM    332  N   VAL A  70     -18.236   9.514  11.927  1.00  7.15           N  
ATOM    333  CA  VAL A  70     -16.956   9.768  11.265  1.00  7.17           C  
ATOM    334  C   VAL A  70     -16.930   9.807   9.728  1.00  8.28           C  
ATOM    335  O   VAL A  70     -16.149  10.546   9.152  1.00  9.38           O  
ATOM    336  CB  VAL A  70     -15.887   8.765  11.751  1.00  6.80           C  
ATOM    337  CG1 VAL A  70     -16.157   7.371  11.168  1.00  6.11           C  
ATOM    338  CG2 VAL A  70     -14.485   9.280  11.390  1.00  7.50           C  
ATOM    339  N   PHE A  71     -17.784   9.036   9.067  1.00  8.41           N  
ATOM    340  CA  PHE A  71     -17.795   8.989   7.611  1.00  8.81           C  
ATOM    341  C   PHE A  71     -18.978   9.753   6.997  1.00  9.16           C  
ATOM    342  O   PHE A  71     -19.152   9.739   5.780  1.00  9.45           O  
ATOM    343  CB  PHE A  71     -17.882   7.532   7.128  1.00  9.00           C  
ATOM    344  CG  PHE A  71     -16.773   6.642   7.615  1.00 10.32           C  
ATOM    345  CD1 PHE A  71     -17.061   5.383   8.161  1.00 13.16           C  
ATOM    346  CD2 PHE A  71     -15.445   7.036   7.516  1.00 12.53           C  
ATOM    347  CE1 PHE A  71     -16.023   4.521   8.606  1.00 13.94           C  
ATOM    348  CE2 PHE A  71     -14.390   6.191   7.955  1.00 13.90           C  
ATOM    349  CZ  PHE A  71     -14.680   4.934   8.499  1.00 13.81           C  
ATOM    350  N   ASP A  72     -19.764  10.433   7.828  1.00  9.11           N  
ATOM    351  CA  ASP A  72     -20.965  11.122   7.362  1.00  9.83           C  
ATOM    352  C   ASP A  72     -20.831  12.073   6.165  1.00 11.79           C  
ATOM    353  O   ASP A  72     -21.761  12.214   5.380  1.00 12.31           O  
ATOM    354  CB  ASP A  72     -21.658  11.830   8.540  1.00  8.09           C  
ATOM    355  CG  ASP A  72     -22.332  10.842   9.510  1.00  9.07           C  
ATOM    356  OD1 ASP A  72     -22.181   9.618   9.325  1.00 10.42           O  
ATOM    357  OD2 ASP A  72     -23.016  11.268  10.460  1.00  8.42           O  
ATOM    358  N   LYS A  73     -19.683  12.708   6.001  1.00 13.61           N  
ATOM    359  CA  LYS A  73     -19.514  13.612   4.870  1.00 14.96           C  
ATOM    360  C   LYS A  73     -19.018  12.923   3.596  1.00 13.53           C  
ATOM    361  O   LYS A  73     -19.032  13.519   2.516  1.00 13.01           O  
ATOM    362  CB  LYS A  73     -18.575  14.753   5.248  1.00 16.42           C  
ATOM    363  CG  LYS A  73     -19.251  15.811   6.122  1.00 20.53           C  
ATOM    364  CD  LYS A  73     -18.296  16.983   6.431  1.00 24.58           C  
ATOM    365  CE  LYS A  73     -18.998  18.139   7.195  1.00 28.22           C  
ATOM    366  NZ  LYS A  73     -20.080  18.887   6.407  1.00 30.12           N  
ATOM    367  N   LEU A  74     -18.612  11.663   3.724  1.00 10.91           N  
ATOM    368  CA  LEU A  74     -18.094  10.904   2.586  1.00  9.31           C  
ATOM    369  C   LEU A  74     -19.227  10.224   1.828  1.00  8.00           C  
ATOM    370  O   LEU A  74     -19.217   9.015   1.618  1.00  7.67           O  
ATOM    371  CB  LEU A  74     -17.095   9.872   3.103  1.00  7.67           C  
ATOM    372  CG  LEU A  74     -16.053  10.490   4.035  1.00  7.89           C  
ATOM    373  CD1 LEU A  74     -15.075   9.407   4.422  1.00  6.20           C  
ATOM    374  CD2 LEU A  74     -15.332  11.672   3.371  1.00  4.06           C  
ATOM    375  N   THR A  75     -20.189  11.023   1.392  1.00  7.61           N  
ATOM    376  CA  THR A  75     -21.366  10.501   0.729  1.00  8.73           C  
ATOM    377  C   THR A  75     -21.211   9.908  -0.683  1.00  9.81           C  
ATOM    378  O   THR A  75     -22.117   9.209  -1.159  1.00  8.63           O  
ATOM    379  CB  THR A  75     -22.480  11.588   0.755  1.00  9.08           C  
ATOM    380  OG1 THR A  75     -22.076  12.726  -0.019  1.00  9.88           O  
ATOM    381  CG2 THR A  75     -22.710  12.043   2.195  1.00  6.89           C  
ATOM    382  N   GLN A  76     -20.063  10.137  -1.324  1.00  8.94           N  
ATOM    383  CA  GLN A  76     -19.835   9.622  -2.679  1.00  9.47           C  
ATOM    384  C   GLN A  76     -19.042   8.318  -2.673  1.00 10.49           C  
ATOM    385  O   GLN A  76     -18.694   7.786  -3.741  1.00 10.54           O  
ATOM    386  CB  GLN A  76     -19.077  10.656  -3.524  1.00  8.26           C  
ATOM    387  CG  GLN A  76     -19.723  12.024  -3.515  1.00  7.59           C  
ATOM    388  CD  GLN A  76     -21.208  11.942  -3.822  1.00  8.99           C  
ATOM    389  OE1 GLN A  76     -21.614  11.560  -4.924  1.00  8.80           O  
ATOM    390  NE2 GLN A  76     -22.020  12.277  -2.845  1.00  9.02           N  
ATOM    391  N   LEU A  77     -18.766   7.812  -1.471  1.00  8.88           N  
ATOM    392  CA  LEU A  77     -17.998   6.580  -1.309  1.00  7.99           C  
ATOM    393  C   LEU A  77     -18.699   5.354  -1.946  1.00  8.58           C  
ATOM    394  O   LEU A  77     -19.889   5.052  -1.660  1.00  5.65           O  
ATOM    395  CB  LEU A  77     -17.749   6.346   0.200  1.00  7.95           C  
ATOM    396  CG  LEU A  77     -16.337   6.210   0.803  1.00  9.80           C  
ATOM    397  CD1 LEU A  77     -15.356   7.153   0.152  1.00  8.21           C  
ATOM    398  CD2 LEU A  77     -16.404   6.469   2.271  1.00  8.07           C  
ATOM    399  N   THR A  78     -17.972   4.663  -2.821  1.00  7.42           N  
ATOM    400  CA  THR A  78     -18.512   3.473  -3.442  1.00  8.78           C  
ATOM    401  C   THR A  78     -17.857   2.244  -2.799  1.00  7.67           C  
ATOM    402  O   THR A  78     -18.382   1.131  -2.869  1.00  5.64           O  
ATOM    403  CB  THR A  78     -18.278   3.492  -4.954  1.00 11.81           C  
ATOM    404  OG1 THR A  78     -19.241   4.367  -5.569  1.00 14.72           O  
ATOM    405  CG2 THR A  78     -18.500   2.141  -5.524  1.00 17.00           C  
ATOM    406  N   LYS A  79     -16.721   2.472  -2.144  1.00  5.40           N  
ATOM    407  CA  LYS A  79     -15.998   1.408  -1.470  1.00  6.26           C  
ATOM    408  C   LYS A  79     -15.362   1.856  -0.147  1.00  5.83           C  
ATOM    409  O   LYS A  79     -14.668   2.872  -0.096  1.00  5.95           O  
ATOM    410  CB  LYS A  79     -14.911   0.862  -2.397  1.00  6.39           C  
ATOM    411  CG  LYS A  79     -13.852  -0.035  -1.714  1.00  6.18           C  
ATOM    412  CD  LYS A  79     -12.810  -0.475  -2.742  1.00  4.95           C  
ATOM    413  CE  LYS A  79     -11.559  -1.063  -2.141  1.00  5.85           C  
ATOM    414  NZ  LYS A  79     -11.780  -2.445  -1.738  1.00  9.21           N  
ATOM    415  N   LEU A  80     -15.635   1.118   0.927  1.00  4.80           N  
ATOM    416  CA  LEU A  80     -15.034   1.418   2.234  1.00  5.33           C  
ATOM    417  C   LEU A  80     -14.419   0.118   2.765  1.00  6.33           C  
ATOM    418  O   LEU A  80     -15.087  -0.917   2.871  1.00  7.53           O  
ATOM    419  CB  LEU A  80     -16.059   1.955   3.234  1.00  2.66           C  
ATOM    420  CG  LEU A  80     -15.474   2.263   4.632  1.00  5.09           C  
ATOM    421  CD1 LEU A  80     -14.467   3.442   4.579  1.00  2.91           C  
ATOM    422  CD2 LEU A  80     -16.613   2.621   5.607  1.00  3.58           C  
ATOM    423  N   SER A  81     -13.133   0.158   3.060  1.00  6.34           N  
ATOM    424  CA  SER A  81     -12.464  -1.028   3.537  1.00  6.96           C  
ATOM    425  C   SER A  81     -11.703  -0.731   4.809  1.00  7.11           C  
ATOM    426  O   SER A  81     -10.911   0.194   4.853  1.00  6.22           O  
ATOM    427  CB  SER A  81     -11.491  -1.544   2.482  1.00  7.59           C  
ATOM    428  OG  SER A  81     -10.912  -2.768   2.897  1.00  7.97           O  
ATOM    429  N   LEU A  82     -11.954  -1.536   5.831  1.00  7.74           N  
ATOM    430  CA  LEU A  82     -11.304  -1.394   7.120  1.00  8.82           C  
ATOM    431  C   LEU A  82     -10.686  -2.731   7.525  1.00 10.09           C  
ATOM    432  O   LEU A  82     -10.408  -2.938   8.696  1.00 13.63           O  
ATOM    433  CB  LEU A  82     -12.330  -0.977   8.162  1.00  7.93           C  
ATOM    434  CG  LEU A  82     -13.176   0.263   7.828  1.00  9.84           C  
ATOM    435  CD1 LEU A  82     -14.140   0.536   8.988  1.00 11.01           C  
ATOM    436  CD2 LEU A  82     -12.291   1.478   7.600  1.00  9.65           C  
ATOM    437  N   SER A  83     -10.450  -3.627   6.569  1.00 10.25           N  
ATOM    438  CA  SER A  83      -9.913  -4.947   6.894  1.00 10.81           C  
ATOM    439  C   SER A  83      -8.555  -4.951   7.616  1.00 10.74           C  
ATOM    440  O   SER A  83      -7.701  -4.088   7.407  1.00  9.79           O  
ATOM    441  CB  SER A  83      -9.874  -5.848   5.637  1.00  8.48           C  
ATOM    442  OG  SER A  83      -9.084  -5.291   4.596  1.00 12.44           O  
ATOM    443  N   GLN A  84      -8.387  -5.942   8.479  1.00 10.64           N  
ATOM    444  CA  GLN A  84      -7.185  -6.100   9.270  1.00 11.41           C  
ATOM    445  C   GLN A  84      -6.874  -4.913  10.199  1.00 11.02           C  
ATOM    446  O   GLN A  84      -5.913  -4.154  10.028  1.00  8.57           O  
ATOM    447  CB  GLN A  84      -5.979  -6.443   8.387  1.00 12.98           C  
ATOM    448  CG  GLN A  84      -4.744  -6.825   9.210  1.00 18.50           C  
ATOM    449  CD  GLN A  84      -3.638  -7.466   8.388  1.00 21.47           C  
ATOM    450  OE1 GLN A  84      -3.603  -8.683   8.239  1.00 25.58           O  
ATOM    451  NE2 GLN A  84      -2.740  -6.650   7.835  1.00 22.92           N  
ATOM    452  N   ASN A  85      -7.727  -4.776  11.202  1.00 10.51           N  
ATOM    453  CA  ASN A  85      -7.560  -3.773  12.228  1.00 12.38           C  
ATOM    454  C   ASN A  85      -8.032  -4.505  13.468  1.00 12.92           C  
ATOM    455  O   ASN A  85      -8.122  -5.739  13.452  1.00 13.84           O  
ATOM    456  CB  ASN A  85      -8.423  -2.537  11.928  1.00 12.28           C  
ATOM    457  CG  ASN A  85      -7.728  -1.561  10.982  1.00 12.38           C  
ATOM    458  OD1 ASN A  85      -6.723  -0.933  11.356  1.00 10.94           O  
ATOM    459  ND2 ASN A  85      -8.244  -1.440   9.742  1.00  9.94           N  
ATOM    460  N   GLN A  86      -8.334  -3.779  14.535  1.00 13.52           N  
ATOM    461  CA  GLN A  86      -8.828  -4.431  15.747  1.00 15.01           C  
ATOM    462  C   GLN A  86     -10.098  -3.736  16.236  1.00 14.76           C  
ATOM    463  O   GLN A  86     -10.201  -3.338  17.401  1.00 14.49           O  
ATOM    464  CB  GLN A  86      -7.763  -4.400  16.849  1.00 16.58           C  
ATOM    465  CG  GLN A  86      -6.464  -5.085  16.466  1.00 20.80           C  
ATOM    466  CD  GLN A  86      -5.334  -4.100  16.237  1.00 24.49           C  
ATOM    467  OE1 GLN A  86      -4.738  -3.574  17.193  1.00 28.69           O  
ATOM    468  NE2 GLN A  86      -5.024  -3.843  14.970  1.00 23.95           N  
ATOM    469  N   ILE A  87     -11.069  -3.566  15.349  1.00 13.55           N  
ATOM    470  CA  ILE A  87     -12.288  -2.898  15.771  1.00 13.43           C  
ATOM    471  C   ILE A  87     -13.149  -3.956  16.466  1.00 13.72           C  
ATOM    472  O   ILE A  87     -13.262  -5.091  15.988  1.00 13.97           O  
ATOM    473  CB  ILE A  87     -13.019  -2.276  14.562  1.00 13.01           C  
ATOM    474  CG1 ILE A  87     -12.037  -1.402  13.763  1.00 13.49           C  
ATOM    475  CG2 ILE A  87     -14.157  -1.428  15.037  1.00 12.88           C  
ATOM    476  CD1 ILE A  87     -12.582  -0.863  12.447  1.00 10.47           C  
ATOM    477  N   GLN A  88     -13.703  -3.595  17.620  1.00 14.30           N  
ATOM    478  CA  GLN A  88     -14.549  -4.498  18.401  1.00 15.19           C  
ATOM    479  C   GLN A  88     -16.034  -4.198  18.270  1.00 12.94           C  
ATOM    480  O   GLN A  88     -16.874  -5.081  18.439  1.00 13.52           O  
ATOM    481  CB  GLN A  88     -14.169  -4.432  19.871  1.00 17.31           C  
ATOM    482  CG  GLN A  88     -12.698  -4.653  20.111  1.00 24.27           C  
ATOM    483  CD  GLN A  88     -12.390  -4.722  21.594  1.00 29.10           C  
ATOM    484  OE1 GLN A  88     -12.676  -5.737  22.247  1.00 31.05           O  
ATOM    485  NE2 GLN A  88     -11.836  -3.628  22.148  1.00 30.83           N  
ATOM    486  N   SER A  89     -16.367  -2.952  17.994  1.00 11.59           N  
ATOM    487  CA  SER A  89     -17.768  -2.611  17.835  1.00 12.70           C  
ATOM    488  C   SER A  89     -17.913  -1.456  16.829  1.00 11.05           C  
ATOM    489  O   SER A  89     -16.933  -0.799  16.493  1.00 10.57           O  
ATOM    490  CB  SER A  89     -18.382  -2.243  19.205  1.00 13.58           C  
ATOM    491  OG  SER A  89     -18.014  -0.933  19.583  1.00 15.35           O  
ATOM    492  N   LEU A  90     -19.128  -1.262  16.323  1.00 10.38           N  
ATOM    493  CA  LEU A  90     -19.426  -0.198  15.372  1.00 10.60           C  
ATOM    494  C   LEU A  90     -20.400   0.809  15.962  1.00 10.63           C  
ATOM    495  O   LEU A  90     -21.341   0.436  16.667  1.00 12.49           O  
ATOM    496  CB  LEU A  90     -20.073  -0.759  14.108  1.00  8.43           C  
ATOM    497  CG  LEU A  90     -19.260  -1.594  13.131  1.00  8.32           C  
ATOM    498  CD1 LEU A  90     -20.075  -1.732  11.874  1.00  7.27           C  
ATOM    499  CD2 LEU A  90     -17.925  -0.948  12.812  1.00  6.93           C  
ATOM    500  N   PRO A  91     -20.200   2.096  15.674  1.00 10.63           N  
ATOM    501  CA  PRO A  91     -21.096   3.142  16.185  1.00 10.71           C  
ATOM    502  C   PRO A  91     -22.443   2.949  15.502  1.00 12.05           C  
ATOM    503  O   PRO A  91     -22.481   2.521  14.345  1.00 12.56           O  
ATOM    504  CB  PRO A  91     -20.461   4.435  15.675  1.00  9.95           C  
ATOM    505  CG  PRO A  91     -19.058   4.082  15.416  1.00  9.12           C  
ATOM    506  CD  PRO A  91     -19.099   2.676  14.895  1.00 10.41           C  
ATOM    507  N   ASP A  92     -23.540   3.274  16.173  1.00 11.90           N  
ATOM    508  CA  ASP A  92     -24.830   3.148  15.521  1.00 11.90           C  
ATOM    509  C   ASP A  92     -24.903   4.045  14.306  1.00 11.99           C  
ATOM    510  O   ASP A  92     -24.469   5.193  14.352  1.00 11.24           O  
ATOM    511  CB  ASP A  92     -25.970   3.562  16.439  1.00 15.69           C  
ATOM    512  CG  ASP A  92     -26.243   2.551  17.521  1.00 21.14           C  
ATOM    513  OD1 ASP A  92     -25.950   1.348  17.301  1.00 23.47           O  
ATOM    514  OD2 ASP A  92     -26.765   2.962  18.587  1.00 24.70           O  
ATOM    515  N   GLY A  93     -25.481   3.515  13.229  1.00 12.73           N  
ATOM    516  CA  GLY A  93     -25.685   4.269  12.003  1.00 12.08           C  
ATOM    517  C   GLY A  93     -24.446   4.798  11.322  1.00 11.08           C  
ATOM    518  O   GLY A  93     -24.527   5.764  10.562  1.00 11.05           O  
ATOM    519  N   VAL A  94     -23.315   4.147  11.572  1.00  9.92           N  
ATOM    520  CA  VAL A  94     -22.032   4.556  11.014  1.00  8.70           C  
ATOM    521  C   VAL A  94     -21.968   4.508   9.480  1.00  8.46           C  
ATOM    522  O   VAL A  94     -21.158   5.195   8.874  1.00  9.18           O  
ATOM    523  CB  VAL A  94     -20.897   3.696  11.630  1.00  8.41           C  
ATOM    524  CG1 VAL A  94     -21.033   2.240  11.176  1.00  8.26           C  
ATOM    525  CG2 VAL A  94     -19.532   4.283  11.278  1.00  8.63           C  
ATOM    526  N   PHE A  95     -22.837   3.734   8.846  1.00  7.61           N  
ATOM    527  CA  PHE A  95     -22.822   3.635   7.385  1.00  7.03           C  
ATOM    528  C   PHE A  95     -24.030   4.265   6.712  1.00  7.17           C  
ATOM    529  O   PHE A  95     -24.159   4.163   5.488  1.00  5.75           O  
ATOM    530  CB  PHE A  95     -22.795   2.160   6.954  1.00  7.74           C  
ATOM    531  CG  PHE A  95     -21.654   1.357   7.539  1.00  7.11           C  
ATOM    532  CD1 PHE A  95     -21.896   0.120   8.137  1.00  6.65           C  
ATOM    533  CD2 PHE A  95     -20.345   1.841   7.503  1.00  6.84           C  
ATOM    534  CE1 PHE A  95     -20.859  -0.620   8.693  1.00  7.17           C  
ATOM    535  CE2 PHE A  95     -19.292   1.112   8.061  1.00  6.67           C  
ATOM    536  CZ  PHE A  95     -19.550  -0.128   8.663  1.00  7.31           C  
ATOM    537  N   ASP A  96     -24.898   4.911   7.495  1.00  6.32           N  
ATOM    538  CA  ASP A  96     -26.142   5.469   6.974  1.00  8.04           C  
ATOM    539  C   ASP A  96     -26.079   6.518   5.878  1.00  7.35           C  
ATOM    540  O   ASP A  96     -26.979   6.588   5.046  1.00  7.73           O  
ATOM    541  CB  ASP A  96     -27.024   6.004   8.119  1.00  9.81           C  
ATOM    542  CG  ASP A  96     -27.543   4.897   9.026  1.00 13.39           C  
ATOM    543  OD1 ASP A  96     -27.451   3.707   8.632  1.00 14.75           O  
ATOM    544  OD2 ASP A  96     -28.059   5.211  10.127  1.00 16.22           O  
ATOM    545  N   LYS A  97     -25.038   7.334   5.876  1.00  7.03           N  
ATOM    546  CA  LYS A  97     -24.898   8.366   4.871  1.00  7.52           C  
ATOM    547  C   LYS A  97     -24.192   7.869   3.605  1.00  8.53           C  
ATOM    548  O   LYS A  97     -24.195   8.575   2.591  1.00  9.31           O  
ATOM    549  CB  LYS A  97     -24.133   9.556   5.442  1.00  8.26           C  
ATOM    550  CG  LYS A  97     -24.735  10.144   6.711  1.00 10.39           C  
ATOM    551  CD  LYS A  97     -26.186  10.627   6.540  1.00 11.05           C  
ATOM    552  CE  LYS A  97     -26.620  11.419   7.796  1.00 11.61           C  
ATOM    553  NZ  LYS A  97     -28.057  11.776   7.761  1.00 13.97           N  
ATOM    554  N   LEU A  98     -23.637   6.653   3.650  1.00  7.73           N  
ATOM    555  CA  LEU A  98     -22.902   6.066   2.520  1.00  8.28           C  
ATOM    556  C   LEU A  98     -23.783   5.262   1.557  1.00  8.98           C  
ATOM    557  O   LEU A  98     -23.466   4.131   1.185  1.00  9.27           O  
ATOM    558  CB  LEU A  98     -21.800   5.167   3.063  1.00  6.60           C  
ATOM    559  CG  LEU A  98     -20.983   5.796   4.189  1.00  6.88           C  
ATOM    560  CD1 LEU A  98     -19.876   4.832   4.682  1.00  7.10           C  
ATOM    561  CD2 LEU A  98     -20.386   7.094   3.658  1.00  4.22           C  
ATOM    562  N   THR A  99     -24.886   5.868   1.145  1.00  9.45           N  
ATOM    563  CA  THR A  99     -25.851   5.226   0.273  1.00  8.78           C  
ATOM    564  C   THR A  99     -25.339   4.721  -1.096  1.00 11.11           C  
ATOM    565  O   THR A  99     -26.034   3.953  -1.753  1.00 12.36           O  
ATOM    566  CB  THR A  99     -27.055   6.174   0.051  1.00  8.46           C  
ATOM    567  OG1 THR A  99     -26.598   7.405  -0.532  1.00  5.07           O  
ATOM    568  CG2 THR A  99     -27.749   6.482   1.397  1.00  4.93           C  
ATOM    569  N   LYS A 100     -24.146   5.119  -1.534  1.00 10.07           N  
ATOM    570  CA  LYS A 100     -23.668   4.649  -2.844  1.00  9.16           C  
ATOM    571  C   LYS A 100     -22.671   3.512  -2.714  1.00  7.17           C  
ATOM    572  O   LYS A 100     -22.135   3.003  -3.698  1.00  5.67           O  
ATOM    573  CB  LYS A 100     -23.058   5.803  -3.637  1.00  8.36           C  
ATOM    574  CG  LYS A 100     -24.121   6.834  -4.023  1.00 12.63           C  
ATOM    575  CD  LYS A 100     -23.542   8.015  -4.754  1.00 12.06           C  
ATOM    576  CE  LYS A 100     -24.617   9.075  -4.935  1.00 14.43           C  
ATOM    577  NZ  LYS A 100     -24.155  10.261  -5.749  1.00 14.35           N  
ATOM    578  N   LEU A 101     -22.455   3.102  -1.480  1.00  6.13           N  
ATOM    579  CA  LEU A 101     -21.537   2.021  -1.185  1.00  6.77           C  
ATOM    580  C   LEU A 101     -21.884   0.748  -1.977  1.00  7.56           C  
ATOM    581  O   LEU A 101     -23.024   0.253  -1.964  1.00  5.97           O  
ATOM    582  CB  LEU A 101     -21.576   1.771   0.311  1.00  5.69           C  
ATOM    583  CG  LEU A 101     -20.282   1.500   1.065  1.00  8.97           C  
ATOM    584  CD1 LEU A 101     -19.175   2.511   0.679  1.00  6.39           C  
ATOM    585  CD2 LEU A 101     -20.612   1.558   2.566  1.00  4.88           C  
ATOM    586  N   THR A 102     -20.890   0.239  -2.688  1.00  7.66           N  
ATOM    587  CA  THR A 102     -21.037  -0.973  -3.471  1.00  9.24           C  
ATOM    588  C   THR A 102     -20.179  -2.073  -2.848  1.00  8.79           C  
ATOM    589  O   THR A 102     -20.463  -3.275  -2.985  1.00  8.35           O  
ATOM    590  CB  THR A 102     -20.602  -0.712  -4.926  1.00  9.82           C  
ATOM    591  OG1 THR A 102     -21.740  -0.261  -5.671  1.00 13.52           O  
ATOM    592  CG2 THR A 102     -20.089  -1.930  -5.567  1.00 11.78           C  
ATOM    593  N   ILE A 103     -19.133  -1.655  -2.150  1.00  7.82           N  
ATOM    594  CA  ILE A 103     -18.227  -2.590  -1.503  1.00  7.62           C  
ATOM    595  C   ILE A 103     -17.936  -2.185  -0.051  1.00  7.88           C  
ATOM    596  O   ILE A 103     -17.449  -1.073   0.222  1.00  7.30           O  
ATOM    597  CB  ILE A 103     -16.894  -2.643  -2.271  1.00  7.88           C  
ATOM    598  CG1 ILE A 103     -17.137  -3.157  -3.689  1.00  8.51           C  
ATOM    599  CG2 ILE A 103     -15.883  -3.511  -1.513  1.00  8.06           C  
ATOM    600  CD1 ILE A 103     -15.890  -3.079  -4.615  1.00  5.03           C  
ATOM    601  N   LEU A 104     -18.246  -3.073   0.882  1.00  7.28           N  
ATOM    602  CA  LEU A 104     -17.975  -2.813   2.297  1.00  7.78           C  
ATOM    603  C   LEU A 104     -17.184  -3.987   2.920  1.00  7.61           C  
ATOM    604  O   LEU A 104     -17.726  -5.083   3.117  1.00  7.58           O  
ATOM    605  CB  LEU A 104     -19.292  -2.575   3.064  1.00  6.87           C  
ATOM    606  CG  LEU A 104     -19.147  -2.346   4.579  1.00  5.80           C  
ATOM    607  CD1 LEU A 104     -18.140  -1.245   4.867  1.00  5.71           C  
ATOM    608  CD2 LEU A 104     -20.503  -1.997   5.185  1.00  5.32           C  
ATOM    609  N   TYR A 105     -15.905  -3.750   3.217  1.00  6.96           N  
ATOM    610  CA  TYR A 105     -15.033  -4.775   3.793  1.00  6.96           C  
ATOM    611  C   TYR A 105     -14.768  -4.507   5.264  1.00  8.23           C  
ATOM    612  O   TYR A 105     -14.190  -3.470   5.610  1.00  9.42           O  
ATOM    613  CB  TYR A 105     -13.683  -4.814   3.037  1.00  6.18           C  
ATOM    614  CG  TYR A 105     -13.760  -5.406   1.632  1.00  6.11           C  
ATOM    615  CD1 TYR A 105     -12.730  -5.216   0.693  1.00  7.55           C  
ATOM    616  CD2 TYR A 105     -14.863  -6.149   1.240  1.00  6.56           C  
ATOM    617  CE1 TYR A 105     -12.819  -5.761  -0.608  1.00  6.90           C  
ATOM    618  CE2 TYR A 105     -14.963  -6.688  -0.046  1.00  8.13           C  
ATOM    619  CZ  TYR A 105     -13.952  -6.494  -0.968  1.00  6.74           C  
ATOM    620  OH  TYR A 105     -14.137  -6.999  -2.249  1.00  7.91           O  
ATOM    621  N   LEU A 106     -15.157  -5.444   6.130  1.00  7.52           N  
ATOM    622  CA  LEU A 106     -14.951  -5.290   7.573  1.00  6.45           C  
ATOM    623  C   LEU A 106     -14.300  -6.533   8.136  1.00  7.24           C  
ATOM    624  O   LEU A 106     -14.355  -6.766   9.346  1.00  7.46           O  
ATOM    625  CB  LEU A 106     -16.292  -5.096   8.291  1.00  4.99           C  
ATOM    626  CG  LEU A 106     -17.155  -3.929   7.854  1.00  5.74           C  
ATOM    627  CD1 LEU A 106     -18.564  -4.075   8.423  1.00  5.27           C  
ATOM    628  CD2 LEU A 106     -16.502  -2.640   8.344  1.00  7.16           C  
ATOM    629  N   HIS A 107     -13.685  -7.338   7.272  1.00  8.32           N  
ATOM    630  CA  HIS A 107     -13.085  -8.586   7.721  1.00  8.30           C  
ATOM    631  C   HIS A 107     -11.730  -8.447   8.410  1.00  9.35           C  
ATOM    632  O   HIS A 107     -11.022  -7.447   8.268  1.00  7.74           O  
ATOM    633  CB  HIS A 107     -12.984  -9.577   6.554  1.00  8.75           C  
ATOM    634  CG  HIS A 107     -12.137  -9.098   5.409  1.00 10.34           C  
ATOM    635  ND1 HIS A 107     -12.460  -7.990   4.649  1.00 10.00           N  
ATOM    636  CD2 HIS A 107     -11.009  -9.612   4.857  1.00 10.02           C  
ATOM    637  CE1 HIS A 107     -11.576  -7.849   3.675  1.00  9.11           C  
ATOM    638  NE2 HIS A 107     -10.685  -8.819   3.779  1.00 10.46           N  
ATOM    639  N   GLU A 108     -11.395  -9.468   9.184  1.00 10.32           N  
ATOM    640  CA  GLU A 108     -10.131  -9.510   9.909  1.00 12.19           C  
ATOM    641  C   GLU A 108     -10.043  -8.391  10.938  1.00 10.25           C  
ATOM    642  O   GLU A 108      -9.102  -7.597  10.954  1.00  9.12           O  
ATOM    643  CB  GLU A 108      -8.940  -9.434   8.931  1.00 14.77           C  
ATOM    644  CG  GLU A 108      -8.920 -10.563   7.900  1.00 19.93           C  
ATOM    645  CD  GLU A 108      -7.639 -11.372   7.940  1.00 22.56           C  
ATOM    646  OE1 GLU A 108      -6.558 -10.732   7.997  1.00 25.94           O  
ATOM    647  OE2 GLU A 108      -7.712 -12.629   7.893  1.00 21.70           O  
ATOM    648  N   ASN A 109     -11.058  -8.328  11.784  1.00  9.77           N  
ATOM    649  CA  ASN A 109     -11.090  -7.351  12.849  1.00  9.79           C  
ATOM    650  C   ASN A 109     -11.458  -8.141  14.085  1.00 10.82           C  
ATOM    651  O   ASN A 109     -11.206  -9.356  14.121  1.00 11.93           O  
ATOM    652  CB  ASN A 109     -12.107  -6.253  12.532  1.00  8.45           C  
ATOM    653  CG  ASN A 109     -11.468  -5.084  11.816  1.00  6.41           C  
ATOM    654  OD1 ASN A 109     -10.696  -4.330  12.410  1.00  6.95           O  
ATOM    655  ND2 ASN A 109     -11.765  -4.933  10.539  1.00  4.98           N  
ATOM    656  N   LYS A 110     -12.056  -7.479  15.075  1.00 11.59           N  
ATOM    657  CA  LYS A 110     -12.446  -8.135  16.330  1.00 11.08           C  
ATOM    658  C   LYS A 110     -13.916  -7.845  16.706  1.00 11.12           C  
ATOM    659  O   LYS A 110     -14.269  -7.777  17.886  1.00  9.41           O  
ATOM    660  CB  LYS A 110     -11.533  -7.643  17.458  1.00 11.47           C  
ATOM    661  CG  LYS A 110     -10.051  -7.878  17.226  1.00 12.02           C  
ATOM    662  CD  LYS A 110      -9.730  -9.364  17.182  1.00 15.58           C  
ATOM    663  CE  LYS A 110      -8.214  -9.596  17.241  1.00 18.27           C  
ATOM    664  NZ  LYS A 110      -7.657  -9.008  18.519  1.00 19.14           N  
ATOM    665  N   LEU A 111     -14.769  -7.669  15.705  1.00 10.23           N  
ATOM    666  CA  LEU A 111     -16.160  -7.365  15.965  1.00 11.60           C  
ATOM    667  C   LEU A 111     -16.877  -8.410  16.829  1.00 13.23           C  
ATOM    668  O   LEU A 111     -16.889  -9.610  16.512  1.00 12.22           O  
ATOM    669  CB  LEU A 111     -16.903  -7.191  14.640  1.00 11.36           C  
ATOM    670  CG  LEU A 111     -16.401  -6.031  13.775  1.00 12.62           C  
ATOM    671  CD1 LEU A 111     -17.172  -6.022  12.435  1.00 10.53           C  
ATOM    672  CD2 LEU A 111     -16.549  -4.693  14.554  1.00 11.19           C  
ATOM    673  N   GLN A 112     -17.485  -7.949  17.916  1.00 13.76           N  
ATOM    674  CA  GLN A 112     -18.207  -8.849  18.805  1.00 16.52           C  
ATOM    675  C   GLN A 112     -19.708  -8.729  18.615  1.00 16.11           C  
ATOM    676  O   GLN A 112     -20.465  -9.472  19.199  1.00 17.53           O  
ATOM    677  CB  GLN A 112     -17.848  -8.567  20.264  1.00 19.52           C  
ATOM    678  CG  GLN A 112     -16.359  -8.660  20.534  1.00 24.08           C  
ATOM    679  CD  GLN A 112     -16.001  -8.479  22.000  1.00 28.17           C  
ATOM    680  OE1 GLN A 112     -14.849  -8.669  22.389  1.00 30.76           O  
ATOM    681  NE2 GLN A 112     -16.982  -8.104  22.819  1.00 30.95           N  
ATOM    682  N   SER A 113     -20.144  -7.786  17.799  1.00 15.15           N  
ATOM    683  CA  SER A 113     -21.567  -7.638  17.543  1.00 14.67           C  
ATOM    684  C   SER A 113     -21.821  -6.563  16.492  1.00 12.63           C  
ATOM    685  O   SER A 113     -20.955  -5.751  16.196  1.00 13.37           O  
ATOM    686  CB  SER A 113     -22.325  -7.302  18.843  1.00 13.85           C  
ATOM    687  OG  SER A 113     -22.232  -5.922  19.151  1.00 17.43           O  
ATOM    688  N   LEU A 114     -23.015  -6.563  15.925  1.00 11.89           N  
ATOM    689  CA  LEU A 114     -23.374  -5.573  14.926  1.00 11.15           C  
ATOM    690  C   LEU A 114     -24.598  -4.773  15.393  1.00 10.60           C  
ATOM    691  O   LEU A 114     -25.548  -5.334  15.938  1.00 12.15           O  
ATOM    692  CB  LEU A 114     -23.673  -6.276  13.591  1.00 10.21           C  
ATOM    693  CG  LEU A 114     -22.567  -7.125  12.953  1.00  9.63           C  
ATOM    694  CD1 LEU A 114     -23.036  -7.668  11.601  1.00 10.00           C  
ATOM    695  CD2 LEU A 114     -21.331  -6.289  12.762  1.00  7.84           C  
ATOM    696  N   PRO A 115     -24.587  -3.449  15.194  1.00 10.41           N  
ATOM    697  CA  PRO A 115     -25.732  -2.623  15.615  1.00  9.46           C  
ATOM    698  C   PRO A 115     -26.968  -2.957  14.780  1.00  9.15           C  
ATOM    699  O   PRO A 115     -26.856  -3.298  13.600  1.00  7.22           O  
ATOM    700  CB  PRO A 115     -25.257  -1.182  15.349  1.00  9.29           C  
ATOM    701  CG  PRO A 115     -23.753  -1.282  15.304  1.00  7.91           C  
ATOM    702  CD  PRO A 115     -23.512  -2.616  14.623  1.00  9.32           C  
ATOM    703  N   ASN A 116     -28.141  -2.875  15.405  1.00 10.54           N  
ATOM    704  CA  ASN A 116     -29.415  -3.138  14.719  1.00 10.67           C  
ATOM    705  C   ASN A 116     -29.471  -2.330  13.441  1.00 10.28           C  
ATOM    706  O   ASN A 116     -29.197  -1.135  13.455  1.00 10.61           O  
ATOM    707  CB  ASN A 116     -30.593  -2.684  15.575  1.00 13.67           C  
ATOM    708  CG  ASN A 116     -31.175  -3.787  16.414  1.00 15.70           C  
ATOM    709  OD1 ASN A 116     -30.461  -4.509  17.097  1.00 17.69           O  
ATOM    710  ND2 ASN A 116     -32.496  -3.908  16.388  1.00 19.17           N  
ATOM    711  N   GLY A 117     -29.841  -2.977  12.343  1.00 10.57           N  
ATOM    712  CA  GLY A 117     -29.933  -2.287  11.069  1.00 10.43           C  
ATOM    713  C   GLY A 117     -28.759  -1.451  10.581  1.00  9.16           C  
ATOM    714  O   GLY A 117     -28.977  -0.514   9.826  1.00 11.36           O  
ATOM    715  N   VAL A 118     -27.529  -1.767  10.957  1.00  7.96           N  
ATOM    716  CA  VAL A 118     -26.409  -0.954  10.474  1.00  8.19           C  
ATOM    717  C   VAL A 118     -26.211  -0.926   8.988  1.00  6.80           C  
ATOM    718  O   VAL A 118     -25.527  -0.042   8.490  1.00  6.45           O  
ATOM    719  CB  VAL A 118     -25.011  -1.376  11.017  1.00  9.11           C  
ATOM    720  CG1 VAL A 118     -24.717  -0.648  12.268  1.00 11.47           C  
ATOM    721  CG2 VAL A 118     -24.920  -2.881  11.164  1.00  7.25           C  
ATOM    722  N   PHE A 119     -26.765  -1.901   8.285  1.00  7.10           N  
ATOM    723  CA  PHE A 119     -26.614  -1.966   6.829  1.00  7.52           C  
ATOM    724  C   PHE A 119     -27.888  -1.555   6.081  1.00  8.87           C  
ATOM    725  O   PHE A 119     -27.936  -1.635   4.849  1.00  8.66           O  
ATOM    726  CB  PHE A 119     -26.250  -3.400   6.422  1.00  5.63           C  
ATOM    727  CG  PHE A 119     -25.029  -3.950   7.135  1.00  4.73           C  
ATOM    728  CD1 PHE A 119     -25.065  -5.209   7.746  1.00  2.00           C  
ATOM    729  CD2 PHE A 119     -23.816  -3.245   7.133  1.00  3.76           C  
ATOM    730  CE1 PHE A 119     -23.924  -5.765   8.330  1.00  1.15           C  
ATOM    731  CE2 PHE A 119     -22.663  -3.806   7.725  1.00  1.15           C  
ATOM    732  CZ  PHE A 119     -22.728  -5.067   8.317  1.00  1.36           C  
ATOM    733  N   ASP A 120     -28.912  -1.114   6.810  1.00  9.20           N  
ATOM    734  CA  ASP A 120     -30.188  -0.763   6.179  1.00 10.45           C  
ATOM    735  C   ASP A 120     -30.209   0.257   5.042  1.00 10.94           C  
ATOM    736  O   ASP A 120     -30.988   0.099   4.106  1.00 12.44           O  
ATOM    737  CB  ASP A 120     -31.222  -0.347   7.252  1.00 10.77           C  
ATOM    738  CG  ASP A 120     -31.766  -1.530   8.024  1.00 11.53           C  
ATOM    739  OD1 ASP A 120     -31.314  -2.667   7.755  1.00 13.31           O  
ATOM    740  OD2 ASP A 120     -32.639  -1.336   8.893  1.00 12.71           O  
ATOM    741  N   LYS A 121     -29.372   1.283   5.077  1.00 10.84           N  
ATOM    742  CA  LYS A 121     -29.433   2.265   3.999  1.00 12.48           C  
ATOM    743  C   LYS A 121     -28.602   1.924   2.765  1.00 12.22           C  
ATOM    744  O   LYS A 121     -28.558   2.712   1.813  1.00 10.66           O  
ATOM    745  CB  LYS A 121     -29.000   3.646   4.509  1.00 13.69           C  
ATOM    746  CG  LYS A 121     -29.713   4.110   5.761  1.00 14.24           C  
ATOM    747  CD  LYS A 121     -31.177   4.277   5.522  1.00 15.25           C  
ATOM    748  CE  LYS A 121     -31.842   4.735   6.797  1.00 18.49           C  
ATOM    749  NZ  LYS A 121     -33.275   5.111   6.538  1.00 24.44           N  
ATOM    750  N   LEU A 122     -27.969   0.750   2.768  1.00 11.85           N  
ATOM    751  CA  LEU A 122     -27.073   0.354   1.669  1.00 10.40           C  
ATOM    752  C   LEU A 122     -27.702  -0.452   0.539  1.00 10.47           C  
ATOM    753  O   LEU A 122     -27.200  -1.503   0.154  1.00  9.44           O  
ATOM    754  CB  LEU A 122     -25.880  -0.406   2.266  1.00 10.43           C  
ATOM    755  CG  LEU A 122     -25.262   0.315   3.480  1.00 11.50           C  
ATOM    756  CD1 LEU A 122     -24.079  -0.496   4.008  1.00 11.65           C  
ATOM    757  CD2 LEU A 122     -24.814   1.731   3.081  1.00  9.94           C  
ATOM    758  N   THR A 123     -28.786   0.067  -0.019  1.00 10.30           N  
ATOM    759  CA  THR A 123     -29.481  -0.618  -1.078  1.00 10.58           C  
ATOM    760  C   THR A 123     -28.673  -0.972  -2.311  1.00  9.93           C  
ATOM    761  O   THR A 123     -29.158  -1.741  -3.119  1.00 11.36           O  
ATOM    762  CB  THR A 123     -30.723   0.173  -1.539  1.00 11.78           C  
ATOM    763  OG1 THR A 123     -30.333   1.513  -1.851  1.00 11.38           O  
ATOM    764  CG2 THR A 123     -31.793   0.191  -0.456  1.00 12.09           C  
ATOM    765  N   GLN A 124     -27.469  -0.438  -2.479  1.00 10.87           N  
ATOM    766  CA  GLN A 124     -26.655  -0.775  -3.672  1.00 11.61           C  
ATOM    767  C   GLN A 124     -25.478  -1.682  -3.366  1.00 10.40           C  
ATOM    768  O   GLN A 124     -24.750  -2.080  -4.259  1.00 11.71           O  
ATOM    769  CB  GLN A 124     -26.086   0.477  -4.335  1.00 13.66           C  
ATOM    770  CG  GLN A 124     -27.073   1.343  -5.094  1.00 16.99           C  
ATOM    771  CD  GLN A 124     -26.362   2.550  -5.722  1.00 22.09           C  
ATOM    772  OE1 GLN A 124     -25.418   2.394  -6.539  1.00 22.95           O  
ATOM    773  NE2 GLN A 124     -26.795   3.762  -5.339  1.00 23.57           N  
ATOM    774  N   LEU A 125     -25.277  -2.000  -2.095  1.00 10.83           N  
ATOM    775  CA  LEU A 125     -24.162  -2.847  -1.687  1.00  8.59           C  
ATOM    776  C   LEU A 125     -24.171  -4.189  -2.425  1.00  8.27           C  
ATOM    777  O   LEU A 125     -25.185  -4.900  -2.422  1.00  8.58           O  
ATOM    778  CB  LEU A 125     -24.247  -3.100  -0.189  1.00  8.71           C  
ATOM    779  CG  LEU A 125     -22.970  -3.694   0.417  1.00  8.99           C  
ATOM    780  CD1 LEU A 125     -21.876  -2.639   0.300  1.00  8.88           C  
ATOM    781  CD2 LEU A 125     -23.181  -4.073   1.885  1.00  5.59           C  
ATOM    782  N   LYS A 126     -23.041  -4.520  -3.047  1.00  7.22           N  
ATOM    783  CA  LYS A 126     -22.857  -5.769  -3.773  1.00  6.41           C  
ATOM    784  C   LYS A 126     -22.010  -6.744  -2.975  1.00  6.54           C  
ATOM    785  O   LYS A 126     -22.224  -7.961  -3.054  1.00  6.23           O  
ATOM    786  CB  LYS A 126     -22.167  -5.534  -5.111  1.00  6.23           C  
ATOM    787  CG  LYS A 126     -23.012  -4.810  -6.194  1.00 10.66           C  
ATOM    788  CD  LYS A 126     -22.185  -4.710  -7.499  1.00 11.41           C  
ATOM    789  CE  LYS A 126     -22.647  -3.576  -8.388  1.00 15.03           C  
ATOM    790  NZ  LYS A 126     -23.960  -3.898  -9.013  1.00 19.16           N  
ATOM    791  N   GLU A 127     -21.018  -6.206  -2.257  1.00  6.77           N  
ATOM    792  CA  GLU A 127     -20.106  -7.007  -1.440  1.00  8.85           C  
ATOM    793  C   GLU A 127     -19.971  -6.527   0.008  1.00  7.72           C  
ATOM    794  O   GLU A 127     -19.706  -5.363   0.259  1.00  6.66           O  
ATOM    795  CB  GLU A 127     -18.702  -7.044  -2.057  1.00  9.97           C  
ATOM    796  CG  GLU A 127     -18.620  -7.655  -3.480  1.00 13.55           C  
ATOM    797  CD  GLU A 127     -17.217  -7.532  -4.088  1.00 15.55           C  
ATOM    798  OE1 GLU A 127     -16.210  -7.798  -3.384  1.00 14.76           O  
ATOM    799  OE2 GLU A 127     -17.125  -7.174  -5.280  1.00 18.05           O  
ATOM    800  N   LEU A 128     -20.115  -7.467   0.938  1.00  7.25           N  
ATOM    801  CA  LEU A 128     -19.997  -7.217   2.354  1.00  6.32           C  
ATOM    802  C   LEU A 128     -19.155  -8.337   2.978  1.00  5.83           C  
ATOM    803  O   LEU A 128     -19.593  -9.480   3.038  1.00  6.58           O  
ATOM    804  CB  LEU A 128     -21.391  -7.209   2.984  1.00  6.47           C  
ATOM    805  CG  LEU A 128     -21.419  -7.208   4.512  1.00  6.19           C  
ATOM    806  CD1 LEU A 128     -20.750  -5.947   5.043  1.00  6.54           C  
ATOM    807  CD2 LEU A 128     -22.875  -7.285   4.982  1.00  4.92           C  
ATOM    808  N   ALA A 129     -17.948  -8.026   3.435  1.00  4.18           N  
ATOM    809  CA  ALA A 129     -17.106  -9.047   4.049  1.00  5.73           C  
ATOM    810  C   ALA A 129     -17.062  -8.880   5.571  1.00  6.92           C  
ATOM    811  O   ALA A 129     -16.660  -7.808   6.089  1.00  5.16           O  
ATOM    812  CB  ALA A 129     -15.674  -8.997   3.465  1.00  4.56           C  
ATOM    813  N   LEU A 130     -17.471  -9.938   6.279  1.00  7.86           N  
ATOM    814  CA  LEU A 130     -17.494  -9.927   7.752  1.00  9.26           C  
ATOM    815  C   LEU A 130     -16.767 -11.110   8.359  1.00 10.18           C  
ATOM    816  O   LEU A 130     -16.923 -11.394   9.574  1.00 10.92           O  
ATOM    817  CB  LEU A 130     -18.940  -9.947   8.282  1.00  9.20           C  
ATOM    818  CG  LEU A 130     -19.795  -8.680   8.164  1.00  9.22           C  
ATOM    819  CD1 LEU A 130     -21.262  -9.011   8.427  1.00  7.66           C  
ATOM    820  CD2 LEU A 130     -19.302  -7.650   9.139  1.00  6.54           C  
ATOM    821  N   ASP A 131     -15.983 -11.805   7.539  1.00  9.06           N  
ATOM    822  CA  ASP A 131     -15.273 -12.981   8.023  1.00  9.49           C  
ATOM    823  C   ASP A 131     -14.088 -12.643   8.930  1.00  9.16           C  
ATOM    824  O   ASP A 131     -13.603 -11.506   8.950  1.00  9.39           O  
ATOM    825  CB  ASP A 131     -14.775 -13.811   6.845  1.00  7.82           C  
ATOM    826  CG  ASP A 131     -13.732 -13.088   6.053  1.00  7.93           C  
ATOM    827  OD1 ASP A 131     -14.091 -12.346   5.097  1.00  8.09           O  
ATOM    828  OD2 ASP A 131     -12.552 -13.250   6.404  1.00  6.77           O  
ATOM    829  N   THR A 132     -13.631 -13.650   9.667  1.00  8.57           N  
ATOM    830  CA  THR A 132     -12.488 -13.518  10.569  1.00  7.63           C  
ATOM    831  C   THR A 132     -12.679 -12.376  11.585  1.00  8.73           C  
ATOM    832  O   THR A 132     -11.942 -11.375  11.592  1.00 10.08           O  
ATOM    833  CB  THR A 132     -11.170 -13.304   9.759  1.00  7.47           C  
ATOM    834  OG1 THR A 132     -11.165 -14.172   8.619  1.00  6.13           O  
ATOM    835  CG2 THR A 132      -9.941 -13.632  10.609  1.00  5.16           C  
ATOM    836  N   ASN A 133     -13.683 -12.534  12.435  1.00  7.54           N  
ATOM    837  CA  ASN A 133     -13.981 -11.559  13.472  1.00  7.01           C  
ATOM    838  C   ASN A 133     -14.333 -12.382  14.693  1.00  6.82           C  
ATOM    839  O   ASN A 133     -13.951 -13.559  14.771  1.00  7.03           O  
ATOM    840  CB  ASN A 133     -15.166 -10.696  13.046  1.00  7.04           C  
ATOM    841  CG  ASN A 133     -14.731  -9.440  12.334  1.00  8.63           C  
ATOM    842  OD1 ASN A 133     -14.073  -8.579  12.925  1.00  7.75           O  
ATOM    843  ND2 ASN A 133     -15.084  -9.325  11.052  1.00  8.90           N  
ATOM    844  N   GLN A 134     -15.067 -11.807  15.638  1.00  7.98           N  
ATOM    845  CA  GLN A 134     -15.457 -12.581  16.827  1.00 10.09           C  
ATOM    846  C   GLN A 134     -16.968 -12.537  17.009  1.00 10.11           C  
ATOM    847  O   GLN A 134     -17.479 -12.386  18.124  1.00 11.76           O  
ATOM    848  CB  GLN A 134     -14.736 -12.051  18.075  1.00 11.29           C  
ATOM    849  CG  GLN A 134     -13.207 -12.096  17.962  1.00 14.56           C  
ATOM    850  CD  GLN A 134     -12.478 -11.497  19.182  1.00 20.01           C  
ATOM    851  OE1 GLN A 134     -11.236 -11.562  19.277  1.00 23.02           O  
ATOM    852  NE2 GLN A 134     -13.238 -10.909  20.113  1.00 19.36           N  
ATOM    853  N   LEU A 135     -17.689 -12.689  15.902  1.00  9.12           N  
ATOM    854  CA  LEU A 135     -19.143 -12.634  15.945  1.00  8.54           C  
ATOM    855  C   LEU A 135     -19.785 -13.941  16.361  1.00  8.93           C  
ATOM    856  O   LEU A 135     -19.480 -15.001  15.813  1.00  7.71           O  
ATOM    857  CB  LEU A 135     -19.695 -12.220  14.586  1.00  6.83           C  
ATOM    858  CG  LEU A 135     -19.387 -10.801  14.114  1.00  7.30           C  
ATOM    859  CD1 LEU A 135     -19.761 -10.705  12.627  1.00  8.95           C  
ATOM    860  CD2 LEU A 135     -20.147  -9.757  14.939  1.00  5.88           C  
ATOM    861  N   LYS A 136     -20.681 -13.852  17.339  1.00  8.56           N  
ATOM    862  CA  LYS A 136     -21.409 -15.022  17.817  1.00  9.28           C  
ATOM    863  C   LYS A 136     -22.795 -15.039  17.183  1.00  7.84           C  
ATOM    864  O   LYS A 136     -23.378 -16.102  16.955  1.00  8.50           O  
ATOM    865  CB  LYS A 136     -21.539 -14.989  19.345  1.00 10.29           C  
ATOM    866  CG  LYS A 136     -20.230 -15.331  20.091  1.00 11.13           C  
ATOM    867  CD  LYS A 136     -20.395 -15.146  21.607  1.00 13.18           C  
ATOM    868  CE  LYS A 136     -19.230 -15.758  22.382  1.00 14.62           C  
ATOM    869  NZ  LYS A 136     -17.885 -15.473  21.752  1.00 15.86           N  
ATOM    870  N   SER A 137     -23.307 -13.860  16.874  1.00  7.64           N  
ATOM    871  CA  SER A 137     -24.640 -13.738  16.294  1.00  9.36           C  
ATOM    872  C   SER A 137     -24.778 -12.393  15.583  1.00 10.01           C  
ATOM    873  O   SER A 137     -23.892 -11.542  15.664  1.00 12.72           O  
ATOM    874  CB  SER A 137     -25.664 -13.762  17.406  1.00  9.47           C  
ATOM    875  OG  SER A 137     -25.568 -12.527  18.105  1.00 12.81           O  
ATOM    876  N   VAL A 138     -25.896 -12.199  14.900  1.00  9.40           N  
ATOM    877  CA  VAL A 138     -26.173 -10.937  14.223  1.00  8.95           C  
ATOM    878  C   VAL A 138     -27.615 -10.596  14.553  1.00  9.48           C  
ATOM    879  O   VAL A 138     -28.392 -11.471  14.918  1.00 10.50           O  
ATOM    880  CB  VAL A 138     -26.044 -11.029  12.671  1.00  8.34           C  
ATOM    881  CG1 VAL A 138     -24.579 -11.152  12.256  1.00  8.06           C  
ATOM    882  CG2 VAL A 138     -26.885 -12.170  12.139  1.00  5.88           C  
ATOM    883  N   PRO A 139     -27.982  -9.308  14.489  1.00 10.20           N  
ATOM    884  CA  PRO A 139     -29.383  -8.946  14.789  1.00 10.54           C  
ATOM    885  C   PRO A 139     -30.338  -9.563  13.740  1.00 10.67           C  
ATOM    886  O   PRO A 139     -29.961  -9.748  12.583  1.00  9.53           O  
ATOM    887  CB  PRO A 139     -29.358  -7.414  14.713  1.00 10.07           C  
ATOM    888  CG  PRO A 139     -27.959  -7.084  15.226  1.00  8.13           C  
ATOM    889  CD  PRO A 139     -27.099  -8.121  14.517  1.00  9.06           C  
ATOM    890  N   ASP A 140     -31.563  -9.881  14.137  1.00 11.24           N  
ATOM    891  CA  ASP A 140     -32.531 -10.457  13.211  1.00 12.32           C  
ATOM    892  C   ASP A 140     -32.769  -9.476  12.050  1.00 12.80           C  
ATOM    893  O   ASP A 140     -32.814  -8.259  12.247  1.00 13.46           O  
ATOM    894  CB  ASP A 140     -33.873 -10.743  13.926  1.00 13.65           C  
ATOM    895  CG  ASP A 140     -33.786 -11.887  14.974  1.00 17.63           C  
ATOM    896  OD1 ASP A 140     -32.842 -12.719  14.932  1.00 18.47           O  
ATOM    897  OD2 ASP A 140     -34.691 -11.963  15.849  1.00 17.13           O  
ATOM    898  N   GLY A 141     -32.917 -10.010  10.840  1.00 13.70           N  
ATOM    899  CA  GLY A 141     -33.164  -9.181   9.666  1.00 12.50           C  
ATOM    900  C   GLY A 141     -32.062  -8.210   9.272  1.00 11.54           C  
ATOM    901  O   GLY A 141     -32.304  -7.242   8.558  1.00 11.61           O  
ATOM    902  N   ILE A 142     -30.839  -8.470   9.708  1.00 11.07           N  
ATOM    903  CA  ILE A 142     -29.718  -7.579   9.415  1.00 10.52           C  
ATOM    904  C   ILE A 142     -29.344  -7.436   7.930  1.00 10.86           C  
ATOM    905  O   ILE A 142     -28.776  -6.430   7.530  1.00  9.93           O  
ATOM    906  CB  ILE A 142     -28.480  -8.039  10.175  1.00 10.65           C  
ATOM    907  CG1 ILE A 142     -27.361  -7.007  10.066  1.00  9.98           C  
ATOM    908  CG2 ILE A 142     -28.026  -9.395   9.625  1.00 10.29           C  
ATOM    909  CD1 ILE A 142     -27.447  -5.935  11.067  1.00 13.28           C  
ATOM    910  N   PHE A 143     -29.660  -8.433   7.115  1.00 11.19           N  
ATOM    911  CA  PHE A 143     -29.316  -8.369   5.702  1.00 11.10           C  
ATOM    912  C   PHE A 143     -30.526  -8.163   4.786  1.00 12.15           C  
ATOM    913  O   PHE A 143     -30.364  -8.041   3.572  1.00 12.08           O  
ATOM    914  CB  PHE A 143     -28.603  -9.657   5.277  1.00 11.07           C  
ATOM    915  CG  PHE A 143     -27.400 -10.002   6.115  1.00 11.27           C  
ATOM    916  CD1 PHE A 143     -27.241 -11.291   6.623  1.00 10.71           C  
ATOM    917  CD2 PHE A 143     -26.441  -9.041   6.414  1.00 10.99           C  
ATOM    918  CE1 PHE A 143     -26.148 -11.621   7.423  1.00 10.50           C  
ATOM    919  CE2 PHE A 143     -25.338  -9.355   7.217  1.00 11.89           C  
ATOM    920  CZ  PHE A 143     -25.192 -10.655   7.725  1.00 10.97           C  
ATOM    921  N   ASP A 144     -31.728  -8.126   5.355  1.00 11.83           N  
ATOM    922  CA  ASP A 144     -32.953  -7.975   4.558  1.00 13.36           C  
ATOM    923  C   ASP A 144     -33.033  -6.830   3.544  1.00 13.10           C  
ATOM    924  O   ASP A 144     -33.574  -7.019   2.466  1.00 12.76           O  
ATOM    925  CB  ASP A 144     -34.168  -7.877   5.484  1.00 14.65           C  
ATOM    926  CG  ASP A 144     -34.440  -9.173   6.237  1.00 16.17           C  
ATOM    927  OD1 ASP A 144     -33.741 -10.195   5.999  1.00 15.72           O  
ATOM    928  OD2 ASP A 144     -35.369  -9.158   7.067  1.00 17.21           O  
ATOM    929  N   ARG A 145     -32.515  -5.651   3.891  1.00 13.44           N  
ATOM    930  CA  ARG A 145     -32.550  -4.493   2.997  1.00 13.91           C  
ATOM    931  C   ARG A 145     -31.485  -4.511   1.901  1.00 13.14           C  
ATOM    932  O   ARG A 145     -31.511  -3.656   1.014  1.00 12.87           O  
ATOM    933  CB  ARG A 145     -32.370  -3.188   3.778  1.00 18.02           C  
ATOM    934  CG  ARG A 145     -33.403  -2.864   4.842  1.00 23.45           C  
ATOM    935  CD  ARG A 145     -34.702  -2.370   4.248  1.00 29.83           C  
ATOM    936  NE  ARG A 145     -35.529  -3.471   3.748  1.00 35.68           N  
ATOM    937  CZ  ARG A 145     -35.800  -3.697   2.459  1.00 38.68           C  
ATOM    938  NH1 ARG A 145     -35.309  -2.894   1.511  1.00 40.22           N  
ATOM    939  NH2 ARG A 145     -36.561  -4.737   2.114  1.00 39.30           N  
ATOM    940  N   LEU A 146     -30.550  -5.457   1.966  1.00 11.83           N  
ATOM    941  CA  LEU A 146     -29.476  -5.535   0.989  1.00 12.19           C  
ATOM    942  C   LEU A 146     -29.926  -6.157  -0.326  1.00 12.41           C  
ATOM    943  O   LEU A 146     -29.502  -7.253  -0.694  1.00 11.67           O  
ATOM    944  CB  LEU A 146     -28.288  -6.297   1.590  1.00 12.14           C  
ATOM    945  CG  LEU A 146     -27.687  -5.571   2.813  1.00 12.31           C  
ATOM    946  CD1 LEU A 146     -26.438  -6.304   3.311  1.00 12.90           C  
ATOM    947  CD2 LEU A 146     -27.338  -4.140   2.444  1.00  9.89           C  
ATOM    948  N   THR A 147     -30.762  -5.411  -1.049  1.00 12.92           N  
ATOM    949  CA  THR A 147     -31.334  -5.873  -2.302  1.00 13.69           C  
ATOM    950  C   THR A 147     -30.376  -6.003  -3.482  1.00 13.96           C  
ATOM    951  O   THR A 147     -30.721  -6.637  -4.466  1.00 14.42           O  
ATOM    952  CB  THR A 147     -32.537  -4.990  -2.714  1.00 15.51           C  
ATOM    953  OG1 THR A 147     -32.116  -3.629  -2.830  1.00 16.71           O  
ATOM    954  CG2 THR A 147     -33.662  -5.073  -1.653  1.00 16.92           C  
ATOM    955  N   SER A 148     -29.175  -5.432  -3.392  1.00 13.23           N  
ATOM    956  CA  SER A 148     -28.225  -5.545  -4.491  1.00 12.48           C  
ATOM    957  C   SER A 148     -27.084  -6.471  -4.144  1.00 12.28           C  
ATOM    958  O   SER A 148     -26.133  -6.601  -4.907  1.00 13.95           O  
ATOM    959  CB  SER A 148     -27.654  -4.175  -4.869  1.00 12.84           C  
ATOM    960  OG  SER A 148     -28.596  -3.424  -5.629  1.00 16.78           O  
ATOM    961  N   LEU A 149     -27.173  -7.129  -2.998  1.00 11.00           N  
ATOM    962  CA  LEU A 149     -26.091  -8.007  -2.567  1.00 10.75           C  
ATOM    963  C   LEU A 149     -25.791  -9.177  -3.503  1.00  9.99           C  
ATOM    964  O   LEU A 149     -26.700  -9.842  -3.970  1.00 10.84           O  
ATOM    965  CB  LEU A 149     -26.394  -8.532  -1.172  1.00  9.97           C  
ATOM    966  CG  LEU A 149     -25.210  -9.132  -0.411  1.00  9.39           C  
ATOM    967  CD1 LEU A 149     -24.193  -8.032  -0.080  1.00  8.13           C  
ATOM    968  CD2 LEU A 149     -25.727  -9.780   0.857  1.00  6.74           C  
ATOM    969  N   GLN A 150     -24.510  -9.409  -3.768  1.00 10.12           N  
ATOM    970  CA  GLN A 150     -24.049 -10.506  -4.627  1.00 10.93           C  
ATOM    971  C   GLN A 150     -23.129 -11.470  -3.846  1.00 11.89           C  
ATOM    972  O   GLN A 150     -23.124 -12.690  -4.090  1.00 11.80           O  
ATOM    973  CB  GLN A 150     -23.274  -9.959  -5.843  1.00 12.24           C  
ATOM    974  CG  GLN A 150     -24.109  -9.159  -6.864  1.00 15.98           C  
ATOM    975  CD  GLN A 150     -23.258  -8.417  -7.921  1.00 17.87           C  
ATOM    976  OE1 GLN A 150     -22.029  -8.574  -7.992  1.00 21.75           O  
ATOM    977  NE2 GLN A 150     -23.919  -7.601  -8.738  1.00 17.91           N  
ATOM    978  N   LYS A 151     -22.344 -10.921  -2.920  1.00 11.16           N  
ATOM    979  CA  LYS A 151     -21.416 -11.736  -2.132  1.00 12.71           C  
ATOM    980  C   LYS A 151     -21.254 -11.314  -0.659  1.00 11.71           C  
ATOM    981  O   LYS A 151     -21.129 -10.119  -0.319  1.00 10.67           O  
ATOM    982  CB  LYS A 151     -20.031 -11.739  -2.788  1.00 15.36           C  
ATOM    983  CG  LYS A 151     -20.017 -12.225  -4.231  1.00 18.56           C  
ATOM    984  CD  LYS A 151     -18.654 -12.038  -4.840  1.00 21.87           C  
ATOM    985  CE  LYS A 151     -18.690 -12.298  -6.330  1.00 25.75           C  
ATOM    986  NZ  LYS A 151     -17.413 -11.902  -6.985  1.00 29.66           N  
ATOM    987  N   ILE A 152     -21.210 -12.316   0.202  1.00  9.19           N  
ATOM    988  CA  ILE A 152     -21.049 -12.063   1.605  1.00  7.76           C  
ATOM    989  C   ILE A 152     -20.063 -13.079   2.183  1.00  7.74           C  
ATOM    990  O   ILE A 152     -20.039 -14.250   1.784  1.00  7.99           O  
ATOM    991  CB  ILE A 152     -22.422 -12.132   2.303  1.00  6.02           C  
ATOM    992  CG1 ILE A 152     -22.303 -11.637   3.737  1.00  6.83           C  
ATOM    993  CG2 ILE A 152     -22.967 -13.565   2.243  1.00  7.03           C  
ATOM    994  CD1 ILE A 152     -23.675 -11.300   4.386  1.00  6.44           C  
ATOM    995  N   TRP A 153     -19.219 -12.606   3.097  1.00  7.12           N  
ATOM    996  CA  TRP A 153     -18.242 -13.443   3.775  1.00  5.38           C  
ATOM    997  C   TRP A 153     -18.615 -13.489   5.251  1.00  4.80           C  
ATOM    998  O   TRP A 153     -18.676 -12.454   5.920  1.00  4.61           O  
ATOM    999  CB  TRP A 153     -16.862 -12.843   3.640  1.00  7.57           C  
ATOM   1000  CG  TRP A 153     -16.246 -12.945   2.266  1.00  9.90           C  
ATOM   1001  CD1 TRP A 153     -15.245 -13.808   1.874  1.00 10.65           C  
ATOM   1002  CD2 TRP A 153     -16.478 -12.075   1.160  1.00  7.90           C  
ATOM   1003  NE1 TRP A 153     -14.837 -13.507   0.598  1.00 11.19           N  
ATOM   1004  CE2 TRP A 153     -15.573 -12.448   0.134  1.00  8.86           C  
ATOM   1005  CE3 TRP A 153     -17.357 -11.009   0.935  1.00  8.38           C  
ATOM   1006  CZ2 TRP A 153     -15.518 -11.788  -1.103  1.00  7.50           C  
ATOM   1007  CZ3 TRP A 153     -17.309 -10.345  -0.299  1.00  7.68           C  
ATOM   1008  CH2 TRP A 153     -16.391 -10.739  -1.301  1.00  8.08           C  
ATOM   1009  N   LEU A 154     -18.856 -14.682   5.763  1.00  5.26           N  
ATOM   1010  CA  LEU A 154     -19.238 -14.837   7.159  1.00  6.41           C  
ATOM   1011  C   LEU A 154     -18.425 -15.863   7.958  1.00  6.59           C  
ATOM   1012  O   LEU A 154     -18.649 -16.043   9.181  1.00  8.18           O  
ATOM   1013  CB  LEU A 154     -20.728 -15.202   7.217  1.00  7.51           C  
ATOM   1014  CG  LEU A 154     -21.648 -14.099   6.695  1.00  7.61           C  
ATOM   1015  CD1 LEU A 154     -23.010 -14.672   6.382  1.00  7.58           C  
ATOM   1016  CD2 LEU A 154     -21.747 -12.983   7.732  1.00  6.86           C  
ATOM   1017  N   HIS A 155     -17.488 -16.520   7.277  1.00  5.09           N  
ATOM   1018  CA  HIS A 155     -16.665 -17.554   7.890  1.00  5.68           C  
ATOM   1019  C   HIS A 155     -15.647 -17.085   8.939  1.00  5.46           C  
ATOM   1020  O   HIS A 155     -15.380 -15.882   9.090  1.00  5.94           O  
ATOM   1021  CB  HIS A 155     -15.942 -18.367   6.784  1.00  5.20           C  
ATOM   1022  CG  HIS A 155     -14.880 -17.601   6.048  1.00  3.28           C  
ATOM   1023  ND1 HIS A 155     -13.625 -17.381   6.572  1.00  1.15           N  
ATOM   1024  CD2 HIS A 155     -14.888 -17.011   4.823  1.00  1.65           C  
ATOM   1025  CE1 HIS A 155     -12.903 -16.690   5.703  1.00  3.43           C  
ATOM   1026  NE2 HIS A 155     -13.648 -16.450   4.634  1.00  4.08           N  
ATOM   1027  N   THR A 156     -15.071 -18.056   9.649  1.00  4.39           N  
ATOM   1028  CA  THR A 156     -14.083 -17.785  10.689  1.00  4.61           C  
ATOM   1029  C   THR A 156     -14.633 -16.824  11.760  1.00  5.20           C  
ATOM   1030  O   THR A 156     -14.043 -15.773  12.068  1.00  5.55           O  
ATOM   1031  CB  THR A 156     -12.779 -17.203  10.089  1.00  4.25           C  
ATOM   1032  OG1 THR A 156     -12.409 -17.971   8.938  1.00  7.30           O  
ATOM   1033  CG2 THR A 156     -11.632 -17.280  11.097  1.00  1.21           C  
ATOM   1034  N   ASN A 157     -15.788 -17.188  12.296  1.00  5.20           N  
ATOM   1035  CA  ASN A 157     -16.434 -16.445  13.388  1.00  6.32           C  
ATOM   1036  C   ASN A 157     -16.965 -17.535  14.307  1.00  6.61           C  
ATOM   1037  O   ASN A 157     -17.336 -18.609  13.836  1.00  6.75           O  
ATOM   1038  CB  ASN A 157     -17.612 -15.603  12.890  1.00  5.43           C  
ATOM   1039  CG  ASN A 157     -17.199 -14.209  12.453  1.00  4.80           C  
ATOM   1040  OD1 ASN A 157     -16.858 -13.356  13.279  1.00  5.17           O  
ATOM   1041  ND2 ASN A 157     -17.225 -13.971  11.148  1.00  5.65           N  
ATOM   1042  N   PRO A 158     -16.989 -17.289  15.626  1.00  6.95           N  
ATOM   1043  CA  PRO A 158     -17.508 -18.338  16.521  1.00  6.84           C  
ATOM   1044  C   PRO A 158     -19.036 -18.278  16.630  1.00  6.81           C  
ATOM   1045  O   PRO A 158     -19.572 -18.010  17.703  1.00  6.45           O  
ATOM   1046  CB  PRO A 158     -16.829 -18.026  17.859  1.00  6.26           C  
ATOM   1047  CG  PRO A 158     -16.784 -16.485  17.850  1.00  6.93           C  
ATOM   1048  CD  PRO A 158     -16.425 -16.147  16.384  1.00  6.33           C  
ATOM   1049  N   TRP A 159     -19.730 -18.532  15.527  1.00  5.73           N  
ATOM   1050  CA  TRP A 159     -21.187 -18.481  15.531  1.00  6.42           C  
ATOM   1051  C   TRP A 159     -21.839 -19.314  16.637  1.00  8.24           C  
ATOM   1052  O   TRP A 159     -21.497 -20.475  16.851  1.00  7.16           O  
ATOM   1053  CB  TRP A 159     -21.733 -18.913  14.166  1.00  3.90           C  
ATOM   1054  CG  TRP A 159     -21.288 -17.976  13.077  1.00  2.74           C  
ATOM   1055  CD1 TRP A 159     -20.393 -18.234  12.081  1.00  1.15           C  
ATOM   1056  CD2 TRP A 159     -21.650 -16.594  12.950  1.00  1.91           C  
ATOM   1057  NE1 TRP A 159     -20.167 -17.093  11.338  1.00  3.62           N  
ATOM   1058  CE2 TRP A 159     -20.923 -16.069  11.855  1.00  2.12           C  
ATOM   1059  CE3 TRP A 159     -22.517 -15.745  13.665  1.00  1.44           C  
ATOM   1060  CZ2 TRP A 159     -21.028 -14.721  11.451  1.00  2.36           C  
ATOM   1061  CZ3 TRP A 159     -22.632 -14.402  13.270  1.00  2.85           C  
ATOM   1062  CH2 TRP A 159     -21.882 -13.904  12.163  1.00  3.80           C  
ATOM   1063  N   ASP A 160     -22.775 -18.693  17.350  1.00  9.51           N  
ATOM   1064  CA  ASP A 160     -23.502 -19.368  18.404  1.00  8.87           C  
ATOM   1065  C   ASP A 160     -24.688 -20.062  17.713  1.00  9.25           C  
ATOM   1066  O   ASP A 160     -25.673 -19.426  17.319  1.00  6.85           O  
ATOM   1067  CB  ASP A 160     -23.996 -18.357  19.433  1.00  8.89           C  
ATOM   1068  CG  ASP A 160     -24.831 -19.006  20.534  1.00  9.86           C  
ATOM   1069  OD1 ASP A 160     -25.022 -18.360  21.586  1.00  9.67           O  
ATOM   1070  OD2 ASP A 160     -25.289 -20.160  20.343  1.00  9.11           O  
ATOM   1071  N   CYS A 161     -24.600 -21.375  17.576  1.00 10.44           N  
ATOM   1072  CA  CYS A 161     -25.661 -22.068  16.888  1.00 11.95           C  
ATOM   1073  C   CYS A 161     -26.831 -22.537  17.732  1.00 13.07           C  
ATOM   1074  O   CYS A 161     -27.615 -23.364  17.259  1.00 14.10           O  
ATOM   1075  CB  CYS A 161     -25.076 -23.215  16.064  1.00 11.30           C  
ATOM   1076  SG  CYS A 161     -24.227 -22.620  14.569  1.00 10.98           S  
ATOM   1077  N   SER A 162     -26.958 -22.012  18.958  1.00 12.93           N  
ATOM   1078  CA  SER A 162     -28.091 -22.377  19.806  1.00 15.42           C  
ATOM   1079  C   SER A 162     -29.243 -21.887  18.978  1.00 17.48           C  
ATOM   1080  O   SER A 162     -29.077 -20.949  18.191  1.00 18.60           O  
ATOM   1081  CB  SER A 162     -28.060 -21.685  21.166  1.00 12.37           C  
ATOM   1082  OG  SER A 162     -27.710 -20.332  21.027  1.00 13.65           O  
ATOM   1083  N   CYS A 163     -30.425 -22.450  19.179  1.00 19.88           N  
ATOM   1084  CA  CYS A 163     -31.484 -22.096  18.258  1.00 22.01           C  
ATOM   1085  C   CYS A 163     -32.200 -20.795  18.120  1.00 23.69           C  
ATOM   1086  O   CYS A 163     -31.991 -20.096  17.117  1.00 27.78           O  
ATOM   1087  CB  CYS A 163     -32.489 -23.221  18.180  1.00 21.28           C  
ATOM   1088  SG  CYS A 163     -32.037 -23.985  16.603  1.00 18.60           S  
ATOM   1089  N   PRO A 164     -33.082 -20.447  19.053  1.00 22.13           N  
ATOM   1090  CA  PRO A 164     -33.669 -19.138  18.733  1.00 20.24           C  
ATOM   1091  C   PRO A 164     -32.636 -18.142  18.133  1.00 18.00           C  
ATOM   1092  O   PRO A 164     -32.906 -17.491  17.122  1.00 19.23           O  
ATOM   1093  CB  PRO A 164     -34.262 -18.680  20.078  1.00 19.01           C  
ATOM   1094  CG  PRO A 164     -33.525 -19.501  21.097  1.00 21.12           C  
ATOM   1095  CD  PRO A 164     -33.313 -20.841  20.448  1.00 19.76           C  
ATOM   1096  N   ARG A 165     -31.431 -18.094  18.698  1.00 15.11           N  
ATOM   1097  CA  ARG A 165     -30.403 -17.143  18.257  1.00 13.06           C  
ATOM   1098  C   ARG A 165     -29.879 -17.262  16.812  1.00 11.71           C  
ATOM   1099  O   ARG A 165     -29.708 -16.259  16.119  1.00 11.14           O  
ATOM   1100  CB  ARG A 165     -29.227 -17.195  19.235  1.00 14.00           C  
ATOM   1101  CG  ARG A 165     -28.377 -15.956  19.239  1.00 14.03           C  
ATOM   1102  CD  ARG A 165     -27.336 -16.001  20.342  1.00 15.95           C  
ATOM   1103  NE  ARG A 165     -26.663 -14.715  20.499  1.00 18.05           N  
ATOM   1104  CZ  ARG A 165     -25.542 -14.538  21.195  1.00 19.62           C  
ATOM   1105  NH1 ARG A 165     -24.955 -15.573  21.797  1.00 17.81           N  
ATOM   1106  NH2 ARG A 165     -25.017 -13.319  21.304  1.00 18.78           N  
ATOM   1107  N   ILE A 166     -29.640 -18.484  16.356  1.00  9.54           N  
ATOM   1108  CA  ILE A 166     -29.127 -18.706  15.014  1.00  9.59           C  
ATOM   1109  C   ILE A 166     -30.230 -18.888  13.952  1.00  8.73           C  
ATOM   1110  O   ILE A 166     -29.932 -19.088  12.789  1.00  8.32           O  
ATOM   1111  CB  ILE A 166     -28.205 -19.977  14.997  1.00  9.64           C  
ATOM   1112  CG1 ILE A 166     -27.268 -19.945  13.790  1.00  8.95           C  
ATOM   1113  CG2 ILE A 166     -29.054 -21.244  14.989  1.00  8.06           C  
ATOM   1114  CD1 ILE A 166     -26.083 -18.982  13.979  1.00  9.32           C  
ATOM   1115  N   ASP A 167     -31.493 -18.784  14.337  1.00  8.39           N  
ATOM   1116  CA  ASP A 167     -32.567 -19.031  13.388  1.00  7.87           C  
ATOM   1117  C   ASP A 167     -32.591 -18.181  12.123  1.00  8.46           C  
ATOM   1118  O   ASP A 167     -32.732 -18.720  11.016  1.00  8.09           O  
ATOM   1119  CB  ASP A 167     -33.917 -18.916  14.084  1.00 10.64           C  
ATOM   1120  CG  ASP A 167     -35.066 -19.391  13.202  1.00 12.39           C  
ATOM   1121  OD1 ASP A 167     -36.102 -18.701  13.167  1.00 15.60           O  
ATOM   1122  OD2 ASP A 167     -34.945 -20.458  12.557  1.00 11.00           O  
ATOM   1123  N   TYR A 168     -32.470 -16.864  12.268  1.00  6.58           N  
ATOM   1124  CA  TYR A 168     -32.492 -15.994  11.101  1.00  6.09           C  
ATOM   1125  C   TYR A 168     -31.305 -16.266  10.176  1.00  5.66           C  
ATOM   1126  O   TYR A 168     -31.453 -16.368   8.956  1.00  3.40           O  
ATOM   1127  CB  TYR A 168     -32.431 -14.525  11.533  1.00  8.86           C  
ATOM   1128  CG  TYR A 168     -32.180 -13.563  10.386  1.00  9.18           C  
ATOM   1129  CD1 TYR A 168     -33.211 -13.175   9.535  1.00  9.58           C  
ATOM   1130  CD2 TYR A 168     -30.905 -13.054  10.151  1.00 10.02           C  
ATOM   1131  CE1 TYR A 168     -32.974 -12.297   8.471  1.00 12.35           C  
ATOM   1132  CE2 TYR A 168     -30.644 -12.170   9.090  1.00 10.05           C  
ATOM   1133  CZ  TYR A 168     -31.673 -11.795   8.251  1.00 12.62           C  
ATOM   1134  OH  TYR A 168     -31.402 -10.942   7.197  1.00 10.22           O  
ATOM   1135  N   LEU A 169     -30.121 -16.388  10.767  1.00  4.61           N  
ATOM   1136  CA  LEU A 169     -28.921 -16.596   9.967  1.00  4.51           C  
ATOM   1137  C   LEU A 169     -28.897 -17.915   9.199  1.00  4.14           C  
ATOM   1138  O   LEU A 169     -28.606 -17.930   7.999  1.00  3.82           O  
ATOM   1139  CB  LEU A 169     -27.684 -16.469  10.849  1.00  3.30           C  
ATOM   1140  CG  LEU A 169     -26.325 -16.392  10.151  1.00  4.46           C  
ATOM   1141  CD1 LEU A 169     -26.320 -15.256   9.120  1.00  1.49           C  
ATOM   1142  CD2 LEU A 169     -25.229 -16.171  11.243  1.00  3.99           C  
ATOM   1143  N   SER A 170     -29.201 -19.019   9.865  1.00  3.34           N  
ATOM   1144  CA  SER A 170     -29.183 -20.302   9.167  1.00  6.72           C  
ATOM   1145  C   SER A 170     -30.194 -20.273   8.011  1.00  7.53           C  
ATOM   1146  O   SER A 170     -29.913 -20.751   6.897  1.00  9.70           O  
ATOM   1147  CB  SER A 170     -29.525 -21.446  10.136  1.00  4.74           C  
ATOM   1148  OG  SER A 170     -30.733 -21.153  10.824  1.00  7.86           O  
ATOM   1149  N   ARG A 171     -31.374 -19.723   8.276  1.00  7.35           N  
ATOM   1150  CA  ARG A 171     -32.398 -19.636   7.254  1.00  7.70           C  
ATOM   1151  C   ARG A 171     -31.990 -18.699   6.125  1.00  7.58           C  
ATOM   1152  O   ARG A 171     -32.132 -19.035   4.934  1.00  4.61           O  
ATOM   1153  CB  ARG A 171     -33.725 -19.167   7.853  1.00  9.92           C  
ATOM   1154  CG  ARG A 171     -34.437 -20.217   8.698  1.00 14.82           C  
ATOM   1155  CD  ARG A 171     -35.910 -19.866   8.945  1.00 20.58           C  
ATOM   1156  NE  ARG A 171     -36.590 -20.877   9.781  1.00 28.61           N  
ATOM   1157  CZ  ARG A 171     -36.869 -22.144   9.427  1.00 30.64           C  
ATOM   1158  NH1 ARG A 171     -36.541 -22.627   8.222  1.00 31.51           N  
ATOM   1159  NH2 ARG A 171     -37.475 -22.944  10.300  1.00 31.31           N  
ATOM   1160  N   TRP A 172     -31.468 -17.529   6.490  1.00  7.28           N  
ATOM   1161  CA  TRP A 172     -31.082 -16.569   5.479  1.00  7.36           C  
ATOM   1162  C   TRP A 172     -29.953 -17.146   4.640  1.00  6.63           C  
ATOM   1163  O   TRP A 172     -29.955 -17.037   3.411  1.00  6.20           O  
ATOM   1164  CB  TRP A 172     -30.677 -15.241   6.126  1.00  6.55           C  
ATOM   1165  CG  TRP A 172     -30.334 -14.188   5.110  1.00  6.53           C  
ATOM   1166  CD1 TRP A 172     -31.175 -13.263   4.561  1.00  7.39           C  
ATOM   1167  CD2 TRP A 172     -29.064 -13.997   4.481  1.00  6.84           C  
ATOM   1168  NE1 TRP A 172     -30.508 -12.503   3.630  1.00  6.59           N  
ATOM   1169  CE2 TRP A 172     -29.210 -12.934   3.559  1.00  6.44           C  
ATOM   1170  CE3 TRP A 172     -27.810 -14.625   4.608  1.00  6.46           C  
ATOM   1171  CZ2 TRP A 172     -28.150 -12.478   2.765  1.00  8.51           C  
ATOM   1172  CZ3 TRP A 172     -26.745 -14.170   3.815  1.00  8.17           C  
ATOM   1173  CH2 TRP A 172     -26.927 -13.105   2.903  1.00  8.49           C  
ATOM   1174  N   LEU A 173     -29.012 -17.808   5.300  1.00  8.04           N  
ATOM   1175  CA  LEU A 173     -27.875 -18.408   4.595  1.00  9.57           C  
ATOM   1176  C   LEU A 173     -28.296 -19.505   3.665  1.00  9.85           C  
ATOM   1177  O   LEU A 173     -27.702 -19.663   2.588  1.00 10.97           O  
ATOM   1178  CB  LEU A 173     -26.844 -19.008   5.557  1.00 10.14           C  
ATOM   1179  CG  LEU A 173     -25.582 -18.201   5.835  1.00 12.27           C  
ATOM   1180  CD1 LEU A 173     -24.592 -19.086   6.587  1.00  8.14           C  
ATOM   1181  CD2 LEU A 173     -24.977 -17.713   4.514  1.00 10.27           C  
ATOM   1182  N   ASN A 174     -29.277 -20.299   4.088  1.00  8.85           N  
ATOM   1183  CA  ASN A 174     -29.742 -21.367   3.229  1.00  9.81           C  
ATOM   1184  C   ASN A 174     -30.377 -20.770   1.969  1.00  9.64           C  
ATOM   1185  O   ASN A 174     -30.020 -21.163   0.860  1.00 10.03           O  
ATOM   1186  CB  ASN A 174     -30.747 -22.276   3.953  1.00  8.67           C  
ATOM   1187  CG  ASN A 174     -30.070 -23.427   4.648  1.00  9.20           C  
ATOM   1188  OD1 ASN A 174     -29.354 -24.196   4.019  1.00  9.00           O  
ATOM   1189  ND2 ASN A 174     -30.283 -23.554   5.945  1.00  7.99           N  
ATOM   1190  N   LYS A 175     -31.298 -19.823   2.126  1.00  8.60           N  
ATOM   1191  CA  LYS A 175     -31.917 -19.232   0.950  1.00  8.72           C  
ATOM   1192  C   LYS A 175     -30.869 -18.518   0.072  1.00 10.12           C  
ATOM   1193  O   LYS A 175     -30.865 -18.694  -1.152  1.00 10.54           O  
ATOM   1194  CB  LYS A 175     -33.021 -18.251   1.357  1.00  7.84           C  
ATOM   1195  CG  LYS A 175     -33.979 -17.869   0.211  1.00  7.66           C  
ATOM   1196  CD  LYS A 175     -33.312 -16.971  -0.841  1.00  8.10           C  
ATOM   1197  CE  LYS A 175     -34.282 -16.543  -1.933  1.00  8.26           C  
ATOM   1198  NZ  LYS A 175     -33.671 -15.654  -2.989  1.00  4.53           N  
ATOM   1199  N   ASN A 176     -29.980 -17.724   0.678  1.00  9.36           N  
ATOM   1200  CA  ASN A 176     -28.977 -17.004  -0.113  1.00  9.73           C  
ATOM   1201  C   ASN A 176     -27.625 -17.708  -0.213  1.00 10.85           C  
ATOM   1202  O   ASN A 176     -26.563 -17.093  -0.164  1.00 10.72           O  
ATOM   1203  CB  ASN A 176     -28.812 -15.608   0.442  1.00  7.72           C  
ATOM   1204  CG  ASN A 176     -30.053 -14.799   0.278  1.00  8.52           C  
ATOM   1205  OD1 ASN A 176     -30.315 -14.245  -0.795  1.00 10.50           O  
ATOM   1206  ND2 ASN A 176     -30.859 -14.748   1.328  1.00  5.82           N  
ATOM   1207  N   SER A 177     -27.710 -19.018  -0.377  1.00 12.32           N  
ATOM   1208  CA  SER A 177     -26.576 -19.917  -0.506  1.00 12.78           C  
ATOM   1209  C   SER A 177     -25.489 -19.473  -1.469  1.00 11.50           C  
ATOM   1210  O   SER A 177     -24.322 -19.411  -1.108  1.00 11.17           O  
ATOM   1211  CB  SER A 177     -27.094 -21.282  -0.940  1.00 13.03           C  
ATOM   1212  OG  SER A 177     -26.629 -22.241  -0.040  1.00 20.36           O  
ATOM   1213  N   GLN A 178     -25.885 -19.212  -2.707  1.00 11.25           N  
ATOM   1214  CA  GLN A 178     -24.969 -18.793  -3.762  1.00 11.87           C  
ATOM   1215  C   GLN A 178     -24.164 -17.512  -3.469  1.00 11.54           C  
ATOM   1216  O   GLN A 178     -23.171 -17.248  -4.135  1.00 12.26           O  
ATOM   1217  CB  GLN A 178     -25.734 -18.588  -5.082  1.00 14.05           C  
ATOM   1218  CG  GLN A 178     -27.202 -19.016  -5.067  1.00 18.29           C  
ATOM   1219  CD  GLN A 178     -28.095 -18.210  -4.104  1.00 19.60           C  
ATOM   1220  OE1 GLN A 178     -28.215 -16.979  -4.196  1.00 20.04           O  
ATOM   1221  NE2 GLN A 178     -28.736 -18.917  -3.184  1.00 20.61           N  
ATOM   1222  N   LYS A 179     -24.577 -16.702  -2.501  1.00 10.95           N  
ATOM   1223  CA  LYS A 179     -23.820 -15.478  -2.217  1.00 10.25           C  
ATOM   1224  C   LYS A 179     -22.698 -15.722  -1.213  1.00 10.84           C  
ATOM   1225  O   LYS A 179     -21.750 -14.941  -1.130  1.00  9.44           O  
ATOM   1226  CB  LYS A 179     -24.738 -14.386  -1.667  1.00  9.91           C  
ATOM   1227  CG  LYS A 179     -25.946 -14.127  -2.517  1.00  8.70           C  
ATOM   1228  CD  LYS A 179     -26.799 -13.001  -1.962  1.00  8.74           C  
ATOM   1229  CE  LYS A 179     -28.039 -12.827  -2.854  1.00  9.86           C  
ATOM   1230  NZ  LYS A 179     -28.692 -11.538  -2.576  1.00 15.10           N  
ATOM   1231  N   GLU A 180     -22.789 -16.813  -0.455  1.00 10.93           N  
ATOM   1232  CA  GLU A 180     -21.766 -17.072   0.545  1.00 11.04           C  
ATOM   1233  C   GLU A 180     -20.408 -17.422  -0.028  1.00 11.30           C  
ATOM   1234  O   GLU A 180     -20.262 -18.343  -0.845  1.00 11.44           O  
ATOM   1235  CB  GLU A 180     -22.185 -18.179   1.523  1.00 10.98           C  
ATOM   1236  CG  GLU A 180     -21.422 -18.061   2.847  1.00 12.23           C  
ATOM   1237  CD  GLU A 180     -21.644 -19.202   3.836  1.00 12.76           C  
ATOM   1238  OE1 GLU A 180     -21.063 -19.126   4.936  1.00 14.48           O  
ATOM   1239  OE2 GLU A 180     -22.369 -20.168   3.538  1.00 13.60           O  
ATOM   1240  N   GLN A 181     -19.413 -16.660   0.403  1.00 10.68           N  
ATOM   1241  CA  GLN A 181     -18.046 -16.897   0.000  1.00 10.50           C  
ATOM   1242  C   GLN A 181     -17.486 -17.663   1.197  1.00 10.57           C  
ATOM   1243  O   GLN A 181     -17.445 -17.141   2.307  1.00  8.62           O  
ATOM   1244  CB  GLN A 181     -17.305 -15.567  -0.186  1.00 11.96           C  
ATOM   1245  CG  GLN A 181     -17.942 -14.633  -1.198  1.00 11.64           C  
ATOM   1246  CD  GLN A 181     -18.199 -15.319  -2.534  1.00 15.02           C  
ATOM   1247  OE1 GLN A 181     -17.272 -15.599  -3.280  1.00 16.39           O  
ATOM   1248  NE2 GLN A 181     -19.468 -15.598  -2.833  1.00 14.52           N  
ATOM   1249  N   GLY A 182     -17.066 -18.904   0.976  1.00 11.38           N  
ATOM   1250  CA  GLY A 182     -16.561 -19.700   2.078  1.00 10.77           C  
ATOM   1251  C   GLY A 182     -17.758 -20.288   2.818  1.00 11.46           C  
ATOM   1252  O   GLY A 182     -18.880 -20.245   2.304  1.00 11.34           O  
ATOM   1253  N   SER A 183     -17.538 -20.802   4.027  1.00 11.52           N  
ATOM   1254  CA  SER A 183     -18.611 -21.408   4.794  1.00 12.22           C  
ATOM   1255  C   SER A 183     -18.599 -21.109   6.302  1.00 12.83           C  
ATOM   1256  O   SER A 183     -17.652 -21.475   7.019  1.00 11.63           O  
ATOM   1257  CB  SER A 183     -18.592 -22.931   4.579  1.00 11.82           C  
ATOM   1258  OG  SER A 183     -19.622 -23.562   5.328  1.00 10.81           O  
ATOM   1259  N   ALA A 184     -19.665 -20.455   6.771  1.00 12.49           N  
ATOM   1260  CA  ALA A 184     -19.814 -20.121   8.193  1.00 13.33           C  
ATOM   1261  C   ALA A 184     -20.004 -21.406   9.000  1.00 13.17           C  
ATOM   1262  O   ALA A 184     -20.836 -22.258   8.658  1.00 12.19           O  
ATOM   1263  CB  ALA A 184     -21.018 -19.195   8.403  1.00 13.61           C  
ATOM   1264  N   LYS A 185     -19.236 -21.537  10.072  1.00 13.29           N  
ATOM   1265  CA  LYS A 185     -19.312 -22.725  10.911  1.00 14.38           C  
ATOM   1266  C   LYS A 185     -19.625 -22.435  12.377  1.00 13.05           C  
ATOM   1267  O   LYS A 185     -19.215 -21.426  12.928  1.00 11.13           O  
ATOM   1268  CB  LYS A 185     -18.011 -23.514  10.788  1.00 16.88           C  
ATOM   1269  CG  LYS A 185     -17.716 -23.864   9.344  1.00 21.48           C  
ATOM   1270  CD  LYS A 185     -16.517 -24.769   9.181  1.00 25.02           C  
ATOM   1271  CE  LYS A 185     -16.348 -25.133   7.690  1.00 28.69           C  
ATOM   1272  NZ  LYS A 185     -15.162 -26.004   7.377  1.00 31.39           N  
ATOM   1273  N   CYS A 186     -20.385 -23.338  12.982  1.00 13.04           N  
ATOM   1274  CA  CYS A 186     -20.788 -23.241  14.386  1.00 13.86           C  
ATOM   1275  C   CYS A 186     -19.630 -23.400  15.360  1.00 13.34           C  
ATOM   1276  O   CYS A 186     -18.827 -24.316  15.222  1.00 13.60           O  
ATOM   1277  CB  CYS A 186     -21.782 -24.347  14.718  1.00 12.76           C  
ATOM   1278  SG  CYS A 186     -23.341 -24.289  13.784  1.00 12.50           S  
ATOM   1279  N   SER A 187     -19.557 -22.525  16.354  1.00 13.78           N  
ATOM   1280  CA  SER A 187     -18.526 -22.653  17.378  1.00 14.11           C  
ATOM   1281  C   SER A 187     -18.816 -23.931  18.171  1.00 14.95           C  
ATOM   1282  O   SER A 187     -19.975 -24.221  18.467  1.00 12.86           O  
ATOM   1283  CB  SER A 187     -18.571 -21.478  18.347  1.00 13.37           C  
ATOM   1284  OG  SER A 187     -17.872 -21.805  19.535  1.00 11.51           O  
ATOM   1285  N   GLY A 188     -17.769 -24.689  18.507  1.00 16.26           N  
ATOM   1286  CA  GLY A 188     -17.968 -25.902  19.282  1.00 17.85           C  
ATOM   1287  C   GLY A 188     -17.990 -27.175  18.468  1.00 18.52           C  
ATOM   1288  O   GLY A 188     -17.095 -27.988  18.598  1.00 20.23           O  
ATOM   1289  N   SER A 189     -18.996 -27.347  17.619  1.00 19.66           N  
ATOM   1290  CA  SER A 189     -19.092 -28.551  16.804  1.00 19.05           C  
ATOM   1291  C   SER A 189     -18.472 -28.431  15.418  1.00 19.08           C  
ATOM   1292  O   SER A 189     -18.224 -29.442  14.767  1.00 19.33           O  
ATOM   1293  CB  SER A 189     -20.541 -28.946  16.623  1.00 20.16           C  
ATOM   1294  OG  SER A 189     -21.146 -28.082  15.683  1.00 21.09           O  
ATOM   1295  N   GLY A 190     -18.238 -27.213  14.943  1.00 18.59           N  
ATOM   1296  CA  GLY A 190     -17.662 -27.064  13.615  1.00 17.40           C  
ATOM   1297  C   GLY A 190     -18.632 -27.368  12.464  1.00 17.23           C  
ATOM   1298  O   GLY A 190     -18.243 -27.379  11.287  1.00 16.56           O  
ATOM   1299  N   LYS A 191     -19.894 -27.622  12.798  1.00 16.66           N  
ATOM   1300  CA  LYS A 191     -20.915 -27.910  11.793  1.00 16.94           C  
ATOM   1301  C   LYS A 191     -21.348 -26.655  11.043  1.00 15.55           C  
ATOM   1302  O   LYS A 191     -21.326 -25.552  11.579  1.00 16.08           O  
ATOM   1303  CB  LYS A 191     -22.152 -28.523  12.458  1.00 17.60           C  
ATOM   1304  CG  LYS A 191     -22.064 -30.020  12.727  1.00 20.40           C  
ATOM   1305  CD  LYS A 191     -23.152 -30.497  13.714  1.00 21.62           C  
ATOM   1306  CE  LYS A 191     -24.573 -29.978  13.381  1.00 23.68           C  
ATOM   1307  NZ  LYS A 191     -25.191 -30.432  12.061  1.00 23.66           N  
ATOM   1308  N   PRO A 192     -21.762 -26.812   9.786  1.00 14.55           N  
ATOM   1309  CA  PRO A 192     -22.192 -25.629   9.046  1.00 12.89           C  
ATOM   1310  C   PRO A 192     -23.371 -24.951   9.710  1.00 12.44           C  
ATOM   1311  O   PRO A 192     -24.303 -25.602  10.192  1.00 11.26           O  
ATOM   1312  CB  PRO A 192     -22.569 -26.185   7.682  1.00 13.75           C  
ATOM   1313  CG  PRO A 192     -21.613 -27.370   7.515  1.00 13.97           C  
ATOM   1314  CD  PRO A 192     -21.677 -27.997   8.909  1.00 14.11           C  
ATOM   1315  N   VAL A 193     -23.318 -23.625   9.740  1.00 11.94           N  
ATOM   1316  CA  VAL A 193     -24.402 -22.866  10.310  1.00 10.85           C  
ATOM   1317  C   VAL A 193     -25.667 -23.203   9.513  1.00 11.39           C  
ATOM   1318  O   VAL A 193     -26.765 -23.287  10.072  1.00  9.22           O  
ATOM   1319  CB  VAL A 193     -24.112 -21.340  10.248  1.00 10.38           C  
ATOM   1320  CG1 VAL A 193     -25.393 -20.532  10.532  1.00  6.76           C  
ATOM   1321  CG2 VAL A 193     -23.021 -20.993  11.262  1.00  8.91           C  
ATOM   1322  N   ARG A 194     -25.528 -23.423   8.208  1.00 11.36           N  
ATOM   1323  CA  ARG A 194     -26.719 -23.732   7.437  1.00 11.33           C  
ATOM   1324  C   ARG A 194     -27.269 -25.125   7.690  1.00 12.04           C  
ATOM   1325  O   ARG A 194     -28.411 -25.383   7.326  1.00 11.67           O  
ATOM   1326  CB  ARG A 194     -26.490 -23.519   5.939  1.00 11.47           C  
ATOM   1327  CG  ARG A 194     -25.322 -24.240   5.372  1.00 12.10           C  
ATOM   1328  CD  ARG A 194     -25.124 -23.875   3.900  1.00 12.04           C  
ATOM   1329  NE  ARG A 194     -26.283 -24.220   3.080  1.00 10.28           N  
ATOM   1330  CZ  ARG A 194     -26.263 -24.299   1.751  1.00  6.52           C  
ATOM   1331  NH1 ARG A 194     -25.134 -24.070   1.091  1.00  7.47           N  
ATOM   1332  NH2 ARG A 194     -27.373 -24.571   1.077  1.00  3.11           N  
ATOM   1333  N   SER A 195     -26.494 -26.004   8.330  1.00 11.51           N  
ATOM   1334  CA  SER A 195     -26.970 -27.364   8.612  1.00 12.83           C  
ATOM   1335  C   SER A 195     -27.923 -27.380   9.796  1.00 14.87           C  
ATOM   1336  O   SER A 195     -28.521 -28.415  10.129  1.00 14.66           O  
ATOM   1337  CB  SER A 195     -25.819 -28.315   8.935  1.00 12.98           C  
ATOM   1338  OG  SER A 195     -25.370 -28.126  10.263  1.00 13.14           O  
ATOM   1339  N   ILE A 196     -28.063 -26.230  10.436  1.00 15.42           N  
ATOM   1340  CA  ILE A 196     -28.941 -26.137  11.577  1.00 16.43           C  
ATOM   1341  C   ILE A 196     -30.360 -25.643  11.285  1.00 17.53           C  
ATOM   1342  O   ILE A 196     -30.568 -24.645  10.583  1.00 17.69           O  
ATOM   1343  CB  ILE A 196     -28.281 -25.273  12.625  1.00 16.83           C  
ATOM   1344  CG1 ILE A 196     -27.018 -26.013  13.070  1.00 18.22           C  
ATOM   1345  CG2 ILE A 196     -29.251 -24.982  13.784  1.00 16.04           C  
ATOM   1346  CD1 ILE A 196     -26.235 -25.327  14.058  1.00 19.37           C  
ATOM   1347  N   ILE A 197     -31.338 -26.383  11.797  1.00 17.92           N  
ATOM   1348  CA  ILE A 197     -32.721 -25.997  11.630  1.00 19.38           C  
ATOM   1349  C   ILE A 197     -33.363 -25.866  12.999  1.00 19.97           C  
ATOM   1350  O   ILE A 197     -33.403 -26.802  13.792  1.00 17.55           O  
ATOM   1351  CB  ILE A 197     -33.529 -26.978  10.707  1.00 19.23           C  
ATOM   1352  CG1 ILE A 197     -34.976 -27.069  11.197  1.00 19.62           C  
ATOM   1353  CG2 ILE A 197     -32.851 -28.311  10.618  1.00 19.74           C  
ATOM   1354  CD1 ILE A 197     -35.943 -27.586  10.179  1.00 23.26           C  
ATOM   1355  N   CYS A 198     -33.842 -24.659  13.252  1.00 21.77           N  
ATOM   1356  CA  CYS A 198     -34.470 -24.316  14.498  1.00 24.95           C  
ATOM   1357  C   CYS A 198     -35.960 -24.648  14.553  1.00 28.34           C  
ATOM   1358  O   CYS A 198     -36.686 -24.586  13.554  1.00 28.33           O  
ATOM   1359  CB  CYS A 198     -34.227 -22.839  14.801  1.00 22.24           C  
ATOM   1360  SG  CYS A 198     -32.499 -22.495  15.263  1.00 23.42           S  
ATOM   1361  N   PRO A 199     -36.406 -25.059  15.740  1.00 31.67           N  
ATOM   1362  CA  PRO A 199     -37.695 -25.481  16.286  1.00 34.36           C  
ATOM   1363  C   PRO A 199     -39.030 -24.766  16.246  1.00 36.33           C  
ATOM   1364  O   PRO A 199     -39.540 -24.413  17.306  1.00 38.47           O  
ATOM   1365  CB  PRO A 199     -37.355 -25.787  17.737  1.00 33.59           C  
ATOM   1366  CG  PRO A 199     -36.079 -26.439  17.611  1.00 34.11           C  
ATOM   1367  CD  PRO A 199     -35.327 -25.577  16.608  1.00 32.33           C  
ATOM   1368  N   THR A 200     -39.624 -24.514  15.097  1.00 38.04           N  
ATOM   1369  CA  THR A 200     -40.990 -24.011  15.200  1.00 40.17           C  
ATOM   1370  C   THR A 200     -41.798 -24.558  14.046  1.00 41.53           C  
ATOM   1371  O   THR A 200     -42.685 -25.397  14.324  1.00 42.95           O  
ATOM   1372  CB  THR A 200     -41.135 -22.477  15.262  1.00 40.05           C  
ATOM   1373  OG1 THR A 200     -40.456 -21.973  16.419  1.00 41.51           O  
ATOM   1374  CG2 THR A 200     -42.620 -22.112  15.410  1.00 40.14           C  
TER
