# Supplementary material for: PeptideBuilder: A simple Python library to generate model peptides
Source: PeerJ. 2013 May 21;1:e80. doi: 10.7717/peerj.80 (PMC3661355; doi:10.7717/peerj.80)
Supplement: Supplemental Information 1 [file peerj-01-80-s001.zip › PeptideBuilder/PDBs/1vca_clean.pdb]

ATOM      1  N   PHE A   1      24.089  45.277  98.869  1.00 27.64           N  
ATOM      2  CA  PHE A   1      23.331  44.295  98.045  1.00 26.11           C  
ATOM      3  C   PHE A   1      22.796  45.083  96.861  1.00 24.48           C  
ATOM      4  O   PHE A   1      22.006  46.008  97.037  1.00 23.40           O  
ATOM      5  CB  PHE A   1      22.197  43.730  98.898  1.00 26.69           C  
ATOM      6  CG  PHE A   1      21.199  42.883  98.151  1.00 24.72           C  
ATOM      7  CD1 PHE A   1      21.591  42.034  97.120  1.00 24.22           C  
ATOM      8  CD2 PHE A   1      19.841  42.915  98.515  1.00 23.73           C  
ATOM      9  CE1 PHE A   1      20.642  41.228  96.467  1.00 23.27           C  
ATOM     10  CE2 PHE A   1      18.894  42.114  97.863  1.00 24.85           C  
ATOM     11  CZ  PHE A   1      19.298  41.270  96.839  1.00 20.39           C  
ATOM     12  N   LYS A   2      23.305  44.798  95.668  1.00 22.99           N  
ATOM     13  CA  LYS A   2      22.825  45.501  94.466  1.00 23.50           C  
ATOM     14  C   LYS A   2      22.497  44.468  93.393  1.00 20.81           C  
ATOM     15  O   LYS A   2      23.082  43.382  93.373  1.00 20.14           O  
ATOM     16  CB  LYS A   2      23.848  46.515  93.953  1.00 24.05           C  
ATOM     17  CG  LYS A   2      23.963  47.713  94.873  1.00 32.00           C  
ATOM     18  CD  LYS A   2      25.007  48.718  94.422  1.00 39.11           C  
ATOM     19  CE  LYS A   2      24.853  50.018  95.224  1.00 44.76           C  
ATOM     20  NZ  LYS A   2      25.704  51.121  94.662  1.00 48.88           N  
ATOM     21  N   ILE A   3      21.500  44.778  92.568  1.00 21.22           N  
ATOM     22  CA  ILE A   3      21.077  43.869  91.491  1.00 20.62           C  
ATOM     23  C   ILE A   3      21.506  44.464  90.144  1.00 20.86           C  
ATOM     24  O   ILE A   3      21.459  45.669  89.947  1.00 21.68           O  
ATOM     25  CB  ILE A   3      19.542  43.562  91.558  1.00 17.70           C  
ATOM     26  CG1 ILE A   3      19.206  42.336  90.690  1.00 20.26           C  
ATOM     27  CG2 ILE A   3      18.727  44.792  91.194  1.00 15.78           C  
ATOM     28  CD1 ILE A   3      17.731  42.007  90.601  1.00 18.60           C  
ATOM     29  N   GLU A   4      21.977  43.618  89.242  1.00 21.41           N  
ATOM     30  CA  GLU A   4      22.450  44.081  87.950  1.00 24.51           C  
ATOM     31  C   GLU A   4      22.025  43.060  86.886  1.00 21.83           C  
ATOM     32  O   GLU A   4      22.020  41.871  87.151  1.00 19.78           O  
ATOM     33  CB  GLU A   4      23.973  44.140  88.013  1.00 31.82           C  
ATOM     34  CG  GLU A   4      24.623  45.347  87.366  1.00 42.37           C  
ATOM     35  CD  GLU A   4      26.153  45.311  87.481  1.00 48.50           C  
ATOM     36  OE1 GLU A   4      26.692  44.527  88.307  1.00 49.47           O  
ATOM     37  OE2 GLU A   4      26.815  46.068  86.732  1.00 53.41           O  
ATOM     38  N   THR A   5      21.652  43.529  85.692  1.00 21.85           N  
ATOM     39  CA  THR A   5      21.252  42.619  84.595  1.00 19.62           C  
ATOM     40  C   THR A   5      21.980  43.049  83.299  1.00 20.86           C  
ATOM     41  O   THR A   5      22.408  44.216  83.167  1.00 20.43           O  
ATOM     42  CB  THR A   5      19.723  42.705  84.241  1.00 19.38           C  
ATOM     43  OG1 THR A   5      19.403  44.036  83.837  1.00 21.17           O  
ATOM     44  CG2 THR A   5      18.780  42.285  85.381  1.00 15.20           C  
ATOM     45  N   THR A   6      22.244  42.094  82.412  1.00 19.43           N  
ATOM     46  CA  THR A   6      22.807  42.429  81.100  1.00 19.73           C  
ATOM     47  C   THR A   6      21.850  41.704  80.164  1.00 17.94           C  
ATOM     48  O   THR A   6      21.593  40.513  80.324  1.00 13.18           O  
ATOM     49  CB  THR A   6      24.257  41.934  80.806  1.00 22.17           C  
ATOM     50  OG1 THR A   6      24.304  40.515  80.835  1.00 29.08           O  
ATOM     51  CG2 THR A   6      25.224  42.462  81.778  1.00 26.38           C  
ATOM     52  N   PRO A   7      21.259  42.428  79.208  1.00 19.96           N  
ATOM     53  CA  PRO A   7      21.401  43.857  78.922  1.00 20.75           C  
ATOM     54  C   PRO A   7      20.732  44.692  80.014  1.00 22.65           C  
ATOM     55  O   PRO A   7      19.995  44.145  80.846  1.00 23.21           O  
ATOM     56  CB  PRO A   7      20.670  44.003  77.580  1.00 22.40           C  
ATOM     57  CG  PRO A   7      19.598  42.991  77.688  1.00 22.64           C  
ATOM     58  CD  PRO A   7      20.307  41.794  78.279  1.00 20.14           C  
ATOM     59  N   GLU A   8      20.947  46.005  79.961  1.00 23.76           N  
ATOM     60  CA  GLU A   8      20.428  46.968  80.924  1.00 27.79           C  
ATOM     61  C   GLU A   8      18.920  46.971  81.050  1.00 29.75           C  
ATOM     62  O   GLU A   8      18.390  46.971  82.166  1.00 30.82           O  
ATOM     63  CB  GLU A   8      20.906  48.377  80.552  1.00 32.82           C  
ATOM     64  CG  GLU A   8      20.418  49.492  81.465  1.00 39.03           C  
ATOM     65  CD  GLU A   8      21.011  49.384  82.852  1.00 44.09           C  
ATOM     66  OE1 GLU A   8      22.114  49.933  83.067  1.00 46.12           O  
ATOM     67  OE2 GLU A   8      20.392  48.736  83.721  1.00 46.11           O  
ATOM     68  N   SER A   9      18.215  47.012  79.923  1.00 27.54           N  
ATOM     69  CA  SER A   9      16.762  47.034  79.992  1.00 29.08           C  
ATOM     70  C   SER A   9      15.965  46.486  78.801  1.00 28.47           C  
ATOM     71  O   SER A   9      14.736  46.360  78.894  1.00 25.50           O  
ATOM     72  CB  SER A   9      16.270  48.445  80.356  1.00 32.02           C  
ATOM     73  OG  SER A   9      16.951  49.413  79.606  1.00 36.80           O  
ATOM     74  N   ARG A  10      16.667  46.097  77.730  1.00 29.41           N  
ATOM     75  CA  ARG A  10      16.026  45.587  76.506  1.00 29.48           C  
ATOM     76  C   ARG A  10      16.965  44.753  75.607  1.00 25.92           C  
ATOM     77  O   ARG A  10      18.175  44.981  75.540  1.00 24.35           O  
ATOM     78  CB  ARG A  10      15.462  46.792  75.756  1.00 34.40           C  
ATOM     79  CG  ARG A  10      14.841  46.560  74.415  1.00 44.42           C  
ATOM     80  CD  ARG A  10      14.555  47.944  73.792  1.00 52.91           C  
ATOM     81  NE  ARG A  10      14.294  47.892  72.351  1.00 59.79           N  
ATOM     82  CZ  ARG A  10      15.224  48.021  71.404  1.00 62.79           C  
ATOM     83  NH1 ARG A  10      16.502  48.220  71.717  1.00 63.94           N  
ATOM     84  NH2 ARG A  10      14.877  47.906  70.134  1.00 63.70           N  
ATOM     85  N   TYR A  11      16.400  43.726  74.989  1.00 24.91           N  
ATOM     86  CA  TYR A  11      17.135  42.852  74.069  1.00 26.13           C  
ATOM     87  C   TYR A  11      16.248  42.700  72.807  1.00 26.34           C  
ATOM     88  O   TYR A  11      15.047  42.420  72.907  1.00 25.13           O  
ATOM     89  CB  TYR A  11      17.372  41.451  74.698  1.00 30.18           C  
ATOM     90  CG  TYR A  11      18.561  40.659  74.135  1.00 32.18           C  
ATOM     91  CD1 TYR A  11      18.562  40.182  72.824  1.00 30.08           C  
ATOM     92  CD2 TYR A  11      19.725  40.477  74.896  1.00 35.37           C  
ATOM     93  CE1 TYR A  11      19.687  39.566  72.267  1.00 31.92           C  
ATOM     94  CE2 TYR A  11      20.867  39.856  74.346  1.00 36.13           C  
ATOM     95  CZ  TYR A  11      20.845  39.413  73.027  1.00 35.08           C  
ATOM     96  OH  TYR A  11      22.000  38.896  72.452  1.00 36.33           O  
ATOM     97  N   LEU A  12      16.820  42.951  71.631  1.00 26.08           N  
ATOM     98  CA  LEU A  12      16.083  42.779  70.392  1.00 23.74           C  
ATOM     99  C   LEU A  12      16.592  41.410  70.030  1.00 18.85           C  
ATOM    100  O   LEU A  12      17.771  41.250  69.751  1.00 19.47           O  
ATOM    101  CB  LEU A  12      16.540  43.802  69.357  1.00 29.16           C  
ATOM    102  CG  LEU A  12      15.492  44.581  68.545  1.00 33.82           C  
ATOM    103  CD1 LEU A  12      16.184  45.071  67.300  1.00 33.12           C  
ATOM    104  CD2 LEU A  12      14.287  43.740  68.144  1.00 33.37           C  
ATOM    105  N   ALA A  13      15.727  40.411  70.139  1.00 18.43           N  
ATOM    106  CA  ALA A  13      16.116  39.033  69.888  1.00 20.25           C  
ATOM    107  C   ALA A  13      15.531  38.472  68.599  1.00 18.95           C  
ATOM    108  O   ALA A  13      14.327  38.592  68.354  1.00 16.45           O  
ATOM    109  CB  ALA A  13      15.695  38.134  71.072  1.00 16.19           C  
ATOM    110  N   GLN A  14      16.375  37.784  67.829  1.00 20.54           N  
ATOM    111  CA  GLN A  14      15.924  37.187  66.585  1.00 21.21           C  
ATOM    112  C   GLN A  14      15.410  35.781  66.733  1.00 18.12           C  
ATOM    113  O   GLN A  14      16.115  34.923  67.238  1.00 20.70           O  
ATOM    114  CB  GLN A  14      17.020  37.195  65.511  1.00 21.23           C  
ATOM    115  CG  GLN A  14      16.530  36.547  64.203  1.00 24.98           C  
ATOM    116  CD  GLN A  14      17.451  36.759  63.035  1.00 26.36           C  
ATOM    117  OE1 GLN A  14      18.605  36.314  63.017  1.00 28.67           O  
ATOM    118  NE2 GLN A  14      16.954  37.454  62.054  1.00 25.41           N  
ATOM    119  N   ILE A  15      14.224  35.528  66.184  1.00 16.23           N  
ATOM    120  CA  ILE A  15      13.635  34.204  66.203  1.00 16.56           C  
ATOM    121  C   ILE A  15      14.612  33.170  65.631  1.00 20.19           C  
ATOM    122  O   ILE A  15      15.294  33.422  64.638  1.00 21.57           O  
ATOM    123  CB  ILE A  15      12.302  34.219  65.445  1.00 17.04           C  
ATOM    124  CG1 ILE A  15      11.295  35.017  66.274  1.00 18.81           C  
ATOM    125  CG2 ILE A  15      11.854  32.794  65.084  1.00 17.29           C  
ATOM    126  CD1 ILE A  15       9.986  35.255  65.612  1.00 22.92           C  
ATOM    127  N   GLY A  16      14.754  32.052  66.337  1.00 17.86           N  
ATOM    128  CA  GLY A  16      15.655  31.004  65.915  1.00 18.54           C  
ATOM    129  C   GLY A  16      17.053  31.080  66.482  1.00 18.44           C  
ATOM    130  O   GLY A  16      17.792  30.118  66.373  1.00 20.03           O  
ATOM    131  N   ASP A  17      17.462  32.234  66.999  1.00 18.23           N  
ATOM    132  CA  ASP A  17      18.798  32.364  67.587  1.00 19.58           C  
ATOM    133  C   ASP A  17      18.848  31.827  69.057  1.00 20.39           C  
ATOM    134  O   ASP A  17      17.818  31.417  69.629  1.00 19.69           O  
ATOM    135  CB  ASP A  17      19.264  33.830  67.562  1.00 20.06           C  
ATOM    136  CG  ASP A  17      19.675  34.336  66.139  1.00 26.58           C  
ATOM    137  OD1 ASP A  17      19.852  33.546  65.181  1.00 27.35           O  
ATOM    138  OD2 ASP A  17      19.876  35.556  66.001  1.00 27.99           O  
ATOM    139  N   SER A  18      20.063  31.760  69.614  1.00 21.02           N  
ATOM    140  CA  SER A  18      20.300  31.325  70.995  1.00 23.36           C  
ATOM    141  C   SER A  18      20.711  32.614  71.728  1.00 23.46           C  
ATOM    142  O   SER A  18      21.729  33.216  71.394  1.00 24.55           O  
ATOM    143  CB  SER A  18      21.420  30.277  71.048  1.00 26.76           C  
ATOM    144  OG  SER A  18      21.717  29.898  72.387  1.00 29.41           O  
ATOM    145  N   VAL A  19      19.881  33.056  72.680  1.00 20.08           N  
ATOM    146  CA  VAL A  19      20.095  34.296  73.434  1.00 19.34           C  
ATOM    147  C   VAL A  19      20.045  34.038  74.948  1.00 18.13           C  
ATOM    148  O   VAL A  19      19.267  33.206  75.400  1.00 15.23           O  
ATOM    149  CB  VAL A  19      18.992  35.321  73.038  1.00 21.33           C  
ATOM    150  CG1 VAL A  19      18.892  36.457  74.030  1.00 21.06           C  
ATOM    151  CG2 VAL A  19      19.272  35.855  71.615  1.00 23.16           C  
ATOM    152  N   SER A  20      20.886  34.753  75.701  1.00 18.49           N  
ATOM    153  CA  SER A  20      20.974  34.640  77.170  1.00 16.87           C  
ATOM    154  C   SER A  20      20.797  35.983  77.862  1.00 16.51           C  
ATOM    155  O   SER A  20      21.351  36.986  77.437  1.00 16.46           O  
ATOM    156  CB  SER A  20      22.355  34.120  77.581  1.00 18.67           C  
ATOM    157  OG  SER A  20      22.538  32.797  77.146  1.00 19.51           O  
ATOM    158  N   LEU A  21      20.068  35.972  78.977  1.00 15.05           N  
ATOM    159  CA  LEU A  21      19.830  37.147  79.806  1.00 10.70           C  
ATOM    160  C   LEU A  21      20.553  36.812  81.138  1.00 13.56           C  
ATOM    161  O   LEU A  21      20.603  35.655  81.546  1.00 14.10           O  
ATOM    162  CB  LEU A  21      18.325  37.277  80.054  1.00 11.08           C  
ATOM    163  CG  LEU A  21      17.362  38.153  79.270  1.00 15.35           C  
ATOM    164  CD1 LEU A  21      17.729  38.266  77.797  1.00 13.12           C  
ATOM    165  CD2 LEU A  21      15.961  37.650  79.482  1.00 12.58           C  
ATOM    166  N   THR A  22      21.207  37.787  81.757  1.00 12.87           N  
ATOM    167  CA  THR A  22      21.863  37.486  83.004  1.00 15.85           C  
ATOM    168  C   THR A  22      21.479  38.474  84.103  1.00 14.11           C  
ATOM    169  O   THR A  22      21.210  39.659  83.858  1.00 12.42           O  
ATOM    170  CB  THR A  22      23.423  37.306  82.898  1.00 18.61           C  
ATOM    171  OG1 THR A  22      24.049  38.559  82.795  1.00 25.26           O  
ATOM    172  CG2 THR A  22      23.832  36.510  81.711  1.00 17.91           C  
ATOM    173  N   CYS A  23      21.327  37.916  85.299  1.00 15.13           N  
ATOM    174  CA  CYS A  23      20.980  38.692  86.492  1.00 13.77           C  
ATOM    175  C   CYS A  23      22.124  38.431  87.477  1.00 12.91           C  
ATOM    176  O   CYS A  23      22.557  37.293  87.629  1.00 11.52           O  
ATOM    177  CB  CYS A  23      19.659  38.187  87.055  1.00 11.79           C  
ATOM    178  SG  CYS A  23      18.947  39.257  88.343  1.00 13.74           S  
ATOM    179  N   SER A  24      22.636  39.491  88.101  1.00 13.54           N  
ATOM    180  CA  SER A  24      23.763  39.357  89.049  1.00 17.05           C  
ATOM    181  C   SER A  24      23.596  40.233  90.276  1.00 17.45           C  
ATOM    182  O   SER A  24      22.804  41.179  90.267  1.00 15.50           O  
ATOM    183  CB  SER A  24      25.078  39.766  88.377  1.00 19.64           C  
ATOM    184  OG  SER A  24      25.452  38.734  87.475  1.00 28.40           O  
ATOM    185  N   THR A  25      24.366  39.927  91.323  1.00 18.37           N  
ATOM    186  CA  THR A  25      24.338  40.748  92.540  1.00 17.92           C  
ATOM    187  C   THR A  25      25.747  41.004  92.993  1.00 18.08           C  
ATOM    188  O   THR A  25      26.671  40.321  92.537  1.00 17.10           O  
ATOM    189  CB  THR A  25      23.670  40.031  93.725  1.00 11.67           C  
ATOM    190  OG1 THR A  25      24.352  38.801  93.987  1.00 12.31           O  
ATOM    191  CG2 THR A  25      22.191  39.773  93.473  1.00 10.09           C  
ATOM    192  N   THR A  26      25.921  42.076  93.774  1.00 20.72           N  
ATOM    193  CA  THR A  26      27.204  42.379  94.462  1.00 19.83           C  
ATOM    194  C   THR A  26      26.711  42.662  95.889  1.00 19.63           C  
ATOM    195  O   THR A  26      25.544  43.027  96.065  1.00 17.85           O  
ATOM    196  CB  THR A  26      27.974  43.618  93.964  1.00 18.45           C  
ATOM    197  OG1 THR A  26      27.096  44.752  93.914  1.00 21.45           O  
ATOM    198  CG2 THR A  26      28.630  43.349  92.585  1.00 22.12           C  
ATOM    199  N   GLY A  27      27.558  42.434  96.892  1.00 21.06           N  
ATOM    200  CA  GLY A  27      27.145  42.689  98.269  1.00 20.34           C  
ATOM    201  C   GLY A  27      26.269  41.608  98.904  1.00 21.32           C  
ATOM    202  O   GLY A  27      25.609  41.838  99.926  1.00 25.51           O  
ATOM    203  N   CYS A  28      26.184  40.445  98.279  1.00 18.35           N  
ATOM    204  CA  CYS A  28      25.396  39.377  98.851  1.00 16.59           C  
ATOM    205  C   CYS A  28      26.223  38.110  98.807  1.00 18.90           C  
ATOM    206  O   CYS A  28      26.754  37.719  97.771  1.00 17.14           O  
ATOM    207  CB  CYS A  28      24.069  39.180  98.138  1.00 15.60           C  
ATOM    208  SG  CYS A  28      23.064  37.917  98.967  1.00 18.57           S  
ATOM    209  N   GLU A  29      26.332  37.464  99.958  1.00 18.78           N  
ATOM    210  CA  GLU A  29      27.098  36.247 100.105  1.00 20.53           C  
ATOM    211  C   GLU A  29      26.505  35.024  99.367  1.00 18.70           C  
ATOM    212  O   GLU A  29      27.230  34.308  98.657  1.00 17.52           O  
ATOM    213  CB  GLU A  29      27.252  35.984 101.621  1.00 26.08           C  
ATOM    214  CG  GLU A  29      28.116  34.822 102.024  1.00 32.74           C  
ATOM    215  CD  GLU A  29      28.274  34.740 103.544  1.00 41.59           C  
ATOM    216  OE1 GLU A  29      28.656  35.773 104.168  1.00 43.73           O  
ATOM    217  OE2 GLU A  29      27.998  33.648 104.105  1.00 44.79           O  
ATOM    218  N   SER A  30      25.198  34.795  99.538  1.00 16.77           N  
ATOM    219  CA  SER A  30      24.495  33.666  98.915  1.00 17.56           C  
ATOM    220  C   SER A  30      23.162  34.087  98.387  1.00 15.87           C  
ATOM    221  O   SER A  30      22.130  33.711  98.941  1.00 15.51           O  
ATOM    222  CB  SER A  30      24.241  32.570  99.934  1.00 21.44           C  
ATOM    223  OG  SER A  30      25.457  32.279 100.553  1.00 28.85           O  
ATOM    224  N   PRO A  31      23.145  34.779  97.243  1.00 14.80           N  
ATOM    225  CA  PRO A  31      21.831  35.201  96.735  1.00 13.33           C  
ATOM    226  C   PRO A  31      21.083  34.062  96.063  1.00 13.24           C  
ATOM    227  O   PRO A  31      21.695  33.046  95.701  1.00 13.64           O  
ATOM    228  CB  PRO A  31      22.201  36.328  95.755  1.00 15.49           C  
ATOM    229  CG  PRO A  31      23.521  35.809  95.151  1.00 14.77           C  
ATOM    230  CD  PRO A  31      24.251  35.222  96.372  1.00 15.63           C  
ATOM    231  N   PHE A  32      19.750  34.144  96.053  1.00 12.93           N  
ATOM    232  CA  PHE A  32      18.930  33.165  95.334  1.00 12.06           C  
ATOM    233  C   PHE A  32      18.250  33.950  94.193  1.00 12.98           C  
ATOM    234  O   PHE A  32      17.796  35.080  94.395  1.00 13.84           O  
ATOM    235  CB  PHE A  32      17.863  32.527  96.192  1.00 13.82           C  
ATOM    236  CG  PHE A  32      17.101  31.417  95.485  1.00 14.88           C  
ATOM    237  CD1 PHE A  32      17.683  30.166  95.301  1.00 15.05           C  
ATOM    238  CD2 PHE A  32      15.803  31.622  95.009  1.00 13.57           C  
ATOM    239  CE1 PHE A  32      16.988  29.145  94.659  1.00 14.89           C  
ATOM    240  CE2 PHE A  32      15.108  30.596  94.370  1.00 13.22           C  
ATOM    241  CZ  PHE A  32      15.704  29.369  94.201  1.00 13.62           C  
ATOM    242  N   PHE A  33      18.187  33.370  92.992  1.00 12.50           N  
ATOM    243  CA  PHE A  33      17.574  34.085  91.869  1.00  9.19           C  
ATOM    244  C   PHE A  33      16.329  33.394  91.409  1.00  8.47           C  
ATOM    245  O   PHE A  33      16.276  32.185  91.358  1.00  9.91           O  
ATOM    246  CB  PHE A  33      18.561  34.219  90.695  1.00 10.15           C  
ATOM    247  CG  PHE A  33      19.816  34.991  91.029  1.00  7.96           C  
ATOM    248  CD1 PHE A  33      19.847  36.363  90.863  1.00  9.80           C  
ATOM    249  CD2 PHE A  33      20.941  34.345  91.524  1.00  7.57           C  
ATOM    250  CE1 PHE A  33      20.979  37.094  91.187  1.00  8.46           C  
ATOM    251  CE2 PHE A  33      22.076  35.057  91.857  1.00  5.47           C  
ATOM    252  CZ  PHE A  33      22.097  36.440  91.689  1.00  7.05           C  
ATOM    253  N   SER A  34      15.360  34.192  90.992  1.00  9.94           N  
ATOM    254  CA  SER A  34      14.085  33.703  90.532  1.00 12.36           C  
ATOM    255  C   SER A  34      13.656  34.566  89.344  1.00 13.19           C  
ATOM    256  O   SER A  34      13.774  35.792  89.378  1.00 15.80           O  
ATOM    257  CB  SER A  34      13.089  33.893  91.662  1.00 15.34           C  
ATOM    258  OG  SER A  34      11.898  33.278  91.316  1.00 24.77           O  
ATOM    259  N   TRP A  35      13.118  33.928  88.311  1.00 13.47           N  
ATOM    260  CA  TRP A  35      12.644  34.625  87.102  1.00 11.32           C  
ATOM    261  C   TRP A  35      11.144  34.405  86.875  1.00 10.82           C  
ATOM    262  O   TRP A  35      10.601  33.333  87.149  1.00 10.43           O  
ATOM    263  CB  TRP A  35      13.386  34.065  85.865  1.00 11.26           C  
ATOM    264  CG  TRP A  35      14.866  34.374  85.770  1.00  9.27           C  
ATOM    265  CD1 TRP A  35      15.932  33.619  86.251  1.00  6.84           C  
ATOM    266  CD2 TRP A  35      15.447  35.509  85.114  1.00  9.79           C  
ATOM    267  NE1 TRP A  35      17.121  34.243  85.932  1.00  9.30           N  
ATOM    268  CE2 TRP A  35      16.855  35.388  85.231  1.00  9.11           C  
ATOM    269  CE3 TRP A  35      14.903  36.625  84.432  1.00 10.85           C  
ATOM    270  CZ2 TRP A  35      17.729  36.339  84.694  1.00  9.24           C  
ATOM    271  CZ3 TRP A  35      15.777  37.564  83.905  1.00 11.57           C  
ATOM    272  CH2 TRP A  35      17.175  37.408  84.044  1.00 10.62           C  
ATOM    273  N   ARG A  36      10.485  35.413  86.327  1.00 15.34           N  
ATOM    274  CA  ARG A  36       9.080  35.303  85.959  1.00 16.32           C  
ATOM    275  C   ARG A  36       8.805  36.321  84.846  1.00 14.84           C  
ATOM    276  O   ARG A  36       9.594  37.245  84.621  1.00 14.36           O  
ATOM    277  CB  ARG A  36       8.153  35.606  87.151  1.00 16.76           C  
ATOM    278  CG  ARG A  36       8.079  37.089  87.524  1.00 18.67           C  
ATOM    279  CD  ARG A  36       7.221  37.276  88.775  1.00 26.91           C  
ATOM    280  NE  ARG A  36       6.837  38.662  88.987  1.00 33.49           N  
ATOM    281  CZ  ARG A  36       7.655  39.629  89.404  1.00 41.29           C  
ATOM    282  NH1 ARG A  36       8.944  39.387  89.674  1.00 41.49           N  
ATOM    283  NH2 ARG A  36       7.174  40.861  89.548  1.00 44.67           N  
ATOM    284  N   THR A  37       7.688  36.138  84.143  1.00 17.62           N  
ATOM    285  CA  THR A  37       7.266  37.085  83.109  1.00 19.14           C  
ATOM    286  C   THR A  37       6.162  37.925  83.776  1.00 20.33           C  
ATOM    287  O   THR A  37       5.671  37.547  84.824  1.00 18.22           O  
ATOM    288  CB  THR A  37       6.729  36.356  81.823  1.00 16.82           C  
ATOM    289  OG1 THR A  37       5.478  35.729  82.096  1.00 15.99           O  
ATOM    290  CG2 THR A  37       7.694  35.271  81.365  1.00 15.36           C  
ATOM    291  N   GLN A  38       5.793  39.061  83.195  1.00 25.28           N  
ATOM    292  CA  GLN A  38       4.743  39.912  83.765  1.00 31.17           C  
ATOM    293  C   GLN A  38       3.374  39.248  83.914  1.00 31.66           C  
ATOM    294  O   GLN A  38       2.548  39.759  84.663  1.00 32.70           O  
ATOM    295  CB  GLN A  38       4.543  41.167  82.931  1.00 37.42           C  
ATOM    296  CG  GLN A  38       5.357  42.361  83.342  1.00 47.93           C  
ATOM    297  CD  GLN A  38       4.904  43.659  82.620  1.00 54.99           C  
ATOM    298  OE1 GLN A  38       4.219  44.503  83.210  1.00 56.70           O  
ATOM    299  NE2 GLN A  38       5.282  43.807  81.344  1.00 56.95           N  
ATOM    300  N   ILE A  39       3.103  38.183  83.149  1.00 31.47           N  
ATOM    301  CA  ILE A  39       1.814  37.489  83.215  1.00 32.91           C  
ATOM    302  C   ILE A  39       1.905  36.094  83.794  1.00 34.85           C  
ATOM    303  O   ILE A  39       0.989  35.272  83.630  1.00 35.50           O  
ATOM    304  CB  ILE A  39       1.103  37.371  81.847  1.00 32.84           C  
ATOM    305  CG1 ILE A  39       1.993  36.669  80.834  1.00 33.25           C  
ATOM    306  CG2 ILE A  39       0.658  38.723  81.352  1.00 32.47           C  
ATOM    307  CD1 ILE A  39       1.222  36.174  79.680  1.00 29.76           C  
ATOM    308  N   ASP A  40       3.029  35.813  84.437  1.00 35.10           N  
ATOM    309  CA  ASP A  40       3.241  34.528  85.083  1.00 38.99           C  
ATOM    310  C   ASP A  40       2.926  33.305  84.214  1.00 38.80           C  
ATOM    311  O   ASP A  40       2.143  32.424  84.580  1.00 41.85           O  
ATOM    312  CB  ASP A  40       2.484  34.495  86.423  1.00 42.65           C  
ATOM    313  CG  ASP A  40       2.933  35.609  87.375  1.00 48.36           C  
ATOM    314  OD1 ASP A  40       4.128  35.623  87.766  1.00 49.94           O  
ATOM    315  OD2 ASP A  40       2.102  36.491  87.707  1.00 50.18           O  
ATOM    316  N   SER A  41       3.553  33.281  83.046  1.00 36.32           N  
ATOM    317  CA  SER A  41       3.423  32.192  82.070  1.00 31.09           C  
ATOM    318  C   SER A  41       4.772  31.475  82.063  1.00 26.77           C  
ATOM    319  O   SER A  41       5.701  31.909  82.755  1.00 25.93           O  
ATOM    320  CB  SER A  41       3.275  32.834  80.698  1.00 29.84           C  
ATOM    321  OG  SER A  41       4.306  33.794  80.539  1.00 25.25           O  
ATOM    322  N   PRO A  42       4.894  30.358  81.317  1.00 21.50           N  
ATOM    323  CA  PRO A  42       6.194  29.671  81.266  1.00 17.52           C  
ATOM    324  C   PRO A  42       7.258  30.649  80.742  1.00 14.36           C  
ATOM    325  O   PRO A  42       6.944  31.669  80.134  1.00 12.17           O  
ATOM    326  CB  PRO A  42       5.959  28.539  80.259  1.00 19.35           C  
ATOM    327  CG  PRO A  42       4.615  28.855  79.603  1.00 18.18           C  
ATOM    328  CD  PRO A  42       3.848  29.540  80.690  1.00 20.20           C  
ATOM    329  N   LEU A  43       8.513  30.394  81.058  1.00 12.95           N  
ATOM    330  CA  LEU A  43       9.586  31.255  80.603  1.00 13.55           C  
ATOM    331  C   LEU A  43      10.023  30.908  79.165  1.00 13.91           C  
ATOM    332  O   LEU A  43      10.533  31.767  78.462  1.00 13.59           O  
ATOM    333  CB  LEU A  43      10.806  31.068  81.508  1.00 14.69           C  
ATOM    334  CG  LEU A  43      10.657  31.408  82.997  1.00 13.52           C  
ATOM    335  CD1 LEU A  43      11.998  31.107  83.713  1.00 14.87           C  
ATOM    336  CD2 LEU A  43      10.246  32.885  83.131  1.00 14.01           C  
ATOM    337  N   ASN A  44       9.848  29.645  78.772  1.00 13.80           N  
ATOM    338  CA  ASN A  44      10.305  29.123  77.460  1.00 15.70           C  
ATOM    339  C   ASN A  44      11.806  29.382  77.381  1.00 16.61           C  
ATOM    340  O   ASN A  44      12.318  29.915  76.397  1.00 16.68           O  
ATOM    341  CB  ASN A  44       9.532  29.747  76.266  1.00 14.74           C  
ATOM    342  CG  ASN A  44       8.072  29.313  76.242  1.00 18.71           C  
ATOM    343  OD1 ASN A  44       7.759  28.126  76.341  1.00 24.87           O  
ATOM    344  ND2 ASN A  44       7.164  30.279  76.184  1.00 23.80           N  
ATOM    345  N   GLY A  45      12.503  28.969  78.441  1.00 13.61           N  
ATOM    346  CA  GLY A  45      13.927  29.171  78.554  1.00 14.44           C  
ATOM    347  C   GLY A  45      14.455  28.321  79.685  1.00 15.35           C  
ATOM    348  O   GLY A  45      13.658  27.778  80.441  1.00 18.30           O  
ATOM    349  N   LYS A  46      15.767  28.154  79.758  1.00 12.75           N  
ATOM    350  CA  LYS A  46      16.391  27.334  80.785  1.00 13.72           C  
ATOM    351  C   LYS A  46      17.092  28.257  81.772  1.00 12.66           C  
ATOM    352  O   LYS A  46      17.844  29.136  81.364  1.00 13.85           O  
ATOM    353  CB  LYS A  46      17.385  26.414  80.107  1.00 18.23           C  
ATOM    354  CG  LYS A  46      18.170  25.513  81.017  1.00 27.12           C  
ATOM    355  CD  LYS A  46      19.599  25.500  80.510  1.00 34.42           C  
ATOM    356  CE  LYS A  46      20.512  24.687  81.374  1.00 40.19           C  
ATOM    357  NZ  LYS A  46      20.787  23.376  80.733  1.00 45.36           N  
ATOM    358  N   VAL A  47      16.834  28.075  83.067  1.00 12.16           N  
ATOM    359  CA  VAL A  47      17.466  28.928  84.091  1.00 12.52           C  
ATOM    360  C   VAL A  47      18.612  28.186  84.752  1.00 12.52           C  
ATOM    361  O   VAL A  47      18.432  27.047  85.155  1.00 13.50           O  
ATOM    362  CB  VAL A  47      16.490  29.307  85.225  1.00 14.82           C  
ATOM    363  CG1 VAL A  47      17.226  30.148  86.311  1.00 13.85           C  
ATOM    364  CG2 VAL A  47      15.337  30.103  84.677  1.00 14.72           C  
ATOM    365  N   THR A  48      19.792  28.804  84.825  1.00 11.36           N  
ATOM    366  CA  THR A  48      20.929  28.184  85.493  1.00 15.60           C  
ATOM    367  C   THR A  48      21.419  29.136  86.573  1.00 16.14           C  
ATOM    368  O   THR A  48      21.784  30.265  86.265  1.00 15.69           O  
ATOM    369  CB  THR A  48      22.101  27.956  84.525  1.00 19.89           C  
ATOM    370  OG1 THR A  48      21.718  26.992  83.546  1.00 24.19           O  
ATOM    371  CG2 THR A  48      23.337  27.445  85.275  1.00 18.35           C  
ATOM    372  N   ASN A  49      21.364  28.717  87.839  1.00 19.77           N  
ATOM    373  CA  ASN A  49      21.862  29.561  88.956  1.00 21.32           C  
ATOM    374  C   ASN A  49      23.283  29.117  89.375  1.00 19.54           C  
ATOM    375  O   ASN A  49      23.487  27.946  89.650  1.00 18.34           O  
ATOM    376  CB  ASN A  49      20.941  29.449  90.192  1.00 20.64           C  
ATOM    377  CG  ASN A  49      19.617  30.200  90.032  1.00 21.44           C  
ATOM    378  OD1 ASN A  49      18.719  30.089  90.888  1.00 22.69           O  
ATOM    379  ND2 ASN A  49      19.495  30.984  88.971  1.00 14.73           N  
ATOM    380  N   GLU A  50      24.265  30.015  89.345  1.00 20.96           N  
ATOM    381  CA  GLU A  50      25.615  29.655  89.804  1.00 25.39           C  
ATOM    382  C   GLU A  50      26.335  30.825  90.476  1.00 23.60           C  
ATOM    383  O   GLU A  50      26.373  31.912  89.931  1.00 26.25           O  
ATOM    384  CB  GLU A  50      26.482  29.075  88.679  1.00 33.17           C  
ATOM    385  CG  GLU A  50      27.487  28.026  89.212  1.00 43.73           C  
ATOM    386  CD  GLU A  50      28.229  27.256  88.110  1.00 54.25           C  
ATOM    387  OE1 GLU A  50      27.937  27.502  86.909  1.00 57.37           O  
ATOM    388  OE2 GLU A  50      29.107  26.406  88.450  1.00 58.85           O  
ATOM    389  N   GLY A  51      26.899  30.602  91.664  1.00 21.77           N  
ATOM    390  CA  GLY A  51      27.611  31.659  92.371  1.00 17.95           C  
ATOM    391  C   GLY A  51      26.747  32.868  92.640  1.00 17.07           C  
ATOM    392  O   GLY A  51      25.717  32.759  93.282  1.00 19.93           O  
ATOM    393  N   THR A  52      27.147  34.022  92.112  1.00 13.35           N  
ATOM    394  CA  THR A  52      26.398  35.251  92.276  1.00 12.07           C  
ATOM    395  C   THR A  52      25.714  35.680  90.956  1.00 14.83           C  
ATOM    396  O   THR A  52      25.490  36.877  90.713  1.00 14.30           O  
ATOM    397  CB  THR A  52      27.340  36.362  92.683  1.00 16.05           C  
ATOM    398  OG1 THR A  52      28.460  36.399  91.771  1.00 16.26           O  
ATOM    399  CG2 THR A  52      27.821  36.146  94.116  1.00 14.05           C  
ATOM    400  N   THR A  53      25.367  34.703  90.124  1.00 13.96           N  
ATOM    401  CA  THR A  53      24.749  35.004  88.860  1.00 14.49           C  
ATOM    402  C   THR A  53      23.659  33.979  88.477  1.00 10.42           C  
ATOM    403  O   THR A  53      23.627  32.864  88.999  1.00 10.99           O  
ATOM    404  CB  THR A  53      25.898  35.145  87.761  1.00 17.99           C  
ATOM    405  OG1 THR A  53      25.393  35.857  86.643  1.00 27.72           O  
ATOM    406  CG2 THR A  53      26.374  33.811  87.295  1.00 14.97           C  
ATOM    407  N   SER A  54      22.676  34.430  87.692  1.00  9.85           N  
ATOM    408  CA  SER A  54      21.628  33.545  87.178  1.00 11.58           C  
ATOM    409  C   SER A  54      21.513  33.820  85.641  1.00 12.86           C  
ATOM    410  O   SER A  54      21.394  34.975  85.217  1.00 14.32           O  
ATOM    411  CB  SER A  54      20.275  33.816  87.826  1.00  8.73           C  
ATOM    412  OG  SER A  54      19.283  32.885  87.356  1.00 11.14           O  
ATOM    413  N   THR A  55      21.534  32.773  84.835  1.00 10.40           N  
ATOM    414  CA  THR A  55      21.427  32.950  83.375  1.00 14.83           C  
ATOM    415  C   THR A  55      20.118  32.319  82.880  1.00 12.79           C  
ATOM    416  O   THR A  55      19.751  31.217  83.298  1.00 12.33           O  
ATOM    417  CB  THR A  55      22.661  32.288  82.652  1.00 18.29           C  
ATOM    418  OG1 THR A  55      23.857  32.961  83.051  1.00 23.05           O  
ATOM    419  CG2 THR A  55      22.558  32.451  81.169  1.00 23.37           C  
ATOM    420  N   LEU A  56      19.374  33.070  82.073  1.00 11.42           N  
ATOM    421  CA  LEU A  56      18.127  32.581  81.492  1.00 14.05           C  
ATOM    422  C   LEU A  56      18.427  32.472  79.960  1.00 13.75           C  
ATOM    423  O   LEU A  56      18.552  33.497  79.288  1.00 12.61           O  
ATOM    424  CB  LEU A  56      16.994  33.580  81.764  1.00 13.75           C  
ATOM    425  CG  LEU A  56      15.676  33.458  80.966  1.00 18.24           C  
ATOM    426  CD1 LEU A  56      15.184  32.032  80.873  1.00 17.98           C  
ATOM    427  CD2 LEU A  56      14.612  34.318  81.593  1.00 17.68           C  
ATOM    428  N   THR A  57      18.608  31.246  79.471  1.00 13.91           N  
ATOM    429  CA  THR A  57      18.924  30.969  78.039  1.00 15.26           C  
ATOM    430  C   THR A  57      17.691  30.484  77.259  1.00 13.43           C  
ATOM    431  O   THR A  57      17.045  29.505  77.649  1.00 13.52           O  
ATOM    432  CB  THR A  57      20.057  29.910  77.910  1.00 15.84           C  
ATOM    433  OG1 THR A  57      21.214  30.391  78.591  1.00 17.30           O  
ATOM    434  CG2 THR A  57      20.434  29.658  76.437  1.00 14.14           C  
ATOM    435  N   MET A  58      17.379  31.193  76.166  1.00 16.73           N  
ATOM    436  CA  MET A  58      16.243  30.902  75.279  1.00 17.02           C  
ATOM    437  C   MET A  58      16.875  30.316  74.017  1.00 17.06           C  
ATOM    438  O   MET A  58      17.646  30.987  73.317  1.00 16.17           O  
ATOM    439  CB  MET A  58      15.511  32.205  74.953  1.00 19.13           C  
ATOM    440  CG  MET A  58      14.949  32.944  76.170  1.00 19.94           C  
ATOM    441  SD  MET A  58      14.448  34.675  75.925  1.00 22.96           S  
ATOM    442  CE  MET A  58      15.908  35.475  75.872  1.00 26.33           C  
ATOM    443  N   ASN A  59      16.672  29.032  73.805  1.00 17.34           N  
ATOM    444  CA  ASN A  59      17.263  28.404  72.643  1.00 22.93           C  
ATOM    445  C   ASN A  59      16.343  27.349  72.060  1.00 24.24           C  
ATOM    446  O   ASN A  59      16.163  26.296  72.648  1.00 25.52           O  
ATOM    447  CB  ASN A  59      18.608  27.783  72.976  1.00 25.47           C  
ATOM    448  CG  ASN A  59      19.366  27.338  71.732  1.00 32.10           C  
ATOM    449  OD1 ASN A  59      20.266  26.512  71.808  1.00 34.07           O  
ATOM    450  ND2 ASN A  59      19.036  27.929  70.587  1.00 32.85           N  
ATOM    451  N   PRO A  60      15.727  27.637  70.898  1.00 23.33           N  
ATOM    452  CA  PRO A  60      15.897  28.899  70.181  1.00 21.57           C  
ATOM    453  C   PRO A  60      14.811  29.911  70.571  1.00 20.01           C  
ATOM    454  O   PRO A  60      13.728  29.530  71.048  1.00 20.21           O  
ATOM    455  CB  PRO A  60      15.731  28.458  68.724  1.00 25.33           C  
ATOM    456  CG  PRO A  60      14.588  27.481  68.819  1.00 24.98           C  
ATOM    457  CD  PRO A  60      14.974  26.661  70.078  1.00 25.85           C  
ATOM    458  N   VAL A  61      15.094  31.197  70.345  1.00 18.59           N  
ATOM    459  CA  VAL A  61      14.130  32.262  70.620  1.00 17.30           C  
ATOM    460  C   VAL A  61      12.914  31.929  69.762  1.00 20.77           C  
ATOM    461  O   VAL A  61      13.077  31.450  68.642  1.00 23.56           O  
ATOM    462  CB  VAL A  61      14.701  33.619  70.204  1.00 15.95           C  
ATOM    463  CG1 VAL A  61      13.657  34.680  70.279  1.00 14.18           C  
ATOM    464  CG2 VAL A  61      15.856  34.000  71.093  1.00 15.79           C  
ATOM    465  N   SER A  62      11.709  32.069  70.307  1.00 20.15           N  
ATOM    466  CA  SER A  62      10.474  31.767  69.570  1.00 18.61           C  
ATOM    467  C   SER A  62       9.492  32.876  69.912  1.00 18.27           C  
ATOM    468  O   SER A  62       9.861  33.820  70.628  1.00 18.54           O  
ATOM    469  CB  SER A  62       9.914  30.369  69.945  1.00 21.80           C  
ATOM    470  OG  SER A  62       9.378  30.311  71.281  1.00 25.38           O  
ATOM    471  N   PHE A  63       8.262  32.799  69.402  1.00 16.32           N  
ATOM    472  CA  PHE A  63       7.273  33.820  69.706  1.00 16.13           C  
ATOM    473  C   PHE A  63       6.919  33.786  71.222  1.00 18.51           C  
ATOM    474  O   PHE A  63       6.436  34.773  71.772  1.00 17.93           O  
ATOM    475  CB  PHE A  63       6.022  33.618  68.837  1.00 21.02           C  
ATOM    476  CG  PHE A  63       6.185  34.139  67.418  1.00 25.84           C  
ATOM    477  CD1 PHE A  63       6.228  35.507  67.169  1.00 27.09           C  
ATOM    478  CD2 PHE A  63       6.373  33.257  66.347  1.00 30.56           C  
ATOM    479  CE1 PHE A  63       6.465  36.003  65.874  1.00 28.84           C  
ATOM    480  CE2 PHE A  63       6.612  33.741  65.047  1.00 30.58           C  
ATOM    481  CZ  PHE A  63       6.660  35.111  64.815  1.00 28.49           C  
ATOM    482  N   GLY A  64       7.169  32.643  71.867  1.00 18.08           N  
ATOM    483  CA  GLY A  64       6.916  32.490  73.291  1.00 20.44           C  
ATOM    484  C   GLY A  64       7.877  33.244  74.216  1.00 21.44           C  
ATOM    485  O   GLY A  64       7.761  33.131  75.427  1.00 23.51           O  
ATOM    486  N   ASN A  65       8.809  34.015  73.654  1.00 19.44           N  
ATOM    487  CA  ASN A  65       9.771  34.789  74.425  1.00 15.35           C  
ATOM    488  C   ASN A  65       9.512  36.266  74.381  1.00 14.61           C  
ATOM    489  O   ASN A  65      10.336  37.022  74.849  1.00 13.65           O  
ATOM    490  CB  ASN A  65      11.202  34.523  73.963  1.00 15.59           C  
ATOM    491  CG  ASN A  65      11.619  33.107  74.216  1.00 18.58           C  
ATOM    492  OD1 ASN A  65      11.851  32.349  73.289  1.00 20.01           O  
ATOM    493  ND2 ASN A  65      11.689  32.722  75.483  1.00 19.60           N  
ATOM    494  N   GLU A  66       8.386  36.695  73.812  1.00 16.12           N  
ATOM    495  CA  GLU A  66       8.079  38.125  73.750  1.00 18.71           C  
ATOM    496  C   GLU A  66       7.419  38.535  75.082  1.00 20.36           C  
ATOM    497  O   GLU A  66       6.190  38.597  75.217  1.00 19.49           O  
ATOM    498  CB  GLU A  66       7.182  38.436  72.535  1.00 22.39           C  
ATOM    499  CG  GLU A  66       6.791  39.904  72.407  1.00 27.16           C  
ATOM    500  CD  GLU A  66       6.381  40.291  70.989  1.00 34.52           C  
ATOM    501  OE1 GLU A  66       5.549  39.565  70.376  1.00 35.74           O  
ATOM    502  OE2 GLU A  66       6.922  41.313  70.495  1.00 37.04           O  
ATOM    503  N   HIS A  67       8.279  38.827  76.055  1.00 22.42           N  
ATOM    504  CA  HIS A  67       7.861  39.184  77.405  1.00 20.85           C  
ATOM    505  C   HIS A  67       8.790  40.148  78.082  1.00 20.29           C  
ATOM    506  O   HIS A  67       9.945  40.318  77.708  1.00 20.75           O  
ATOM    507  CB  HIS A  67       7.934  37.962  78.322  1.00 17.87           C  
ATOM    508  CG  HIS A  67       6.918  36.922  78.028  1.00 16.37           C  
ATOM    509  ND1 HIS A  67       5.584  37.085  78.313  1.00 15.47           N  
ATOM    510  CD2 HIS A  67       7.049  35.680  77.502  1.00 15.29           C  
ATOM    511  CE1 HIS A  67       4.931  35.993  77.979  1.00 13.78           C  
ATOM    512  NE2 HIS A  67       5.798  35.122  77.486  1.00 13.37           N  
ATOM    513  N   SER A  68       8.258  40.724  79.150  1.00 21.47           N  
ATOM    514  CA  SER A  68       9.054  41.544  80.017  1.00 20.99           C  
ATOM    515  C   SER A  68       9.460  40.465  81.072  1.00 19.78           C  
ATOM    516  O   SER A  68       8.597  39.798  81.666  1.00 20.87           O  
ATOM    517  CB  SER A  68       8.188  42.629  80.623  1.00 23.94           C  
ATOM    518  OG  SER A  68       9.008  43.444  81.440  1.00 32.97           O  
ATOM    519  N   TYR A  69      10.742  40.122  81.132  1.00 17.79           N  
ATOM    520  CA  TYR A  69      11.201  39.120  82.104  1.00 16.16           C  
ATOM    521  C   TYR A  69      11.636  39.848  83.353  1.00 16.96           C  
ATOM    522  O   TYR A  69      12.268  40.877  83.247  1.00 17.51           O  
ATOM    523  CB  TYR A  69      12.374  38.326  81.552  1.00 14.74           C  
ATOM    524  CG  TYR A  69      11.937  37.294  80.557  1.00 15.01           C  
ATOM    525  CD1 TYR A  69      11.813  37.610  79.206  1.00 16.79           C  
ATOM    526  CD2 TYR A  69      11.626  36.013  80.967  1.00 13.87           C  
ATOM    527  CE1 TYR A  69      11.376  36.653  78.272  1.00 15.63           C  
ATOM    528  CE2 TYR A  69      11.188  35.045  80.064  1.00 15.92           C  
ATOM    529  CZ  TYR A  69      11.069  35.375  78.700  1.00 17.08           C  
ATOM    530  OH  TYR A  69      10.640  34.405  77.813  1.00 15.66           O  
ATOM    531  N   LEU A  70      11.309  39.306  84.525  1.00 17.08           N  
ATOM    532  CA  LEU A  70      11.678  39.933  85.804  1.00 17.46           C  
ATOM    533  C   LEU A  70      12.559  39.027  86.637  1.00 11.42           C  
ATOM    534  O   LEU A  70      12.224  37.871  86.870  1.00 11.89           O  
ATOM    535  CB  LEU A  70      10.429  40.285  86.618  1.00 19.54           C  
ATOM    536  CG  LEU A  70       9.827  41.554  86.046  1.00 27.30           C  
ATOM    537  CD1 LEU A  70       8.317  41.433  85.765  1.00 31.27           C  
ATOM    538  CD2 LEU A  70      10.155  42.651  87.028  1.00 29.37           C  
ATOM    539  N   CYS A  71      13.716  39.547  87.022  1.00 12.28           N  
ATOM    540  CA  CYS A  71      14.610  38.790  87.875  1.00 11.02           C  
ATOM    541  C   CYS A  71      14.414  39.325  89.295  1.00 10.89           C  
ATOM    542  O   CYS A  71      14.362  40.532  89.480  1.00  9.51           O  
ATOM    543  CB  CYS A  71      16.057  39.041  87.511  1.00 11.71           C  
ATOM    544  SG  CYS A  71      17.222  38.254  88.682  1.00 13.37           S  
ATOM    545  N   THR A  72      14.250  38.423  90.249  1.00 12.75           N  
ATOM    546  CA  THR A  72      14.159  38.799  91.669  1.00 15.48           C  
ATOM    547  C   THR A  72      15.331  38.168  92.390  1.00 12.76           C  
ATOM    548  O   THR A  72      15.510  36.951  92.316  1.00 12.75           O  
ATOM    549  CB  THR A  72      12.907  38.269  92.323  1.00 14.98           C  
ATOM    550  OG1 THR A  72      11.784  38.849  91.661  1.00 14.41           O  
ATOM    551  CG2 THR A  72      12.878  38.670  93.789  1.00 14.95           C  
ATOM    552  N   ALA A  73      16.170  38.984  93.035  1.00 10.37           N  
ATOM    553  CA  ALA A  73      17.292  38.422  93.773  1.00 11.29           C  
ATOM    554  C   ALA A  73      16.938  38.515  95.267  1.00 13.85           C  
ATOM    555  O   ALA A  73      16.517  39.569  95.740  1.00 14.07           O  
ATOM    556  CB  ALA A  73      18.561  39.196  93.487  1.00 10.20           C  
ATOM    557  N   THR A  74      17.078  37.404  95.974  1.00 14.30           N  
ATOM    558  CA  THR A  74      16.790  37.359  97.412  1.00 17.37           C  
ATOM    559  C   THR A  74      18.106  37.223  98.164  1.00 17.29           C  
ATOM    560  O   THR A  74      18.895  36.323  97.846  1.00 17.05           O  
ATOM    561  CB  THR A  74      15.918  36.152  97.744  1.00 18.15           C  
ATOM    562  OG1 THR A  74      14.730  36.236  96.958  1.00 21.93           O  
ATOM    563  CG2 THR A  74      15.514  36.159  99.249  1.00 19.91           C  
ATOM    564  N   CYS A  75      18.372  38.144  99.098  1.00 16.20           N  
ATOM    565  CA  CYS A  75      19.581  38.081  99.907  1.00 16.06           C  
ATOM    566  C   CYS A  75      19.097  38.101 101.356  1.00 17.42           C  
ATOM    567  O   CYS A  75      18.712  39.136 101.889  1.00 15.95           O  
ATOM    568  CB  CYS A  75      20.480  39.273  99.651  1.00 16.01           C  
ATOM    569  SG  CYS A  75      22.134  39.025 100.363  1.00 20.32           S  
ATOM    570  N   GLU A  76      19.078  36.919 101.943  1.00 21.30           N  
ATOM    571  CA  GLU A  76      18.599  36.712 103.303  1.00 28.40           C  
ATOM    572  C   GLU A  76      17.115  37.044 103.271  1.00 27.27           C  
ATOM    573  O   GLU A  76      16.363  36.361 102.593  1.00 26.55           O  
ATOM    574  CB  GLU A  76      19.428  37.532 104.313  1.00 31.93           C  
ATOM    575  CG  GLU A  76      20.864  36.972 104.451  1.00 38.05           C  
ATOM    576  CD  GLU A  76      21.792  37.818 105.317  1.00 44.30           C  
ATOM    577  OE1 GLU A  76      21.971  39.031 105.043  1.00 48.62           O  
ATOM    578  OE2 GLU A  76      22.360  37.255 106.273  1.00 46.12           O  
ATOM    579  N   SER A  77      16.667  38.076 103.958  1.00 28.22           N  
ATOM    580  CA  SER A  77      15.235  38.373 103.877  1.00 28.63           C  
ATOM    581  C   SER A  77      14.933  39.583 102.982  1.00 24.10           C  
ATOM    582  O   SER A  77      13.796  40.052 102.947  1.00 24.35           O  
ATOM    583  CB  SER A  77      14.666  38.599 105.272  1.00 34.04           C  
ATOM    584  OG  SER A  77      15.500  39.503 105.968  1.00 39.86           O  
ATOM    585  N   ARG A  78      15.954  40.120 102.314  1.00 19.35           N  
ATOM    586  CA  ARG A  78      15.761  41.265 101.420  1.00 17.81           C  
ATOM    587  C   ARG A  78      15.576  40.807  99.969  1.00 16.90           C  
ATOM    588  O   ARG A  78      16.127  39.795  99.578  1.00 15.37           O  
ATOM    589  CB  ARG A  78      16.934  42.220 101.521  1.00 17.88           C  
ATOM    590  CG  ARG A  78      17.034  42.914 102.895  1.00 23.65           C  
ATOM    591  CD  ARG A  78      18.374  43.563 103.018  1.00 26.80           C  
ATOM    592  NE  ARG A  78      19.420  42.543 103.078  1.00 32.80           N  
ATOM    593  CZ  ARG A  78      20.706  42.749 102.788  1.00 33.32           C  
ATOM    594  NH1 ARG A  78      21.135  43.951 102.399  1.00 36.45           N  
ATOM    595  NH2 ARG A  78      21.573  41.758 102.940  1.00 32.44           N  
ATOM    596  N   LYS A  79      14.799  41.559  99.196  1.00 17.85           N  
ATOM    597  CA  LYS A  79      14.544  41.216  97.799  1.00 16.86           C  
ATOM    598  C   LYS A  79      14.603  42.450  96.942  1.00 17.10           C  
ATOM    599  O   LYS A  79      14.067  43.500  97.287  1.00 17.35           O  
ATOM    600  CB  LYS A  79      13.174  40.596  97.592  1.00 14.96           C  
ATOM    601  CG  LYS A  79      12.982  39.188  98.016  1.00 18.58           C  
ATOM    602  CD  LYS A  79      11.521  38.849  97.806  1.00 21.53           C  
ATOM    603  CE  LYS A  79      11.046  37.682  98.607  1.00 26.67           C  
ATOM    604  NZ  LYS A  79      11.432  36.412  98.002  1.00 33.27           N  
ATOM    605  N   LEU A  80      15.358  42.323  95.860  1.00 15.60           N  
ATOM    606  CA  LEU A  80      15.499  43.357  94.861  1.00 15.69           C  
ATOM    607  C   LEU A  80      15.064  42.723  93.505  1.00 16.44           C  
ATOM    608  O   LEU A  80      15.137  41.502  93.309  1.00 15.18           O  
ATOM    609  CB  LEU A  80      16.949  43.845  94.819  1.00 15.33           C  
ATOM    610  CG  LEU A  80      17.404  44.658  96.038  1.00 18.79           C  
ATOM    611  CD1 LEU A  80      18.764  45.183  95.769  1.00 18.00           C  
ATOM    612  CD2 LEU A  80      16.448  45.848  96.345  1.00 18.24           C  
ATOM    613  N   GLU A  81      14.501  43.539  92.627  1.00 19.53           N  
ATOM    614  CA  GLU A  81      14.066  43.048  91.325  1.00 21.38           C  
ATOM    615  C   GLU A  81      14.391  44.020  90.170  1.00 19.67           C  
ATOM    616  O   GLU A  81      14.487  45.232  90.356  1.00 16.17           O  
ATOM    617  CB  GLU A  81      12.582  42.677  91.365  1.00 25.04           C  
ATOM    618  CG  GLU A  81      11.652  43.843  91.336  1.00 33.27           C  
ATOM    619  CD  GLU A  81      10.230  43.476  91.747  1.00 35.91           C  
ATOM    620  OE1 GLU A  81       9.848  42.280  91.655  1.00 35.82           O  
ATOM    621  OE2 GLU A  81       9.507  44.408  92.175  1.00 34.46           O  
ATOM    622  N   LYS A  82      14.671  43.458  88.998  1.00 20.43           N  
ATOM    623  CA  LYS A  82      14.994  44.257  87.809  1.00 19.73           C  
ATOM    624  C   LYS A  82      14.429  43.515  86.580  1.00 18.48           C  
ATOM    625  O   LYS A  82      14.536  42.292  86.491  1.00 16.45           O  
ATOM    626  CB  LYS A  82      16.510  44.459  87.669  1.00 20.22           C  
ATOM    627  CG  LYS A  82      16.862  45.717  86.852  1.00 22.18           C  
ATOM    628  CD  LYS A  82      18.191  46.320  87.235  1.00 24.82           C  
ATOM    629  CE  LYS A  82      18.399  47.593  86.457  1.00 28.96           C  
ATOM    630  NZ  LYS A  82      18.295  47.274  84.987  1.00 30.52           N  
ATOM    631  N   GLY A  83      13.797  44.267  85.676  1.00 19.20           N  
ATOM    632  CA  GLY A  83      13.182  43.673  84.497  1.00 20.30           C  
ATOM    633  C   GLY A  83      13.901  43.953  83.190  1.00 21.05           C  
ATOM    634  O   GLY A  83      14.580  44.984  83.053  1.00 19.59           O  
ATOM    635  N   ILE A  84      13.841  42.974  82.284  1.00 21.36           N  
ATOM    636  CA  ILE A  84      14.428  43.080  80.937  1.00 20.74           C  
ATOM    637  C   ILE A  84      13.293  42.819  79.939  1.00 20.57           C  
ATOM    638  O   ILE A  84      12.567  41.823  80.037  1.00 18.30           O  
ATOM    639  CB  ILE A  84      15.543  42.056  80.681  1.00 20.26           C  
ATOM    640  CG1 ILE A  84      16.668  42.221  81.699  1.00 18.29           C  
ATOM    641  CG2 ILE A  84      16.109  42.264  79.289  1.00 19.79           C  
ATOM    642  CD1 ILE A  84      17.623  41.080  81.667  1.00 19.31           C  
ATOM    643  N   GLN A  85      13.092  43.768  79.036  1.00 22.87           N  
ATOM    644  CA  GLN A  85      12.055  43.633  78.031  1.00 26.74           C  
ATOM    645  C   GLN A  85      12.668  42.951  76.810  1.00 23.90           C  
ATOM    646  O   GLN A  85      13.667  43.437  76.275  1.00 22.91           O  
ATOM    647  CB  GLN A  85      11.530  45.015  77.644  1.00 31.13           C  
ATOM    648  CG  GLN A  85      10.086  45.025  77.279  1.00 39.09           C  
ATOM    649  CD  GLN A  85       9.732  46.278  76.539  1.00 47.76           C  
ATOM    650  OE1 GLN A  85       9.613  46.269  75.307  1.00 52.02           O  
ATOM    651  NE2 GLN A  85       9.592  47.385  77.271  1.00 49.30           N  
ATOM    652  N   VAL A  86      12.141  41.779  76.455  1.00 22.46           N  
ATOM    653  CA  VAL A  86      12.608  41.064  75.265  1.00 22.86           C  
ATOM    654  C   VAL A  86      11.644  41.332  74.058  1.00 24.18           C  
ATOM    655  O   VAL A  86      10.437  41.107  74.143  1.00 23.73           O  
ATOM    656  CB  VAL A  86      12.782  39.549  75.509  1.00 19.50           C  
ATOM    657  CG1 VAL A  86      13.216  38.839  74.190  1.00 19.49           C  
ATOM    658  CG2 VAL A  86      13.864  39.323  76.566  1.00 18.45           C  
ATOM    659  N   GLU A  87      12.187  41.943  73.004  1.00 23.81           N  
ATOM    660  CA  GLU A  87      11.447  42.261  71.791  1.00 25.44           C  
ATOM    661  C   GLU A  87      11.923  41.316  70.696  1.00 22.99           C  
ATOM    662  O   GLU A  87      13.125  41.082  70.536  1.00 20.94           O  
ATOM    663  CB  GLU A  87      11.693  43.710  71.400  1.00 31.41           C  
ATOM    664  CG  GLU A  87      11.005  44.705  72.323  1.00 39.82           C  
ATOM    665  CD  GLU A  87      11.046  46.130  71.796  1.00 46.47           C  
ATOM    666  OE1 GLU A  87      10.516  46.365  70.681  1.00 48.90           O  
ATOM    667  OE2 GLU A  87      11.593  47.010  72.506  1.00 47.90           O  
ATOM    668  N   ILE A  88      10.974  40.728  69.973  1.00 24.85           N  
ATOM    669  CA  ILE A  88      11.333  39.778  68.927  1.00 24.47           C  
ATOM    670  C   ILE A  88      11.099  40.264  67.487  1.00 24.31           C  
ATOM    671  O   ILE A  88      10.336  41.207  67.245  1.00 23.12           O  
ATOM    672  CB  ILE A  88      10.631  38.410  69.127  1.00 24.14           C  
ATOM    673  CG1 ILE A  88       9.132  38.586  69.011  1.00 24.12           C  
ATOM    674  CG2 ILE A  88      11.043  37.753  70.503  1.00 22.95           C  
ATOM    675  CD1 ILE A  88       8.428  37.297  69.000  1.00 25.84           C  
ATOM    676  N   TYR A  89      11.842  39.646  66.561  1.00 25.56           N  
ATOM    677  CA  TYR A  89      11.781  39.918  65.109  1.00 22.67           C  
ATOM    678  C   TYR A  89      12.459  38.769  64.368  1.00 21.97           C  
ATOM    679  O   TYR A  89      13.025  37.843  64.991  1.00 21.90           O  
ATOM    680  CB  TYR A  89      12.484  41.245  64.747  1.00 21.91           C  
ATOM    681  CG  TYR A  89      13.992  41.160  64.757  1.00 24.88           C  
ATOM    682  CD1 TYR A  89      14.712  41.178  65.957  1.00 26.33           C  
ATOM    683  CD2 TYR A  89      14.706  40.995  63.578  1.00 27.30           C  
ATOM    684  CE1 TYR A  89      16.104  41.029  65.971  1.00 25.13           C  
ATOM    685  CE2 TYR A  89      16.090  40.851  63.586  1.00 27.11           C  
ATOM    686  CZ  TYR A  89      16.779  40.862  64.786  1.00 28.13           C  
ATOM    687  OH  TYR A  89      18.150  40.709  64.795  1.00 29.35           O  
ATOM    688  N   SER A  90      12.302  38.770  63.038  1.00 21.96           N  
ATOM    689  CA  SER A  90      12.936  37.771  62.155  1.00 19.45           C  
ATOM    690  C   SER A  90      13.311  38.524  60.858  1.00 22.60           C  
ATOM    691  O   SER A  90      12.484  39.232  60.267  1.00 20.72           O  
ATOM    692  CB  SER A  90      12.013  36.596  61.834  1.00 15.46           C  
ATOM    693  OG  SER A  90      12.774  35.537  61.286  1.00 16.69           O  
ATOM    694  N   PHE A  91      14.584  38.428  60.494  1.00 21.70           N  
ATOM    695  CA  PHE A  91      15.138  39.076  59.320  1.00 19.93           C  
ATOM    696  C   PHE A  91      16.429  38.266  59.108  1.00 17.53           C  
ATOM    697  O   PHE A  91      17.529  38.826  59.112  1.00 18.21           O  
ATOM    698  CB  PHE A  91      15.433  40.544  59.686  1.00 22.87           C  
ATOM    699  CG  PHE A  91      15.540  41.505  58.493  1.00 24.97           C  
ATOM    700  CD1 PHE A  91      14.751  41.344  57.359  1.00 23.65           C  
ATOM    701  CD2 PHE A  91      16.384  42.615  58.566  1.00 23.84           C  
ATOM    702  CE1 PHE A  91      14.786  42.273  56.326  1.00 23.21           C  
ATOM    703  CE2 PHE A  91      16.426  43.548  57.533  1.00 26.31           C  
ATOM    704  CZ  PHE A  91      15.617  43.373  56.412  1.00 22.76           C  
ATOM    705  N   PRO A  92      16.307  36.936  58.912  1.00 16.02           N  
ATOM    706  CA  PRO A  92      17.479  36.091  58.725  1.00 19.53           C  
ATOM    707  C   PRO A  92      18.189  36.088  57.382  1.00 23.88           C  
ATOM    708  O   PRO A  92      19.361  35.710  57.315  1.00 27.30           O  
ATOM    709  CB  PRO A  92      16.952  34.725  59.084  1.00 18.83           C  
ATOM    710  CG  PRO A  92      15.577  34.760  58.492  1.00 20.76           C  
ATOM    711  CD  PRO A  92      15.072  36.139  58.811  1.00 15.89           C  
ATOM    712  N   LYS A  93      17.505  36.437  56.294  1.00 25.53           N  
ATOM    713  CA  LYS A  93      18.202  36.431  55.014  1.00 27.03           C  
ATOM    714  C   LYS A  93      18.087  37.641  54.114  1.00 25.55           C  
ATOM    715  O   LYS A  93      17.149  38.435  54.208  1.00 24.23           O  
ATOM    716  CB  LYS A  93      17.960  35.149  54.231  1.00 30.34           C  
ATOM    717  CG  LYS A  93      16.605  34.590  54.354  1.00 34.47           C  
ATOM    718  CD  LYS A  93      16.716  33.083  54.501  1.00 37.29           C  
ATOM    719  CE  LYS A  93      15.336  32.459  54.412  1.00 40.87           C  
ATOM    720  NZ  LYS A  93      15.341  31.010  54.734  1.00 41.45           N  
ATOM    721  N   ASP A  94      19.130  37.835  53.317  1.00 25.57           N  
ATOM    722  CA  ASP A  94      19.162  38.956  52.390  1.00 24.72           C  
ATOM    723  C   ASP A  94      18.090  38.733  51.338  1.00 21.95           C  
ATOM    724  O   ASP A  94      17.652  37.593  51.132  1.00 20.47           O  
ATOM    725  CB  ASP A  94      20.498  39.003  51.695  1.00 26.62           C  
ATOM    726  CG  ASP A  94      21.567  39.511  52.562  1.00 28.95           C  
ATOM    727  OD1 ASP A  94      21.369  40.509  53.271  1.00 30.73           O  
ATOM    728  OD2 ASP A  94      22.632  38.915  52.494  1.00 33.44           O  
ATOM    729  N   PRO A  95      17.618  39.821  50.684  1.00 21.89           N  
ATOM    730  CA  PRO A  95      16.581  39.667  49.639  1.00 20.04           C  
ATOM    731  C   PRO A  95      17.116  38.816  48.456  1.00 18.99           C  
ATOM    732  O   PRO A  95      18.330  38.618  48.313  1.00 17.35           O  
ATOM    733  CB  PRO A  95      16.320  41.113  49.207  1.00 20.60           C  
ATOM    734  CG  PRO A  95      16.761  41.948  50.399  1.00 23.13           C  
ATOM    735  CD  PRO A  95      17.972  41.236  50.909  1.00 20.05           C  
ATOM    736  N   GLU A  96      16.221  38.235  47.669  1.00 19.28           N  
ATOM    737  CA  GLU A  96      16.648  37.470  46.489  1.00 21.17           C  
ATOM    738  C   GLU A  96      16.078  38.171  45.271  1.00 18.40           C  
ATOM    739  O   GLU A  96      14.919  38.546  45.288  1.00 14.29           O  
ATOM    740  CB  GLU A  96      16.090  36.067  46.513  1.00 25.42           C  
ATOM    741  CG  GLU A  96      16.957  35.092  47.237  1.00 37.01           C  
ATOM    742  CD  GLU A  96      16.406  33.692  47.142  1.00 45.89           C  
ATOM    743  OE1 GLU A  96      16.523  33.087  46.046  1.00 48.62           O  
ATOM    744  OE2 GLU A  96      15.841  33.200  48.152  1.00 50.93           O  
ATOM    745  N   ILE A  97      16.910  38.408  44.255  1.00 21.90           N  
ATOM    746  CA  ILE A  97      16.464  39.061  42.996  1.00 20.07           C  
ATOM    747  C   ILE A  97      16.241  37.982  41.919  1.00 18.87           C  
ATOM    748  O   ILE A  97      17.106  37.129  41.703  1.00 19.31           O  
ATOM    749  CB  ILE A  97      17.501  40.096  42.501  1.00 20.39           C  
ATOM    750  CG1 ILE A  97      17.570  41.266  43.478  1.00 16.04           C  
ATOM    751  CG2 ILE A  97      17.104  40.634  41.126  1.00 20.82           C  
ATOM    752  CD1 ILE A  97      18.691  42.212  43.208  1.00 14.49           C  
ATOM    753  N   HIS A  98      15.029  37.949  41.362  1.00 19.71           N  
ATOM    754  CA  HIS A  98      14.632  36.994  40.298  1.00 20.60           C  
ATOM    755  C   HIS A  98      14.393  37.800  39.016  1.00 17.69           C  
ATOM    756  O   HIS A  98      13.722  38.830  39.054  1.00 16.12           O  
ATOM    757  CB  HIS A  98      13.340  36.282  40.654  1.00 22.93           C  
ATOM    758  CG  HIS A  98      13.412  35.536  41.944  1.00 35.69           C  
ATOM    759  ND1 HIS A  98      12.978  36.077  43.140  1.00 39.50           N  
ATOM    760  CD2 HIS A  98      13.909  34.314  42.236  1.00 37.60           C  
ATOM    761  CE1 HIS A  98      13.206  35.215  44.114  1.00 40.85           C  
ATOM    762  NE2 HIS A  98      13.769  34.137  43.593  1.00 41.25           N  
ATOM    763  N   LEU A  99      14.924  37.321  37.895  1.00 17.31           N  
ATOM    764  CA  LEU A  99      14.786  38.059  36.621  1.00 16.27           C  
ATOM    765  C   LEU A  99      14.067  37.171  35.616  1.00 13.50           C  
ATOM    766  O   LEU A  99      14.286  35.985  35.630  1.00 14.92           O  
ATOM    767  CB  LEU A  99      16.182  38.483  36.100  1.00 16.75           C  
ATOM    768  CG  LEU A  99      16.987  39.548  36.872  1.00 19.47           C  
ATOM    769  CD1 LEU A  99      18.392  39.652  36.349  1.00 23.10           C  
ATOM    770  CD2 LEU A  99      16.344  40.885  36.743  1.00 21.95           C  
ATOM    771  N   SER A 100      13.216  37.743  34.753  1.00 11.34           N  
ATOM    772  CA  SER A 100      12.479  36.937  33.786  1.00 11.23           C  
ATOM    773  C   SER A 100      13.352  36.392  32.631  1.00 12.66           C  
ATOM    774  O   SER A 100      12.975  35.456  31.923  1.00 12.10           O  
ATOM    775  CB  SER A 100      11.241  37.691  33.284  1.00  8.23           C  
ATOM    776  OG  SER A 100      11.579  38.986  32.847  1.00 13.42           O  
ATOM    777  N   GLY A 101      14.532  36.964  32.473  1.00 12.20           N  
ATOM    778  CA  GLY A 101      15.440  36.479  31.462  1.00 12.34           C  
ATOM    779  C   GLY A 101      16.597  37.423  31.421  1.00 14.08           C  
ATOM    780  O   GLY A 101      16.702  38.329  32.262  1.00 13.10           O  
ATOM    781  N   PRO A 102      17.497  37.262  30.438  1.00 15.48           N  
ATOM    782  CA  PRO A 102      18.652  38.175  30.340  1.00 13.72           C  
ATOM    783  C   PRO A 102      18.170  39.576  29.958  1.00 13.75           C  
ATOM    784  O   PRO A 102      17.088  39.722  29.377  1.00 15.87           O  
ATOM    785  CB  PRO A 102      19.528  37.524  29.264  1.00 15.82           C  
ATOM    786  CG  PRO A 102      18.563  36.761  28.452  1.00 17.63           C  
ATOM    787  CD  PRO A 102      17.550  36.197  29.427  1.00 13.64           C  
ATOM    788  N   LEU A 103      18.907  40.618  30.344  1.00 10.84           N  
ATOM    789  CA  LEU A 103      18.481  41.953  29.998  1.00 12.90           C  
ATOM    790  C   LEU A 103      18.835  42.212  28.534  1.00 15.29           C  
ATOM    791  O   LEU A 103      20.010  42.123  28.153  1.00 15.16           O  
ATOM    792  CB  LEU A 103      19.192  42.983  30.832  1.00 15.43           C  
ATOM    793  CG  LEU A 103      18.791  43.138  32.290  1.00 23.68           C  
ATOM    794  CD1 LEU A 103      19.881  42.493  33.140  1.00 24.39           C  
ATOM    795  CD2 LEU A 103      18.732  44.615  32.594  1.00 25.50           C  
ATOM    796  N   GLU A 104      17.823  42.493  27.724  1.00 15.52           N  
ATOM    797  CA  GLU A 104      18.022  42.786  26.304  1.00 16.77           C  
ATOM    798  C   GLU A 104      17.485  44.175  26.014  1.00 15.38           C  
ATOM    799  O   GLU A 104      16.313  44.408  26.229  1.00 14.58           O  
ATOM    800  CB  GLU A 104      17.248  41.792  25.445  1.00 18.86           C  
ATOM    801  CG  GLU A 104      18.025  40.628  25.007  1.00 25.49           C  
ATOM    802  CD  GLU A 104      17.227  39.727  24.057  1.00 25.25           C  
ATOM    803  OE1 GLU A 104      16.876  40.166  22.923  1.00 27.44           O  
ATOM    804  OE2 GLU A 104      16.998  38.580  24.459  1.00 26.46           O  
ATOM    805  N   ALA A 105      18.313  45.054  25.439  1.00 16.72           N  
ATOM    806  CA  ALA A 105      17.919  46.430  25.133  1.00 16.44           C  
ATOM    807  C   ALA A 105      16.654  46.478  24.287  1.00 16.46           C  
ATOM    808  O   ALA A 105      16.560  45.750  23.311  1.00 17.73           O  
ATOM    809  CB  ALA A 105      19.058  47.148  24.437  1.00 17.11           C  
ATOM    810  N   GLY A 106      15.657  47.254  24.723  1.00 15.83           N  
ATOM    811  CA  GLY A 106      14.403  47.370  23.999  1.00 15.58           C  
ATOM    812  C   GLY A 106      13.345  46.317  24.284  1.00 16.58           C  
ATOM    813  O   GLY A 106      12.228  46.452  23.826  1.00 18.01           O  
ATOM    814  N   LYS A 107      13.677  45.254  25.014  1.00 15.75           N  
ATOM    815  CA  LYS A 107      12.690  44.211  25.354  1.00 17.48           C  
ATOM    816  C   LYS A 107      12.362  44.283  26.872  1.00 17.89           C  
ATOM    817  O   LYS A 107      13.256  44.540  27.662  1.00 16.35           O  
ATOM    818  CB  LYS A 107      13.227  42.819  24.983  1.00 20.56           C  
ATOM    819  CG  LYS A 107      13.665  42.718  23.525  1.00 21.95           C  
ATOM    820  CD  LYS A 107      13.289  41.403  22.937  1.00 28.31           C  
ATOM    821  CE  LYS A 107      13.425  41.452  21.426  1.00 30.08           C  
ATOM    822  NZ  LYS A 107      14.807  41.850  21.048  1.00 31.93           N  
ATOM    823  N   PRO A 108      11.085  44.078  27.277  1.00 19.26           N  
ATOM    824  CA  PRO A 108      10.736  44.144  28.713  1.00 19.14           C  
ATOM    825  C   PRO A 108      11.378  43.062  29.612  1.00 17.92           C  
ATOM    826  O   PRO A 108      11.605  41.908  29.197  1.00 15.42           O  
ATOM    827  CB  PRO A 108       9.214  44.033  28.689  1.00 21.50           C  
ATOM    828  CG  PRO A 108       8.961  43.135  27.474  1.00 21.80           C  
ATOM    829  CD  PRO A 108       9.894  43.768  26.455  1.00 20.00           C  
ATOM    830  N   ILE A 109      11.778  43.481  30.811  1.00 16.50           N  
ATOM    831  CA  ILE A 109      12.349  42.552  31.783  1.00 15.26           C  
ATOM    832  C   ILE A 109      11.501  42.720  33.057  1.00 14.33           C  
ATOM    833  O   ILE A 109      11.122  43.853  33.427  1.00 12.02           O  
ATOM    834  CB  ILE A 109      13.865  42.849  32.120  1.00 15.83           C  
ATOM    835  CG1 ILE A 109      14.418  41.806  33.089  1.00 17.99           C  
ATOM    836  CG2 ILE A 109      14.027  44.165  32.831  1.00 17.29           C  
ATOM    837  CD1 ILE A 109      14.765  40.537  32.441  1.00 22.49           C  
ATOM    838  N   THR A 110      11.087  41.585  33.620  1.00 14.31           N  
ATOM    839  CA  THR A 110      10.321  41.598  34.881  1.00 16.88           C  
ATOM    840  C   THR A 110      11.247  41.179  36.011  1.00 15.24           C  
ATOM    841  O   THR A 110      11.894  40.160  35.915  1.00 13.77           O  
ATOM    842  CB  THR A 110       9.103  40.669  34.824  1.00 17.18           C  
ATOM    843  OG1 THR A 110       8.201  41.168  33.832  1.00 18.48           O  
ATOM    844  CG2 THR A 110       8.390  40.658  36.161  1.00 18.45           C  
ATOM    845  N   VAL A 111      11.367  42.043  37.019  1.00 18.50           N  
ATOM    846  CA  VAL A 111      12.214  41.806  38.190  1.00 19.13           C  
ATOM    847  C   VAL A 111      11.363  41.544  39.450  1.00 18.78           C  
ATOM    848  O   VAL A 111      10.453  42.315  39.741  1.00 16.33           O  
ATOM    849  CB  VAL A 111      13.090  43.023  38.469  1.00 19.10           C  
ATOM    850  CG1 VAL A 111      13.983  42.768  39.693  1.00 20.45           C  
ATOM    851  CG2 VAL A 111      13.947  43.339  37.260  1.00 18.42           C  
ATOM    852  N   LYS A 112      11.620  40.429  40.138  1.00 19.10           N  
ATOM    853  CA  LYS A 112      10.909  40.100  41.383  1.00 17.78           C  
ATOM    854  C   LYS A 112      11.913  40.019  42.548  1.00 18.88           C  
ATOM    855  O   LYS A 112      12.887  39.272  42.490  1.00 19.78           O  
ATOM    856  CB  LYS A 112      10.218  38.760  41.299  1.00 16.58           C  
ATOM    857  CG  LYS A 112       9.399  38.480  42.507  1.00 21.11           C  
ATOM    858  CD  LYS A 112       8.970  37.057  42.556  1.00 22.85           C  
ATOM    859  CE  LYS A 112       7.877  36.858  43.586  1.00 23.81           C  
ATOM    860  NZ  LYS A 112       7.271  35.527  43.394  1.00 25.08           N  
ATOM    861  N   CYS A 113      11.678  40.816  43.578  1.00 18.35           N  
ATOM    862  CA  CYS A 113      12.528  40.804  44.777  1.00 20.71           C  
ATOM    863  C   CYS A 113      11.711  40.300  45.995  1.00 21.17           C  
ATOM    864  O   CYS A 113      10.684  40.880  46.342  1.00 21.88           O  
ATOM    865  CB  CYS A 113      13.060  42.196  45.099  1.00 21.29           C  
ATOM    866  SG  CYS A 113      14.168  42.093  46.548  1.00 21.37           S  
ATOM    867  N   SER A 114      12.143  39.196  46.600  1.00 21.86           N  
ATOM    868  CA  SER A 114      11.436  38.627  47.754  1.00 22.56           C  
ATOM    869  C   SER A 114      12.361  38.536  48.980  1.00 21.37           C  
ATOM    870  O   SER A 114      13.572  38.416  48.824  1.00 19.76           O  
ATOM    871  CB  SER A 114      10.904  37.238  47.389  1.00 22.84           C  
ATOM    872  OG  SER A 114      11.975  36.444  46.947  1.00 28.52           O  
ATOM    873  N   VAL A 115      11.797  38.680  50.184  1.00 23.54           N  
ATOM    874  CA  VAL A 115      12.563  38.584  51.453  1.00 22.75           C  
ATOM    875  C   VAL A 115      11.802  37.511  52.231  1.00 20.34           C  
ATOM    876  O   VAL A 115      10.596  37.637  52.425  1.00 19.06           O  
ATOM    877  CB  VAL A 115      12.551  39.901  52.283  1.00 24.19           C  
ATOM    878  CG1 VAL A 115      13.796  39.962  53.139  1.00 23.77           C  
ATOM    879  CG2 VAL A 115      12.498  41.120  51.403  1.00 25.83           C  
ATOM    880  N   ALA A 116      12.482  36.432  52.606  1.00 21.01           N  
ATOM    881  CA  ALA A 116      11.823  35.325  53.310  1.00 20.82           C  
ATOM    882  C   ALA A 116      11.891  35.372  54.843  1.00 22.84           C  
ATOM    883  O   ALA A 116      12.802  35.984  55.412  1.00 21.42           O  
ATOM    884  CB  ALA A 116      12.413  34.056  52.853  1.00 19.18           C  
ATOM    885  N   ASP A 117      10.909  34.732  55.481  1.00 25.26           N  
ATOM    886  CA  ASP A 117      10.847  34.582  56.950  1.00 26.13           C  
ATOM    887  C   ASP A 117      10.947  35.869  57.773  1.00 25.47           C  
ATOM    888  O   ASP A 117      11.740  35.949  58.707  1.00 25.31           O  
ATOM    889  CB  ASP A 117      11.979  33.650  57.366  1.00 25.44           C  
ATOM    890  CG  ASP A 117      11.975  32.360  56.595  1.00 28.36           C  
ATOM    891  OD1 ASP A 117      10.884  31.892  56.217  1.00 30.19           O  
ATOM    892  OD2 ASP A 117      13.068  31.816  56.349  1.00 30.16           O  
ATOM    893  N   VAL A 118      10.155  36.871  57.419  1.00 22.65           N  
ATOM    894  CA  VAL A 118      10.220  38.157  58.089  1.00 22.25           C  
ATOM    895  C   VAL A 118       9.162  38.285  59.171  1.00 21.93           C  
ATOM    896  O   VAL A 118       8.101  37.681  59.072  1.00 24.84           O  
ATOM    897  CB  VAL A 118      10.019  39.337  57.045  1.00 23.31           C  
ATOM    898  CG1 VAL A 118      10.055  40.709  57.726  1.00 23.81           C  
ATOM    899  CG2 VAL A 118      11.103  39.295  55.955  1.00 20.93           C  
ATOM    900  N   TYR A 119       9.497  39.017  60.232  1.00 21.28           N  
ATOM    901  CA  TYR A 119       8.561  39.357  61.314  1.00 20.35           C  
ATOM    902  C   TYR A 119       9.173  40.561  62.036  1.00 19.58           C  
ATOM    903  O   TYR A 119      10.370  40.570  62.291  1.00 22.04           O  
ATOM    904  CB  TYR A 119       8.298  38.185  62.289  1.00 25.83           C  
ATOM    905  CG  TYR A 119       7.326  38.595  63.399  1.00 31.60           C  
ATOM    906  CD1 TYR A 119       5.944  38.552  63.198  1.00 33.41           C  
ATOM    907  CD2 TYR A 119       7.794  39.181  64.585  1.00 35.28           C  
ATOM    908  CE1 TYR A 119       5.046  39.107  64.141  1.00 35.49           C  
ATOM    909  CE2 TYR A 119       6.905  39.735  65.536  1.00 37.02           C  
ATOM    910  CZ  TYR A 119       5.539  39.701  65.298  1.00 36.63           C  
ATOM    911  OH  TYR A 119       4.681  40.310  66.184  1.00 38.76           O  
ATOM    912  N   PRO A 120       8.406  41.659  62.235  1.00 20.28           N  
ATOM    913  CA  PRO A 120       7.012  41.871  61.828  1.00 22.70           C  
ATOM    914  C   PRO A 120       6.917  42.422  60.361  1.00 23.33           C  
ATOM    915  O   PRO A 120       7.434  43.504  60.062  1.00 20.11           O  
ATOM    916  CB  PRO A 120       6.502  42.852  62.897  1.00 18.87           C  
ATOM    917  CG  PRO A 120       7.690  43.658  63.238  1.00 16.98           C  
ATOM    918  CD  PRO A 120       8.881  42.752  63.117  1.00 18.81           C  
ATOM    919  N   PHE A 121       6.226  41.698  59.477  1.00 24.93           N  
ATOM    920  CA  PHE A 121       6.148  42.139  58.077  1.00 29.07           C  
ATOM    921  C   PHE A 121       5.491  43.501  57.849  1.00 31.83           C  
ATOM    922  O   PHE A 121       5.797  44.184  56.866  1.00 33.50           O  
ATOM    923  CB  PHE A 121       5.508  41.084  57.176  1.00 30.66           C  
ATOM    924  CG  PHE A 121       4.001  41.097  57.179  1.00 36.93           C  
ATOM    925  CD1 PHE A 121       3.286  42.184  56.650  1.00 40.18           C  
ATOM    926  CD2 PHE A 121       3.288  40.008  57.676  1.00 37.78           C  
ATOM    927  CE1 PHE A 121       1.896  42.188  56.619  1.00 41.50           C  
ATOM    928  CE2 PHE A 121       1.900  39.994  57.649  1.00 40.09           C  
ATOM    929  CZ  PHE A 121       1.197  41.091  57.119  1.00 41.48           C  
ATOM    930  N   ASP A 122       4.562  43.883  58.722  1.00 31.49           N  
ATOM    931  CA  ASP A 122       3.892  45.166  58.577  1.00 30.68           C  
ATOM    932  C   ASP A 122       4.875  46.319  58.797  1.00 28.54           C  
ATOM    933  O   ASP A 122       4.518  47.485  58.606  1.00 28.78           O  
ATOM    934  CB  ASP A 122       2.673  45.255  59.512  1.00 36.29           C  
ATOM    935  CG  ASP A 122       3.045  45.107  60.993  1.00 39.80           C  
ATOM    936  OD1 ASP A 122       3.488  46.105  61.603  1.00 39.12           O  
ATOM    937  OD2 ASP A 122       2.899  43.990  61.538  1.00 44.19           O  
ATOM    938  N   ARG A 123       6.113  45.988  59.187  1.00 26.86           N  
ATOM    939  CA  ARG A 123       7.161  46.999  59.399  1.00 27.17           C  
ATOM    940  C   ARG A 123       8.228  46.932  58.287  1.00 24.55           C  
ATOM    941  O   ARG A 123       9.274  47.559  58.393  1.00 19.83           O  
ATOM    942  CB  ARG A 123       7.892  46.825  60.750  1.00 32.69           C  
ATOM    943  CG  ARG A 123       7.020  46.704  61.990  1.00 43.39           C  
ATOM    944  CD  ARG A 123       6.032  47.844  62.168  1.00 49.32           C  
ATOM    945  NE  ARG A 123       6.705  49.108  62.433  1.00 55.99           N  
ATOM    946  CZ  ARG A 123       6.124  50.298  62.303  1.00 60.05           C  
ATOM    947  NH1 ARG A 123       4.841  50.380  61.940  1.00 60.62           N  
ATOM    948  NH2 ARG A 123       6.827  51.406  62.554  1.00 60.26           N  
ATOM    949  N   LEU A 124       8.001  46.119  57.263  1.00 24.04           N  
ATOM    950  CA  LEU A 124       8.976  45.998  56.172  1.00 23.35           C  
ATOM    951  C   LEU A 124       8.696  47.000  55.008  1.00 24.46           C  
ATOM    952  O   LEU A 124       7.546  47.359  54.708  1.00 23.86           O  
ATOM    953  CB  LEU A 124       9.001  44.545  55.661  1.00 20.90           C  
ATOM    954  CG  LEU A 124       9.837  44.058  54.471  1.00 20.70           C  
ATOM    955  CD1 LEU A 124      11.284  44.030  54.841  1.00 21.76           C  
ATOM    956  CD2 LEU A 124       9.375  42.676  54.036  1.00 18.85           C  
ATOM    957  N   GLU A 125       9.779  47.535  54.463  1.00 25.76           N  
ATOM    958  CA  GLU A 125       9.719  48.430  53.321  1.00 26.89           C  
ATOM    959  C   GLU A 125      10.717  47.866  52.293  1.00 25.07           C  
ATOM    960  O   GLU A 125      11.890  47.664  52.620  1.00 23.85           O  
ATOM    961  CB  GLU A 125      10.137  49.842  53.700  1.00 30.39           C  
ATOM    962  CG  GLU A 125       9.719  50.879  52.669  1.00 36.49           C  
ATOM    963  CD  GLU A 125      10.217  52.279  52.975  1.00 39.40           C  
ATOM    964  OE1 GLU A 125      11.148  52.435  53.790  1.00 41.80           O  
ATOM    965  OE2 GLU A 125       9.685  53.228  52.374  1.00 41.79           O  
ATOM    966  N   ILE A 126      10.235  47.549  51.088  1.00 23.23           N  
ATOM    967  CA  ILE A 126      11.110  47.024  50.024  1.00 22.98           C  
ATOM    968  C   ILE A 126      11.368  48.075  48.896  1.00 21.73           C  
ATOM    969  O   ILE A 126      10.432  48.640  48.350  1.00 18.13           O  
ATOM    970  CB  ILE A 126      10.549  45.730  49.416  1.00 21.74           C  
ATOM    971  CG1 ILE A 126      10.337  44.680  50.503  1.00 20.40           C  
ATOM    972  CG2 ILE A 126      11.548  45.160  48.402  1.00 20.54           C  
ATOM    973  CD1 ILE A 126       9.917  43.340  49.952  1.00 17.06           C  
ATOM    974  N   ASP A 127      12.642  48.410  48.678  1.00 21.47           N  
ATOM    975  CA  ASP A 127      13.085  49.374  47.659  1.00 21.98           C  
ATOM    976  C   ASP A 127      13.830  48.658  46.508  1.00 22.18           C  
ATOM    977  O   ASP A 127      14.708  47.806  46.758  1.00 18.98           O  
ATOM    978  CB  ASP A 127      14.100  50.396  48.243  1.00 20.19           C  
ATOM    979  CG  ASP A 127      13.455  51.511  49.040  1.00 21.83           C  
ATOM    980  OD1 ASP A 127      12.245  51.532  49.203  1.00 25.54           O  
ATOM    981  OD2 ASP A 127      14.165  52.406  49.510  1.00 25.67           O  
ATOM    982  N   LEU A 128      13.483  49.012  45.258  1.00 20.84           N  
ATOM    983  CA  LEU A 128      14.203  48.495  44.093  1.00 16.39           C  
ATOM    984  C   LEU A 128      14.807  49.709  43.388  1.00 15.26           C  
ATOM    985  O   LEU A 128      14.101  50.690  43.102  1.00 15.57           O  
ATOM    986  CB  LEU A 128      13.307  47.671  43.165  1.00 20.40           C  
ATOM    987  CG  LEU A 128      14.196  46.830  42.230  1.00 24.67           C  
ATOM    988  CD1 LEU A 128      14.671  45.564  42.932  1.00 23.21           C  
ATOM    989  CD2 LEU A 128      13.430  46.459  41.002  1.00 26.54           C  
ATOM    990  N   LEU A 129      16.135  49.718  43.276  1.00 16.96           N  
ATOM    991  CA  LEU A 129      16.879  50.820  42.636  1.00 20.02           C  
ATOM    992  C   LEU A 129      17.705  50.335  41.429  1.00 20.58           C  
ATOM    993  O   LEU A 129      18.119  49.178  41.375  1.00 19.81           O  
ATOM    994  CB  LEU A 129      17.861  51.455  43.626  1.00 20.03           C  
ATOM    995  CG  LEU A 129      17.314  52.105  44.897  1.00 20.78           C  
ATOM    996  CD1 LEU A 129      17.368  51.132  46.062  1.00 23.50           C  
ATOM    997  CD2 LEU A 129      18.140  53.297  45.187  1.00 19.75           C  
ATOM    998  N   LYS A 130      17.911  51.211  40.446  1.00 22.12           N  
ATOM    999  CA  LYS A 130      18.746  50.888  39.278  1.00 22.16           C  
ATOM   1000  C   LYS A 130      19.731  52.035  39.301  1.00 23.92           C  
ATOM   1001  O   LYS A 130      19.336  53.192  39.133  1.00 22.17           O  
ATOM   1002  CB  LYS A 130      17.947  50.913  37.973  1.00 22.86           C  
ATOM   1003  CG  LYS A 130      18.818  50.713  36.708  1.00 22.82           C  
ATOM   1004  CD  LYS A 130      17.996  50.137  35.580  1.00 17.58           C  
ATOM   1005  CE  LYS A 130      16.918  51.096  35.127  1.00 13.43           C  
ATOM   1006  NZ  LYS A 130      17.512  52.328  34.582  1.00 14.88           N  
ATOM   1007  N   GLY A 131      21.007  51.727  39.503  1.00 28.21           N  
ATOM   1008  CA  GLY A 131      21.983  52.793  39.634  1.00 33.56           C  
ATOM   1009  C   GLY A 131      21.658  53.392  41.004  1.00 38.09           C  
ATOM   1010  O   GLY A 131      21.447  52.665  41.992  1.00 39.84           O  
ATOM   1011  N   ASP A 132      21.553  54.705  41.082  1.00 39.80           N  
ATOM   1012  CA  ASP A 132      21.234  55.328  42.366  1.00 41.95           C  
ATOM   1013  C   ASP A 132      19.828  55.941  42.328  1.00 38.00           C  
ATOM   1014  O   ASP A 132      19.532  56.905  43.026  1.00 40.11           O  
ATOM   1015  CB  ASP A 132      22.290  56.398  42.712  1.00 49.77           C  
ATOM   1016  CG  ASP A 132      23.693  55.799  42.966  1.00 56.06           C  
ATOM   1017  OD1 ASP A 132      23.805  54.712  43.603  1.00 56.55           O  
ATOM   1018  OD2 ASP A 132      24.685  56.435  42.526  1.00 59.32           O  
ATOM   1019  N   HIS A 133      18.951  55.346  41.535  1.00 32.88           N  
ATOM   1020  CA  HIS A 133      17.597  55.863  41.381  1.00 28.78           C  
ATOM   1021  C   HIS A 133      16.557  54.801  41.688  1.00 23.07           C  
ATOM   1022  O   HIS A 133      16.624  53.668  41.236  1.00 22.08           O  
ATOM   1023  CB  HIS A 133      17.435  56.438  39.969  1.00 30.37           C  
ATOM   1024  CG  HIS A 133      18.457  57.474  39.635  1.00 31.53           C  
ATOM   1025  ND1 HIS A 133      19.624  57.174  38.963  1.00 35.65           N  
ATOM   1026  CD2 HIS A 133      18.543  58.784  39.969  1.00 35.21           C  
ATOM   1027  CE1 HIS A 133      20.390  58.251  38.907  1.00 36.20           C  
ATOM   1028  NE2 HIS A 133      19.758  59.243  39.509  1.00 37.22           N  
ATOM   1029  N   LEU A 134      15.584  55.197  42.481  1.00 22.63           N  
ATOM   1030  CA  LEU A 134      14.539  54.309  42.929  1.00 22.42           C  
ATOM   1031  C   LEU A 134      13.474  54.082  41.867  1.00 21.21           C  
ATOM   1032  O   LEU A 134      12.905  55.043  41.377  1.00 21.62           O  
ATOM   1033  CB  LEU A 134      13.914  54.942  44.175  1.00 25.46           C  
ATOM   1034  CG  LEU A 134      12.862  54.228  45.009  1.00 29.78           C  
ATOM   1035  CD1 LEU A 134      13.468  52.989  45.653  1.00 30.98           C  
ATOM   1036  CD2 LEU A 134      12.384  55.205  46.101  1.00 30.04           C  
ATOM   1037  N   MET A 135      13.247  52.822  41.498  1.00 20.42           N  
ATOM   1038  CA  MET A 135      12.227  52.440  40.518  1.00 20.80           C  
ATOM   1039  C   MET A 135      10.883  52.132  41.144  1.00 22.80           C  
ATOM   1040  O   MET A 135       9.841  52.421  40.557  1.00 20.52           O  
ATOM   1041  CB  MET A 135      12.628  51.200  39.724  1.00 23.28           C  
ATOM   1042  CG  MET A 135      13.877  51.380  38.901  1.00 33.28           C  
ATOM   1043  SD  MET A 135      13.916  50.125  37.651  1.00 40.93           S  
ATOM   1044  CE  MET A 135      13.472  48.723  38.537  1.00 42.48           C  
ATOM   1045  N   LYS A 136      10.893  51.488  42.307  1.00 20.36           N  
ATOM   1046  CA  LYS A 136       9.655  51.151  42.976  1.00 21.03           C  
ATOM   1047  C   LYS A 136       9.983  50.885  44.439  1.00 22.67           C  
ATOM   1048  O   LYS A 136      11.071  50.392  44.738  1.00 21.43           O  
ATOM   1049  CB  LYS A 136       9.029  49.893  42.356  1.00 24.17           C  
ATOM   1050  CG  LYS A 136       7.555  49.691  42.719  1.00 26.21           C  
ATOM   1051  CD  LYS A 136       6.997  48.357  42.221  1.00 28.29           C  
ATOM   1052  CE  LYS A 136       5.477  48.328  42.401  1.00 28.85           C  
ATOM   1053  NZ  LYS A 136       4.804  47.202  41.720  1.00 31.48           N  
ATOM   1054  N   SER A 137       9.039  51.237  45.322  1.00 25.57           N  
ATOM   1055  CA  SER A 137       9.133  51.045  46.782  1.00 29.38           C  
ATOM   1056  C   SER A 137       7.785  50.433  47.244  1.00 34.36           C  
ATOM   1057  O   SER A 137       6.708  50.865  46.815  1.00 37.45           O  
ATOM   1058  CB  SER A 137       9.385  52.385  47.468  1.00 28.89           C  
ATOM   1059  OG  SER A 137       9.553  52.223  48.858  1.00 30.44           O  
ATOM   1060  N   GLN A 138       7.832  49.423  48.103  1.00 35.82           N  
ATOM   1061  CA  GLN A 138       6.611  48.753  48.542  1.00 38.68           C  
ATOM   1062  C   GLN A 138       6.558  48.637  50.082  1.00 40.77           C  
ATOM   1063  O   GLN A 138       7.529  48.207  50.717  1.00 38.60           O  
ATOM   1064  CB  GLN A 138       6.570  47.357  47.883  1.00 40.25           C  
ATOM   1065  CG  GLN A 138       5.328  46.506  48.153  1.00 45.96           C  
ATOM   1066  CD  GLN A 138       4.253  46.642  47.078  1.00 49.56           C  
ATOM   1067  OE1 GLN A 138       4.453  46.239  45.927  1.00 53.31           O  
ATOM   1068  NE2 GLN A 138       3.106  47.197  47.453  1.00 47.58           N  
ATOM   1069  N   GLU A 139       5.457  49.104  50.670  1.00 43.90           N  
ATOM   1070  CA  GLU A 139       5.230  49.022  52.120  1.00 45.71           C  
ATOM   1071  C   GLU A 139       4.154  47.976  52.292  1.00 45.49           C  
ATOM   1072  O   GLU A 139       3.465  47.624  51.328  1.00 42.53           O  
ATOM   1073  CB  GLU A 139       4.770  50.356  52.711  1.00 48.11           C  
ATOM   1074  CG  GLU A 139       5.895  51.380  52.808  1.00 55.17           C  
ATOM   1075  CD  GLU A 139       5.541  52.599  53.662  1.00 61.56           C  
ATOM   1076  OE1 GLU A 139       4.345  52.779  54.005  1.00 63.34           O  
ATOM   1077  OE2 GLU A 139       6.471  53.380  53.990  1.00 63.60           O  
ATOM   1078  N   PHE A 140       4.014  47.450  53.498  1.00 46.77           N  
ATOM   1079  CA  PHE A 140       3.026  46.411  53.705  1.00 49.42           C  
ATOM   1080  C   PHE A 140       2.058  46.692  54.829  1.00 57.85           C  
ATOM   1081  O   PHE A 140       1.515  45.753  55.391  1.00 61.07           O  
ATOM   1082  CB  PHE A 140       3.716  45.067  53.946  1.00 43.39           C  
ATOM   1083  CG  PHE A 140       4.510  44.569  52.776  1.00 37.95           C  
ATOM   1084  CD1 PHE A 140       3.895  43.836  51.765  1.00 36.26           C  
ATOM   1085  CD2 PHE A 140       5.862  44.862  52.667  1.00 35.10           C  
ATOM   1086  CE1 PHE A 140       4.614  43.407  50.660  1.00 34.60           C  
ATOM   1087  CE2 PHE A 140       6.588  44.443  51.575  1.00 34.09           C  
ATOM   1088  CZ  PHE A 140       5.962  43.715  50.565  1.00 34.67           C  
ATOM   1089  N   LEU A 141       1.807  47.972  55.115  1.00 65.48           N  
ATOM   1090  CA  LEU A 141       0.897  48.419  56.187  1.00 72.71           C  
ATOM   1091  C   LEU A 141      -0.341  47.547  56.516  1.00 78.00           C  
ATOM   1092  O   LEU A 141      -0.949  47.743  57.572  1.00 78.83           O  
ATOM   1093  CB  LEU A 141       0.468  49.873  55.956  1.00 73.82           C  
ATOM   1094  CG  LEU A 141      -0.722  50.137  55.020  1.00 76.23           C  
ATOM   1095  CD1 LEU A 141      -0.881  51.643  54.865  1.00 77.76           C  
ATOM   1096  CD2 LEU A 141      -0.556  49.456  53.646  1.00 75.98           C  
ATOM   1097  N   GLU A 142      -0.756  46.656  55.601  1.00 82.38           N  
ATOM   1098  CA  GLU A 142      -1.874  45.727  55.853  1.00 85.95           C  
ATOM   1099  C   GLU A 142      -1.467  45.014  57.142  1.00 89.01           C  
ATOM   1100  O   GLU A 142      -0.560  44.178  57.147  1.00 90.50           O  
ATOM   1101  CB  GLU A 142      -2.003  44.688  54.721  1.00 86.66           C  
ATOM   1102  CG  GLU A 142      -3.112  43.627  54.930  1.00 86.21           C  
ATOM   1103  CD  GLU A 142      -2.579  42.196  55.051  1.00 85.31           C  
ATOM   1104  OE1 GLU A 142      -1.793  41.767  54.172  1.00 84.33           O  
ATOM   1105  OE2 GLU A 142      -2.960  41.498  56.024  1.00 84.60           O  
ATOM   1106  N   ASP A 143      -2.114  45.382  58.238  1.00 90.96           N  
ATOM   1107  CA  ASP A 143      -1.792  44.825  59.541  1.00 92.48           C  
ATOM   1108  C   ASP A 143      -1.898  43.309  59.691  1.00 91.95           C  
ATOM   1109  O   ASP A 143      -2.842  42.662  59.213  1.00 91.09           O  
ATOM   1110  CB  ASP A 143      -2.580  45.567  60.628  1.00 95.63           C  
ATOM   1111  CG  ASP A 143      -2.283  47.075  60.640  1.00 98.33           C  
ATOM   1112  OD1 ASP A 143      -1.082  47.450  60.605  1.00 99.65           O  
ATOM   1113  OD2 ASP A 143      -3.249  47.882  60.671  1.00 98.33           O  
ATOM   1114  N   ALA A 144      -0.868  42.754  60.319  1.00 92.00           N  
ATOM   1115  CA  ALA A 144      -0.782  41.328  60.571  1.00 92.83           C  
ATOM   1116  C   ALA A 144      -1.950  40.833  61.432  1.00 93.15           C  
ATOM   1117  O   ALA A 144      -2.273  41.417  62.474  1.00 93.77           O  
ATOM   1118  CB  ALA A 144       0.561  40.996  61.246  1.00 92.96           C  
ATOM   1119  N   ASP A 145      -2.602  39.776  60.956  1.00 92.43           N  
ATOM   1120  CA  ASP A 145      -3.717  39.157  61.664  1.00 90.93           C  
ATOM   1121  C   ASP A 145      -3.231  38.368  62.897  1.00 88.46           C  
ATOM   1122  O   ASP A 145      -3.950  38.289  63.899  1.00 88.74           O  
ATOM   1123  CB  ASP A 145      -4.513  38.244  60.712  1.00 92.91           C  
ATOM   1124  CG  ASP A 145      -3.642  37.164  60.040  1.00 94.77           C  
ATOM   1125  OD1 ASP A 145      -2.967  37.479  59.028  1.00 95.40           O  
ATOM   1126  OD2 ASP A 145      -3.653  35.998  60.513  1.00 94.89           O  
ATOM   1127  N   ARG A 146      -2.021  37.792  62.808  1.00 84.48           N  
ATOM   1128  CA  ARG A 146      -1.392  37.006  63.892  1.00 79.71           C  
ATOM   1129  C   ARG A 146       0.161  37.073  63.848  1.00 72.49           C  
ATOM   1130  O   ARG A 146       0.742  38.021  63.290  1.00 72.91           O  
ATOM   1131  CB  ARG A 146      -1.890  35.536  63.876  1.00 82.92           C  
ATOM   1132  CG  ARG A 146      -1.598  34.723  65.172  1.00 85.62           C  
ATOM   1133  CD  ARG A 146      -2.148  33.286  65.129  1.00 88.00           C  
ATOM   1134  NE  ARG A 146      -3.551  33.203  65.561  1.00 90.33           N  
ATOM   1135  CZ  ARG A 146      -3.959  32.768  66.759  1.00 90.92           C  
ATOM   1136  NH1 ARG A 146      -3.080  32.363  67.675  1.00 90.87           N  
ATOM   1137  NH2 ARG A 146      -5.256  32.744  67.048  1.00 90.44           N  
ATOM   1138  N   LYS A 147       0.823  36.070  64.428  1.00 63.27           N  
ATOM   1139  CA  LYS A 147       2.273  36.033  64.492  1.00 55.06           C  
ATOM   1140  C   LYS A 147       2.907  34.817  63.820  1.00 47.85           C  
ATOM   1141  O   LYS A 147       2.848  33.701  64.340  1.00 46.05           O  
ATOM   1142  CB  LYS A 147       2.727  36.101  65.960  1.00 55.73           C  
ATOM   1143  CG  LYS A 147       2.353  37.385  66.703  1.00 55.28           C  
ATOM   1144  CD  LYS A 147       2.543  37.211  68.215  1.00 55.68           C  
ATOM   1145  CE  LYS A 147       2.014  38.394  69.045  1.00 55.80           C  
ATOM   1146  NZ  LYS A 147       2.823  39.653  68.923  1.00 54.93           N  
ATOM   1147  N   SER A 148       3.515  35.049  62.658  1.00 41.92           N  
ATOM   1148  CA  SER A 148       4.220  34.005  61.914  1.00 38.12           C  
ATOM   1149  C   SER A 148       5.285  34.635  61.027  1.00 34.12           C  
ATOM   1150  O   SER A 148       5.392  35.860  60.939  1.00 31.97           O  
ATOM   1151  CB  SER A 148       3.266  33.185  61.048  1.00 39.66           C  
ATOM   1152  OG  SER A 148       2.549  34.049  60.192  1.00 41.69           O  
ATOM   1153  N   LEU A 149       6.123  33.785  60.454  1.00 32.39           N  
ATOM   1154  CA  LEU A 149       7.170  34.223  59.555  1.00 31.63           C  
ATOM   1155  C   LEU A 149       6.525  34.296  58.158  1.00 33.98           C  
ATOM   1156  O   LEU A 149       5.768  33.405  57.773  1.00 34.74           O  
ATOM   1157  CB  LEU A 149       8.328  33.219  59.601  1.00 31.55           C  
ATOM   1158  CG  LEU A 149       9.499  33.498  60.574  1.00 30.40           C  
ATOM   1159  CD1 LEU A 149       9.062  34.206  61.826  1.00 28.80           C  
ATOM   1160  CD2 LEU A 149      10.213  32.215  60.891  1.00 27.55           C  
ATOM   1161  N   GLU A 150       6.745  35.401  57.452  1.00 34.13           N  
ATOM   1162  CA  GLU A 150       6.169  35.601  56.112  1.00 34.60           C  
ATOM   1163  C   GLU A 150       7.191  35.978  55.037  1.00 32.24           C  
ATOM   1164  O   GLU A 150       8.173  36.665  55.313  1.00 30.91           O  
ATOM   1165  CB  GLU A 150       5.135  36.739  56.128  1.00 35.39           C  
ATOM   1166  CG  GLU A 150       3.918  36.566  57.034  1.00 43.16           C  
ATOM   1167  CD  GLU A 150       3.095  35.321  56.741  1.00 47.80           C  
ATOM   1168  OE1 GLU A 150       3.258  34.722  55.651  1.00 49.51           O  
ATOM   1169  OE2 GLU A 150       2.270  34.945  57.611  1.00 49.94           O  
ATOM   1170  N   THR A 151       6.932  35.535  53.807  1.00 29.02           N  
ATOM   1171  CA  THR A 151       7.762  35.896  52.666  1.00 25.63           C  
ATOM   1172  C   THR A 151       6.994  37.004  51.903  1.00 21.35           C  
ATOM   1173  O   THR A 151       5.813  36.856  51.617  1.00 21.85           O  
ATOM   1174  CB  THR A 151       8.020  34.684  51.810  1.00 25.18           C  
ATOM   1175  OG1 THR A 151       8.801  33.777  52.579  1.00 25.96           O  
ATOM   1176  CG2 THR A 151       8.792  35.062  50.545  1.00 26.47           C  
ATOM   1177  N   LYS A 152       7.620  38.163  51.721  1.00 18.62           N  
ATOM   1178  CA  LYS A 152       7.002  39.292  51.029  1.00 19.47           C  
ATOM   1179  C   LYS A 152       7.835  39.651  49.759  1.00 21.55           C  
ATOM   1180  O   LYS A 152       9.031  39.358  49.694  1.00 17.92           O  
ATOM   1181  CB  LYS A 152       6.940  40.504  51.954  1.00 20.83           C  
ATOM   1182  CG  LYS A 152       6.058  40.308  53.180  1.00 22.78           C  
ATOM   1183  CD  LYS A 152       4.593  40.548  52.843  1.00 24.83           C  
ATOM   1184  CE  LYS A 152       3.707  39.512  53.440  1.00 28.81           C  
ATOM   1185  NZ  LYS A 152       2.296  39.935  53.363  1.00 33.33           N  
ATOM   1186  N   SER A 153       7.223  40.300  48.767  1.00 22.08           N  
ATOM   1187  CA  SER A 153       7.979  40.641  47.559  1.00 21.55           C  
ATOM   1188  C   SER A 153       7.480  41.881  46.842  1.00 23.29           C  
ATOM   1189  O   SER A 153       6.382  42.405  47.114  1.00 23.66           O  
ATOM   1190  CB  SER A 153       8.022  39.449  46.605  1.00 21.41           C  
ATOM   1191  OG  SER A 153       6.708  39.095  46.216  1.00 25.38           O  
ATOM   1192  N   LEU A 154       8.344  42.389  45.969  1.00 21.82           N  
ATOM   1193  CA  LEU A 154       8.056  43.562  45.162  1.00 23.26           C  
ATOM   1194  C   LEU A 154       8.320  43.107  43.708  1.00 23.29           C  
ATOM   1195  O   LEU A 154       9.261  42.349  43.466  1.00 22.67           O  
ATOM   1196  CB  LEU A 154       9.032  44.673  45.563  1.00 24.78           C  
ATOM   1197  CG  LEU A 154       9.080  46.000  44.814  1.00 29.94           C  
ATOM   1198  CD1 LEU A 154       9.917  46.930  45.651  1.00 29.05           C  
ATOM   1199  CD2 LEU A 154       9.734  45.851  43.419  1.00 30.50           C  
ATOM   1200  N   GLU A 155       7.450  43.493  42.774  1.00 21.98           N  
ATOM   1201  CA  GLU A 155       7.650  43.157  41.350  1.00 22.73           C  
ATOM   1202  C   GLU A 155       7.557  44.422  40.490  1.00 19.68           C  
ATOM   1203  O   GLU A 155       6.738  45.306  40.765  1.00 15.94           O  
ATOM   1204  CB  GLU A 155       6.621  42.145  40.860  1.00 24.66           C  
ATOM   1205  CG  GLU A 155       7.143  40.761  40.714  1.00 30.67           C  
ATOM   1206  CD  GLU A 155       6.123  39.823  40.071  1.00 37.63           C  
ATOM   1207  OE1 GLU A 155       5.408  40.258  39.127  1.00 39.37           O  
ATOM   1208  OE2 GLU A 155       6.054  38.645  40.499  1.00 40.44           O  
ATOM   1209  N   VAL A 156       8.473  44.538  39.514  1.00 20.53           N  
ATOM   1210  CA  VAL A 156       8.482  45.656  38.564  1.00 17.98           C  
ATOM   1211  C   VAL A 156       8.946  45.188  37.162  1.00 19.13           C  
ATOM   1212  O   VAL A 156       9.693  44.218  37.033  1.00 15.36           O  
ATOM   1213  CB  VAL A 156       9.360  46.829  39.046  1.00 18.23           C  
ATOM   1214  CG1 VAL A 156      10.822  46.500  38.904  1.00 20.18           C  
ATOM   1215  CG2 VAL A 156       8.993  48.092  38.287  1.00 18.28           C  
ATOM   1216  N   THR A 157       8.394  45.835  36.127  1.00 21.69           N  
ATOM   1217  CA  THR A 157       8.729  45.579  34.727  1.00 20.46           C  
ATOM   1218  C   THR A 157       9.226  46.880  34.129  1.00 19.96           C  
ATOM   1219  O   THR A 157       8.620  47.939  34.335  1.00 19.47           O  
ATOM   1220  CB  THR A 157       7.519  45.160  33.919  1.00 21.88           C  
ATOM   1221  OG1 THR A 157       6.948  43.986  34.501  1.00 22.22           O  
ATOM   1222  CG2 THR A 157       7.938  44.827  32.494  1.00 20.26           C  
ATOM   1223  N   PHE A 158      10.402  46.828  33.518  1.00 17.83           N  
ATOM   1224  CA  PHE A 158      10.934  48.012  32.861  1.00 17.62           C  
ATOM   1225  C   PHE A 158      11.652  47.554  31.598  1.00 18.16           C  
ATOM   1226  O   PHE A 158      11.840  46.351  31.382  1.00 17.69           O  
ATOM   1227  CB  PHE A 158      11.853  48.838  33.779  1.00 17.25           C  
ATOM   1228  CG  PHE A 158      13.200  48.226  34.023  1.00 19.33           C  
ATOM   1229  CD1 PHE A 158      13.339  47.116  34.859  1.00 21.25           C  
ATOM   1230  CD2 PHE A 158      14.331  48.759  33.409  1.00 20.07           C  
ATOM   1231  CE1 PHE A 158      14.589  46.540  35.077  1.00 19.99           C  
ATOM   1232  CE2 PHE A 158      15.577  48.200  33.612  1.00 21.09           C  
ATOM   1233  CZ  PHE A 158      15.707  47.076  34.455  1.00 22.38           C  
ATOM   1234  N   THR A 159      11.983  48.503  30.732  1.00 16.99           N  
ATOM   1235  CA  THR A 159      12.669  48.171  29.500  1.00 15.08           C  
ATOM   1236  C   THR A 159      14.093  48.654  29.597  1.00 14.19           C  
ATOM   1237  O   THR A 159      14.347  49.840  29.733  1.00 16.28           O  
ATOM   1238  CB  THR A 159      11.974  48.849  28.289  1.00 14.88           C  
ATOM   1239  OG1 THR A 159      10.658  48.316  28.174  1.00 16.75           O  
ATOM   1240  CG2 THR A 159      12.726  48.497  26.978  1.00 13.28           C  
ATOM   1241  N   PRO A 160      15.053  47.738  29.539  1.00 13.14           N  
ATOM   1242  CA  PRO A 160      16.445  48.169  29.625  1.00 13.41           C  
ATOM   1243  C   PRO A 160      16.866  48.970  28.378  1.00 16.47           C  
ATOM   1244  O   PRO A 160      16.235  48.860  27.326  1.00 15.12           O  
ATOM   1245  CB  PRO A 160      17.214  46.842  29.647  1.00 13.88           C  
ATOM   1246  CG  PRO A 160      16.177  45.796  29.988  1.00 13.53           C  
ATOM   1247  CD  PRO A 160      14.946  46.287  29.328  1.00 12.62           C  
ATOM   1248  N   VAL A 161      17.890  49.808  28.531  1.00 16.75           N  
ATOM   1249  CA  VAL A 161      18.458  50.567  27.426  1.00 16.75           C  
ATOM   1250  C   VAL A 161      19.941  50.303  27.490  1.00 20.09           C  
ATOM   1251  O   VAL A 161      20.459  49.861  28.514  1.00 20.85           O  
ATOM   1252  CB  VAL A 161      18.229  52.091  27.536  1.00 18.48           C  
ATOM   1253  CG1 VAL A 161      16.764  52.392  27.424  1.00 19.42           C  
ATOM   1254  CG2 VAL A 161      18.849  52.660  28.823  1.00 16.78           C  
ATOM   1255  N   ILE A 162      20.633  50.579  26.391  1.00 19.25           N  
ATOM   1256  CA  ILE A 162      22.059  50.366  26.285  1.00 18.65           C  
ATOM   1257  C   ILE A 162      22.875  51.032  27.393  1.00 18.28           C  
ATOM   1258  O   ILE A 162      23.840  50.452  27.901  1.00 19.74           O  
ATOM   1259  CB  ILE A 162      22.522  50.775  24.833  1.00 21.31           C  
ATOM   1260  CG1 ILE A 162      22.947  49.534  24.076  1.00 23.31           C  
ATOM   1261  CG2 ILE A 162      23.647  51.752  24.841  1.00 25.61           C  
ATOM   1262  CD1 ILE A 162      21.906  48.498  24.022  1.00 24.83           C  
ATOM   1263  N   GLU A 163      22.487  52.234  27.799  1.00 20.00           N  
ATOM   1264  CA  GLU A 163      23.221  52.909  28.870  1.00 23.59           C  
ATOM   1265  C   GLU A 163      23.016  52.292  30.261  1.00 23.50           C  
ATOM   1266  O   GLU A 163      23.601  52.773  31.235  1.00 23.20           O  
ATOM   1267  CB  GLU A 163      22.972  54.422  28.929  1.00 26.30           C  
ATOM   1268  CG  GLU A 163      21.667  54.895  28.388  1.00 33.41           C  
ATOM   1269  CD  GLU A 163      21.686  54.937  26.889  1.00 34.51           C  
ATOM   1270  OE1 GLU A 163      22.565  55.632  26.333  1.00 36.59           O  
ATOM   1271  OE2 GLU A 163      20.851  54.250  26.273  1.00 31.16           O  
ATOM   1272  N   ASP A 164      22.178  51.259  30.366  1.00 20.73           N  
ATOM   1273  CA  ASP A 164      21.997  50.609  31.663  1.00 19.37           C  
ATOM   1274  C   ASP A 164      23.186  49.713  31.937  1.00 19.30           C  
ATOM   1275  O   ASP A 164      23.358  49.277  33.067  1.00 19.37           O  
ATOM   1276  CB  ASP A 164      20.712  49.783  31.729  1.00 14.45           C  
ATOM   1277  CG  ASP A 164      19.477  50.636  31.891  1.00 13.98           C  
ATOM   1278  OD1 ASP A 164      19.541  51.693  32.539  1.00 17.11           O  
ATOM   1279  OD2 ASP A 164      18.416  50.252  31.374  1.00 16.58           O  
ATOM   1280  N   ILE A 165      24.019  49.450  30.920  1.00 19.40           N  
ATOM   1281  CA  ILE A 165      25.197  48.590  31.108  1.00 17.34           C  
ATOM   1282  C   ILE A 165      26.125  49.101  32.206  1.00 18.00           C  
ATOM   1283  O   ILE A 165      26.452  50.294  32.277  1.00 17.56           O  
ATOM   1284  CB  ILE A 165      26.014  48.373  29.796  1.00 18.42           C  
ATOM   1285  CG1 ILE A 165      26.944  47.188  29.964  1.00 20.96           C  
ATOM   1286  CG2 ILE A 165      26.779  49.631  29.394  1.00 17.43           C  
ATOM   1287  CD1 ILE A 165      27.888  47.008  28.835  1.00 27.34           C  
ATOM   1288  N   GLY A 166      26.489  48.195  33.106  1.00 19.92           N  
ATOM   1289  CA  GLY A 166      27.353  48.542  34.218  1.00 20.12           C  
ATOM   1290  C   GLY A 166      26.642  49.088  35.449  1.00 23.34           C  
ATOM   1291  O   GLY A 166      27.270  49.241  36.501  1.00 25.78           O  
ATOM   1292  N   LYS A 167      25.379  49.474  35.320  1.00 23.89           N  
ATOM   1293  CA  LYS A 167      24.627  49.982  36.470  1.00 24.90           C  
ATOM   1294  C   LYS A 167      24.300  48.798  37.381  1.00 27.13           C  
ATOM   1295  O   LYS A 167      24.223  47.652  36.923  1.00 28.52           O  
ATOM   1296  CB  LYS A 167      23.347  50.682  36.019  1.00 22.72           C  
ATOM   1297  CG  LYS A 167      23.659  51.950  35.283  1.00 24.19           C  
ATOM   1298  CD  LYS A 167      22.487  52.859  35.167  1.00 28.12           C  
ATOM   1299  CE  LYS A 167      22.957  54.195  34.571  1.00 33.45           C  
ATOM   1300  NZ  LYS A 167      21.825  55.135  34.328  1.00 36.43           N  
ATOM   1301  N   VAL A 168      24.142  49.039  38.678  1.00 26.87           N  
ATOM   1302  CA  VAL A 168      23.827  47.910  39.536  1.00 24.65           C  
ATOM   1303  C   VAL A 168      22.376  47.980  39.972  1.00 21.35           C  
ATOM   1304  O   VAL A 168      21.839  49.060  40.203  1.00 23.77           O  
ATOM   1305  CB  VAL A 168      24.742  47.875  40.777  1.00 28.42           C  
ATOM   1306  CG1 VAL A 168      26.213  47.808  40.372  1.00 28.40           C  
ATOM   1307  CG2 VAL A 168      24.506  49.126  41.589  1.00 31.92           C  
ATOM   1308  N   LEU A 169      21.706  46.844  39.958  1.00 19.29           N  
ATOM   1309  CA  LEU A 169      20.332  46.782  40.425  1.00 21.99           C  
ATOM   1310  C   LEU A 169      20.438  46.459  41.929  1.00 21.93           C  
ATOM   1311  O   LEU A 169      21.160  45.530  42.300  1.00 23.60           O  
ATOM   1312  CB  LEU A 169      19.611  45.588  39.801  1.00 24.69           C  
ATOM   1313  CG  LEU A 169      18.401  45.717  38.884  1.00 27.89           C  
ATOM   1314  CD1 LEU A 169      17.709  44.373  38.945  1.00 28.79           C  
ATOM   1315  CD2 LEU A 169      17.457  46.810  39.303  1.00 28.29           C  
ATOM   1316  N   VAL A 170      19.770  47.207  42.793  1.00 20.76           N  
ATOM   1317  CA  VAL A 170      19.823  46.840  44.214  1.00 22.19           C  
ATOM   1318  C   VAL A 170      18.448  46.691  44.842  1.00 20.77           C  
ATOM   1319  O   VAL A 170      17.565  47.540  44.664  1.00 22.49           O  
ATOM   1320  CB  VAL A 170      20.691  47.782  45.078  1.00 24.43           C  
ATOM   1321  CG1 VAL A 170      21.980  48.161  44.374  1.00 23.76           C  
ATOM   1322  CG2 VAL A 170      19.931  48.987  45.480  1.00 28.91           C  
ATOM   1323  N   CYS A 171      18.230  45.550  45.480  1.00 16.72           N  
ATOM   1324  CA  CYS A 171      16.984  45.348  46.165  1.00 15.82           C  
ATOM   1325  C   CYS A 171      17.314  45.499  47.662  1.00 18.18           C  
ATOM   1326  O   CYS A 171      18.050  44.684  48.224  1.00 17.15           O  
ATOM   1327  CB  CYS A 171      16.438  43.981  45.919  1.00 14.88           C  
ATOM   1328  SG  CYS A 171      14.813  43.979  46.729  1.00 21.22           S  
ATOM   1329  N   ARG A 172      16.767  46.553  48.264  1.00 21.34           N  
ATOM   1330  CA  ARG A 172      16.987  46.945  49.676  1.00 23.85           C  
ATOM   1331  C   ARG A 172      15.772  46.666  50.590  1.00 23.56           C  
ATOM   1332  O   ARG A 172      14.669  47.155  50.351  1.00 23.88           O  
ATOM   1333  CB  ARG A 172      17.330  48.445  49.682  1.00 25.91           C  
ATOM   1334  CG  ARG A 172      18.049  48.988  50.880  1.00 31.90           C  
ATOM   1335  CD  ARG A 172      18.544  50.398  50.594  1.00 36.09           C  
ATOM   1336  NE  ARG A 172      17.434  51.331  50.360  1.00 42.82           N  
ATOM   1337  CZ  ARG A 172      17.553  52.520  49.753  1.00 43.99           C  
ATOM   1338  NH1 ARG A 172      18.748  52.934  49.300  1.00 43.01           N  
ATOM   1339  NH2 ARG A 172      16.491  53.327  49.650  1.00 39.65           N  
ATOM   1340  N   ALA A 173      15.949  45.830  51.606  1.00 23.01           N  
ATOM   1341  CA  ALA A 173      14.845  45.535  52.520  1.00 20.73           C  
ATOM   1342  C   ALA A 173      15.127  46.258  53.840  1.00 22.39           C  
ATOM   1343  O   ALA A 173      16.227  46.132  54.374  1.00 22.23           O  
ATOM   1344  CB  ALA A 173      14.736  44.041  52.748  1.00 18.75           C  
ATOM   1345  N   LYS A 174      14.186  47.089  54.295  1.00 22.67           N  
ATOM   1346  CA  LYS A 174      14.332  47.813  55.563  1.00 25.44           C  
ATOM   1347  C   LYS A 174      13.208  47.368  56.521  1.00 25.43           C  
ATOM   1348  O   LYS A 174      12.036  47.359  56.145  1.00 24.15           O  
ATOM   1349  CB  LYS A 174      14.244  49.328  55.335  1.00 30.73           C  
ATOM   1350  CG  LYS A 174      15.301  49.899  54.380  1.00 38.29           C  
ATOM   1351  CD  LYS A 174      15.027  51.354  53.935  1.00 42.24           C  
ATOM   1352  CE  LYS A 174      13.988  51.407  52.819  1.00 43.19           C  
ATOM   1353  NZ  LYS A 174      13.595  52.792  52.454  1.00 43.73           N  
ATOM   1354  N   LEU A 175      13.592  46.917  57.719  1.00 28.08           N  
ATOM   1355  CA  LEU A 175      12.651  46.484  58.766  1.00 29.33           C  
ATOM   1356  C   LEU A 175      12.655  47.582  59.836  1.00 33.46           C  
ATOM   1357  O   LEU A 175      13.703  47.861  60.423  1.00 31.39           O  
ATOM   1358  CB  LEU A 175      13.110  45.162  59.388  1.00 26.60           C  
ATOM   1359  CG  LEU A 175      12.114  44.401  60.252  1.00 23.51           C  
ATOM   1360  CD1 LEU A 175      10.810  44.170  59.480  1.00 21.51           C  
ATOM   1361  CD2 LEU A 175      12.755  43.078  60.657  1.00 24.62           C  
ATOM   1362  N   HIS A 176      11.508  48.248  60.025  1.00 38.90           N  
ATOM   1363  CA  HIS A 176      11.374  49.337  61.001  1.00 45.12           C  
ATOM   1364  C   HIS A 176      10.938  48.872  62.404  1.00 49.01           C  
ATOM   1365  O   HIS A 176       9.746  48.782  62.717  1.00 51.07           O  
ATOM   1366  CB  HIS A 176      10.429  50.445  60.481  1.00 46.87           C  
ATOM   1367  CG  HIS A 176      10.959  51.193  59.290  1.00 49.36           C  
ATOM   1368  ND1 HIS A 176      10.641  50.847  57.989  1.00 49.64           N  
ATOM   1369  CD2 HIS A 176      11.808  52.241  59.205  1.00 49.11           C  
ATOM   1370  CE1 HIS A 176      11.281  51.647  57.155  1.00 49.58           C  
ATOM   1371  NE2 HIS A 176      11.996  52.502  57.864  1.00 50.18           N  
ATOM   1372  N   ILE A 177      11.931  48.483  63.194  1.00 52.09           N  
ATOM   1373  CA  ILE A 177      11.772  48.059  64.588  1.00 55.71           C  
ATOM   1374  C   ILE A 177      12.717  49.042  65.317  1.00 60.88           C  
ATOM   1375  O   ILE A 177      13.637  49.570  64.682  1.00 61.67           O  
ATOM   1376  CB  ILE A 177      12.260  46.583  64.784  1.00 51.19           C  
ATOM   1377  CG1 ILE A 177      13.638  46.394  64.149  1.00 47.27           C  
ATOM   1378  CG2 ILE A 177      11.272  45.620  64.160  1.00 50.12           C  
ATOM   1379  CD1 ILE A 177      14.211  45.034  64.286  1.00 46.61           C  
ATOM   1380  N   ASP A 178      12.468  49.395  66.579  1.00 66.66           N  
ATOM   1381  CA  ASP A 178      13.418  50.299  67.244  1.00 72.48           C  
ATOM   1382  C   ASP A 178      14.763  49.565  67.238  1.00 76.16           C  
ATOM   1383  O   ASP A 178      14.852  48.400  67.612  1.00 76.16           O  
ATOM   1384  CB  ASP A 178      12.967  50.685  68.652  1.00 74.36           C  
ATOM   1385  CG  ASP A 178      12.133  51.958  68.663  1.00 76.83           C  
ATOM   1386  OD1 ASP A 178      11.056  51.974  68.017  1.00 76.32           O  
ATOM   1387  OD2 ASP A 178      12.568  52.945  69.306  1.00 78.66           O  
ATOM   1388  N   GLU A 179      15.782  50.229  66.710  1.00 80.04           N  
ATOM   1389  CA  GLU A 179      17.105  49.640  66.546  1.00 83.81           C  
ATOM   1390  C   GLU A 179      17.973  49.471  67.788  1.00 84.52           C  
ATOM   1391  O   GLU A 179      18.065  50.377  68.615  1.00 84.98           O  
ATOM   1392  CB  GLU A 179      17.868  50.440  65.470  1.00 88.22           C  
ATOM   1393  CG  GLU A 179      17.155  50.483  64.081  1.00 92.38           C  
ATOM   1394  CD  GLU A 179      17.441  51.753  63.246  1.00 94.74           C  
ATOM   1395  OE1 GLU A 179      18.543  52.341  63.379  1.00 95.43           O  
ATOM   1396  OE2 GLU A 179      16.552  52.156  62.448  1.00 94.55           O  
ATOM   1397  N   MET A 180      18.557  48.280  67.927  1.00 85.58           N  
ATOM   1398  CA  MET A 180      19.494  47.948  69.015  1.00 87.47           C  
ATOM   1399  C   MET A 180      20.747  47.705  68.180  1.00 90.86           C  
ATOM   1400  O   MET A 180      21.166  46.562  67.991  1.00 91.67           O  
ATOM   1401  CB  MET A 180      19.094  46.646  69.740  1.00 84.84           C  
ATOM   1402  CG  MET A 180      20.156  46.099  70.721  1.00 81.78           C  
ATOM   1403  SD  MET A 180      19.918  44.355  71.265  1.00 79.63           S  
ATOM   1404  CE  MET A 180      21.141  43.461  70.255  1.00 79.60           C  
ATOM   1405  N   ASP A 181      21.332  48.787  67.673  1.00 93.84           N  
ATOM   1406  CA  ASP A 181      22.481  48.678  66.784  1.00 96.26           C  
ATOM   1407  C   ASP A 181      23.614  47.704  67.046  1.00 96.51           C  
ATOM   1408  O   ASP A 181      24.607  47.974  67.731  1.00 96.29           O  
ATOM   1409  CB  ASP A 181      22.952  50.033  66.264  1.00 98.92           C  
ATOM   1410  CG  ASP A 181      22.270  50.397  64.946  1.00101.23           C  
ATOM   1411  OD1 ASP A 181      22.553  49.724  63.923  1.00101.82           O  
ATOM   1412  OD2 ASP A 181      21.413  51.310  64.943  1.00102.17           O  
ATOM   1413  N   SER A 182      23.401  46.575  66.380  1.00 96.15           N  
ATOM   1414  CA  SER A 182      24.203  45.359  66.335  1.00 95.00           C  
ATOM   1415  C   SER A 182      23.299  44.460  65.460  1.00 93.73           C  
ATOM   1416  O   SER A 182      23.770  43.525  64.797  1.00 93.58           O  
ATOM   1417  CB  SER A 182      24.406  44.780  67.737  1.00 94.70           C  
ATOM   1418  OG  SER A 182      25.477  45.437  68.401  1.00 93.93           O  
ATOM   1419  N   VAL A 183      21.997  44.789  65.469  1.00 91.79           N  
ATOM   1420  CA  VAL A 183      20.957  44.144  64.655  1.00 89.49           C  
ATOM   1421  C   VAL A 183      20.522  45.205  63.621  1.00 86.40           C  
ATOM   1422  O   VAL A 183      19.874  46.206  63.965  1.00 86.00           O  
ATOM   1423  CB  VAL A 183      19.716  43.675  65.495  1.00 89.80           C  
ATOM   1424  CG1 VAL A 183      19.498  44.569  66.706  1.00 88.60           C  
ATOM   1425  CG2 VAL A 183      18.454  43.671  64.615  1.00 90.24           C  
ATOM   1426  N   PRO A 184      20.919  45.017  62.347  1.00 83.68           N  
ATOM   1427  CA  PRO A 184      20.575  45.962  61.275  1.00 79.44           C  
ATOM   1428  C   PRO A 184      19.099  46.103  60.852  1.00 73.04           C  
ATOM   1429  O   PRO A 184      18.296  45.166  60.922  1.00 72.33           O  
ATOM   1430  CB  PRO A 184      21.452  45.481  60.101  1.00 81.43           C  
ATOM   1431  CG  PRO A 184      22.611  44.759  60.774  1.00 82.51           C  
ATOM   1432  CD  PRO A 184      21.877  44.003  61.859  1.00 83.63           C  
ATOM   1433  N   THR A 185      18.765  47.325  60.454  1.00 67.12           N  
ATOM   1434  CA  THR A 185      17.447  47.679  59.947  1.00 60.21           C  
ATOM   1435  C   THR A 185      17.457  47.276  58.459  1.00 52.65           C  
ATOM   1436  O   THR A 185      16.436  46.863  57.940  1.00 52.94           O  
ATOM   1437  CB  THR A 185      17.177  49.260  60.108  1.00 62.65           C  
ATOM   1438  OG1 THR A 185      16.264  49.494  61.181  1.00 66.15           O  
ATOM   1439  CG2 THR A 185      16.578  49.921  58.855  1.00 64.55           C  
ATOM   1440  N   VAL A 186      18.640  47.271  57.830  1.00 43.94           N  
ATOM   1441  CA  VAL A 186      18.770  46.993  56.402  1.00 36.54           C  
ATOM   1442  C   VAL A 186      19.522  45.747  55.913  1.00 33.52           C  
ATOM   1443  O   VAL A 186      20.516  45.323  56.489  1.00 33.20           O  
ATOM   1444  CB  VAL A 186      19.412  48.220  55.706  1.00 34.89           C  
ATOM   1445  CG1 VAL A 186      19.375  48.080  54.189  1.00 33.27           C  
ATOM   1446  CG2 VAL A 186      18.716  49.495  56.142  1.00 33.30           C  
ATOM   1447  N   ARG A 187      19.031  45.181  54.817  1.00 29.48           N  
ATOM   1448  CA  ARG A 187      19.649  44.035  54.159  1.00 27.14           C  
ATOM   1449  C   ARG A 187      19.445  44.285  52.670  1.00 26.15           C  
ATOM   1450  O   ARG A 187      18.405  44.792  52.271  1.00 22.61           O  
ATOM   1451  CB  ARG A 187      18.965  42.730  54.545  1.00 28.32           C  
ATOM   1452  CG  ARG A 187      19.340  42.186  55.922  1.00 24.83           C  
ATOM   1453  CD  ARG A 187      18.858  40.807  55.953  1.00 24.81           C  
ATOM   1454  NE  ARG A 187      19.288  40.070  57.120  1.00 27.66           N  
ATOM   1455  CZ  ARG A 187      20.425  39.395  57.222  1.00 27.85           C  
ATOM   1456  NH1 ARG A 187      21.308  39.359  56.246  1.00 25.46           N  
ATOM   1457  NH2 ARG A 187      20.621  38.635  58.279  1.00 32.40           N  
ATOM   1458  N   GLN A 188      20.432  43.955  51.850  1.00 26.77           N  
ATOM   1459  CA  GLN A 188      20.276  44.194  50.418  1.00 28.84           C  
ATOM   1460  C   GLN A 188      20.969  43.227  49.495  1.00 29.35           C  
ATOM   1461  O   GLN A 188      21.895  42.521  49.884  1.00 31.99           O  
ATOM   1462  CB  GLN A 188      20.736  45.588  50.070  1.00 29.02           C  
ATOM   1463  CG  GLN A 188      22.156  45.796  50.350  1.00 31.26           C  
ATOM   1464  CD  GLN A 188      22.585  47.164  49.957  1.00 36.30           C  
ATOM   1465  OE1 GLN A 188      21.838  48.145  50.091  1.00 36.16           O  
ATOM   1466  NE2 GLN A 188      23.793  47.253  49.431  1.00 40.91           N  
ATOM   1467  N   ALA A 189      20.464  43.158  48.272  1.00 27.78           N  
ATOM   1468  CA  ALA A 189      21.050  42.304  47.247  1.00 25.76           C  
ATOM   1469  C   ALA A 189      21.424  43.243  46.087  1.00 25.07           C  
ATOM   1470  O   ALA A 189      20.725  44.230  45.812  1.00 23.38           O  
ATOM   1471  CB  ALA A 189      20.059  41.233  46.799  1.00 22.40           C  
ATOM   1472  N   VAL A 190      22.579  42.983  45.498  1.00 24.65           N  
ATOM   1473  CA  VAL A 190      23.110  43.759  44.406  1.00 26.70           C  
ATOM   1474  C   VAL A 190      23.370  42.824  43.213  1.00 28.64           C  
ATOM   1475  O   VAL A 190      23.702  41.649  43.373  1.00 29.30           O  
ATOM   1476  CB  VAL A 190      24.415  44.419  44.841  1.00 28.31           C  
ATOM   1477  CG1 VAL A 190      25.113  45.060  43.659  1.00 33.69           C  
ATOM   1478  CG2 VAL A 190      24.135  45.470  45.867  1.00 28.55           C  
ATOM   1479  N   LYS A 191      23.134  43.323  42.010  1.00 30.14           N  
ATOM   1480  CA  LYS A 191      23.373  42.545  40.795  1.00 29.50           C  
ATOM   1481  C   LYS A 191      23.855  43.526  39.738  1.00 29.98           C  
ATOM   1482  O   LYS A 191      23.171  44.514  39.444  1.00 27.79           O  
ATOM   1483  CB  LYS A 191      22.100  41.860  40.330  1.00 31.67           C  
ATOM   1484  CG  LYS A 191      22.230  41.210  38.979  1.00 36.39           C  
ATOM   1485  CD  LYS A 191      22.440  39.713  39.098  1.00 39.82           C  
ATOM   1486  CE  LYS A 191      21.253  39.055  39.788  1.00 42.10           C  
ATOM   1487  NZ  LYS A 191      21.290  37.576  39.610  1.00 43.51           N  
ATOM   1488  N   GLU A 192      25.092  43.339  39.270  1.00 32.43           N  
ATOM   1489  CA  GLU A 192      25.650  44.237  38.235  1.00 33.22           C  
ATOM   1490  C   GLU A 192      24.982  43.882  36.893  1.00 27.45           C  
ATOM   1491  O   GLU A 192      24.815  42.699  36.555  1.00 22.90           O  
ATOM   1492  CB  GLU A 192      27.189  44.162  38.189  1.00 39.02           C  
ATOM   1493  CG  GLU A 192      27.854  44.858  39.394  1.00 46.61           C  
ATOM   1494  CD  GLU A 192      29.362  44.674  39.448  1.00 51.69           C  
ATOM   1495  OE1 GLU A 192      29.813  43.619  39.939  1.00 55.12           O  
ATOM   1496  OE2 GLU A 192      30.097  45.581  39.007  1.00 53.86           O  
ATOM   1497  N   LEU A 193      24.529  44.914  36.187  1.00 25.55           N  
ATOM   1498  CA  LEU A 193      23.798  44.707  34.953  1.00 25.26           C  
ATOM   1499  C   LEU A 193      24.556  44.511  33.642  1.00 25.84           C  
ATOM   1500  O   LEU A 193      25.232  45.441  33.153  1.00 25.87           O  
ATOM   1501  CB  LEU A 193      22.777  45.827  34.766  1.00 25.38           C  
ATOM   1502  CG  LEU A 193      21.668  45.958  35.811  1.00 24.79           C  
ATOM   1503  CD1 LEU A 193      20.730  47.104  35.452  1.00 22.44           C  
ATOM   1504  CD2 LEU A 193      20.910  44.658  35.914  1.00 26.82           C  
ATOM   1505  N   GLN A 194      24.425  43.297  33.091  1.00 23.72           N  
ATOM   1506  CA  GLN A 194      24.981  42.957  31.775  1.00 22.34           C  
ATOM   1507  C   GLN A 194      23.806  43.106  30.787  1.00 19.60           C  
ATOM   1508  O   GLN A 194      22.795  42.427  30.912  1.00 18.58           O  
ATOM   1509  CB  GLN A 194      25.502  41.533  31.728  1.00 20.64           C  
ATOM   1510  CG  GLN A 194      26.115  41.170  30.382  1.00 21.45           C  
ATOM   1511  CD  GLN A 194      27.178  42.165  29.970  1.00 26.61           C  
ATOM   1512  OE1 GLN A 194      26.965  43.014  29.083  1.00 30.88           O  
ATOM   1513  NE2 GLN A 194      28.312  42.112  30.641  1.00 20.76           N  
ATOM   1514  N   VAL A 195      23.903  44.099  29.905  1.00 18.90           N  
ATOM   1515  CA  VAL A 195      22.877  44.357  28.911  1.00 16.68           C  
ATOM   1516  C   VAL A 195      23.326  43.784  27.562  1.00 17.32           C  
ATOM   1517  O   VAL A 195      24.470  43.971  27.156  1.00 17.32           O  
ATOM   1518  CB  VAL A 195      22.625  45.876  28.746  1.00 15.31           C  
ATOM   1519  CG1 VAL A 195      21.562  46.160  27.651  1.00 14.63           C  
ATOM   1520  CG2 VAL A 195      22.149  46.450  30.040  1.00 16.99           C  
ATOM   1521  N   TYR A 196      22.439  43.057  26.907  1.00 16.48           N  
ATOM   1522  CA  TYR A 196      22.712  42.482  25.598  1.00 17.78           C  
ATOM   1523  C   TYR A 196      22.031  43.301  24.517  1.00 20.71           C  
ATOM   1524  O   TYR A 196      20.934  43.823  24.722  1.00 18.02           O  
ATOM   1525  CB  TYR A 196      22.161  41.075  25.538  1.00 17.65           C  
ATOM   1526  CG  TYR A 196      22.985  40.137  26.335  1.00 21.98           C  
ATOM   1527  CD1 TYR A 196      24.181  39.646  25.819  1.00 24.13           C  
ATOM   1528  CD2 TYR A 196      22.559  39.683  27.589  1.00 24.44           C  
ATOM   1529  CE1 TYR A 196      24.941  38.716  26.515  1.00 26.07           C  
ATOM   1530  CE2 TYR A 196      23.321  38.740  28.304  1.00 26.91           C  
ATOM   1531  CZ  TYR A 196      24.504  38.263  27.745  1.00 28.46           C  
ATOM   1532  OH  TYR A 196      25.257  37.312  28.372  1.00 32.53           O  
ATOM   1533  N   ILE A 197      22.692  43.457  23.371  1.00 25.55           N  
ATOM   1534  CA  ILE A 197      22.068  44.173  22.268  1.00 31.68           C  
ATOM   1535  C   ILE A 197      21.381  43.070  21.476  1.00 38.93           C  
ATOM   1536  O   ILE A 197      21.693  41.880  21.657  1.00 38.96           O  
ATOM   1537  CB  ILE A 197      23.098  44.895  21.354  1.00 29.51           C  
ATOM   1538  CG1 ILE A 197      24.021  43.884  20.669  1.00 27.78           C  
ATOM   1539  CG2 ILE A 197      23.901  45.890  22.164  1.00 29.68           C  
ATOM   1540  CD1 ILE A 197      25.172  44.513  19.917  1.00 30.64           C  
ATOM   1541  N   SER A 198      20.405  43.434  20.656  1.00 48.53           N  
ATOM   1542  CA  SER A 198      19.751  42.418  19.830  1.00 57.69           C  
ATOM   1543  C   SER A 198      20.075  42.733  18.356  1.00 62.75           C  
ATOM   1544  O   SER A 198      19.693  43.802  17.848  1.00 63.94           O  
ATOM   1545  CB  SER A 198      18.237  42.374  20.093  1.00 59.48           C  
ATOM   1546  OG  SER A 198      17.743  41.037  19.979  1.00 61.69           O  
ATOM   1547  N   PRO A 199      20.859  41.845  17.688  1.00 66.36           N  
ATOM   1548  CA  PRO A 199      21.312  41.925  16.280  1.00 69.14           C  
ATOM   1549  C   PRO A 199      20.225  42.258  15.229  1.00 70.94           C  
ATOM   1550  O   PRO A 199      19.137  41.632  15.270  1.00 70.98           O  
ATOM   1551  CB  PRO A 199      21.921  40.536  16.040  1.00 68.52           C  
ATOM   1552  CG  PRO A 199      22.497  40.194  17.382  1.00 68.49           C  
ATOM   1553  CD  PRO A 199      21.379  40.616  18.328  1.00 67.53           C  
TER
