# Supplementary material for: PeptideBuilder: A simple Python library to generate model peptides
Source: PeerJ. 2013 May 21;1:e80. doi: 10.7717/peerj.80 (PMC3661355; doi:10.7717/peerj.80)
Supplement: Supplemental Information 1 [file peerj-01-80-s001.zip › PeptideBuilder/PDBs/1aq7_clean.pdb]

ATOM      1  N   ILE A  16      16.451   8.704   3.003  1.00  5.30           N  
ATOM      2  CA  ILE A  16      15.557   9.122   1.878  1.00  4.22           C  
ATOM      3  C   ILE A  16      14.118   8.671   2.128  1.00  4.56           C  
ATOM      4  O   ILE A  16      13.837   7.475   2.222  1.00  2.00           O  
ATOM      5  CB  ILE A  16      16.024   8.532   0.519  1.00  2.39           C  
ATOM      6  CG1 ILE A  16      17.432   9.060   0.141  1.00  2.00           C  
ATOM      7  CG2 ILE A  16      15.019   8.868  -0.596  1.00  4.28           C  
ATOM      8  CD1 ILE A  16      17.543  10.578  -0.119  1.00  2.00           C  
ATOM      9  N   VAL A  17      13.215   9.637   2.275  1.00  5.78           N  
ATOM     10  CA  VAL A  17      11.811   9.316   2.497  1.00  6.09           C  
ATOM     11  C   VAL A  17      11.052   9.174   1.178  1.00  6.22           C  
ATOM     12  O   VAL A  17      11.221   9.979   0.258  1.00  7.48           O  
ATOM     13  CB  VAL A  17      11.110  10.371   3.391  1.00  6.12           C  
ATOM     14  CG1 VAL A  17       9.584  10.105   3.433  1.00  6.00           C  
ATOM     15  CG2 VAL A  17      11.702  10.328   4.818  1.00  6.99           C  
ATOM     16  N   GLY A  18      10.255   8.115   1.078  1.00  6.85           N  
ATOM     17  CA  GLY A  18       9.460   7.888  -0.119  1.00  5.60           C  
ATOM     18  C   GLY A  18      10.236   7.654  -1.403  1.00  5.59           C  
ATOM     19  O   GLY A  18       9.701   7.850  -2.495  1.00  6.38           O  
ATOM     20  N   GLY A  19      11.497   7.250  -1.278  1.00  5.05           N  
ATOM     21  CA  GLY A  19      12.316   6.984  -2.446  1.00  5.37           C  
ATOM     22  C   GLY A  19      12.171   5.549  -2.917  1.00  6.67           C  
ATOM     23  O   GLY A  19      11.103   4.946  -2.787  1.00  6.85           O  
ATOM     24  N   TYR A  20      13.254   4.985  -3.438  1.00  5.70           N  
ATOM     25  CA  TYR A  20      13.233   3.606  -3.922  1.00  8.61           C  
ATOM     26  C   TYR A  20      14.653   3.052  -4.010  1.00  8.41           C  
ATOM     27  O   TYR A  20      15.620   3.803  -4.141  1.00  7.58           O  
ATOM     28  CB  TYR A  20      12.577   3.541  -5.304  1.00  8.15           C  
ATOM     29  CG  TYR A  20      13.351   4.311  -6.349  1.00  8.87           C  
ATOM     30  CD1 TYR A  20      13.108   5.665  -6.559  1.00  7.97           C  
ATOM     31  CD2 TYR A  20      14.350   3.692  -7.100  1.00  8.56           C  
ATOM     32  CE1 TYR A  20      13.838   6.390  -7.485  1.00  8.19           C  
ATOM     33  CE2 TYR A  20      15.089   4.407  -8.030  1.00  9.08           C  
ATOM     34  CZ  TYR A  20      14.826   5.758  -8.217  1.00  9.90           C  
ATOM     35  OH  TYR A  20      15.556   6.486  -9.130  1.00  9.37           O  
ATOM     36  N   THR A  21      14.780   1.734  -3.951  1.00  9.79           N  
ATOM     37  CA  THR A  21      16.100   1.133  -4.030  1.00 10.98           C  
ATOM     38  C   THR A  21      16.740   1.486  -5.372  1.00 12.14           C  
ATOM     39  O   THR A  21      16.166   1.230  -6.436  1.00 12.69           O  
ATOM     40  CB  THR A  21      16.044  -0.393  -3.854  1.00 11.35           C  
ATOM     41  OG1 THR A  21      15.352  -0.703  -2.636  1.00 10.67           O  
ATOM     42  CG2 THR A  21      17.460  -0.977  -3.793  1.00  9.20           C  
ATOM     43  N   CYS A  22      17.908   2.120  -5.306  1.00 10.77           N  
ATOM     44  CA  CYS A  22      18.637   2.525  -6.501  1.00 10.07           C  
ATOM     45  C   CYS A  22      19.035   1.337  -7.352  1.00 10.95           C  
ATOM     46  O   CYS A  22      18.884   1.355  -8.575  1.00 11.13           O  
ATOM     47  CB  CYS A  22      19.918   3.264  -6.117  1.00 10.26           C  
ATOM     48  SG  CYS A  22      19.694   4.755  -5.120  1.00  9.20           S  
ATOM     49  N   GLY A  23      19.522   0.293  -6.688  1.00 11.92           N  
ATOM     50  CA  GLY A  23      20.010  -0.882  -7.388  1.00 10.61           C  
ATOM     51  C   GLY A  23      21.523  -0.856  -7.226  1.00  9.57           C  
ATOM     52  O   GLY A  23      22.135   0.205  -7.347  1.00  9.98           O  
ATOM     53  N   ALA A  24      22.120  -2.011  -6.947  1.00  8.85           N  
ATOM     54  CA  ALA A  24      23.559  -2.123  -6.720  1.00  8.53           C  
ATOM     55  C   ALA A  24      24.490  -1.321  -7.624  1.00  9.40           C  
ATOM     56  O   ALA A  24      24.658  -1.640  -8.802  1.00 10.59           O  
ATOM     57  CB  ALA A  24      23.981  -3.597  -6.716  1.00 10.10           C  
ATOM     58  N   ASN A  25      25.129  -0.317  -7.023  1.00  8.52           N  
ATOM     59  CA  ASN A  25      26.101   0.566  -7.678  1.00  9.03           C  
ATOM     60  C   ASN A  25      25.633   1.333  -8.912  1.00  7.83           C  
ATOM     61  O   ASN A  25      26.428   1.616  -9.807  1.00  5.33           O  
ATOM     62  CB  ASN A  25      27.411  -0.211  -7.992  1.00  9.43           C  
ATOM     63  CG  ASN A  25      27.980  -0.910  -6.765  1.00 11.19           C  
ATOM     64  OD1 ASN A  25      28.417  -0.265  -5.806  1.00 11.82           O  
ATOM     65  ND2 ASN A  25      27.948  -2.235  -6.778  1.00  9.00           N  
ATOM     66  N   THR A  26      24.350   1.690  -8.937  1.00  7.80           N  
ATOM     67  CA  THR A  26      23.771   2.454 -10.041  1.00  6.51           C  
ATOM     68  C   THR A  26      24.055   3.952  -9.843  1.00  7.25           C  
ATOM     69  O   THR A  26      23.587   4.801 -10.608  1.00  8.33           O  
ATOM     70  CB  THR A  26      22.245   2.242 -10.119  1.00  5.19           C  
ATOM     71  OG1 THR A  26      21.669   2.420  -8.817  1.00  3.11           O  
ATOM     72  CG2 THR A  26      21.907   0.840 -10.654  1.00  3.59           C  
ATOM     73  N   VAL A  27      24.786   4.266  -8.777  1.00  6.49           N  
ATOM     74  CA  VAL A  27      25.165   5.645  -8.449  1.00  4.68           C  
ATOM     75  C   VAL A  27      26.608   5.521  -7.976  1.00  4.45           C  
ATOM     76  O   VAL A  27      26.909   5.730  -6.802  1.00  7.59           O  
ATOM     77  CB  VAL A  27      24.297   6.197  -7.283  1.00  2.63           C  
ATOM     78  CG1 VAL A  27      24.549   7.694  -7.092  1.00  2.60           C  
ATOM     79  CG2 VAL A  27      22.805   5.904  -7.525  1.00  4.09           C  
ATOM     80  N   PRO A  28      27.521   5.187  -8.901  1.00  3.88           N  
ATOM     81  CA  PRO A  28      28.959   4.993  -8.670  1.00  3.91           C  
ATOM     82  C   PRO A  28      29.726   6.099  -7.935  1.00  3.96           C  
ATOM     83  O   PRO A  28      30.755   5.839  -7.309  1.00  3.29           O  
ATOM     84  CB  PRO A  28      29.503   4.739 -10.074  1.00  2.39           C  
ATOM     85  CG  PRO A  28      28.571   5.538 -10.942  1.00  5.22           C  
ATOM     86  CD  PRO A  28      27.223   5.215 -10.343  1.00  3.58           C  
ATOM     87  N   TYR A  29      29.212   7.321  -7.994  1.00  5.27           N  
ATOM     88  CA  TYR A  29      29.846   8.459  -7.338  1.00  5.54           C  
ATOM     89  C   TYR A  29      29.394   8.624  -5.884  1.00  5.54           C  
ATOM     90  O   TYR A  29      29.951   9.431  -5.143  1.00  8.40           O  
ATOM     91  CB  TYR A  29      29.557   9.742  -8.122  1.00  3.44           C  
ATOM     92  CG  TYR A  29      28.084   9.926  -8.403  1.00  4.81           C  
ATOM     93  CD1 TYR A  29      27.502   9.382  -9.542  1.00  4.98           C  
ATOM     94  CD2 TYR A  29      27.264  10.611  -7.511  1.00  4.53           C  
ATOM     95  CE1 TYR A  29      26.150   9.512  -9.781  1.00  2.86           C  
ATOM     96  CE2 TYR A  29      25.908  10.746  -7.746  1.00  3.86           C  
ATOM     97  CZ  TYR A  29      25.359  10.194  -8.880  1.00  3.36           C  
ATOM     98  OH  TYR A  29      24.014  10.316  -9.111  1.00  4.50           O  
ATOM     99  N   GLN A  30      28.357   7.888  -5.492  1.00  6.02           N  
ATOM    100  CA  GLN A  30      27.850   7.962  -4.121  1.00  5.64           C  
ATOM    101  C   GLN A  30      28.807   7.235  -3.177  1.00  5.49           C  
ATOM    102  O   GLN A  30      29.233   6.112  -3.457  1.00  4.57           O  
ATOM    103  CB  GLN A  30      26.425   7.313  -4.019  1.00  5.85           C  
ATOM    104  CG  GLN A  30      25.908   7.115  -2.565  1.00  4.20           C  
ATOM    105  CD  GLN A  30      25.304   8.374  -1.965  1.00  4.74           C  
ATOM    106  OE1 GLN A  30      25.749   8.860  -0.922  1.00  4.41           O  
ATOM    107  NE2 GLN A  30      24.262   8.886  -2.603  1.00  5.77           N  
ATOM    108  N   VAL A  31      29.161   7.892  -2.073  1.00  4.93           N  
ATOM    109  CA  VAL A  31      30.051   7.309  -1.088  1.00  4.85           C  
ATOM    110  C   VAL A  31      29.432   7.431   0.309  1.00  5.10           C  
ATOM    111  O   VAL A  31      28.517   8.230   0.509  1.00  4.56           O  
ATOM    112  CB  VAL A  31      31.449   7.970  -1.077  1.00  4.11           C  
ATOM    113  CG1 VAL A  31      32.047   7.952  -2.473  1.00  5.82           C  
ATOM    114  CG2 VAL A  31      31.380   9.400  -0.533  1.00  7.07           C  
ATOM    115  N   SER A  32      29.907   6.607   1.243  1.00  7.70           N  
ATOM    116  CA  SER A  32      29.469   6.617   2.615  1.00  7.46           C  
ATOM    117  C   SER A  32      30.618   6.996   3.548  1.00  7.40           C  
ATOM    118  O   SER A  32      31.707   6.421   3.471  1.00  8.03           O  
ATOM    119  CB  SER A  32      28.897   5.227   3.019  1.00  7.77           C  
ATOM    120  OG  SER A  32      28.723   5.123   4.418  1.00  6.26           O  
ATOM    121  N   LEU A  33      30.391   8.003   4.391  1.00  7.63           N  
ATOM    122  CA  LEU A  33      31.398   8.441   5.351  1.00  4.20           C  
ATOM    123  C   LEU A  33      31.178   7.552   6.571  1.00  4.52           C  
ATOM    124  O   LEU A  33      30.057   7.415   7.064  1.00  3.49           O  
ATOM    125  CB  LEU A  33      31.219   9.930   5.681  1.00  4.36           C  
ATOM    126  CG  LEU A  33      31.312  10.829   4.414  1.00  3.85           C  
ATOM    127  CD1 LEU A  33      31.365  12.334   4.735  1.00  2.53           C  
ATOM    128  CD2 LEU A  33      32.558  10.398   3.627  1.00  2.27           C  
ATOM    129  N   ASN A  34      32.249   6.919   7.029  1.00  4.62           N  
ATOM    130  CA  ASN A  34      32.152   6.000   8.147  1.00  6.56           C  
ATOM    131  C   ASN A  34      33.027   6.342   9.353  1.00  8.28           C  
ATOM    132  O   ASN A  34      34.179   6.746   9.222  1.00  8.40           O  
ATOM    133  CB  ASN A  34      32.476   4.562   7.653  1.00  5.67           C  
ATOM    134  CG  ASN A  34      32.207   3.505   8.704  1.00  5.61           C  
ATOM    135  OD1 ASN A  34      32.985   3.327   9.641  1.00  5.55           O  
ATOM    136  ND2 ASN A  34      31.087   2.797   8.553  1.00  5.94           N  
ATOM    137  N   SER A  37      32.450   6.148  10.532  1.00  9.76           N  
ATOM    138  CA  SER A  37      33.120   6.383  11.804  1.00 10.86           C  
ATOM    139  C   SER A  37      32.770   5.190  12.703  1.00 11.03           C  
ATOM    140  O   SER A  37      32.411   5.351  13.868  1.00 11.43           O  
ATOM    141  CB  SER A  37      32.611   7.713  12.440  1.00  8.98           C  
ATOM    142  OG  SER A  37      31.199   7.816  12.335  1.00 15.00           O  
ATOM    143  N   GLY A  38      32.894   3.989  12.148  1.00  9.08           N  
ATOM    144  CA  GLY A  38      32.553   2.791  12.894  1.00  9.25           C  
ATOM    145  C   GLY A  38      31.097   2.531  12.577  1.00  9.09           C  
ATOM    146  O   GLY A  38      30.474   1.579  13.067  1.00  8.04           O  
ATOM    147  N   TYR A  39      30.563   3.424  11.745  1.00  8.14           N  
ATOM    148  CA  TYR A  39      29.179   3.380  11.294  1.00  7.97           C  
ATOM    149  C   TYR A  39      28.971   4.492  10.269  1.00  7.33           C  
ATOM    150  O   TYR A  39      29.698   5.492  10.259  1.00  8.00           O  
ATOM    151  CB  TYR A  39      28.215   3.593  12.484  1.00  8.62           C  
ATOM    152  CG  TYR A  39      28.468   4.887  13.231  1.00  9.26           C  
ATOM    153  CD1 TYR A  39      29.441   4.959  14.223  1.00 10.36           C  
ATOM    154  CD2 TYR A  39      27.768   6.045  12.912  1.00 10.06           C  
ATOM    155  CE1 TYR A  39      29.714   6.148  14.875  1.00  8.15           C  
ATOM    156  CE2 TYR A  39      28.036   7.242  13.557  1.00 10.54           C  
ATOM    157  CZ  TYR A  39      29.011   7.285  14.536  1.00  9.98           C  
ATOM    158  OH  TYR A  39      29.294   8.473  15.165  1.00 12.80           O  
ATOM    159  N   HIS A  40      27.996   4.293   9.389  1.00  4.18           N  
ATOM    160  CA  HIS A  40      27.662   5.280   8.372  1.00  3.81           C  
ATOM    161  C   HIS A  40      27.055   6.500   9.059  1.00  3.54           C  
ATOM    162  O   HIS A  40      26.164   6.365   9.892  1.00  3.62           O  
ATOM    163  CB  HIS A  40      26.647   4.691   7.374  1.00  4.04           C  
ATOM    164  CG  HIS A  40      25.902   5.732   6.597  1.00  3.85           C  
ATOM    165  ND1 HIS A  40      26.427   6.351   5.483  1.00  5.52           N  
ATOM    166  CD2 HIS A  40      24.691   6.295   6.804  1.00  5.84           C  
ATOM    167  CE1 HIS A  40      25.572   7.257   5.040  1.00  4.40           C  
ATOM    168  NE2 HIS A  40      24.510   7.245   5.826  1.00  5.53           N  
ATOM    169  N   PHE A  41      27.545   7.689   8.737  1.00  4.52           N  
ATOM    170  CA  PHE A  41      26.999   8.886   9.361  1.00  4.31           C  
ATOM    171  C   PHE A  41      26.706   9.994   8.352  1.00  5.45           C  
ATOM    172  O   PHE A  41      26.076  10.995   8.693  1.00  5.14           O  
ATOM    173  CB  PHE A  41      27.951   9.400  10.462  1.00  4.26           C  
ATOM    174  CG  PHE A  41      29.279   9.885   9.942  1.00  4.15           C  
ATOM    175  CD1 PHE A  41      30.338   9.008   9.771  1.00  4.34           C  
ATOM    176  CD2 PHE A  41      29.465  11.219   9.624  1.00  2.00           C  
ATOM    177  CE1 PHE A  41      31.556   9.458   9.290  1.00  3.53           C  
ATOM    178  CE2 PHE A  41      30.680  11.668   9.146  1.00  2.86           C  
ATOM    179  CZ  PHE A  41      31.725  10.788   8.980  1.00  2.00           C  
ATOM    180  N   CYS A  42      27.153   9.804   7.114  1.00  3.57           N  
ATOM    181  CA  CYS A  42      26.941  10.796   6.061  1.00  4.30           C  
ATOM    182  C   CYS A  42      27.206  10.235   4.675  1.00  4.42           C  
ATOM    183  O   CYS A  42      27.884   9.215   4.520  1.00  4.50           O  
ATOM    184  CB  CYS A  42      27.889  12.033   6.260  1.00  4.57           C  
ATOM    185  SG  CYS A  42      27.289  13.343   7.358  1.00  6.16           S  
ATOM    186  N   GLY A  43      26.692  10.947   3.675  1.00  3.21           N  
ATOM    187  CA  GLY A  43      26.884  10.576   2.288  1.00  2.00           C  
ATOM    188  C   GLY A  43      27.938  11.486   1.674  1.00  3.48           C  
ATOM    189  O   GLY A  43      28.422  12.419   2.317  1.00  2.72           O  
ATOM    190  N   GLY A  44      28.300  11.215   0.427  1.00  2.85           N  
ATOM    191  CA  GLY A  44      29.303  12.022  -0.238  1.00  2.70           C  
ATOM    192  C   GLY A  44      29.386  11.723  -1.720  1.00  3.61           C  
ATOM    193  O   GLY A  44      28.844  10.729  -2.196  1.00  3.26           O  
ATOM    194  N   SER A  45      30.076  12.588  -2.451  1.00  4.80           N  
ATOM    195  CA  SER A  45      30.222  12.417  -3.889  1.00  6.15           C  
ATOM    196  C   SER A  45      31.679  12.405  -4.341  1.00  5.56           C  
ATOM    197  O   SER A  45      32.474  13.258  -3.955  1.00  6.01           O  
ATOM    198  CB  SER A  45      29.448  13.526  -4.631  1.00  6.03           C  
ATOM    199  OG  SER A  45      28.101  13.577  -4.188  1.00  6.85           O  
ATOM    200  N   LEU A  46      32.025  11.412  -5.150  1.00  7.79           N  
ATOM    201  CA  LEU A  46      33.382  11.301  -5.673  1.00  6.70           C  
ATOM    202  C   LEU A  46      33.489  12.245  -6.875  1.00  6.79           C  
ATOM    203  O   LEU A  46      32.670  12.173  -7.796  1.00  5.98           O  
ATOM    204  CB  LEU A  46      33.648   9.877  -6.101  1.00  4.72           C  
ATOM    205  CG  LEU A  46      35.078   9.530  -6.461  1.00  5.75           C  
ATOM    206  CD1 LEU A  46      35.991   9.644  -5.241  1.00  4.00           C  
ATOM    207  CD2 LEU A  46      35.084   8.085  -7.025  1.00  4.96           C  
ATOM    208  N   ILE A  47      34.448  13.168  -6.838  1.00  5.46           N  
ATOM    209  CA  ILE A  47      34.620  14.112  -7.939  1.00  6.12           C  
ATOM    210  C   ILE A  47      35.859  13.821  -8.790  1.00  7.00           C  
ATOM    211  O   ILE A  47      36.001  14.330  -9.903  1.00  6.29           O  
ATOM    212  CB  ILE A  47      34.591  15.585  -7.459  1.00  6.81           C  
ATOM    213  CG1 ILE A  47      35.620  15.813  -6.350  1.00  6.63           C  
ATOM    214  CG2 ILE A  47      33.146  15.974  -7.083  1.00  4.86           C  
ATOM    215  CD1 ILE A  47      35.648  17.250  -5.843  1.00  6.58           C  
ATOM    216  N   ASN A  48      36.756  13.008  -8.240  1.00  7.22           N  
ATOM    217  CA  ASN A  48      37.961  12.561  -8.925  1.00  5.63           C  
ATOM    218  C   ASN A  48      38.522  11.422  -8.089  1.00  6.47           C  
ATOM    219  O   ASN A  48      38.030  11.173  -6.989  1.00  7.82           O  
ATOM    220  CB  ASN A  48      39.016  13.748  -9.221  1.00  5.57           C  
ATOM    221  CG  ASN A  48      39.748  14.253  -7.979  1.00  5.38           C  
ATOM    222  OD1 ASN A  48      39.748  13.626  -6.920  1.00  7.31           O  
ATOM    223  ND2 ASN A  48      40.407  15.390  -8.128  1.00  5.52           N  
ATOM    224  N   SER A  49      39.494  10.693  -8.626  1.00  5.72           N  
ATOM    225  CA  SER A  49      40.066   9.545  -7.929  1.00  6.59           C  
ATOM    226  C   SER A  49      40.565   9.777  -6.508  1.00  7.94           C  
ATOM    227  O   SER A  49      40.815   8.816  -5.782  1.00  8.20           O  
ATOM    228  CB  SER A  49      41.189   8.900  -8.768  1.00  6.66           C  
ATOM    229  OG  SER A  49      42.348   9.713  -8.802  1.00  9.24           O  
ATOM    230  N   GLN A  50      40.714  11.030  -6.092  1.00  8.97           N  
ATOM    231  CA  GLN A  50      41.201  11.268  -4.739  1.00 10.05           C  
ATOM    232  C   GLN A  50      40.422  12.291  -3.915  1.00  8.64           C  
ATOM    233  O   GLN A  50      40.810  12.595  -2.786  1.00  7.23           O  
ATOM    234  CB  GLN A  50      42.715  11.618  -4.765  1.00 11.43           C  
ATOM    235  CG  GLN A  50      43.424  11.236  -3.449  1.00 16.81           C  
ATOM    236  CD  GLN A  50      44.936  11.117  -3.588  1.00 17.60           C  
ATOM    237  OE1 GLN A  50      45.529  11.574  -4.573  1.00 17.18           O  
ATOM    238  NE2 GLN A  50      45.572  10.503  -2.588  1.00 16.62           N  
ATOM    239  N   TRP A  51      39.294  12.769  -4.439  1.00  7.42           N  
ATOM    240  CA  TRP A  51      38.502  13.762  -3.709  1.00  7.18           C  
ATOM    241  C   TRP A  51      36.998  13.512  -3.647  1.00  4.99           C  
ATOM    242  O   TRP A  51      36.372  13.079  -4.616  1.00  6.87           O  
ATOM    243  CB  TRP A  51      38.777  15.204  -4.246  1.00  8.25           C  
ATOM    244  CG  TRP A  51      40.173  15.704  -3.963  1.00  8.70           C  
ATOM    245  CD1 TRP A  51      41.297  15.463  -4.702  1.00  9.30           C  
ATOM    246  CD2 TRP A  51      40.581  16.556  -2.878  1.00  8.70           C  
ATOM    247  NE1 TRP A  51      42.376  16.114  -4.150  1.00  9.13           N  
ATOM    248  CE2 TRP A  51      41.966  16.794  -3.034  1.00  9.17           C  
ATOM    249  CE3 TRP A  51      39.913  17.145  -1.798  1.00  8.32           C  
ATOM    250  CZ2 TRP A  51      42.694  17.597  -2.147  1.00  8.29           C  
ATOM    251  CZ3 TRP A  51      40.636  17.942  -0.921  1.00  8.97           C  
ATOM    252  CH2 TRP A  51      42.013  18.160  -1.102  1.00  8.83           C  
ATOM    253  N   VAL A  52      36.431  13.840  -2.494  1.00  4.56           N  
ATOM    254  CA  VAL A  52      35.015  13.675  -2.228  1.00  2.59           C  
ATOM    255  C   VAL A  52      34.410  14.981  -1.730  1.00  3.57           C  
ATOM    256  O   VAL A  52      34.995  15.687  -0.904  1.00  2.76           O  
ATOM    257  CB  VAL A  52      34.782  12.593  -1.142  1.00  3.31           C  
ATOM    258  CG1 VAL A  52      33.313  12.578  -0.699  1.00  2.00           C  
ATOM    259  CG2 VAL A  52      35.209  11.225  -1.663  1.00  2.00           C  
ATOM    260  N   VAL A  53      33.244  15.307  -2.265  1.00  3.31           N  
ATOM    261  CA  VAL A  53      32.527  16.499  -1.864  1.00  4.56           C  
ATOM    262  C   VAL A  53      31.416  16.059  -0.914  1.00  3.93           C  
ATOM    263  O   VAL A  53      30.684  15.107  -1.190  1.00  4.52           O  
ATOM    264  CB  VAL A  53      31.889  17.207  -3.079  1.00  5.79           C  
ATOM    265  CG1 VAL A  53      31.051  18.406  -2.613  1.00  4.27           C  
ATOM    266  CG2 VAL A  53      32.993  17.648  -4.075  1.00  4.95           C  
ATOM    267  N   SER A  54      31.288  16.759   0.201  1.00  4.22           N  
ATOM    268  CA  SER A  54      30.259  16.433   1.173  1.00  5.39           C  
ATOM    269  C   SER A  54      29.801  17.721   1.866  1.00  4.57           C  
ATOM    270  O   SER A  54      30.117  18.825   1.413  1.00  3.54           O  
ATOM    271  CB  SER A  54      30.821  15.409   2.203  1.00  6.88           C  
ATOM    272  OG  SER A  54      29.793  14.843   2.994  1.00  9.44           O  
ATOM    273  N   ALA A  55      29.037  17.579   2.944  1.00  2.32           N  
ATOM    274  CA  ALA A  55      28.550  18.733   3.685  1.00  3.32           C  
ATOM    275  C   ALA A  55      29.542  19.063   4.793  1.00  4.00           C  
ATOM    276  O   ALA A  55      30.172  18.163   5.354  1.00  4.19           O  
ATOM    277  CB  ALA A  55      27.163  18.434   4.281  1.00  2.98           C  
ATOM    278  N   ALA A  56      29.691  20.347   5.096  1.00  3.64           N  
ATOM    279  CA  ALA A  56      30.606  20.761   6.153  1.00  3.38           C  
ATOM    280  C   ALA A  56      30.100  20.246   7.503  1.00  3.94           C  
ATOM    281  O   ALA A  56      30.878  20.083   8.449  1.00  3.61           O  
ATOM    282  CB  ALA A  56      30.745  22.275   6.178  1.00  2.54           C  
ATOM    283  N   HIS A  57      28.797  19.992   7.600  1.00  2.91           N  
ATOM    284  CA  HIS A  57      28.247  19.487   8.853  1.00  4.42           C  
ATOM    285  C   HIS A  57      28.551  17.995   9.044  1.00  4.67           C  
ATOM    286  O   HIS A  57      28.274  17.427  10.105  1.00  7.32           O  
ATOM    287  CB  HIS A  57      26.699  19.812   9.001  1.00  5.25           C  
ATOM    288  CG  HIS A  57      25.790  18.910   8.221  1.00  6.37           C  
ATOM    289  ND1 HIS A  57      25.107  19.328   7.101  1.00  6.37           N  
ATOM    290  CD2 HIS A  57      25.403  17.626   8.436  1.00  6.23           C  
ATOM    291  CE1 HIS A  57      24.344  18.348   6.654  1.00  7.57           C  
ATOM    292  NE2 HIS A  57      24.505  17.305   7.449  1.00  6.57           N  
ATOM    293  N   CYS A  58      29.159  17.385   8.027  1.00  3.40           N  
ATOM    294  CA  CYS A  58      29.542  15.978   8.080  1.00  3.43           C  
ATOM    295  C   CYS A  58      31.005  15.870   8.491  1.00  3.94           C  
ATOM    296  O   CYS A  58      31.652  14.853   8.238  1.00  3.75           O  
ATOM    297  CB  CYS A  58      29.387  15.305   6.711  1.00  2.43           C  
ATOM    298  SG  CYS A  58      27.714  15.180   6.099  1.00  4.54           S  
ATOM    299  N   TYR A  59      31.550  16.932   9.073  1.00  5.26           N  
ATOM    300  CA  TYR A  59      32.941  16.875   9.481  1.00  7.93           C  
ATOM    301  C   TYR A  59      33.135  16.121  10.791  1.00  9.83           C  
ATOM    302  O   TYR A  59      32.231  16.028  11.625  1.00 11.39           O  
ATOM    303  CB  TYR A  59      33.590  18.286   9.599  1.00  6.66           C  
ATOM    304  CG  TYR A  59      34.996  18.208  10.172  1.00  7.53           C  
ATOM    305  CD1 TYR A  59      35.203  17.974  11.534  1.00  6.31           C  
ATOM    306  CD2 TYR A  59      36.113  18.274   9.346  1.00  8.70           C  
ATOM    307  CE1 TYR A  59      36.481  17.799  12.053  1.00  7.21           C  
ATOM    308  CE2 TYR A  59      37.401  18.099   9.858  1.00  6.95           C  
ATOM    309  CZ  TYR A  59      37.577  17.858  11.209  1.00  7.55           C  
ATOM    310  OH  TYR A  59      38.842  17.645  11.714  1.00  6.60           O  
ATOM    311  N   LYS A  60      34.328  15.553  10.921  1.00 10.97           N  
ATOM    312  CA  LYS A  60      34.775  14.824  12.098  1.00  9.51           C  
ATOM    313  C   LYS A  60      36.123  14.217  11.733  1.00  8.27           C  
ATOM    314  O   LYS A  60      36.393  13.956  10.566  1.00  6.01           O  
ATOM    315  CB  LYS A  60      33.759  13.736  12.532  1.00  9.31           C  
ATOM    316  CG  LYS A  60      33.541  12.623  11.561  1.00  9.69           C  
ATOM    317  CD  LYS A  60      32.756  11.523  12.272  1.00  9.22           C  
ATOM    318  CE  LYS A  60      31.431  12.028  12.769  1.00  8.51           C  
ATOM    319  NZ  LYS A  60      30.685  10.975  13.500  1.00  5.37           N  
ATOM    320  N   SER A  61      37.001  14.076  12.717  1.00  9.01           N  
ATOM    321  CA  SER A  61      38.317  13.507  12.460  1.00 10.12           C  
ATOM    322  C   SER A  61      38.235  12.008  12.172  1.00 10.23           C  
ATOM    323  O   SER A  61      37.240  11.347  12.487  1.00 10.70           O  
ATOM    324  CB  SER A  61      39.253  13.751  13.663  1.00 10.95           C  
ATOM    325  OG  SER A  61      39.422  15.141  13.912  1.00 16.39           O  
ATOM    326  N   GLY A  62      39.277  11.492  11.532  1.00 10.13           N  
ATOM    327  CA  GLY A  62      39.349  10.073  11.230  1.00 10.68           C  
ATOM    328  C   GLY A  62      38.244   9.417  10.414  1.00  9.80           C  
ATOM    329  O   GLY A  62      37.941   8.243  10.626  1.00 12.66           O  
ATOM    330  N   ILE A  63      37.661  10.136   9.463  1.00  6.76           N  
ATOM    331  CA  ILE A  63      36.611   9.554   8.634  1.00  4.98           C  
ATOM    332  C   ILE A  63      37.169   8.484   7.688  1.00  4.67           C  
ATOM    333  O   ILE A  63      38.299   8.594   7.203  1.00  4.67           O  
ATOM    334  CB  ILE A  63      35.901  10.640   7.781  1.00  4.91           C  
ATOM    335  CG1 ILE A  63      35.139  11.623   8.707  1.00  5.86           C  
ATOM    336  CG2 ILE A  63      34.977   9.981   6.738  1.00  4.29           C  
ATOM    337  CD1 ILE A  63      34.612  12.895   8.002  1.00  4.30           C  
ATOM    338  N   GLN A  64      36.400   7.421   7.482  1.00  4.30           N  
ATOM    339  CA  GLN A  64      36.795   6.366   6.556  1.00  3.31           C  
ATOM    340  C   GLN A  64      35.797   6.348   5.404  1.00  3.23           C  
ATOM    341  O   GLN A  64      34.634   5.998   5.591  1.00  3.06           O  
ATOM    342  CB  GLN A  64      36.808   4.990   7.216  1.00  2.46           C  
ATOM    343  CG  GLN A  64      36.965   3.877   6.167  1.00  2.56           C  
ATOM    344  CD  GLN A  64      36.900   2.487   6.747  1.00  4.43           C  
ATOM    345  OE1 GLN A  64      37.922   1.811   6.877  1.00  6.13           O  
ATOM    346  NE2 GLN A  64      35.698   2.039   7.080  1.00  2.00           N  
ATOM    347  N   VAL A  65      36.252   6.749   4.221  1.00  3.99           N  
ATOM    348  CA  VAL A  65      35.396   6.766   3.043  1.00  3.87           C  
ATOM    349  C   VAL A  65      35.200   5.350   2.477  1.00  3.70           C  
ATOM    350  O   VAL A  65      36.154   4.581   2.325  1.00  2.00           O  
ATOM    351  CB  VAL A  65      35.964   7.700   1.933  1.00  3.29           C  
ATOM    352  CG1 VAL A  65      34.980   7.801   0.769  1.00  2.00           C  
ATOM    353  CG2 VAL A  65      36.265   9.086   2.496  1.00  2.00           C  
ATOM    354  N   ARG A  66      33.947   5.016   2.185  1.00  5.59           N  
ATOM    355  CA  ARG A  66      33.605   3.712   1.635  1.00  4.46           C  
ATOM    356  C   ARG A  66      32.973   3.863   0.257  1.00  5.87           C  
ATOM    357  O   ARG A  66      31.846   4.361   0.128  1.00  5.70           O  
ATOM    358  CB  ARG A  66      32.664   2.983   2.569  1.00  3.12           C  
ATOM    359  CG  ARG A  66      33.269   2.738   3.927  1.00  4.11           C  
ATOM    360  CD  ARG A  66      32.479   1.804   4.820  1.00  2.52           C  
ATOM    361  NE  ARG A  66      33.312   1.308   5.911  1.00  2.80           N  
ATOM    362  CZ  ARG A  66      32.913   0.436   6.835  1.00  4.73           C  
ATOM    363  NH1 ARG A  66      31.672  -0.041   6.816  1.00  2.00           N  
ATOM    364  NH2 ARG A  66      33.770   0.014   7.762  1.00  4.26           N  
ATOM    365  N   LEU A  67      33.712   3.441  -0.771  1.00  7.40           N  
ATOM    366  CA  LEU A  67      33.249   3.528  -2.157  1.00  6.94           C  
ATOM    367  C   LEU A  67      32.783   2.185  -2.723  1.00  7.65           C  
ATOM    368  O   LEU A  67      33.264   1.127  -2.322  1.00  7.56           O  
ATOM    369  CB  LEU A  67      34.366   4.117  -3.069  1.00  6.67           C  
ATOM    370  CG  LEU A  67      35.037   5.455  -2.617  1.00  5.34           C  
ATOM    371  CD1 LEU A  67      36.130   5.195  -1.567  1.00  2.44           C  
ATOM    372  CD2 LEU A  67      35.641   6.157  -3.827  1.00  5.97           C  
ATOM    373  N   GLY A  69      31.837   2.243  -3.657  1.00  8.46           N  
ATOM    374  CA  GLY A  69      31.320   1.034  -4.277  1.00  7.32           C  
ATOM    375  C   GLY A  69      30.368   0.286  -3.369  1.00  5.87           C  
ATOM    376  O   GLY A  69      30.212  -0.926  -3.483  1.00  5.88           O  
ATOM    377  N   GLU A  70      29.727   1.024  -2.471  1.00  6.31           N  
ATOM    378  CA  GLU A  70      28.778   0.462  -1.512  1.00  5.85           C  
ATOM    379  C   GLU A  70      27.340   0.455  -2.018  1.00  7.03           C  
ATOM    380  O   GLU A  70      26.938   1.309  -2.809  1.00  7.76           O  
ATOM    381  CB  GLU A  70      28.800   1.282  -0.190  1.00  5.86           C  
ATOM    382  CG  GLU A  70      29.997   1.042   0.734  1.00  5.41           C  
ATOM    383  CD  GLU A  70      29.822  -0.186   1.604  1.00  3.39           C  
ATOM    384  OE1 GLU A  70      28.913  -0.997   1.327  1.00  4.42           O  
ATOM    385  OE2 GLU A  70      30.590  -0.333   2.575  1.00  3.95           O  
ATOM    386  N   ASP A  71      26.560  -0.498  -1.523  1.00  7.28           N  
ATOM    387  CA  ASP A  71      25.143  -0.584  -1.860  1.00  8.48           C  
ATOM    388  C   ASP A  71      24.466  -0.951  -0.550  1.00  7.13           C  
ATOM    389  O   ASP A  71      23.657  -0.192  -0.027  1.00  9.09           O  
ATOM    390  CB  ASP A  71      24.864  -1.622  -2.918  1.00  8.64           C  
ATOM    391  CG  ASP A  71      23.395  -1.661  -3.306  1.00  8.91           C  
ATOM    392  OD1 ASP A  71      22.785  -0.573  -3.427  1.00 10.29           O  
ATOM    393  OD2 ASP A  71      22.850  -2.774  -3.471  1.00  8.69           O  
ATOM    394  N   ASN A  72      24.806  -2.121  -0.025  1.00  7.12           N  
ATOM    395  CA  ASN A  72      24.282  -2.543   1.262  1.00  6.12           C  
ATOM    396  C   ASN A  72      25.397  -2.192   2.236  1.00  6.93           C  
ATOM    397  O   ASN A  72      26.368  -2.930   2.363  1.00  8.05           O  
ATOM    398  CB  ASN A  72      24.038  -4.035   1.287  1.00  5.12           C  
ATOM    399  CG  ASN A  72      23.428  -4.503   2.600  1.00  4.72           C  
ATOM    400  OD1 ASN A  72      23.547  -3.837   3.630  1.00  2.93           O  
ATOM    401  ND2 ASN A  72      22.756  -5.651   2.562  1.00  2.31           N  
ATOM    402  N   ILE A  73      25.288  -1.043   2.891  1.00  7.27           N  
ATOM    403  CA  ILE A  73      26.326  -0.629   3.829  1.00  8.93           C  
ATOM    404  C   ILE A  73      26.491  -1.555   5.033  1.00  9.13           C  
ATOM    405  O   ILE A  73      27.495  -1.493   5.738  1.00 10.08           O  
ATOM    406  CB  ILE A  73      26.128   0.837   4.313  1.00 10.06           C  
ATOM    407  CG1 ILE A  73      24.633   1.187   4.423  1.00  8.91           C  
ATOM    408  CG2 ILE A  73      26.909   1.787   3.426  1.00  8.27           C  
ATOM    409  CD1 ILE A  73      23.924   0.513   5.576  1.00 12.80           C  
ATOM    410  N   ASN A  74      25.515  -2.419   5.269  1.00  9.50           N  
ATOM    411  CA  ASN A  74      25.600  -3.332   6.398  1.00  9.72           C  
ATOM    412  C   ASN A  74      26.282  -4.645   6.041  1.00 10.16           C  
ATOM    413  O   ASN A  74      26.597  -5.450   6.919  1.00 10.66           O  
ATOM    414  CB  ASN A  74      24.204  -3.610   6.955  1.00 11.35           C  
ATOM    415  CG  ASN A  74      23.612  -2.413   7.649  1.00 11.13           C  
ATOM    416  OD1 ASN A  74      24.198  -1.887   8.595  1.00 16.43           O  
ATOM    417  ND2 ASN A  74      22.467  -1.945   7.162  1.00 10.69           N  
ATOM    418  N   VAL A  75      26.560  -4.837   4.756  1.00 11.38           N  
ATOM    419  CA  VAL A  75      27.175  -6.072   4.293  1.00  9.69           C  
ATOM    420  C   VAL A  75      28.314  -5.829   3.309  1.00  9.11           C  
ATOM    421  O   VAL A  75      28.186  -5.013   2.391  1.00  8.52           O  
ATOM    422  CB  VAL A  75      26.118  -6.948   3.584  1.00  9.53           C  
ATOM    423  CG1 VAL A  75      26.721  -8.250   3.121  1.00 10.15           C  
ATOM    424  CG2 VAL A  75      24.927  -7.176   4.497  1.00 10.48           C  
ATOM    425  N   VAL A  76      29.446  -6.497   3.532  1.00  8.54           N  
ATOM    426  CA  VAL A  76      30.575  -6.382   2.614  1.00  6.70           C  
ATOM    427  C   VAL A  76      30.187  -7.244   1.419  1.00  7.47           C  
ATOM    428  O   VAL A  76      30.031  -8.462   1.544  1.00  6.90           O  
ATOM    429  CB  VAL A  76      31.893  -6.914   3.218  1.00  6.72           C  
ATOM    430  CG1 VAL A  76      32.984  -7.005   2.114  1.00  2.89           C  
ATOM    431  CG2 VAL A  76      32.363  -5.995   4.343  1.00  6.24           C  
ATOM    432  N   GLU A  77      29.978  -6.599   0.278  1.00  7.31           N  
ATOM    433  CA  GLU A  77      29.581  -7.319  -0.914  1.00  7.42           C  
ATOM    434  C   GLU A  77      30.741  -7.683  -1.847  1.00  6.92           C  
ATOM    435  O   GLU A  77      30.571  -8.465  -2.784  1.00  6.83           O  
ATOM    436  CB  GLU A  77      28.468  -6.554  -1.626  1.00  8.37           C  
ATOM    437  CG  GLU A  77      27.251  -6.284  -0.687  1.00 10.38           C  
ATOM    438  CD  GLU A  77      26.009  -5.865  -1.440  1.00 12.16           C  
ATOM    439  OE1 GLU A  77      25.949  -4.704  -1.899  1.00 13.91           O  
ATOM    440  OE2 GLU A  77      25.089  -6.699  -1.570  1.00 13.59           O  
ATOM    441  N   GLY A  78      31.919  -7.123  -1.587  1.00  5.77           N  
ATOM    442  CA  GLY A  78      33.081  -7.456  -2.393  1.00  5.37           C  
ATOM    443  C   GLY A  78      33.538  -6.450  -3.430  1.00  6.18           C  
ATOM    444  O   GLY A  78      34.626  -6.607  -4.001  1.00  6.09           O  
ATOM    445  N   ASN A  79      32.720  -5.430  -3.685  1.00  4.79           N  
ATOM    446  CA  ASN A  79      33.060  -4.402  -4.662  1.00  3.76           C  
ATOM    447  C   ASN A  79      33.438  -3.054  -4.013  1.00  3.40           C  
ATOM    448  O   ASN A  79      33.732  -2.080  -4.711  1.00  2.00           O  
ATOM    449  CB  ASN A  79      31.911  -4.211  -5.644  1.00  3.39           C  
ATOM    450  CG  ASN A  79      31.579  -5.481  -6.416  1.00  2.06           C  
ATOM    451  OD1 ASN A  79      30.421  -5.895  -6.484  1.00  5.03           O  
ATOM    452  ND2 ASN A  79      32.589  -6.089  -7.015  1.00  2.00           N  
ATOM    453  N   GLU A  80      33.442  -3.015  -2.680  1.00  4.63           N  
ATOM    454  CA  GLU A  80      33.781  -1.802  -1.929  1.00  5.39           C  
ATOM    455  C   GLU A  80      35.276  -1.524  -1.839  1.00  5.35           C  
ATOM    456  O   GLU A  80      36.110  -2.424  -1.947  1.00  4.58           O  
ATOM    457  CB  GLU A  80      33.253  -1.861  -0.485  1.00  4.94           C  
ATOM    458  CG  GLU A  80      31.792  -2.162  -0.315  1.00  7.10           C  
ATOM    459  CD  GLU A  80      31.524  -3.621   0.026  1.00 10.25           C  
ATOM    460  OE1 GLU A  80      32.297  -4.502  -0.418  1.00  9.92           O  
ATOM    461  OE2 GLU A  80      30.532  -3.885   0.743  1.00 12.36           O  
ATOM    462  N   GLN A  81      35.583  -0.259  -1.573  1.00  7.05           N  
ATOM    463  CA  GLN A  81      36.944   0.211  -1.390  1.00  7.04           C  
ATOM    464  C   GLN A  81      36.876   1.154  -0.202  1.00  7.87           C  
ATOM    465  O   GLN A  81      36.229   2.200  -0.270  1.00 10.20           O  
ATOM    466  CB  GLN A  81      37.434   0.971  -2.605  1.00  6.91           C  
ATOM    467  CG  GLN A  81      37.582   0.140  -3.862  1.00  8.53           C  
ATOM    468  CD  GLN A  81      38.054   0.973  -5.047  1.00 10.25           C  
ATOM    469  OE1 GLN A  81      39.047   1.700  -4.951  1.00  7.77           O  
ATOM    470  NE2 GLN A  81      37.335   0.878  -6.166  1.00  7.00           N  
ATOM    471  N   PHE A  82      37.470   0.748   0.912  1.00  8.52           N  
ATOM    472  CA  PHE A  82      37.481   1.585   2.105  1.00  7.52           C  
ATOM    473  C   PHE A  82      38.785   2.365   2.129  1.00  7.42           C  
ATOM    474  O   PHE A  82      39.865   1.782   2.209  1.00  7.51           O  
ATOM    475  CB  PHE A  82      37.368   0.742   3.359  1.00  7.32           C  
ATOM    476  CG  PHE A  82      36.096  -0.032   3.448  1.00  7.95           C  
ATOM    477  CD1 PHE A  82      35.092   0.158   2.510  1.00  8.53           C  
ATOM    478  CD2 PHE A  82      35.898  -0.953   4.463  1.00  7.81           C  
ATOM    479  CE1 PHE A  82      33.916  -0.558   2.578  1.00  6.52           C  
ATOM    480  CE2 PHE A  82      34.717  -1.677   4.537  1.00  8.23           C  
ATOM    481  CZ  PHE A  82      33.727  -1.476   3.592  1.00  7.88           C  
ATOM    482  N   ILE A  83      38.678   3.682   2.035  1.00  6.76           N  
ATOM    483  CA  ILE A  83      39.854   4.528   2.047  1.00  7.45           C  
ATOM    484  C   ILE A  83      39.713   5.634   3.083  1.00  8.00           C  
ATOM    485  O   ILE A  83      38.746   6.396   3.071  1.00  8.46           O  
ATOM    486  CB  ILE A  83      40.107   5.141   0.654  1.00  6.58           C  
ATOM    487  CG1 ILE A  83      40.172   4.019  -0.401  1.00  6.94           C  
ATOM    488  CG2 ILE A  83      41.385   5.992   0.681  1.00  6.45           C  
ATOM    489  CD1 ILE A  83      40.332   4.520  -1.829  1.00  9.17           C  
ATOM    490  N   SER A  84      40.668   5.687   4.006  1.00  8.02           N  
ATOM    491  CA  SER A  84      40.661   6.702   5.042  1.00  8.83           C  
ATOM    492  C   SER A  84      40.838   8.085   4.424  1.00 10.51           C  
ATOM    493  O   SER A  84      41.577   8.263   3.442  1.00 11.22           O  
ATOM    494  CB  SER A  84      41.822   6.454   6.059  1.00  8.83           C  
ATOM    495  OG  SER A  84      41.621   5.269   6.811  1.00 10.14           O  
ATOM    496  N   ALA A  85      40.137   9.060   4.980  1.00  9.68           N  
ATOM    497  CA  ALA A  85      40.267  10.428   4.515  1.00  9.58           C  
ATOM    498  C   ALA A  85      41.577  10.930   5.124  1.00 12.16           C  
ATOM    499  O   ALA A  85      41.870  10.654   6.296  1.00 12.31           O  
ATOM    500  CB  ALA A  85      39.093  11.263   5.019  1.00  8.36           C  
ATOM    501  N   SER A  86      42.409  11.573   4.307  1.00 12.45           N  
ATOM    502  CA  SER A  86      43.673  12.112   4.801  1.00 10.96           C  
ATOM    503  C   SER A  86      43.448  13.525   5.338  1.00 11.08           C  
ATOM    504  O   SER A  86      44.261  14.059   6.090  1.00 12.18           O  
ATOM    505  CB  SER A  86      44.750  12.118   3.703  1.00  9.83           C  
ATOM    506  OG  SER A  86      44.329  12.833   2.559  1.00  9.79           O  
ATOM    507  N   LYS A  87      42.331  14.126   4.955  1.00 10.81           N  
ATOM    508  CA  LYS A  87      42.007  15.464   5.413  1.00 10.66           C  
ATOM    509  C   LYS A  87      40.590  15.806   4.987  1.00  9.13           C  
ATOM    510  O   LYS A  87      40.153  15.422   3.904  1.00 10.61           O  
ATOM    511  CB  LYS A  87      43.010  16.501   4.857  1.00 15.12           C  
ATOM    512  CG  LYS A  87      42.931  16.729   3.332  1.00 17.03           C  
ATOM    513  CD  LYS A  87      44.334  16.883   2.731  1.00 19.90           C  
ATOM    514  CE  LYS A  87      45.153  18.001   3.364  1.00 21.74           C  
ATOM    515  NZ  LYS A  87      46.554  18.005   2.838  1.00 24.75           N  
ATOM    516  N   SER A  88      39.850  16.439   5.891  1.00  8.49           N  
ATOM    517  CA  SER A  88      38.474  16.847   5.636  1.00  7.68           C  
ATOM    518  C   SER A  88      38.436  18.371   5.796  1.00  6.99           C  
ATOM    519  O   SER A  88      38.566  18.895   6.901  1.00  6.17           O  
ATOM    520  CB  SER A  88      37.542  16.147   6.622  1.00  9.19           C  
ATOM    521  OG  SER A  88      37.664  14.738   6.497  1.00  9.62           O  
ATOM    522  N   ILE A  89      38.336  19.068   4.669  1.00  6.28           N  
ATOM    523  CA  ILE A  89      38.338  20.525   4.646  1.00  5.79           C  
ATOM    524  C   ILE A  89      36.949  21.137   4.493  1.00  6.27           C  
ATOM    525  O   ILE A  89      36.353  21.054   3.425  1.00  6.56           O  
ATOM    526  CB  ILE A  89      39.237  21.037   3.487  1.00  6.15           C  
ATOM    527  CG1 ILE A  89      40.626  20.313   3.560  1.00  6.66           C  
ATOM    528  CG2 ILE A  89      39.336  22.576   3.517  1.00  5.38           C  
ATOM    529  CD1 ILE A  89      41.519  20.447   2.304  1.00  5.51           C  
ATOM    530  N   VAL A  90      36.426  21.715   5.573  1.00  6.13           N  
ATOM    531  CA  VAL A  90      35.122  22.363   5.526  1.00  5.77           C  
ATOM    532  C   VAL A  90      35.320  23.746   4.899  1.00  6.52           C  
ATOM    533  O   VAL A  90      36.416  24.313   4.966  1.00  7.29           O  
ATOM    534  CB  VAL A  90      34.486  22.511   6.943  1.00  5.18           C  
ATOM    535  CG1 VAL A  90      34.290  21.118   7.586  1.00  2.00           C  
ATOM    536  CG2 VAL A  90      35.357  23.428   7.853  1.00  3.45           C  
ATOM    537  N   HIS A  91      34.286  24.264   4.244  1.00  7.25           N  
ATOM    538  CA  HIS A  91      34.384  25.586   3.631  1.00  6.95           C  
ATOM    539  C   HIS A  91      34.737  26.595   4.730  1.00  7.27           C  
ATOM    540  O   HIS A  91      34.168  26.551   5.821  1.00  8.30           O  
ATOM    541  CB  HIS A  91      33.054  25.971   2.969  1.00  5.46           C  
ATOM    542  CG  HIS A  91      33.126  27.247   2.187  1.00  6.99           C  
ATOM    543  ND1 HIS A  91      32.894  28.478   2.756  1.00  7.31           N  
ATOM    544  CD2 HIS A  91      33.461  27.480   0.901  1.00  6.32           C  
ATOM    545  CE1 HIS A  91      33.090  29.422   1.853  1.00  5.61           C  
ATOM    546  NE2 HIS A  91      33.437  28.839   0.715  1.00  6.43           N  
ATOM    547  N   PRO A  92      35.691  27.508   4.461  1.00  5.40           N  
ATOM    548  CA  PRO A  92      36.117  28.522   5.436  1.00  5.76           C  
ATOM    549  C   PRO A  92      34.991  29.399   5.988  1.00  6.71           C  
ATOM    550  O   PRO A  92      35.068  29.875   7.123  1.00  5.95           O  
ATOM    551  CB  PRO A  92      37.135  29.353   4.643  1.00  6.66           C  
ATOM    552  CG  PRO A  92      36.723  29.151   3.216  1.00  5.75           C  
ATOM    553  CD  PRO A  92      36.412  27.679   3.192  1.00  5.69           C  
ATOM    554  N   SER A  93      33.944  29.593   5.190  1.00  6.66           N  
ATOM    555  CA  SER A  93      32.810  30.418   5.596  1.00  7.85           C  
ATOM    556  C   SER A  93      31.591  29.629   6.083  1.00  7.48           C  
ATOM    557  O   SER A  93      30.482  30.157   6.116  1.00 10.36           O  
ATOM    558  CB  SER A  93      32.387  31.362   4.435  1.00  7.21           C  
ATOM    559  OG  SER A  93      33.432  32.250   4.090  1.00  9.62           O  
ATOM    560  N   TYR A  94      31.789  28.374   6.468  1.00  7.52           N  
ATOM    561  CA  TYR A  94      30.675  27.555   6.945  1.00  6.05           C  
ATOM    562  C   TYR A  94      30.019  28.093   8.222  1.00  6.83           C  
ATOM    563  O   TYR A  94      30.699  28.360   9.213  1.00  6.98           O  
ATOM    564  CB  TYR A  94      31.137  26.107   7.182  1.00  4.93           C  
ATOM    565  CG  TYR A  94      30.094  25.243   7.863  1.00  2.00           C  
ATOM    566  CD1 TYR A  94      28.796  25.172   7.374  1.00  2.00           C  
ATOM    567  CD2 TYR A  94      30.411  24.493   8.989  1.00  3.53           C  
ATOM    568  CE1 TYR A  94      27.837  24.372   7.987  1.00  2.58           C  
ATOM    569  CE2 TYR A  94      29.462  23.689   9.612  1.00  3.41           C  
ATOM    570  CZ  TYR A  94      28.175  23.629   9.104  1.00  2.00           C  
ATOM    571  OH  TYR A  94      27.239  22.807   9.694  1.00  2.00           O  
ATOM    572  N   ASN A  95      28.697  28.258   8.192  1.00  6.49           N  
ATOM    573  CA  ASN A  95      27.952  28.732   9.360  1.00  5.30           C  
ATOM    574  C   ASN A  95      27.222  27.543   9.977  1.00  6.41           C  
ATOM    575  O   ASN A  95      26.252  27.048   9.409  1.00  5.89           O  
ATOM    576  CB  ASN A  95      26.953  29.796   8.955  1.00  6.56           C  
ATOM    577  CG  ASN A  95      26.229  30.405  10.147  1.00  8.85           C  
ATOM    578  OD1 ASN A  95      26.033  29.757  11.179  1.00  9.21           O  
ATOM    579  ND2 ASN A  95      25.814  31.660  10.002  1.00 10.94           N  
ATOM    580  N   SER A  96      27.692  27.096  11.141  1.00  7.07           N  
ATOM    581  CA  SER A  96      27.117  25.937  11.835  1.00  8.54           C  
ATOM    582  C   SER A  96      25.656  26.083  12.261  1.00  8.55           C  
ATOM    583  O   SER A  96      24.940  25.084  12.403  1.00  8.10           O  
ATOM    584  CB  SER A  96      27.989  25.545  13.087  1.00  7.78           C  
ATOM    585  OG  SER A  96      27.817  26.466  14.154  1.00  6.77           O  
ATOM    586  N   ASN A  97      25.221  27.321  12.477  1.00  9.21           N  
ATOM    587  CA  ASN A  97      23.843  27.583  12.892  1.00  8.49           C  
ATOM    588  C   ASN A  97      22.854  27.498  11.729  1.00  7.67           C  
ATOM    589  O   ASN A  97      21.886  26.751  11.792  1.00  9.67           O  
ATOM    590  CB  ASN A  97      23.740  28.969  13.562  1.00  8.06           C  
ATOM    591  CG  ASN A  97      24.694  29.120  14.726  1.00  9.43           C  
ATOM    592  OD1 ASN A  97      24.535  28.471  15.764  1.00  7.39           O  
ATOM    593  ND2 ASN A  97      25.713  29.961  14.552  1.00 10.60           N  
ATOM    594  N   THR A  98      23.099  28.271  10.675  1.00  7.19           N  
ATOM    595  CA  THR A  98      22.230  28.302   9.500  1.00  7.19           C  
ATOM    596  C   THR A  98      22.573  27.229   8.458  1.00  6.95           C  
ATOM    597  O   THR A  98      21.728  26.837   7.647  1.00  7.11           O  
ATOM    598  CB  THR A  98      22.338  29.670   8.789  1.00  6.40           C  
ATOM    599  OG1 THR A  98      23.675  29.843   8.299  1.00  5.78           O  
ATOM    600  CG2 THR A  98      22.001  30.807   9.756  1.00  6.40           C  
ATOM    601  N   LEU A  99      23.827  26.791   8.474  1.00  7.34           N  
ATOM    602  CA  LEU A  99      24.340  25.805   7.529  1.00  6.61           C  
ATOM    603  C   LEU A  99      24.638  26.459   6.183  1.00  6.35           C  
ATOM    604  O   LEU A  99      24.625  25.804   5.140  1.00  6.91           O  
ATOM    605  CB  LEU A  99      23.395  24.615   7.377  1.00  5.33           C  
ATOM    606  CG  LEU A  99      23.805  23.404   8.237  1.00  3.47           C  
ATOM    607  CD1 LEU A  99      23.981  23.776   9.716  1.00  3.38           C  
ATOM    608  CD2 LEU A  99      22.753  22.314   8.078  1.00  4.44           C  
ATOM    609  N   ASN A 100      24.884  27.767   6.228  1.00  5.72           N  
ATOM    610  CA  ASN A 100      25.237  28.548   5.048  1.00  7.04           C  
ATOM    611  C   ASN A 100      26.668  28.093   4.727  1.00  6.22           C  
ATOM    612  O   ASN A 100      27.498  27.999   5.632  1.00  7.12           O  
ATOM    613  CB  ASN A 100      25.207  30.082   5.412  1.00  6.56           C  
ATOM    614  CG  ASN A 100      25.382  30.994   4.199  1.00  8.58           C  
ATOM    615  OD1 ASN A 100      25.920  32.099   4.317  1.00  7.33           O  
ATOM    616  ND2 ASN A 100      24.911  30.549   3.039  1.00  6.50           N  
ATOM    617  N   ASN A 101      26.944  27.781   3.461  1.00  7.22           N  
ATOM    618  CA  ASN A 101      28.269  27.298   3.043  1.00  5.76           C  
ATOM    619  C   ASN A 101      28.500  25.887   3.576  1.00  4.23           C  
ATOM    620  O   ASN A 101      29.593  25.556   4.049  1.00  5.08           O  
ATOM    621  CB  ASN A 101      29.358  28.213   3.550  1.00  6.49           C  
ATOM    622  CG  ASN A 101      29.251  29.599   2.980  1.00  8.09           C  
ATOM    623  OD1 ASN A 101      29.197  29.770   1.762  1.00  7.46           O  
ATOM    624  ND2 ASN A 101      29.175  30.602   3.854  1.00  5.74           N  
ATOM    625  N   ASP A 102      27.461  25.062   3.476  1.00  3.65           N  
ATOM    626  CA  ASP A 102      27.506  23.696   3.961  1.00  2.67           C  
ATOM    627  C   ASP A 102      28.124  22.742   2.945  1.00  4.65           C  
ATOM    628  O   ASP A 102      27.433  21.920   2.343  1.00  4.36           O  
ATOM    629  CB  ASP A 102      26.104  23.232   4.339  1.00  2.00           C  
ATOM    630  CG  ASP A 102      26.111  21.943   5.136  1.00  4.22           C  
ATOM    631  OD1 ASP A 102      27.190  21.552   5.644  1.00  3.02           O  
ATOM    632  OD2 ASP A 102      25.031  21.324   5.257  1.00  2.32           O  
ATOM    633  N   ILE A 103      29.439  22.859   2.770  1.00  5.12           N  
ATOM    634  CA  ILE A 103      30.182  22.019   1.845  1.00  4.52           C  
ATOM    635  C   ILE A 103      31.541  21.665   2.454  1.00  4.76           C  
ATOM    636  O   ILE A 103      32.095  22.427   3.249  1.00  7.51           O  
ATOM    637  CB  ILE A 103      30.355  22.701   0.462  1.00  4.15           C  
ATOM    638  CG1 ILE A 103      31.121  21.755  -0.481  1.00  2.98           C  
ATOM    639  CG2 ILE A 103      30.970  24.120   0.611  1.00  3.81           C  
ATOM    640  CD1 ILE A 103      31.206  22.242  -1.934  1.00  3.47           C  
ATOM    641  N   MET A 104      32.059  20.497   2.089  1.00  3.58           N  
ATOM    642  CA  MET A 104      33.337  20.016   2.602  1.00  3.92           C  
ATOM    643  C   MET A 104      34.050  19.103   1.596  1.00  3.95           C  
ATOM    644  O   MET A 104      33.427  18.299   0.909  1.00  2.00           O  
ATOM    645  CB  MET A 104      33.109  19.266   3.956  1.00  3.51           C  
ATOM    646  CG  MET A 104      34.333  18.534   4.520  1.00  2.66           C  
ATOM    647  SD  MET A 104      33.980  17.745   6.109  1.00  2.00           S  
ATOM    648  CE  MET A 104      33.078  16.251   5.573  1.00  2.00           C  
ATOM    649  N   LEU A 105      35.361  19.272   1.490  1.00  4.81           N  
ATOM    650  CA  LEU A 105      36.168  18.463   0.588  1.00  6.90           C  
ATOM    651  C   LEU A 105      36.975  17.459   1.395  1.00  5.14           C  
ATOM    652  O   LEU A 105      37.614  17.811   2.386  1.00  5.66           O  
ATOM    653  CB  LEU A 105      37.116  19.364  -0.255  1.00  7.82           C  
ATOM    654  CG  LEU A 105      36.441  20.100  -1.441  1.00  8.32           C  
ATOM    655  CD1 LEU A 105      37.360  21.183  -2.013  1.00  5.74           C  
ATOM    656  CD2 LEU A 105      36.058  19.047  -2.531  1.00  8.58           C  
ATOM    657  N   ILE A 106      36.920  16.199   0.990  1.00  5.25           N  
ATOM    658  CA  ILE A 106      37.657  15.160   1.694  1.00  5.69           C  
ATOM    659  C   ILE A 106      38.673  14.509   0.763  1.00  6.36           C  
ATOM    660  O   ILE A 106      38.304  13.905  -0.246  1.00  6.87           O  
ATOM    661  CB  ILE A 106      36.712  14.063   2.240  1.00  4.22           C  
ATOM    662  CG1 ILE A 106      35.548  14.676   3.030  1.00  4.33           C  
ATOM    663  CG2 ILE A 106      37.506  13.102   3.130  1.00  6.14           C  
ATOM    664  CD1 ILE A 106      34.520  13.649   3.502  1.00  4.89           C  
ATOM    665  N   LYS A 107      39.954  14.655   1.091  1.00  4.91           N  
ATOM    666  CA  LYS A 107      41.002  14.053   0.279  1.00  5.83           C  
ATOM    667  C   LYS A 107      41.270  12.633   0.768  1.00  8.51           C  
ATOM    668  O   LYS A 107      41.359  12.390   1.976  1.00  8.78           O  
ATOM    669  CB  LYS A 107      42.265  14.859   0.341  1.00  4.10           C  
ATOM    670  CG  LYS A 107      43.311  14.379  -0.637  1.00  4.53           C  
ATOM    671  CD  LYS A 107      44.585  15.160  -0.644  1.00  7.36           C  
ATOM    672  CE  LYS A 107      45.545  14.512  -1.670  1.00 11.26           C  
ATOM    673  NZ  LYS A 107      46.925  15.092  -1.611  1.00 13.24           N  
ATOM    674  N   LEU A 108      41.381  11.698  -0.174  1.00  8.90           N  
ATOM    675  CA  LEU A 108      41.630  10.295   0.155  1.00  9.26           C  
ATOM    676  C   LEU A 108      43.110  10.003   0.405  1.00  9.32           C  
ATOM    677  O   LEU A 108      43.978  10.460  -0.338  1.00 10.89           O  
ATOM    678  CB  LEU A 108      41.100   9.385  -0.968  1.00  9.97           C  
ATOM    679  CG  LEU A 108      39.605   9.536  -1.351  1.00  8.60           C  
ATOM    680  CD1 LEU A 108      39.327   8.497  -2.446  1.00  7.19           C  
ATOM    681  CD2 LEU A 108      38.646   9.335  -0.150  1.00  7.12           C  
ATOM    682  N   LYS A 109      43.381   9.232   1.455  1.00 10.15           N  
ATOM    683  CA  LYS A 109      44.737   8.862   1.834  1.00  9.43           C  
ATOM    684  C   LYS A 109      45.445   8.276   0.608  1.00 10.14           C  
ATOM    685  O   LYS A 109      46.666   8.358   0.483  1.00  7.79           O  
ATOM    686  CB  LYS A 109      44.691   7.822   2.974  1.00 10.68           C  
ATOM    687  CG  LYS A 109      45.851   7.913   3.982  1.00 14.26           C  
ATOM    688  CD  LYS A 109      45.802   9.268   4.733  1.00 18.52           C  
ATOM    689  CE  LYS A 109      47.016   9.574   5.663  1.00 19.22           C  
ATOM    690  NZ  LYS A 109      46.884  10.869   6.409  1.00 20.16           N  
ATOM    691  N   SER A 110      44.649   7.684  -0.285  1.00 10.47           N  
ATOM    692  CA  SER A 110      45.144   7.092  -1.528  1.00 10.23           C  
ATOM    693  C   SER A 110      44.056   7.152  -2.611  1.00  9.89           C  
ATOM    694  O   SER A 110      42.865   7.173  -2.308  1.00  9.88           O  
ATOM    695  CB  SER A 110      45.574   5.642  -1.308  1.00  9.86           C  
ATOM    696  OG  SER A 110      44.458   4.788  -1.120  1.00  9.57           O  
ATOM    697  N   ALA A 111      44.478   7.178  -3.871  1.00 10.54           N  
ATOM    698  CA  ALA A 111      43.551   7.239  -4.993  1.00  8.66           C  
ATOM    699  C   ALA A 111      42.704   5.979  -5.072  1.00  8.88           C  
ATOM    700  O   ALA A 111      43.202   4.866  -4.883  1.00 10.63           O  
ATOM    701  CB  ALA A 111      44.313   7.433  -6.298  1.00  7.52           C  
ATOM    702  N   ALA A 112      41.413   6.165  -5.323  1.00  7.97           N  
ATOM    703  CA  ALA A 112      40.500   5.044  -5.447  1.00  8.84           C  
ATOM    704  C   ALA A 112      40.675   4.462  -6.839  1.00  9.77           C  
ATOM    705  O   ALA A 112      41.101   5.155  -7.766  1.00  9.65           O  
ATOM    706  CB  ALA A 112      39.047   5.508  -5.252  1.00  8.26           C  
ATOM    707  N   SER A 113      40.408   3.170  -6.968  1.00 10.07           N  
ATOM    708  CA  SER A 113      40.501   2.516  -8.263  1.00 10.28           C  
ATOM    709  C   SER A 113      39.129   2.747  -8.899  1.00  9.37           C  
ATOM    710  O   SER A 113      38.124   2.215  -8.438  1.00 10.52           O  
ATOM    711  CB  SER A 113      40.783   1.017  -8.084  1.00 10.57           C  
ATOM    712  OG  SER A 113      41.027   0.389  -9.331  1.00 14.24           O  
ATOM    713  N   LEU A 114      39.079   3.615  -9.901  1.00  9.16           N  
ATOM    714  CA  LEU A 114      37.821   3.923 -10.563  1.00  9.08           C  
ATOM    715  C   LEU A 114      37.371   2.801 -11.509  1.00  9.94           C  
ATOM    716  O   LEU A 114      38.185   2.211 -12.225  1.00 11.48           O  
ATOM    717  CB  LEU A 114      37.940   5.261 -11.308  1.00  7.28           C  
ATOM    718  CG  LEU A 114      38.390   6.452 -10.441  1.00  5.27           C  
ATOM    719  CD1 LEU A 114      38.461   7.674 -11.350  1.00  7.06           C  
ATOM    720  CD2 LEU A 114      37.452   6.706  -9.268  1.00  4.37           C  
ATOM    721  N   ASN A 115      36.074   2.498 -11.487  1.00  9.44           N  
ATOM    722  CA  ASN A 115      35.502   1.451 -12.333  1.00  7.58           C  
ATOM    723  C   ASN A 115      34.008   1.707 -12.540  1.00  7.23           C  
ATOM    724  O   ASN A 115      33.533   2.824 -12.335  1.00  6.49           O  
ATOM    725  CB  ASN A 115      35.738   0.041 -11.687  1.00  7.43           C  
ATOM    726  CG  ASN A 115      35.194  -0.058 -10.262  1.00  9.97           C  
ATOM    727  OD1 ASN A 115      34.048   0.308 -10.002  1.00  8.47           O  
ATOM    728  ND2 ASN A 115      36.022  -0.554  -9.333  1.00  9.63           N  
ATOM    729  N   SER A 116      33.270   0.672 -12.932  1.00  7.16           N  
ATOM    730  CA  SER A 116      31.828   0.795 -13.162  1.00  9.00           C  
ATOM    731  C   SER A 116      31.030   0.988 -11.869  1.00  7.68           C  
ATOM    732  O   SER A 116      29.915   1.505 -11.890  1.00  9.52           O  
ATOM    733  CB  SER A 116      31.298  -0.448 -13.907  1.00  7.44           C  
ATOM    734  OG  SER A 116      31.884  -0.549 -15.190  1.00 11.96           O  
ATOM    735  N   ARG A 117      31.607   0.566 -10.750  1.00  6.22           N  
ATOM    736  CA  ARG A 117      30.951   0.686  -9.453  1.00  6.28           C  
ATOM    737  C   ARG A 117      31.524   1.831  -8.620  1.00  4.44           C  
ATOM    738  O   ARG A 117      30.945   2.225  -7.607  1.00  6.28           O  
ATOM    739  CB  ARG A 117      31.060  -0.652  -8.680  1.00  5.12           C  
ATOM    740  CG  ARG A 117      30.505  -1.874  -9.469  1.00  8.15           C  
ATOM    741  CD  ARG A 117      30.363  -3.152  -8.672  1.00  6.76           C  
ATOM    742  NE  ARG A 117      30.396  -4.339  -9.519  1.00 11.12           N  
ATOM    743  CZ  ARG A 117      29.412  -5.226  -9.605  1.00 11.96           C  
ATOM    744  NH1 ARG A 117      28.294  -5.061  -8.900  1.00 14.10           N  
ATOM    745  NH2 ARG A 117      29.559  -6.294 -10.376  1.00 12.56           N  
ATOM    746  N   VAL A 118      32.661   2.357  -9.059  1.00  3.16           N  
ATOM    747  CA  VAL A 118      33.319   3.464  -8.383  1.00  2.74           C  
ATOM    748  C   VAL A 118      33.760   4.488  -9.422  1.00  4.14           C  
ATOM    749  O   VAL A 118      34.788   4.322 -10.086  1.00  3.86           O  
ATOM    750  CB  VAL A 118      34.542   2.982  -7.590  1.00  2.77           C  
ATOM    751  CG1 VAL A 118      35.226   4.178  -6.902  1.00  2.00           C  
ATOM    752  CG2 VAL A 118      34.119   1.917  -6.567  1.00  2.00           C  
ATOM    753  N   ALA A 119      32.958   5.539  -9.569  1.00  5.35           N  
ATOM    754  CA  ALA A 119      33.233   6.595 -10.539  1.00  6.85           C  
ATOM    755  C   ALA A 119      32.846   7.980 -10.026  1.00  5.75           C  
ATOM    756  O   ALA A 119      31.905   8.135  -9.257  1.00  7.41           O  
ATOM    757  CB  ALA A 119      32.501   6.292 -11.872  1.00  9.20           C  
ATOM    758  N   SER A 120      33.572   8.992 -10.473  1.00  6.74           N  
ATOM    759  CA  SER A 120      33.307  10.358 -10.049  1.00  7.59           C  
ATOM    760  C   SER A 120      32.164  11.035 -10.816  1.00  7.06           C  
ATOM    761  O   SER A 120      31.731  10.570 -11.874  1.00  5.55           O  
ATOM    762  CB  SER A 120      34.603  11.205 -10.170  1.00  8.94           C  
ATOM    763  OG  SER A 120      35.064  11.241 -11.516  1.00 10.48           O  
ATOM    764  N   ILE A 121      31.648  12.115 -10.242  1.00  5.18           N  
ATOM    765  CA  ILE A 121      30.588  12.884 -10.876  1.00  5.55           C  
ATOM    766  C   ILE A 121      31.146  14.264 -11.226  1.00  6.39           C  
ATOM    767  O   ILE A 121      31.952  14.829 -10.484  1.00  7.99           O  
ATOM    768  CB  ILE A 121      29.348  13.039  -9.954  1.00  4.61           C  
ATOM    769  CG1 ILE A 121      28.217  13.702 -10.722  1.00  2.89           C  
ATOM    770  CG2 ILE A 121      29.684  13.871  -8.715  1.00  4.53           C  
ATOM    771  CD1 ILE A 121      27.670  12.852 -11.892  1.00  2.00           C  
ATOM    772  N   SER A 122      30.736  14.796 -12.368  1.00  6.33           N  
ATOM    773  CA  SER A 122      31.207  16.101 -12.796  1.00  6.48           C  
ATOM    774  C   SER A 122      30.601  17.250 -11.993  1.00  7.26           C  
ATOM    775  O   SER A 122      29.440  17.205 -11.585  1.00  5.07           O  
ATOM    776  CB  SER A 122      30.892  16.325 -14.302  1.00  8.54           C  
ATOM    777  OG  SER A 122      31.121  17.677 -14.682  1.00  7.39           O  
ATOM    778  N   LEU A 123      31.417  18.266 -11.739  1.00  7.47           N  
ATOM    779  CA  LEU A 123      30.948  19.458 -11.045  1.00  8.21           C  
ATOM    780  C   LEU A 123      30.262  20.286 -12.129  1.00  9.08           C  
ATOM    781  O   LEU A 123      30.536  20.106 -13.319  1.00  8.67           O  
ATOM    782  CB  LEU A 123      32.123  20.240 -10.456  1.00  7.06           C  
ATOM    783  CG  LEU A 123      32.954  19.524  -9.401  1.00  5.92           C  
ATOM    784  CD1 LEU A 123      34.051  20.459  -8.902  1.00  2.78           C  
ATOM    785  CD2 LEU A 123      32.034  19.071  -8.230  1.00  5.77           C  
ATOM    786  N   PRO A 124      29.349  21.195 -11.739  1.00 11.04           N  
ATOM    787  CA  PRO A 124      28.636  22.037 -12.702  1.00 11.61           C  
ATOM    788  C   PRO A 124      29.483  23.246 -13.124  1.00 13.37           C  
ATOM    789  O   PRO A 124      30.455  23.591 -12.447  1.00 15.56           O  
ATOM    790  CB  PRO A 124      27.449  22.475 -11.913  1.00 11.07           C  
ATOM    791  CG  PRO A 124      28.036  22.714 -10.558  1.00  9.74           C  
ATOM    792  CD  PRO A 124      28.917  21.489 -10.358  1.00 10.48           C  
ATOM    793  N   THR A 125      29.152  23.815 -14.278  1.00 13.83           N  
ATOM    794  CA  THR A 125      29.842  24.990 -14.803  1.00 15.19           C  
ATOM    795  C   THR A 125      28.810  26.104 -14.885  1.00 14.09           C  
ATOM    796  O   THR A 125      29.062  27.176 -15.422  1.00 15.73           O  
ATOM    797  CB  THR A 125      30.555  24.788 -16.189  1.00 15.38           C  
ATOM    798  OG1 THR A 125      29.622  24.307 -17.167  1.00 19.20           O  
ATOM    799  CG2 THR A 125      31.737  23.793 -16.061  1.00 18.14           C  
ATOM    800  N   SER A 127      27.646  25.821 -14.312  1.00 12.41           N  
ATOM    801  CA  SER A 127      26.521  26.743 -14.279  1.00 10.47           C  
ATOM    802  C   SER A 127      25.432  26.103 -13.422  1.00  9.16           C  
ATOM    803  O   SER A 127      25.275  24.878 -13.416  1.00  7.84           O  
ATOM    804  CB  SER A 127      26.003  27.058 -15.703  1.00 10.62           C  
ATOM    805  OG  SER A 127      25.466  25.906 -16.333  1.00 13.03           O  
ATOM    806  N   CYS A 128      24.709  26.942 -12.683  1.00  8.72           N  
ATOM    807  CA  CYS A 128      23.642  26.497 -11.792  1.00  8.96           C  
ATOM    808  C   CYS A 128      22.431  25.945 -12.548  1.00  9.03           C  
ATOM    809  O   CYS A 128      22.175  26.320 -13.702  1.00  8.91           O  
ATOM    810  CB  CYS A 128      23.228  27.662 -10.899  1.00  7.15           C  
ATOM    811  SG  CYS A 128      24.647  28.587 -10.226  1.00  7.81           S  
ATOM    812  N   ALA A 129      21.684  25.072 -11.874  1.00  8.27           N  
ATOM    813  CA  ALA A 129      20.508  24.441 -12.457  1.00  7.21           C  
ATOM    814  C   ALA A 129      19.239  25.285 -12.332  1.00 10.15           C  
ATOM    815  O   ALA A 129      19.022  25.973 -11.327  1.00 10.02           O  
ATOM    816  CB  ALA A 129      20.287  23.063 -11.833  1.00  7.66           C  
ATOM    817  N   SER A 130      18.401  25.221 -13.364  1.00  9.36           N  
ATOM    818  CA  SER A 130      17.154  25.973 -13.403  1.00  7.87           C  
ATOM    819  C   SER A 130      16.028  25.283 -12.636  1.00  8.21           C  
ATOM    820  O   SER A 130      16.027  24.058 -12.478  1.00  7.79           O  
ATOM    821  CB  SER A 130      16.742  26.183 -14.850  1.00  7.80           C  
ATOM    822  OG  SER A 130      16.881  24.983 -15.591  1.00  8.78           O  
ATOM    823  N   ALA A 132      15.079  26.077 -12.144  1.00  7.43           N  
ATOM    824  CA  ALA A 132      13.935  25.533 -11.415  1.00  6.54           C  
ATOM    825  C   ALA A 132      13.212  24.561 -12.351  1.00  6.19           C  
ATOM    826  O   ALA A 132      13.009  24.850 -13.532  1.00  5.64           O  
ATOM    827  CB  ALA A 132      12.987  26.668 -10.978  1.00  5.78           C  
ATOM    828  N   GLY A 133      12.841  23.405 -11.824  1.00  5.10           N  
ATOM    829  CA  GLY A 133      12.161  22.416 -12.639  1.00  6.51           C  
ATOM    830  C   GLY A 133      13.099  21.290 -13.041  1.00  8.07           C  
ATOM    831  O   GLY A 133      12.657  20.194 -13.388  1.00  7.24           O  
ATOM    832  N   THR A 134      14.396  21.573 -13.023  1.00  7.62           N  
ATOM    833  CA  THR A 134      15.394  20.574 -13.366  1.00  7.51           C  
ATOM    834  C   THR A 134      15.201  19.406 -12.409  1.00  7.97           C  
ATOM    835  O   THR A 134      15.236  19.593 -11.195  1.00  7.53           O  
ATOM    836  CB  THR A 134      16.826  21.145 -13.191  1.00  8.41           C  
ATOM    837  OG1 THR A 134      17.046  22.181 -14.158  1.00  8.04           O  
ATOM    838  CG2 THR A 134      17.909  20.032 -13.357  1.00  8.56           C  
ATOM    839  N   GLN A 135      14.890  18.226 -12.943  1.00  9.43           N  
ATOM    840  CA  GLN A 135      14.721  17.060 -12.076  1.00 10.01           C  
ATOM    841  C   GLN A 135      16.099  16.534 -11.706  1.00  9.06           C  
ATOM    842  O   GLN A 135      17.022  16.555 -12.521  1.00  9.12           O  
ATOM    843  CB  GLN A 135      13.900  15.954 -12.717  1.00 10.68           C  
ATOM    844  CG  GLN A 135      13.728  14.769 -11.732  1.00 13.86           C  
ATOM    845  CD  GLN A 135      12.283  14.337 -11.541  1.00 16.63           C  
ATOM    846  OE1 GLN A 135      11.891  13.257 -11.989  1.00 18.11           O  
ATOM    847  NE2 GLN A 135      11.485  15.169 -10.858  1.00 15.65           N  
ATOM    848  N   CYS A 136      16.241  16.069 -10.475  1.00  8.26           N  
ATOM    849  CA  CYS A 136      17.532  15.592 -10.021  1.00  9.31           C  
ATOM    850  C   CYS A 136      17.439  14.248  -9.331  1.00  9.08           C  
ATOM    851  O   CYS A 136      16.343  13.750  -9.030  1.00  8.94           O  
ATOM    852  CB  CYS A 136      18.160  16.607  -9.040  1.00  7.98           C  
ATOM    853  SG  CYS A 136      18.211  18.312  -9.634  1.00  7.27           S  
ATOM    854  N   LEU A 137      18.610  13.663  -9.105  1.00  8.52           N  
ATOM    855  CA  LEU A 137      18.710  12.393  -8.418  1.00  9.38           C  
ATOM    856  C   LEU A 137      19.374  12.635  -7.068  1.00  8.78           C  
ATOM    857  O   LEU A 137      20.506  13.123  -7.000  1.00  8.58           O  
ATOM    858  CB  LEU A 137      19.544  11.381  -9.234  1.00  9.43           C  
ATOM    859  CG  LEU A 137      19.750  10.007  -8.562  1.00  6.45           C  
ATOM    860  CD1 LEU A 137      18.390   9.340  -8.293  1.00  7.35           C  
ATOM    861  CD2 LEU A 137      20.625   9.124  -9.459  1.00  7.21           C  
ATOM    862  N   ILE A 138      18.635  12.340  -6.002  1.00  9.00           N  
ATOM    863  CA  ILE A 138      19.128  12.483  -4.640  1.00  6.60           C  
ATOM    864  C   ILE A 138      19.199  11.066  -4.088  1.00  5.82           C  
ATOM    865  O   ILE A 138      18.291  10.263  -4.302  1.00  5.44           O  
ATOM    866  CB  ILE A 138      18.167  13.318  -3.788  1.00  6.42           C  
ATOM    867  CG1 ILE A 138      17.788  14.592  -4.575  1.00  2.85           C  
ATOM    868  CG2 ILE A 138      18.839  13.691  -2.439  1.00  6.07           C  
ATOM    869  CD1 ILE A 138      16.868  15.560  -3.840  1.00  5.25           C  
ATOM    870  N   SER A 139      20.298  10.739  -3.423  1.00  6.43           N  
ATOM    871  CA  SER A 139      20.453   9.400  -2.877  1.00  6.32           C  
ATOM    872  C   SER A 139      21.139   9.368  -1.516  1.00  6.09           C  
ATOM    873  O   SER A 139      21.794  10.334  -1.108  1.00  4.89           O  
ATOM    874  CB  SER A 139      21.203   8.493  -3.887  1.00  6.89           C  
ATOM    875  OG  SER A 139      22.303   9.172  -4.474  1.00  7.22           O  
ATOM    876  N   GLY A 140      20.977   8.247  -0.821  1.00  5.43           N  
ATOM    877  CA  GLY A 140      21.576   8.098   0.491  1.00  5.26           C  
ATOM    878  C   GLY A 140      21.013   6.945   1.312  1.00  4.65           C  
ATOM    879  O   GLY A 140      20.045   6.284   0.921  1.00  2.55           O  
ATOM    880  N   TRP A 141      21.632   6.718   2.468  1.00  3.24           N  
ATOM    881  CA  TRP A 141      21.227   5.653   3.376  1.00  3.89           C  
ATOM    882  C   TRP A 141      20.600   6.261   4.621  1.00  5.13           C  
ATOM    883  O   TRP A 141      20.649   5.671   5.699  1.00  6.58           O  
ATOM    884  CB  TRP A 141      22.444   4.812   3.780  1.00  2.00           C  
ATOM    885  CG  TRP A 141      22.985   3.965   2.687  1.00  2.00           C  
ATOM    886  CD1 TRP A 141      22.527   2.744   2.305  1.00  2.26           C  
ATOM    887  CD2 TRP A 141      24.112   4.254   1.847  1.00  3.00           C  
ATOM    888  NE1 TRP A 141      23.298   2.246   1.287  1.00  3.26           N  
ATOM    889  CE2 TRP A 141      24.279   3.154   0.981  1.00  2.00           C  
ATOM    890  CE3 TRP A 141      24.998   5.336   1.743  1.00  2.00           C  
ATOM    891  CZ2 TRP A 141      25.293   3.100   0.018  1.00  2.00           C  
ATOM    892  CZ3 TRP A 141      26.007   5.283   0.786  1.00  3.96           C  
ATOM    893  CH2 TRP A 141      26.144   4.171  -0.064  1.00  2.00           C  
ATOM    894  N   GLY A 142      20.023   7.449   4.466  1.00  4.26           N  
ATOM    895  CA  GLY A 142      19.410   8.123   5.593  1.00  5.39           C  
ATOM    896  C   GLY A 142      18.125   7.486   6.090  1.00  6.56           C  
ATOM    897  O   GLY A 142      17.774   6.365   5.704  1.00  9.37           O  
ATOM    898  N   ASN A 143      17.445   8.212   6.974  1.00  7.91           N  
ATOM    899  CA  ASN A 143      16.181   7.794   7.571  1.00  8.12           C  
ATOM    900  C   ASN A 143      15.093   7.736   6.488  1.00  9.16           C  
ATOM    901  O   ASN A 143      14.889   8.706   5.745  1.00  9.76           O  
ATOM    902  CB  ASN A 143      15.788   8.801   8.691  1.00  6.89           C  
ATOM    903  CG  ASN A 143      14.499   8.425   9.389  1.00  9.61           C  
ATOM    904  OD1 ASN A 143      13.952   7.344   9.162  1.00 10.13           O  
ATOM    905  ND2 ASN A 143      14.003   9.318  10.246  1.00  8.09           N  
ATOM    906  N   THR A 144      14.404   6.598   6.396  1.00  9.71           N  
ATOM    907  CA  THR A 144      13.359   6.415   5.388  1.00 10.66           C  
ATOM    908  C   THR A 144      11.945   6.793   5.827  1.00 11.48           C  
ATOM    909  O   THR A 144      10.989   6.653   5.054  1.00 11.00           O  
ATOM    910  CB  THR A 144      13.352   4.980   4.825  1.00 10.58           C  
ATOM    911  OG1 THR A 144      12.993   4.059   5.861  1.00 13.81           O  
ATOM    912  CG2 THR A 144      14.760   4.608   4.276  1.00  9.97           C  
ATOM    913  N   LYS A 145      11.803   7.244   7.068  1.00 11.52           N  
ATOM    914  CA  LYS A 145      10.496   7.663   7.552  1.00 14.68           C  
ATOM    915  C   LYS A 145      10.416   9.101   8.073  1.00 15.43           C  
ATOM    916  O   LYS A 145      11.303   9.583   8.791  1.00 16.82           O  
ATOM    917  CB  LYS A 145       9.906   6.667   8.560  1.00 16.68           C  
ATOM    918  CG  LYS A 145      10.787   6.194   9.679  1.00 20.67           C  
ATOM    919  CD  LYS A 145       9.706   5.229  10.246  1.00 24.46           C  
ATOM    920  CE  LYS A 145      10.095   4.314  11.400  1.00 27.09           C  
ATOM    921  NZ  LYS A 145      10.602   5.081  12.573  1.00 29.61           N  
ATOM    922  N   SER A 146       9.342   9.776   7.667  1.00 15.37           N  
ATOM    923  CA  SER A 146       9.062  11.164   8.014  1.00 16.31           C  
ATOM    924  C   SER A 146       8.712  11.358   9.482  1.00 17.22           C  
ATOM    925  O   SER A 146       8.609  12.486   9.969  1.00 18.45           O  
ATOM    926  CB  SER A 146       7.934  11.657   7.151  1.00 16.45           C  
ATOM    927  OG  SER A 146       6.921  10.665   7.066  1.00 15.50           O  
ATOM    928  N   SER A 147       8.438  10.254  10.161  1.00 17.20           N  
ATOM    929  CA  SER A 147       8.128  10.296  11.578  1.00 17.56           C  
ATOM    930  C   SER A 147       8.834   9.100  12.186  1.00 18.46           C  
ATOM    931  O   SER A 147       8.573   7.949  11.811  1.00 17.87           O  
ATOM    932  CB  SER A 147       6.629  10.210  11.824  1.00 19.05           C  
ATOM    933  OG  SER A 147       6.337  10.453  13.197  1.00 20.31           O  
ATOM    934  N   GLY A 148       9.740   9.373  13.117  1.00 17.88           N  
ATOM    935  CA  GLY A 148      10.497   8.293  13.720  1.00 18.83           C  
ATOM    936  C   GLY A 148      11.715   8.054  12.841  1.00 18.75           C  
ATOM    937  O   GLY A 148      12.121   8.948  12.088  1.00 17.85           O  
ATOM    938  N   THR A 149      12.270   6.848  12.881  1.00 19.31           N  
ATOM    939  CA  THR A 149      13.451   6.556  12.080  1.00 20.92           C  
ATOM    940  C   THR A 149      13.662   5.074  11.766  1.00 21.16           C  
ATOM    941  O   THR A 149      13.482   4.209  12.621  1.00 21.20           O  
ATOM    942  CB  THR A 149      14.728   7.112  12.759  1.00 21.85           C  
ATOM    943  OG1 THR A 149      15.891   6.494  12.185  1.00 24.12           O  
ATOM    944  CG2 THR A 149      14.699   6.834  14.266  1.00 23.83           C  
ATOM    945  N   SER A 150      14.009   4.806  10.511  1.00 21.00           N  
ATOM    946  CA  SER A 150      14.289   3.462  10.023  1.00 20.73           C  
ATOM    947  C   SER A 150      15.327   3.606   8.913  1.00 20.15           C  
ATOM    948  O   SER A 150      15.114   4.321   7.927  1.00 18.82           O  
ATOM    949  CB  SER A 150      13.001   2.759   9.489  1.00 23.41           C  
ATOM    950  OG  SER A 150      12.337   3.551   8.516  1.00 26.65           O  
ATOM    951  N   TYR A 151      16.476   2.970   9.109  1.00 18.89           N  
ATOM    952  CA  TYR A 151      17.551   3.047   8.131  1.00 17.95           C  
ATOM    953  C   TYR A 151      17.636   1.830   7.221  1.00 16.00           C  
ATOM    954  O   TYR A 151      17.484   0.686   7.663  1.00 17.48           O  
ATOM    955  CB  TYR A 151      18.862   3.303   8.834  1.00 20.44           C  
ATOM    956  CG  TYR A 151      18.870   4.633   9.557  1.00 23.46           C  
ATOM    957  CD1 TYR A 151      18.922   5.830   8.844  1.00 23.86           C  
ATOM    958  CD2 TYR A 151      18.787   4.696  10.946  1.00 24.64           C  
ATOM    959  CE1 TYR A 151      18.889   7.059   9.492  1.00 26.04           C  
ATOM    960  CE2 TYR A 151      18.751   5.925  11.610  1.00 27.10           C  
ATOM    961  CZ  TYR A 151      18.801   7.104  10.875  1.00 27.32           C  
ATOM    962  OH  TYR A 151      18.740   8.330  11.520  1.00 28.03           O  
ATOM    963  N   PRO A 152      17.859   2.064   5.924  1.00 13.77           N  
ATOM    964  CA  PRO A 152      17.956   0.965   4.962  1.00 12.47           C  
ATOM    965  C   PRO A 152      19.347   0.333   4.932  1.00 10.58           C  
ATOM    966  O   PRO A 152      20.275   0.808   5.585  1.00  9.72           O  
ATOM    967  CB  PRO A 152      17.651   1.662   3.657  1.00 11.78           C  
ATOM    968  CG  PRO A 152      18.356   2.982   3.835  1.00  9.99           C  
ATOM    969  CD  PRO A 152      17.991   3.372   5.254  1.00 11.84           C  
ATOM    970  N   ASP A 153      19.464  -0.779   4.212  1.00 12.23           N  
ATOM    971  CA  ASP A 153      20.743  -1.457   4.036  1.00 10.24           C  
ATOM    972  C   ASP A 153      21.327  -0.911   2.742  1.00  9.34           C  
ATOM    973  O   ASP A 153      22.465  -0.446   2.696  1.00  8.81           O  
ATOM    974  CB  ASP A 153      20.543  -2.977   3.858  1.00 14.58           C  
ATOM    975  CG  ASP A 153      20.202  -3.682   5.144  1.00 16.16           C  
ATOM    976  OD1 ASP A 153      20.574  -3.174   6.224  1.00 19.98           O  
ATOM    977  OD2 ASP A 153      19.567  -4.753   5.074  1.00 17.66           O  
ATOM    978  N   VAL A 154      20.520  -0.991   1.687  1.00  8.81           N  
ATOM    979  CA  VAL A 154      20.916  -0.548   0.362  1.00  7.89           C  
ATOM    980  C   VAL A 154      20.622   0.919   0.109  1.00  7.25           C  
ATOM    981  O   VAL A 154      19.757   1.522   0.743  1.00  5.40           O  
ATOM    982  CB  VAL A 154      20.230  -1.388  -0.738  1.00 10.22           C  
ATOM    983  CG1 VAL A 154      20.509  -2.908  -0.495  1.00  9.47           C  
ATOM    984  CG2 VAL A 154      18.707  -1.092  -0.774  1.00  8.55           C  
ATOM    985  N   LEU A 155      21.351   1.477  -0.848  1.00  7.74           N  
ATOM    986  CA  LEU A 155      21.209   2.874  -1.215  1.00  5.24           C  
ATOM    987  C   LEU A 155      19.825   3.166  -1.793  1.00  5.31           C  
ATOM    988  O   LEU A 155      19.318   2.427  -2.641  1.00  3.88           O  
ATOM    989  CB  LEU A 155      22.282   3.249  -2.218  1.00  4.01           C  
ATOM    990  CG  LEU A 155      22.398   4.712  -2.602  1.00  2.74           C  
ATOM    991  CD1 LEU A 155      22.801   5.579  -1.406  1.00  2.95           C  
ATOM    992  CD2 LEU A 155      23.462   4.778  -3.698  1.00  2.39           C  
ATOM    993  N   LYS A 156      19.221   4.246  -1.308  1.00  5.02           N  
ATOM    994  CA  LYS A 156      17.905   4.675  -1.761  1.00  5.01           C  
ATOM    995  C   LYS A 156      18.045   5.882  -2.681  1.00  5.81           C  
ATOM    996  O   LYS A 156      18.937   6.719  -2.502  1.00  2.93           O  
ATOM    997  CB  LYS A 156      17.021   5.022  -0.565  1.00  5.61           C  
ATOM    998  CG  LYS A 156      16.784   3.839   0.357  1.00  6.40           C  
ATOM    999  CD  LYS A 156      16.016   2.753  -0.402  1.00  5.79           C  
ATOM   1000  CE  LYS A 156      15.940   1.460   0.397  1.00  8.78           C  
ATOM   1001  NZ  LYS A 156      14.903   0.529  -0.150  1.00  9.70           N  
ATOM   1002  N   CYS A 157      17.154   5.951  -3.667  1.00  6.78           N  
ATOM   1003  CA  CYS A 157      17.135   7.030  -4.648  1.00  8.07           C  
ATOM   1004  C   CYS A 157      15.858   7.862  -4.574  1.00  8.67           C  
ATOM   1005  O   CYS A 157      14.884   7.485  -3.923  1.00 10.01           O  
ATOM   1006  CB  CYS A 157      17.271   6.462  -6.087  1.00  8.66           C  
ATOM   1007  SG  CYS A 157      18.958   6.073  -6.622  1.00  8.04           S  
ATOM   1008  N   LEU A 158      15.872   8.986  -5.278  1.00  8.63           N  
ATOM   1009  CA  LEU A 158      14.728   9.878  -5.343  1.00  7.23           C  
ATOM   1010  C   LEU A 158      14.929  10.891  -6.463  1.00  5.99           C  
ATOM   1011  O   LEU A 158      15.960  11.559  -6.532  1.00  5.92           O  
ATOM   1012  CB  LEU A 158      14.521  10.623  -4.004  1.00  6.27           C  
ATOM   1013  CG  LEU A 158      13.280  11.581  -3.992  1.00  5.25           C  
ATOM   1014  CD1 LEU A 158      11.995  10.751  -4.057  1.00  5.23           C  
ATOM   1015  CD2 LEU A 158      13.267  12.481  -2.748  1.00  5.14           C  
ATOM   1016  N   LYS A 159      13.962  10.958  -7.370  1.00  6.91           N  
ATOM   1017  CA  LYS A 159      14.019  11.907  -8.472  1.00  6.77           C  
ATOM   1018  C   LYS A 159      13.179  13.072  -7.988  1.00  5.98           C  
ATOM   1019  O   LYS A 159      11.975  12.938  -7.782  1.00  5.96           O  
ATOM   1020  CB  LYS A 159      13.421  11.312  -9.747  1.00  7.04           C  
ATOM   1021  CG  LYS A 159      13.911   9.908 -10.065  1.00  8.12           C  
ATOM   1022  CD  LYS A 159      13.500   9.241  -8.740  1.00 12.95           C  
ATOM   1023  CE  LYS A 159      11.967   9.464  -8.407  1.00 11.73           C  
ATOM   1024  NZ  LYS A 159      11.576   9.073  -7.014  1.00  4.81           N  
ATOM   1025  N   ALA A 160      13.846  14.182  -7.708  1.00  5.66           N  
ATOM   1026  CA  ALA A 160      13.182  15.374  -7.223  1.00  4.69           C  
ATOM   1027  C   ALA A 160      13.599  16.553  -8.079  1.00  4.04           C  
ATOM   1028  O   ALA A 160      14.736  16.634  -8.535  1.00  4.66           O  
ATOM   1029  CB  ALA A 160      13.546  15.623  -5.740  1.00  4.15           C  
ATOM   1030  N   PRO A 161      12.653  17.454  -8.362  1.00  4.83           N  
ATOM   1031  CA  PRO A 161      12.928  18.638  -9.176  1.00  4.38           C  
ATOM   1032  C   PRO A 161      13.359  19.812  -8.303  1.00  5.91           C  
ATOM   1033  O   PRO A 161      13.007  19.880  -7.121  1.00  6.17           O  
ATOM   1034  CB  PRO A 161      11.578  18.905  -9.820  1.00  2.68           C  
ATOM   1035  CG  PRO A 161      10.625  18.579  -8.706  1.00  2.04           C  
ATOM   1036  CD  PRO A 161      11.207  17.307  -8.106  1.00  2.66           C  
ATOM   1037  N   ILE A 162      14.168  20.703  -8.869  1.00  5.51           N  
ATOM   1038  CA  ILE A 162      14.603  21.890  -8.148  1.00  6.91           C  
ATOM   1039  C   ILE A 162      13.388  22.821  -8.040  1.00  7.33           C  
ATOM   1040  O   ILE A 162      12.625  22.987  -9.002  1.00  8.15           O  
ATOM   1041  CB  ILE A 162      15.736  22.622  -8.901  1.00  7.87           C  
ATOM   1042  CG1 ILE A 162      16.999  21.778  -8.881  1.00  7.38           C  
ATOM   1043  CG2 ILE A 162      15.953  24.025  -8.326  1.00  8.83           C  
ATOM   1044  CD1 ILE A 162      18.140  22.413  -9.637  1.00  8.49           C  
ATOM   1045  N   LEU A 163      13.181  23.395  -6.861  1.00  6.05           N  
ATOM   1046  CA  LEU A 163      12.047  24.287  -6.660  1.00  5.45           C  
ATOM   1047  C   LEU A 163      12.361  25.718  -7.088  1.00  5.53           C  
ATOM   1048  O   LEU A 163      13.504  26.169  -6.990  1.00  6.23           O  
ATOM   1049  CB  LEU A 163      11.591  24.239  -5.199  1.00  5.12           C  
ATOM   1050  CG  LEU A 163      11.144  22.825  -4.691  1.00  4.32           C  
ATOM   1051  CD1 LEU A 163      10.733  22.911  -3.235  1.00  3.69           C  
ATOM   1052  CD2 LEU A 163       9.994  22.283  -5.538  1.00  3.37           C  
ATOM   1053  N   SER A 164      11.344  26.417  -7.591  1.00  5.78           N  
ATOM   1054  CA  SER A 164      11.511  27.801  -8.023  1.00  5.47           C  
ATOM   1055  C   SER A 164      12.028  28.625  -6.845  1.00  6.73           C  
ATOM   1056  O   SER A 164      11.876  28.233  -5.682  1.00  6.49           O  
ATOM   1057  CB  SER A 164      10.173  28.387  -8.525  1.00  4.46           C  
ATOM   1058  OG  SER A 164       9.212  28.433  -7.485  1.00  5.43           O  
ATOM   1059  N   ASP A 165      12.637  29.767  -7.146  1.00  7.47           N  
ATOM   1060  CA  ASP A 165      13.174  30.623  -6.096  1.00  8.72           C  
ATOM   1061  C   ASP A 165      12.092  31.026  -5.101  1.00  8.43           C  
ATOM   1062  O   ASP A 165      12.266  30.857  -3.898  1.00  8.30           O  
ATOM   1063  CB  ASP A 165      13.837  31.902  -6.691  1.00 11.32           C  
ATOM   1064  CG  ASP A 165      15.135  31.608  -7.429  1.00 10.43           C  
ATOM   1065  OD1 ASP A 165      15.444  30.421  -7.672  1.00 13.12           O  
ATOM   1066  OD2 ASP A 165      15.849  32.576  -7.774  1.00 14.18           O  
ATOM   1067  N   SER A 166      10.970  31.536  -5.606  1.00  7.55           N  
ATOM   1068  CA  SER A 166       9.881  31.970  -4.733  1.00  7.37           C  
ATOM   1069  C   SER A 166       9.298  30.875  -3.829  1.00  8.26           C  
ATOM   1070  O   SER A 166       9.091  31.101  -2.640  1.00  7.40           O  
ATOM   1071  CB  SER A 166       8.765  32.688  -5.543  1.00  5.32           C  
ATOM   1072  OG  SER A 166       8.263  31.877  -6.589  1.00  5.61           O  
ATOM   1073  N   SER A 167       9.046  29.688  -4.373  1.00  8.76           N  
ATOM   1074  CA  SER A 167       8.494  28.612  -3.551  1.00  7.83           C  
ATOM   1075  C   SER A 167       9.508  28.186  -2.489  1.00  7.13           C  
ATOM   1076  O   SER A 167       9.136  27.762  -1.395  1.00  7.87           O  
ATOM   1077  CB  SER A 167       8.076  27.391  -4.411  1.00  7.58           C  
ATOM   1078  OG  SER A 167       9.206  26.682  -4.884  1.00  8.79           O  
ATOM   1079  N   CYS A 168      10.791  28.275  -2.821  1.00  7.49           N  
ATOM   1080  CA  CYS A 168      11.835  27.903  -1.872  1.00  6.11           C  
ATOM   1081  C   CYS A 168      11.881  28.901  -0.710  1.00  8.40           C  
ATOM   1082  O   CYS A 168      11.965  28.517   0.462  1.00  8.89           O  
ATOM   1083  CB  CYS A 168      13.201  27.844  -2.570  1.00  6.70           C  
ATOM   1084  SG  CYS A 168      14.560  27.326  -1.491  1.00  6.54           S  
ATOM   1085  N   LYS A 169      11.819  30.187  -1.043  1.00  7.86           N  
ATOM   1086  CA  LYS A 169      11.853  31.239  -0.039  1.00  6.95           C  
ATOM   1087  C   LYS A 169      10.605  31.247   0.850  1.00  6.71           C  
ATOM   1088  O   LYS A 169      10.679  31.637   2.018  1.00  5.89           O  
ATOM   1089  CB  LYS A 169      12.036  32.625  -0.710  1.00 10.26           C  
ATOM   1090  CG  LYS A 169      13.326  32.776  -1.551  1.00 10.16           C  
ATOM   1091  CD  LYS A 169      13.647  34.250  -1.774  1.00 11.63           C  
ATOM   1092  CE  LYS A 169      14.331  34.562  -3.102  1.00 13.72           C  
ATOM   1093  NZ  LYS A 169      13.429  34.215  -4.243  1.00 18.49           N  
ATOM   1094  N   SER A 170       9.469  30.811   0.299  1.00  6.07           N  
ATOM   1095  CA  SER A 170       8.210  30.771   1.054  1.00  6.82           C  
ATOM   1096  C   SER A 170       8.216  29.680   2.113  1.00  6.28           C  
ATOM   1097  O   SER A 170       7.687  29.869   3.207  1.00  6.63           O  
ATOM   1098  CB  SER A 170       7.005  30.548   0.125  1.00  6.43           C  
ATOM   1099  OG  SER A 170       6.931  31.561  -0.853  1.00 11.98           O  
ATOM   1100  N   ALA A 171       8.810  28.538   1.772  1.00  7.63           N  
ATOM   1101  CA  ALA A 171       8.889  27.402   2.684  1.00  7.98           C  
ATOM   1102  C   ALA A 171       9.799  27.683   3.883  1.00  8.11           C  
ATOM   1103  O   ALA A 171       9.517  27.247   4.996  1.00  9.93           O  
ATOM   1104  CB  ALA A 171       9.361  26.145   1.926  1.00  6.16           C  
ATOM   1105  N   TYR A 172      10.897  28.394   3.648  1.00  7.34           N  
ATOM   1106  CA  TYR A 172      11.838  28.730   4.711  1.00  7.72           C  
ATOM   1107  C   TYR A 172      12.073  30.225   4.669  1.00  7.09           C  
ATOM   1108  O   TYR A 172      13.125  30.696   4.235  1.00  7.89           O  
ATOM   1109  CB  TYR A 172      13.139  27.981   4.510  1.00  7.86           C  
ATOM   1110  CG  TYR A 172      12.975  26.481   4.606  1.00  8.31           C  
ATOM   1111  CD1 TYR A 172      12.819  25.861   5.841  1.00  8.37           C  
ATOM   1112  CD2 TYR A 172      12.971  25.686   3.465  1.00  7.37           C  
ATOM   1113  CE1 TYR A 172      12.665  24.494   5.940  1.00  7.78           C  
ATOM   1114  CE2 TYR A 172      12.818  24.310   3.552  1.00  7.06           C  
ATOM   1115  CZ  TYR A 172      12.665  23.719   4.792  1.00  7.17           C  
ATOM   1116  OH  TYR A 172      12.506  22.356   4.889  1.00  5.11           O  
ATOM   1117  N   PRO A 173      11.072  30.995   5.109  1.00  8.59           N  
ATOM   1118  CA  PRO A 173      11.084  32.459   5.147  1.00  8.10           C  
ATOM   1119  C   PRO A 173      12.375  33.044   5.723  1.00  9.80           C  
ATOM   1120  O   PRO A 173      12.675  32.862   6.907  1.00  8.49           O  
ATOM   1121  CB  PRO A 173       9.867  32.779   6.015  1.00  8.76           C  
ATOM   1122  CG  PRO A 173       8.924  31.651   5.687  1.00  6.94           C  
ATOM   1123  CD  PRO A 173       9.849  30.466   5.741  1.00  7.45           C  
ATOM   1124  N   GLY A 174      13.147  33.704   4.857  1.00  8.61           N  
ATOM   1125  CA  GLY A 174      14.398  34.322   5.263  1.00  9.14           C  
ATOM   1126  C   GLY A 174      15.523  33.381   5.671  1.00  9.62           C  
ATOM   1127  O   GLY A 174      16.546  33.820   6.202  1.00  8.86           O  
ATOM   1128  N   GLN A 175      15.347  32.092   5.400  1.00  9.24           N  
ATOM   1129  CA  GLN A 175      16.343  31.087   5.754  1.00  9.85           C  
ATOM   1130  C   GLN A 175      17.102  30.562   4.535  1.00  9.78           C  
ATOM   1131  O   GLN A 175      18.041  29.766   4.662  1.00  9.24           O  
ATOM   1132  CB  GLN A 175      15.660  29.942   6.480  1.00  9.10           C  
ATOM   1133  CG  GLN A 175      14.955  30.390   7.767  1.00  8.88           C  
ATOM   1134  CD  GLN A 175      13.735  29.542   8.087  1.00 11.46           C  
ATOM   1135  OE1 GLN A 175      12.675  30.066   8.448  1.00 12.39           O  
ATOM   1136  NE2 GLN A 175      13.876  28.226   7.954  1.00 12.33           N  
ATOM   1137  N   ILE A 176      16.716  31.026   3.352  1.00  9.08           N  
ATOM   1138  CA  ILE A 176      17.376  30.571   2.138  1.00  8.60           C  
ATOM   1139  C   ILE A 176      18.385  31.589   1.608  1.00  7.97           C  
ATOM   1140  O   ILE A 176      18.014  32.672   1.163  1.00  9.67           O  
ATOM   1141  CB  ILE A 176      16.353  30.226   1.032  1.00  7.11           C  
ATOM   1142  CG1 ILE A 176      15.292  29.209   1.561  1.00  6.32           C  
ATOM   1143  CG2 ILE A 176      17.083  29.679  -0.172  1.00  6.29           C  
ATOM   1144  CD1 ILE A 176      15.903  27.937   2.129  1.00  3.38           C  
ATOM   1145  N   THR A 177      19.667  31.247   1.696  1.00  7.70           N  
ATOM   1146  CA  THR A 177      20.732  32.118   1.202  1.00  6.86           C  
ATOM   1147  C   THR A 177      20.999  31.777  -0.263  1.00  7.21           C  
ATOM   1148  O   THR A 177      20.538  30.752  -0.754  1.00  7.42           O  
ATOM   1149  CB  THR A 177      22.030  31.900   1.991  1.00  6.03           C  
ATOM   1150  OG1 THR A 177      22.545  30.595   1.699  1.00  5.10           O  
ATOM   1151  CG2 THR A 177      21.763  32.017   3.502  1.00  3.77           C  
ATOM   1152  N   SER A 178      21.777  32.608  -0.948  1.00  7.51           N  
ATOM   1153  CA  SER A 178      22.082  32.363  -2.353  1.00  8.53           C  
ATOM   1154  C   SER A 178      22.964  31.119  -2.570  1.00  8.56           C  
ATOM   1155  O   SER A 178      23.210  30.714  -3.708  1.00  6.15           O  
ATOM   1156  CB  SER A 178      22.714  33.617  -2.993  1.00 10.04           C  
ATOM   1157  OG  SER A 178      23.877  34.017  -2.293  1.00 14.16           O  
ATOM   1158  N   ASN A 179      23.407  30.505  -1.474  1.00  8.77           N  
ATOM   1159  CA  ASN A 179      24.232  29.299  -1.523  1.00  7.89           C  
ATOM   1160  C   ASN A 179      23.374  28.100  -1.140  1.00  7.86           C  
ATOM   1161  O   ASN A 179      23.863  27.094  -0.607  1.00  7.04           O  
ATOM   1162  CB  ASN A 179      25.374  29.418  -0.565  1.00  8.87           C  
ATOM   1163  CG  ASN A 179      26.231  30.622  -0.848  1.00  9.62           C  
ATOM   1164  OD1 ASN A 179      26.626  30.855  -1.991  1.00 11.35           O  
ATOM   1165  ND2 ASN A 179      26.522  31.402   0.189  1.00  8.48           N  
ATOM   1166  N   MET A 180      22.081  28.228  -1.413  1.00  7.06           N  
ATOM   1167  CA  MET A 180      21.121  27.184  -1.103  1.00  4.18           C  
ATOM   1168  C   MET A 180      20.013  27.173  -2.143  1.00  5.19           C  
ATOM   1169  O   MET A 180      19.708  28.196  -2.763  1.00  3.90           O  
ATOM   1170  CB  MET A 180      20.479  27.446   0.264  1.00  4.90           C  
ATOM   1171  CG  MET A 180      21.406  27.405   1.458  1.00  5.27           C  
ATOM   1172  SD  MET A 180      20.533  27.959   2.940  1.00  7.39           S  
ATOM   1173  CE  MET A 180      21.922  28.248   4.093  1.00  3.22           C  
ATOM   1174  N   PHE A 181      19.412  26.004  -2.315  1.00  4.18           N  
ATOM   1175  CA  PHE A 181      18.292  25.840  -3.224  1.00  4.84           C  
ATOM   1176  C   PHE A 181      17.420  24.720  -2.677  1.00  4.55           C  
ATOM   1177  O   PHE A 181      17.890  23.883  -1.904  1.00  5.54           O  
ATOM   1178  CB  PHE A 181      18.749  25.555  -4.688  1.00  4.29           C  
ATOM   1179  CG  PHE A 181      19.348  24.194  -4.906  1.00  7.93           C  
ATOM   1180  CD1 PHE A 181      18.545  23.112  -5.244  1.00  5.34           C  
ATOM   1181  CD2 PHE A 181      20.724  24.012  -4.861  1.00  7.21           C  
ATOM   1182  CE1 PHE A 181      19.102  21.876  -5.543  1.00  6.97           C  
ATOM   1183  CE2 PHE A 181      21.291  22.773  -5.160  1.00  7.76           C  
ATOM   1184  CZ  PHE A 181      20.476  21.706  -5.503  1.00  6.32           C  
ATOM   1185  N   CYS A 182      16.129  24.780  -2.977  1.00  4.09           N  
ATOM   1186  CA  CYS A 182      15.207  23.762  -2.508  1.00  4.37           C  
ATOM   1187  C   CYS A 182      14.950  22.789  -3.633  1.00  4.63           C  
ATOM   1188  O   CYS A 182      15.061  23.134  -4.808  1.00  4.98           O  
ATOM   1189  CB  CYS A 182      13.865  24.383  -2.027  1.00  4.34           C  
ATOM   1190  SG  CYS A 182      13.995  25.403  -0.532  1.00  3.07           S  
ATOM   1191  N   ALA A 183      14.630  21.563  -3.257  1.00  4.40           N  
ATOM   1192  CA  ALA A 183      14.346  20.516  -4.218  1.00  4.62           C  
ATOM   1193  C   ALA A 183      13.515  19.477  -3.500  1.00  5.45           C  
ATOM   1194  O   ALA A 183      13.796  19.125  -2.353  1.00  5.48           O  
ATOM   1195  CB  ALA A 183      15.659  19.892  -4.757  1.00  2.64           C  
ATOM   1196  N   GLY A 184A     12.457  19.029  -4.161  1.00  7.25           N  
ATOM   1197  CA  GLY A 184A     11.592  18.033  -3.570  1.00  7.19           C  
ATOM   1198  C   GLY A 184A     10.141  18.257  -3.944  1.00  7.94           C  
ATOM   1199  O   GLY A 184A      9.825  18.708  -5.045  1.00  6.21           O  
ATOM   1200  N   TYR A 184       9.260  17.975  -2.995  1.00  9.57           N  
ATOM   1201  CA  TYR A 184       7.838  18.117  -3.209  1.00 10.57           C  
ATOM   1202  C   TYR A 184       7.193  18.861  -2.050  1.00 10.52           C  
ATOM   1203  O   TYR A 184       7.186  18.385  -0.908  1.00 11.34           O  
ATOM   1204  CB  TYR A 184       7.228  16.756  -3.369  1.00 11.32           C  
ATOM   1205  CG  TYR A 184       7.852  15.975  -4.495  1.00 13.40           C  
ATOM   1206  CD1 TYR A 184       9.049  15.292  -4.312  1.00 13.90           C  
ATOM   1207  CD2 TYR A 184       7.263  15.951  -5.755  1.00 14.02           C  
ATOM   1208  CE1 TYR A 184       9.646  14.607  -5.359  1.00 11.97           C  
ATOM   1209  CE2 TYR A 184       7.847  15.273  -6.803  1.00 12.97           C  
ATOM   1210  CZ  TYR A 184       9.041  14.603  -6.605  1.00 12.86           C  
ATOM   1211  OH  TYR A 184       9.635  13.942  -7.662  1.00 12.32           O  
ATOM   1212  N   LEU A 185       6.668  20.043  -2.354  1.00 10.29           N  
ATOM   1213  CA  LEU A 185       6.016  20.879  -1.356  1.00 10.82           C  
ATOM   1214  C   LEU A 185       4.819  20.193  -0.714  1.00 10.53           C  
ATOM   1215  O   LEU A 185       4.395  20.574   0.379  1.00 11.48           O  
ATOM   1216  CB  LEU A 185       5.594  22.212  -1.978  1.00 11.01           C  
ATOM   1217  CG  LEU A 185       6.770  23.162  -2.296  1.00 10.84           C  
ATOM   1218  CD1 LEU A 185       6.223  24.357  -3.071  1.00 11.23           C  
ATOM   1219  CD2 LEU A 185       7.482  23.619  -1.014  1.00 10.82           C  
ATOM   1220  N   GLU A 186       4.262  19.191  -1.387  1.00 10.70           N  
ATOM   1221  CA  GLU A 186       3.126  18.491  -0.816  1.00 11.62           C  
ATOM   1222  C   GLU A 186       3.646  17.435   0.151  1.00 10.82           C  
ATOM   1223  O   GLU A 186       2.871  16.798   0.860  1.00 11.28           O  
ATOM   1224  CB  GLU A 186       2.209  17.873  -1.909  1.00 11.91           C  
ATOM   1225  CG  GLU A 186       2.607  16.509  -2.470  1.00 14.85           C  
ATOM   1226  CD  GLU A 186       3.700  16.584  -3.533  1.00 16.03           C  
ATOM   1227  OE1 GLU A 186       4.122  17.705  -3.915  1.00 14.68           O  
ATOM   1228  OE2 GLU A 186       4.125  15.502  -4.003  1.00 19.03           O  
ATOM   1229  N   GLY A 187       4.974  17.325   0.214  1.00  9.60           N  
ATOM   1230  CA  GLY A 187       5.628  16.380   1.102  1.00  9.62           C  
ATOM   1231  C   GLY A 187       5.593  14.948   0.612  1.00 10.17           C  
ATOM   1232  O   GLY A 187       5.371  14.701  -0.573  1.00 10.56           O  
ATOM   1233  N   GLY A 188A      5.840  14.009   1.522  1.00  8.78           N  
ATOM   1234  CA  GLY A 188A      5.811  12.599   1.177  1.00  6.97           C  
ATOM   1235  C   GLY A 188A      7.076  12.035   0.556  1.00  7.50           C  
ATOM   1236  O   GLY A 188A      7.342  10.838   0.682  1.00  8.74           O  
ATOM   1237  N   LYS A 188       7.840  12.877  -0.137  1.00  8.78           N  
ATOM   1238  CA  LYS A 188       9.089  12.445  -0.774  1.00  8.62           C  
ATOM   1239  C   LYS A 188      10.177  13.468  -0.500  1.00  8.57           C  
ATOM   1240  O   LYS A 188      10.108  14.607  -0.978  1.00  6.29           O  
ATOM   1241  CB  LYS A 188       8.899  12.261  -2.257  1.00 10.51           C  
ATOM   1242  CG  LYS A 188       8.035  11.059  -2.593  1.00 12.15           C  
ATOM   1243  CD  LYS A 188       7.869  10.830  -4.098  1.00 16.10           C  
ATOM   1244  CE  LYS A 188       7.395  12.124  -4.748  1.00 16.69           C  
ATOM   1245  NZ  LYS A 188       6.233  12.702  -4.000  1.00 22.00           N  
ATOM   1246  N   ASP A 189      11.228  13.027   0.190  1.00  8.09           N  
ATOM   1247  CA  ASP A 189      12.293  13.937   0.593  1.00  7.31           C  
ATOM   1248  C   ASP A 189      13.531  13.183   1.089  1.00  7.61           C  
ATOM   1249  O   ASP A 189      13.525  11.956   1.210  1.00  7.89           O  
ATOM   1250  CB  ASP A 189      11.724  14.802   1.781  1.00  7.28           C  
ATOM   1251  CG  ASP A 189      12.453  16.114   1.981  1.00  4.97           C  
ATOM   1252  OD1 ASP A 189      13.407  16.408   1.234  1.00  3.27           O  
ATOM   1253  OD2 ASP A 189      12.039  16.866   2.891  1.00  7.27           O  
ATOM   1254  N   SER A 190      14.609  13.925   1.322  1.00  5.69           N  
ATOM   1255  CA  SER A 190      15.817  13.340   1.886  1.00  5.11           C  
ATOM   1256  C   SER A 190      15.613  13.518   3.392  1.00  4.61           C  
ATOM   1257  O   SER A 190      14.690  14.216   3.821  1.00  3.44           O  
ATOM   1258  CB  SER A 190      17.102  14.077   1.404  1.00  5.20           C  
ATOM   1259  OG  SER A 190      17.056  15.470   1.671  1.00  5.23           O  
ATOM   1260  N   CYS A 191      16.489  12.934   4.194  1.00  4.60           N  
ATOM   1261  CA  CYS A 191      16.335  13.028   5.636  1.00  6.42           C  
ATOM   1262  C   CYS A 191      17.692  12.858   6.328  1.00  7.05           C  
ATOM   1263  O   CYS A 191      18.728  12.777   5.662  1.00  6.79           O  
ATOM   1264  CB  CYS A 191      15.352  11.935   6.083  1.00  6.96           C  
ATOM   1265  SG  CYS A 191      14.640  12.121   7.726  1.00  7.49           S  
ATOM   1266  N   GLN A 192      17.694  12.845   7.660  1.00  7.17           N  
ATOM   1267  CA  GLN A 192      18.944  12.658   8.395  1.00  6.55           C  
ATOM   1268  C   GLN A 192      19.559  11.322   7.963  1.00  6.86           C  
ATOM   1269  O   GLN A 192      18.854  10.316   7.836  1.00  6.72           O  
ATOM   1270  CB  GLN A 192      18.705  12.675   9.917  1.00  6.24           C  
ATOM   1271  CG  GLN A 192      18.462  14.080  10.533  1.00  3.35           C  
ATOM   1272  CD  GLN A 192      17.205  14.759  10.013  1.00  4.10           C  
ATOM   1273  OE1 GLN A 192      16.152  14.134   9.859  1.00  2.54           O  
ATOM   1274  NE2 GLN A 192      17.310  16.048   9.747  1.00  4.77           N  
ATOM   1275  N   GLY A 193      20.867  11.325   7.715  1.00  6.38           N  
ATOM   1276  CA  GLY A 193      21.538  10.116   7.270  1.00  4.45           C  
ATOM   1277  C   GLY A 193      21.953  10.287   5.823  1.00  4.20           C  
ATOM   1278  O   GLY A 193      22.871   9.619   5.336  1.00  2.00           O  
ATOM   1279  N   ASP A 194      21.253  11.188   5.134  1.00  4.41           N  
ATOM   1280  CA  ASP A 194      21.530  11.503   3.737  1.00  4.77           C  
ATOM   1281  C   ASP A 194      22.580  12.624   3.675  1.00  4.20           C  
ATOM   1282  O   ASP A 194      23.190  12.853   2.633  1.00  4.46           O  
ATOM   1283  CB  ASP A 194      20.217  11.934   2.995  1.00  4.11           C  
ATOM   1284  CG  ASP A 194      19.184  10.807   2.913  1.00  5.25           C  
ATOM   1285  OD1 ASP A 194      19.584   9.630   2.805  1.00  4.24           O  
ATOM   1286  OD2 ASP A 194      17.970  11.092   2.957  1.00  6.20           O  
ATOM   1287  N   SER A 195      22.793  13.288   4.812  1.00  4.09           N  
ATOM   1288  CA  SER A 195      23.762  14.376   4.953  1.00  3.47           C  
ATOM   1289  C   SER A 195      24.988  14.252   4.054  1.00  3.52           C  
ATOM   1290  O   SER A 195      25.664  13.227   4.059  1.00  2.48           O  
ATOM   1291  CB  SER A 195      24.267  14.445   6.397  1.00  5.32           C  
ATOM   1292  OG  SER A 195      23.265  14.876   7.294  1.00  7.21           O  
ATOM   1293  N   GLY A 196      25.307  15.332   3.344  1.00  4.25           N  
ATOM   1294  CA  GLY A 196      26.470  15.346   2.474  1.00  3.33           C  
ATOM   1295  C   GLY A 196      26.309  14.617   1.152  1.00  6.23           C  
ATOM   1296  O   GLY A 196      27.143  14.761   0.248  1.00  7.20           O  
ATOM   1297  N   GLY A 197      25.224  13.853   1.038  1.00  5.40           N  
ATOM   1298  CA  GLY A 197      24.944  13.098  -0.171  1.00  5.84           C  
ATOM   1299  C   GLY A 197      24.743  13.953  -1.410  1.00  5.81           C  
ATOM   1300  O   GLY A 197      24.528  15.166  -1.314  1.00  5.95           O  
ATOM   1301  N   PRO A 198      24.755  13.329  -2.593  1.00  5.21           N  
ATOM   1302  CA  PRO A 198      24.583  14.034  -3.865  1.00  5.90           C  
ATOM   1303  C   PRO A 198      23.167  14.445  -4.283  1.00  4.93           C  
ATOM   1304  O   PRO A 198      22.157  13.945  -3.779  1.00  6.65           O  
ATOM   1305  CB  PRO A 198      25.170  13.053  -4.862  1.00  6.20           C  
ATOM   1306  CG  PRO A 198      24.736  11.722  -4.289  1.00  4.42           C  
ATOM   1307  CD  PRO A 198      25.028  11.897  -2.815  1.00  4.35           C  
ATOM   1308  N   VAL A 199      23.130  15.417  -5.187  1.00  4.62           N  
ATOM   1309  CA  VAL A 199      21.903  15.919  -5.805  1.00  4.53           C  
ATOM   1310  C   VAL A 199      22.376  16.165  -7.238  1.00  6.23           C  
ATOM   1311  O   VAL A 199      22.842  17.255  -7.579  1.00  4.11           O  
ATOM   1312  CB  VAL A 199      21.404  17.251  -5.205  1.00  5.58           C  
ATOM   1313  CG1 VAL A 199      20.123  17.705  -5.978  1.00  5.15           C  
ATOM   1314  CG2 VAL A 199      21.095  17.110  -3.710  1.00  3.80           C  
ATOM   1315  N   VAL A 200      22.343  15.101  -8.033  1.00  6.04           N  
ATOM   1316  CA  VAL A 200      22.798  15.143  -9.409  1.00  5.01           C  
ATOM   1317  C   VAL A 200      21.704  15.449 -10.423  1.00  5.18           C  
ATOM   1318  O   VAL A 200      20.671  14.784 -10.472  1.00  4.71           O  
ATOM   1319  CB  VAL A 200      23.533  13.833  -9.766  1.00  3.13           C  
ATOM   1320  CG1 VAL A 200      23.972  13.823 -11.220  1.00  2.00           C  
ATOM   1321  CG2 VAL A 200      24.758  13.678  -8.825  1.00  2.00           C  
ATOM   1322  N   CYS A 201      21.957  16.468 -11.237  1.00  7.13           N  
ATOM   1323  CA  CYS A 201      21.010  16.907 -12.255  1.00  6.90           C  
ATOM   1324  C   CYS A 201      21.715  16.955 -13.604  1.00  6.18           C  
ATOM   1325  O   CYS A 201      22.658  17.715 -13.795  1.00  4.74           O  
ATOM   1326  CB  CYS A 201      20.480  18.283 -11.894  1.00  7.26           C  
ATOM   1327  SG  CYS A 201      20.260  18.518 -10.113  1.00  8.26           S  
ATOM   1328  N   SER A 202      21.268  16.106 -14.523  1.00  7.48           N  
ATOM   1329  CA  SER A 202      21.858  16.030 -15.856  1.00  7.35           C  
ATOM   1330  C   SER A 202      23.359  15.747 -15.790  1.00  6.43           C  
ATOM   1331  O   SER A 202      24.154  16.391 -16.477  1.00  7.29           O  
ATOM   1332  CB  SER A 202      21.607  17.308 -16.604  1.00  8.66           C  
ATOM   1333  OG  SER A 202      20.237  17.649 -16.532  1.00 14.08           O  
ATOM   1334  N   GLY A 203      23.735  14.798 -14.936  1.00  5.76           N  
ATOM   1335  CA  GLY A 203      25.130  14.421 -14.798  1.00  4.24           C  
ATOM   1336  C   GLY A 203      26.020  15.388 -14.042  1.00  4.73           C  
ATOM   1337  O   GLY A 203      27.235  15.210 -14.005  1.00  5.97           O  
ATOM   1338  N   LYS A 204      25.431  16.414 -13.437  1.00  4.28           N  
ATOM   1339  CA  LYS A 204      26.214  17.390 -12.686  1.00  4.27           C  
ATOM   1340  C   LYS A 204      25.804  17.440 -11.222  1.00  3.35           C  
ATOM   1341  O   LYS A 204      24.616  17.384 -10.893  1.00  4.28           O  
ATOM   1342  CB  LYS A 204      26.079  18.810 -13.308  1.00  6.82           C  
ATOM   1343  CG  LYS A 204      26.533  18.923 -14.790  1.00 11.60           C  
ATOM   1344  CD  LYS A 204      27.809  18.086 -15.072  1.00 15.22           C  
ATOM   1345  CE  LYS A 204      28.347  17.923 -16.515  1.00 16.39           C  
ATOM   1346  NZ  LYS A 204      29.012  19.143 -17.011  1.00 19.47           N  
ATOM   1347  N   LEU A 209      26.789  17.492 -10.335  1.00  2.62           N  
ATOM   1348  CA  LEU A 209      26.497  17.580  -8.914  1.00  4.13           C  
ATOM   1349  C   LEU A 209      26.179  19.040  -8.596  1.00  4.45           C  
ATOM   1350  O   LEU A 209      27.081  19.859  -8.396  1.00  5.25           O  
ATOM   1351  CB  LEU A 209      27.687  17.106  -8.082  1.00  7.45           C  
ATOM   1352  CG  LEU A 209      27.522  17.240  -6.550  1.00  8.00           C  
ATOM   1353  CD1 LEU A 209      26.372  16.348  -6.042  1.00  6.71           C  
ATOM   1354  CD2 LEU A 209      28.879  16.880  -5.851  1.00  5.26           C  
ATOM   1355  N   GLN A 210      24.888  19.358  -8.584  1.00  3.50           N  
ATOM   1356  CA  GLN A 210      24.409  20.710  -8.317  1.00  3.58           C  
ATOM   1357  C   GLN A 210      24.174  21.009  -6.835  1.00  4.02           C  
ATOM   1358  O   GLN A 210      24.202  22.177  -6.421  1.00  4.61           O  
ATOM   1359  CB  GLN A 210      23.111  20.954  -9.091  1.00  5.56           C  
ATOM   1360  CG  GLN A 210      23.262  20.930 -10.598  1.00  3.17           C  
ATOM   1361  CD  GLN A 210      23.970  22.162 -11.132  1.00  4.67           C  
ATOM   1362  OE1 GLN A 210      24.143  22.310 -12.336  1.00  6.18           O  
ATOM   1363  NE2 GLN A 210      24.376  23.056 -10.234  1.00  4.61           N  
ATOM   1364  N   GLY A 211      23.941  19.961  -6.044  1.00  3.63           N  
ATOM   1365  CA  GLY A 211      23.686  20.160  -4.629  1.00  6.03           C  
ATOM   1366  C   GLY A 211      24.195  19.103  -3.664  1.00  6.22           C  
ATOM   1367  O   GLY A 211      24.593  17.998  -4.059  1.00  7.56           O  
ATOM   1368  N   ILE A 212      24.160  19.457  -2.381  1.00  5.24           N  
ATOM   1369  CA  ILE A 212      24.608  18.584  -1.297  1.00  4.34           C  
ATOM   1370  C   ILE A 212      23.522  18.567  -0.216  1.00  5.41           C  
ATOM   1371  O   ILE A 212      23.029  19.627   0.186  1.00  4.26           O  
ATOM   1372  CB  ILE A 212      25.924  19.119  -0.666  1.00  4.58           C  
ATOM   1373  CG1 ILE A 212      27.018  19.224  -1.723  1.00  2.00           C  
ATOM   1374  CG2 ILE A 212      26.372  18.230   0.519  1.00  2.00           C  
ATOM   1375  CD1 ILE A 212      28.300  19.853  -1.184  1.00  2.46           C  
ATOM   1376  N   VAL A 213      23.137  17.369   0.231  1.00  5.29           N  
ATOM   1377  CA  VAL A 213      22.120  17.225   1.270  1.00  5.24           C  
ATOM   1378  C   VAL A 213      22.565  18.050   2.478  1.00  6.29           C  
ATOM   1379  O   VAL A 213      23.524  17.693   3.171  1.00  3.68           O  
ATOM   1380  CB  VAL A 213      21.926  15.737   1.702  1.00  6.02           C  
ATOM   1381  CG1 VAL A 213      20.856  15.639   2.817  1.00  2.00           C  
ATOM   1382  CG2 VAL A 213      21.522  14.865   0.493  1.00  5.01           C  
ATOM   1383  N   SER A 214      21.865  19.154   2.724  1.00  5.73           N  
ATOM   1384  CA  SER A 214      22.227  20.039   3.823  1.00  6.89           C  
ATOM   1385  C   SER A 214      21.286  20.040   5.033  1.00  6.34           C  
ATOM   1386  O   SER A 214      21.656  19.549   6.107  1.00  7.99           O  
ATOM   1387  CB  SER A 214      22.422  21.459   3.302  1.00  5.02           C  
ATOM   1388  OG  SER A 214      22.862  22.319   4.332  1.00  7.01           O  
ATOM   1389  N   TRP A 215      20.089  20.605   4.871  1.00  5.73           N  
ATOM   1390  CA  TRP A 215      19.130  20.675   5.972  1.00  5.96           C  
ATOM   1391  C   TRP A 215      17.664  20.739   5.534  1.00  6.65           C  
ATOM   1392  O   TRP A 215      17.341  20.630   4.342  1.00  6.87           O  
ATOM   1393  CB  TRP A 215      19.439  21.903   6.873  1.00  3.52           C  
ATOM   1394  CG  TRP A 215      19.351  23.222   6.149  1.00  3.63           C  
ATOM   1395  CD1 TRP A 215      20.299  23.770   5.332  1.00  2.00           C  
ATOM   1396  CD2 TRP A 215      18.259  24.160   6.184  1.00  3.15           C  
ATOM   1397  NE1 TRP A 215      19.870  24.986   4.861  1.00  4.08           N  
ATOM   1398  CE2 TRP A 215      18.626  25.252   5.364  1.00  3.17           C  
ATOM   1399  CE3 TRP A 215      17.014  24.185   6.825  1.00  4.12           C  
ATOM   1400  CZ2 TRP A 215      17.789  26.358   5.170  1.00  2.00           C  
ATOM   1401  CZ3 TRP A 215      16.181  25.292   6.629  1.00  2.00           C  
ATOM   1402  CH2 TRP A 215      16.577  26.360   5.809  1.00  2.00           C  
ATOM   1403  N   GLY A 216      16.789  20.912   6.525  1.00  6.08           N  
ATOM   1404  CA  GLY A 216      15.364  21.006   6.278  1.00  4.26           C  
ATOM   1405  C   GLY A 216      14.583  20.896   7.576  1.00  5.59           C  
ATOM   1406  O   GLY A 216      15.128  20.493   8.606  1.00  4.68           O  
ATOM   1407  N   SER A 217      13.316  21.295   7.537  1.00  6.35           N  
ATOM   1408  CA  SER A 217      12.447  21.227   8.710  1.00  7.33           C  
ATOM   1409  C   SER A 217      11.720  19.881   8.689  1.00  7.96           C  
ATOM   1410  O   SER A 217      10.769  19.675   7.921  1.00  6.01           O  
ATOM   1411  CB  SER A 217      11.450  22.390   8.703  1.00  8.67           C  
ATOM   1412  OG  SER A 217      10.671  22.393   9.883  1.00 11.35           O  
ATOM   1413  N   GLY A 219      12.186  18.965   9.535  1.00  8.42           N  
ATOM   1414  CA  GLY A 219      11.605  17.639   9.573  1.00  7.37           C  
ATOM   1415  C   GLY A 219      12.063  16.925   8.314  1.00  7.63           C  
ATOM   1416  O   GLY A 219      13.129  17.239   7.777  1.00  6.12           O  
ATOM   1417  N   CYS A 220      11.245  15.995   7.827  1.00  8.66           N  
ATOM   1418  CA  CYS A 220      11.550  15.239   6.616  1.00  7.27           C  
ATOM   1419  C   CYS A 220      10.244  14.880   5.929  1.00  9.25           C  
ATOM   1420  O   CYS A 220       9.346  14.311   6.550  1.00  9.35           O  
ATOM   1421  CB  CYS A 220      12.323  13.908   6.956  1.00  7.35           C  
ATOM   1422  SG  CYS A 220      13.907  14.106   7.824  1.00  6.14           S  
ATOM   1423  N   ALA A 221      10.141  15.223   4.650  1.00  9.60           N  
ATOM   1424  CA  ALA A 221       8.963  14.919   3.857  1.00  8.71           C  
ATOM   1425  C   ALA A 221       7.708  15.656   4.304  1.00  9.59           C  
ATOM   1426  O   ALA A 221       6.593  15.225   4.004  1.00  8.90           O  
ATOM   1427  CB  ALA A 221       8.716  13.395   3.840  1.00  8.86           C  
ATOM   1428  N   GLN A 221A      7.874  16.752   5.037  1.00 10.07           N  
ATOM   1429  CA  GLN A 221A      6.710  17.515   5.468  1.00 11.34           C  
ATOM   1430  C   GLN A 221A      6.200  18.393   4.325  1.00 11.39           C  
ATOM   1431  O   GLN A 221A      6.951  18.742   3.414  1.00 11.04           O  
ATOM   1432  CB  GLN A 221A      7.035  18.396   6.695  1.00 12.82           C  
ATOM   1433  CG  GLN A 221A      7.279  17.623   7.991  1.00 17.44           C  
ATOM   1434  CD  GLN A 221A      6.195  16.595   8.272  1.00 19.36           C  
ATOM   1435  OE1 GLN A 221A      6.482  15.405   8.418  1.00 22.18           O  
ATOM   1436  NE2 GLN A 221A      4.943  17.043   8.325  1.00 22.80           N  
ATOM   1437  N   LYS A 222       4.911  18.717   4.360  1.00 11.22           N  
ATOM   1438  CA  LYS A 222       4.321  19.575   3.346  1.00 10.90           C  
ATOM   1439  C   LYS A 222       4.937  20.965   3.489  1.00 10.23           C  
ATOM   1440  O   LYS A 222       5.118  21.456   4.604  1.00  8.92           O  
ATOM   1441  CB  LYS A 222       2.802  19.652   3.540  1.00 10.79           C  
ATOM   1442  CG  LYS A 222       2.137  20.810   2.795  1.00 12.27           C  
ATOM   1443  CD  LYS A 222       0.621  20.918   2.992  1.00 12.29           C  
ATOM   1444  CE  LYS A 222       0.078  22.252   2.428  1.00 14.25           C  
ATOM   1445  NZ  LYS A 222      -1.400  22.402   2.628  1.00 18.71           N  
ATOM   1446  N   ASN A 223       5.305  21.568   2.360  1.00 10.78           N  
ATOM   1447  CA  ASN A 223       5.897  22.905   2.365  1.00 11.32           C  
ATOM   1448  C   ASN A 223       7.237  23.006   3.081  1.00  9.84           C  
ATOM   1449  O   ASN A 223       7.653  24.099   3.466  1.00  8.27           O  
ATOM   1450  CB  ASN A 223       4.939  23.889   2.986  1.00 13.22           C  
ATOM   1451  CG  ASN A 223       4.207  24.706   1.948  1.00 17.93           C  
ATOM   1452  OD1 ASN A 223       4.646  25.804   1.588  1.00 20.95           O  
ATOM   1453  ND2 ASN A 223       3.104  24.169   1.437  1.00 15.92           N  
ATOM   1454  N   LYS A 224       7.896  21.867   3.277  1.00  9.21           N  
ATOM   1455  CA  LYS A 224       9.190  21.825   3.947  1.00  8.88           C  
ATOM   1456  C   LYS A 224      10.104  20.840   3.219  1.00  7.29           C  
ATOM   1457  O   LYS A 224      10.452  19.776   3.740  1.00  7.89           O  
ATOM   1458  CB  LYS A 224       9.011  21.431   5.433  1.00  9.29           C  
ATOM   1459  CG  LYS A 224       8.227  22.480   6.242  1.00 13.72           C  
ATOM   1460  CD  LYS A 224       9.089  23.759   6.327  1.00 18.92           C  
ATOM   1461  CE  LYS A 224       8.451  25.096   6.777  1.00 20.73           C  
ATOM   1462  NZ  LYS A 224       7.534  25.680   5.738  1.00 24.60           N  
ATOM   1463  N   PRO A 225      10.496  21.192   1.982  1.00  7.00           N  
ATOM   1464  CA  PRO A 225      11.367  20.392   1.115  1.00  5.54           C  
ATOM   1465  C   PRO A 225      12.817  20.451   1.578  1.00  5.07           C  
ATOM   1466  O   PRO A 225      13.163  21.235   2.468  1.00  3.60           O  
ATOM   1467  CB  PRO A 225      11.198  21.061  -0.218  1.00  5.17           C  
ATOM   1468  CG  PRO A 225      11.102  22.522   0.167  1.00  4.05           C  
ATOM   1469  CD  PRO A 225      10.139  22.468   1.331  1.00  4.84           C  
ATOM   1470  N   GLY A 226      13.659  19.624   0.964  1.00  3.87           N  
ATOM   1471  CA  GLY A 226      15.064  19.605   1.321  1.00  5.07           C  
ATOM   1472  C   GLY A 226      15.778  20.853   0.829  1.00  5.91           C  
ATOM   1473  O   GLY A 226      15.492  21.348  -0.263  1.00  5.72           O  
ATOM   1474  N   VAL A 227      16.649  21.403   1.669  1.00  5.21           N  
ATOM   1475  CA  VAL A 227      17.431  22.580   1.302  1.00  4.39           C  
ATOM   1476  C   VAL A 227      18.828  22.060   1.004  1.00  3.24           C  
ATOM   1477  O   VAL A 227      19.432  21.377   1.833  1.00  2.89           O  
ATOM   1478  CB  VAL A 227      17.495  23.609   2.440  1.00  5.05           C  
ATOM   1479  CG1 VAL A 227      18.363  24.800   2.001  1.00  4.50           C  
ATOM   1480  CG2 VAL A 227      16.057  24.073   2.821  1.00  2.00           C  
ATOM   1481  N   TYR A 228      19.343  22.395  -0.173  1.00  2.28           N  
ATOM   1482  CA  TYR A 228      20.643  21.896  -0.590  1.00  2.90           C  
ATOM   1483  C   TYR A 228      21.675  22.964  -0.890  1.00  3.41           C  
ATOM   1484  O   TYR A 228      21.343  24.088  -1.276  1.00  4.34           O  
ATOM   1485  CB  TYR A 228      20.471  20.950  -1.824  1.00  2.00           C  
ATOM   1486  CG  TYR A 228      19.451  19.857  -1.584  1.00  2.00           C  
ATOM   1487  CD1 TYR A 228      19.813  18.672  -0.956  1.00  2.51           C  
ATOM   1488  CD2 TYR A 228      18.111  20.040  -1.916  1.00  3.23           C  
ATOM   1489  CE1 TYR A 228      18.868  17.701  -0.654  1.00  2.00           C  
ATOM   1490  CE2 TYR A 228      17.159  19.075  -1.620  1.00  2.41           C  
ATOM   1491  CZ  TYR A 228      17.543  17.909  -0.984  1.00  3.40           C  
ATOM   1492  OH  TYR A 228      16.599  16.971  -0.640  1.00  2.00           O  
ATOM   1493  N   THR A 229      22.934  22.605  -0.663  1.00  3.35           N  
ATOM   1494  CA  THR A 229      24.058  23.498  -0.912  1.00  3.40           C  
ATOM   1495  C   THR A 229      24.170  23.712  -2.425  1.00  4.87           C  
ATOM   1496  O   THR A 229      24.162  22.747  -3.191  1.00  4.10           O  
ATOM   1497  CB  THR A 229      25.372  22.874  -0.387  1.00  5.03           C  
ATOM   1498  OG1 THR A 229      25.209  22.503   0.990  1.00  2.00           O  
ATOM   1499  CG2 THR A 229      26.563  23.869  -0.540  1.00  2.36           C  
ATOM   1500  N   LYS A 230      24.240  24.973  -2.852  1.00  5.84           N  
ATOM   1501  CA  LYS A 230      24.345  25.278  -4.275  1.00  5.77           C  
ATOM   1502  C   LYS A 230      25.804  25.118  -4.723  1.00  5.75           C  
ATOM   1503  O   LYS A 230      26.597  26.063  -4.684  1.00  7.67           O  
ATOM   1504  CB  LYS A 230      23.836  26.691  -4.546  1.00  5.93           C  
ATOM   1505  CG  LYS A 230      23.313  26.910  -5.971  1.00  7.10           C  
ATOM   1506  CD  LYS A 230      22.989  28.387  -6.026  1.00  8.11           C  
ATOM   1507  CE  LYS A 230      21.552  28.767  -6.374  1.00  8.36           C  
ATOM   1508  NZ  LYS A 230      21.375  30.254  -6.446  1.00 12.65           N  
ATOM   1509  N   VAL A 231      26.145  23.911  -5.163  1.00  6.34           N  
ATOM   1510  CA  VAL A 231      27.506  23.596  -5.583  1.00  6.18           C  
ATOM   1511  C   VAL A 231      28.094  24.512  -6.653  1.00  5.24           C  
ATOM   1512  O   VAL A 231      29.284  24.825  -6.618  1.00  3.30           O  
ATOM   1513  CB  VAL A 231      27.620  22.136  -6.065  1.00  6.12           C  
ATOM   1514  CG1 VAL A 231      29.099  21.785  -6.341  1.00  4.69           C  
ATOM   1515  CG2 VAL A 231      27.014  21.184  -5.024  1.00  7.01           C  
ATOM   1516  N   CYS A 232      27.269  24.934  -7.604  1.00  5.52           N  
ATOM   1517  CA  CYS A 232      27.750  25.801  -8.676  1.00  5.35           C  
ATOM   1518  C   CYS A 232      28.440  27.043  -8.119  1.00  4.89           C  
ATOM   1519  O   CYS A 232      29.329  27.601  -8.755  1.00  4.64           O  
ATOM   1520  CB  CYS A 232      26.598  26.184  -9.640  1.00  5.89           C  
ATOM   1521  SG  CYS A 232      25.246  27.059  -8.855  1.00  4.13           S  
ATOM   1522  N   ASN A 233      28.056  27.445  -6.911  1.00  4.76           N  
ATOM   1523  CA  ASN A 233      28.660  28.610  -6.269  1.00  4.50           C  
ATOM   1524  C   ASN A 233      30.062  28.340  -5.720  1.00  3.79           C  
ATOM   1525  O   ASN A 233      30.848  29.270  -5.539  1.00  4.53           O  
ATOM   1526  CB  ASN A 233      27.789  29.091  -5.110  1.00  6.12           C  
ATOM   1527  CG  ASN A 233      26.510  29.752  -5.568  1.00  6.73           C  
ATOM   1528  OD1 ASN A 233      25.707  30.183  -4.747  1.00  7.98           O  
ATOM   1529  ND2 ASN A 233      26.323  29.856  -6.878  1.00  6.30           N  
ATOM   1530  N   TYR A 234      30.375  27.069  -5.473  1.00  3.90           N  
ATOM   1531  CA  TYR A 234      31.664  26.685  -4.893  1.00  2.86           C  
ATOM   1532  C   TYR A 234      32.679  26.014  -5.815  1.00  2.69           C  
ATOM   1533  O   TYR A 234      33.727  25.556  -5.356  1.00  3.50           O  
ATOM   1534  CB  TYR A 234      31.412  25.782  -3.670  1.00  2.43           C  
ATOM   1535  CG  TYR A 234      30.505  26.422  -2.646  1.00  4.91           C  
ATOM   1536  CD1 TYR A 234      29.115  26.312  -2.743  1.00  6.13           C  
ATOM   1537  CD2 TYR A 234      31.033  27.177  -1.606  1.00  7.05           C  
ATOM   1538  CE1 TYR A 234      28.275  26.946  -1.823  1.00  6.13           C  
ATOM   1539  CE2 TYR A 234      30.204  27.814  -0.686  1.00  6.88           C  
ATOM   1540  CZ  TYR A 234      28.832  27.695  -0.797  1.00  6.37           C  
ATOM   1541  OH  TYR A 234      28.027  28.323   0.123  1.00  6.47           O  
ATOM   1542  N   VAL A 235      32.393  25.976  -7.111  1.00  3.97           N  
ATOM   1543  CA  VAL A 235      33.297  25.323  -8.054  1.00  6.19           C  
ATOM   1544  C   VAL A 235      34.724  25.889  -8.073  1.00  6.93           C  
ATOM   1545  O   VAL A 235      35.697  25.136  -8.127  1.00  7.66           O  
ATOM   1546  CB  VAL A 235      32.691  25.289  -9.470  1.00  7.20           C  
ATOM   1547  CG1 VAL A 235      33.684  24.664 -10.464  1.00  9.31           C  
ATOM   1548  CG2 VAL A 235      31.365  24.466  -9.439  1.00  6.87           C  
ATOM   1549  N   SER A 236      34.854  27.208  -7.989  1.00  7.88           N  
ATOM   1550  CA  SER A 236      36.172  27.831  -7.980  1.00  8.35           C  
ATOM   1551  C   SER A 236      36.912  27.500  -6.683  1.00  8.71           C  
ATOM   1552  O   SER A 236      38.109  27.227  -6.692  1.00  9.22           O  
ATOM   1553  CB  SER A 236      36.043  29.327  -8.143  1.00 10.16           C  
ATOM   1554  OG  SER A 236      35.503  29.631  -9.415  1.00 13.26           O  
ATOM   1555  N   TRP A 237      36.186  27.506  -5.571  1.00  8.37           N  
ATOM   1556  CA  TRP A 237      36.779  27.190  -4.279  1.00  8.15           C  
ATOM   1557  C   TRP A 237      37.259  25.739  -4.250  1.00  8.18           C  
ATOM   1558  O   TRP A 237      38.353  25.432  -3.762  1.00  6.59           O  
ATOM   1559  CB  TRP A 237      35.764  27.413  -3.167  1.00  8.53           C  
ATOM   1560  CG  TRP A 237      36.260  26.942  -1.838  1.00  8.29           C  
ATOM   1561  CD1 TRP A 237      37.243  27.512  -1.075  1.00  6.83           C  
ATOM   1562  CD2 TRP A 237      35.821  25.775  -1.126  1.00  7.07           C  
ATOM   1563  NE1 TRP A 237      37.442  26.769   0.064  1.00  8.15           N  
ATOM   1564  CE2 TRP A 237      36.587  25.698   0.057  1.00  7.63           C  
ATOM   1565  CE3 TRP A 237      34.860  24.790  -1.374  1.00  6.96           C  
ATOM   1566  CZ2 TRP A 237      36.416  24.673   0.992  1.00  6.50           C  
ATOM   1567  CZ3 TRP A 237      34.691  23.772  -0.443  1.00  6.96           C  
ATOM   1568  CH2 TRP A 237      35.469  23.723   0.723  1.00  5.53           C  
ATOM   1569  N   ILE A 238      36.404  24.847  -4.733  1.00  7.58           N  
ATOM   1570  CA  ILE A 238      36.718  23.428  -4.793  1.00  7.95           C  
ATOM   1571  C   ILE A 238      38.005  23.230  -5.581  1.00  8.36           C  
ATOM   1572  O   ILE A 238      38.944  22.589  -5.108  1.00  9.76           O  
ATOM   1573  CB  ILE A 238      35.599  22.643  -5.514  1.00  7.80           C  
ATOM   1574  CG1 ILE A 238      34.317  22.692  -4.703  1.00  7.71           C  
ATOM   1575  CG2 ILE A 238      36.050  21.216  -5.823  1.00  7.26           C  
ATOM   1576  CD1 ILE A 238      33.147  22.112  -5.447  1.00  8.78           C  
ATOM   1577  N   LYS A 239      38.031  23.792  -6.786  1.00  9.70           N  
ATOM   1578  CA  LYS A 239      39.188  23.686  -7.670  1.00 12.05           C  
ATOM   1579  C   LYS A 239      40.438  24.241  -7.009  1.00 11.14           C  
ATOM   1580  O   LYS A 239      41.510  23.643  -7.094  1.00 11.48           O  
ATOM   1581  CB  LYS A 239      38.941  24.444  -8.983  1.00 14.27           C  
ATOM   1582  CG  LYS A 239      37.871  23.851  -9.903  1.00 18.45           C  
ATOM   1583  CD  LYS A 239      38.000  24.617 -11.245  1.00 20.77           C  
ATOM   1584  CE  LYS A 239      39.444  24.349 -11.737  1.00 23.00           C  
ATOM   1585  NZ  LYS A 239      39.741  24.970 -13.067  1.00 25.39           N  
ATOM   1586  N   GLN A 240      40.288  25.402  -6.375  1.00 12.38           N  
ATOM   1587  CA  GLN A 240      41.392  26.056  -5.691  1.00 13.10           C  
ATOM   1588  C   GLN A 240      41.914  25.241  -4.503  1.00 11.72           C  
ATOM   1589  O   GLN A 240      43.121  25.153  -4.275  1.00 11.79           O  
ATOM   1590  CB  GLN A 240      40.958  27.449  -5.225  1.00 16.84           C  
ATOM   1591  CG  GLN A 240      41.563  27.850  -3.880  1.00 23.24           C  
ATOM   1592  CD  GLN A 240      41.321  29.319  -3.542  1.00 26.27           C  
ATOM   1593  OE1 GLN A 240      40.218  29.713  -3.124  1.00 24.62           O  
ATOM   1594  NE2 GLN A 240      42.364  30.135  -3.713  1.00 24.82           N  
ATOM   1595  N   THR A 241      40.999  24.611  -3.774  1.00 11.50           N  
ATOM   1596  CA  THR A 241      41.347  23.813  -2.602  1.00  9.63           C  
ATOM   1597  C   THR A 241      42.038  22.523  -3.034  1.00 10.13           C  
ATOM   1598  O   THR A 241      43.114  22.185  -2.543  1.00 11.56           O  
ATOM   1599  CB  THR A 241      40.074  23.501  -1.766  1.00 10.67           C  
ATOM   1600  OG1 THR A 241      39.526  24.724  -1.246  1.00  7.87           O  
ATOM   1601  CG2 THR A 241      40.384  22.551  -0.607  1.00 10.48           C  
ATOM   1602  N   ILE A 242      41.440  21.837  -4.000  1.00  9.09           N  
ATOM   1603  CA  ILE A 242      41.983  20.591  -4.520  1.00  9.42           C  
ATOM   1604  C   ILE A 242      43.386  20.781  -5.075  1.00 10.29           C  
ATOM   1605  O   ILE A 242      44.278  19.962  -4.835  1.00 10.78           O  
ATOM   1606  CB  ILE A 242      41.076  20.049  -5.642  1.00 10.05           C  
ATOM   1607  CG1 ILE A 242      39.830  19.436  -5.021  1.00  8.21           C  
ATOM   1608  CG2 ILE A 242      41.832  19.101  -6.554  1.00  8.82           C  
ATOM   1609  CD1 ILE A 242      38.861  18.879  -6.054  1.00 11.59           C  
ATOM   1610  N   ALA A 243      43.564  21.873  -5.816  1.00 10.41           N  
ATOM   1611  CA  ALA A 243      44.835  22.203  -6.449  1.00 10.81           C  
ATOM   1612  C   ALA A 243      45.961  22.557  -5.485  1.00 13.06           C  
ATOM   1613  O   ALA A 243      47.136  22.291  -5.772  1.00 12.67           O  
ATOM   1614  CB  ALA A 243      44.632  23.340  -7.469  1.00  9.51           C  
ATOM   1615  N   SER A 244      45.619  23.184  -4.361  1.00 13.29           N  
ATOM   1616  CA  SER A 244      46.641  23.556  -3.386  1.00 11.70           C  
ATOM   1617  C   SER A 244      46.733  22.564  -2.224  1.00 12.11           C  
ATOM   1618  O   SER A 244      47.328  22.857  -1.181  1.00  9.34           O  
ATOM   1619  CB  SER A 244      46.430  24.997  -2.873  1.00 11.75           C  
ATOM   1620  OG  SER A 244      45.125  25.207  -2.365  1.00 12.94           O  
ATOM   1621  N   ASN A 245      46.183  21.371  -2.440  1.00 11.23           N  
ATOM   1622  CA  ASN A 245      46.190  20.318  -1.430  1.00 12.71           C  
ATOM   1623  C   ASN A 245      46.555  18.970  -2.050  1.00 14.14           C  
ATOM   1624  O   ASN A 245      46.755  18.006  -1.273  1.00 14.43           O  
ATOM   1625  CB  ASN A 245      44.809  20.222  -0.710  1.00 13.55           C  
ATOM   1626  CG  ASN A 245      44.626  21.292   0.361  1.00 13.98           C  
ATOM   1627  OD1 ASN A 245      44.959  21.080   1.522  1.00 14.08           O  
ATOM   1628  ND2 ASN A 245      44.105  22.449  -0.030  1.00 14.57           N  
ATOM   1629  OXT ASN A 245      46.655  18.898  -3.301  1.00 13.32           O  
TER
