# Supplementary material for: PeptideBuilder: A simple Python library to generate model peptides
Source: PeerJ. 2013 May 21;1:e80. doi: 10.7717/peerj.80 (PMC3661355; doi:10.7717/peerj.80)
Supplement: Supplemental Information 1 [file peerj-01-80-s001.zip › PeptideBuilder/PDBs/2r83_clean.pdb]

ATOM      1  N   GLU A 140      -2.235  -3.148  -3.510  1.00 61.61           N  
ATOM      2  CA  GLU A 140      -1.920  -2.795  -4.929  1.00 62.32           C  
ATOM      3  C   GLU A 140      -1.594  -1.308  -5.077  1.00 60.77           C  
ATOM      4  O   GLU A 140      -2.424  -0.450  -4.791  1.00 60.31           O  
ATOM      5  CB  GLU A 140      -3.096  -3.172  -5.830  1.00 63.95           C  
ATOM      6  CG  GLU A 140      -2.938  -2.753  -7.276  1.00 67.90           C  
ATOM      7  CD  GLU A 140      -4.018  -3.347  -8.170  1.00 71.24           C  
ATOM      8  OE1 GLU A 140      -5.183  -3.436  -7.719  1.00 72.39           O  
ATOM      9  OE2 GLU A 140      -3.708  -3.715  -9.327  1.00 72.79           O  
ATOM     10  N   LYS A 141      -0.374  -1.021  -5.526  1.00 59.55           N  
ATOM     11  CA  LYS A 141       0.117   0.347  -5.698  1.00 57.77           C  
ATOM     12  C   LYS A 141      -0.402   1.016  -6.965  1.00 54.39           C  
ATOM     13  O   LYS A 141       0.000   0.672  -8.076  1.00 54.89           O  
ATOM     14  CB  LYS A 141       1.642   0.330  -5.712  1.00 60.68           C  
ATOM     15  CG  LYS A 141       2.239  -0.427  -4.533  1.00 64.41           C  
ATOM     16  CD  LYS A 141       3.713  -0.752  -4.759  1.00 67.69           C  
ATOM     17  CE  LYS A 141       4.280  -1.573  -3.604  1.00 68.92           C  
ATOM     18  NZ  LYS A 141       4.203  -0.838  -2.305  1.00 70.25           N  
ATOM     19  N   LEU A 142      -1.285   1.989  -6.789  1.00 50.21           N  
ATOM     20  CA  LEU A 142      -1.869   2.685  -7.917  1.00 46.02           C  
ATOM     21  C   LEU A 142      -1.713   4.195  -7.849  1.00 43.93           C  
ATOM     22  O   LEU A 142      -2.252   4.904  -8.684  1.00 44.58           O  
ATOM     23  CB  LEU A 142      -3.348   2.328  -8.026  1.00 44.64           C  
ATOM     24  CG  LEU A 142      -3.686   0.857  -8.291  1.00 43.61           C  
ATOM     25  CD1 LEU A 142      -5.196   0.670  -8.241  1.00 42.23           C  
ATOM     26  CD2 LEU A 142      -3.139   0.428  -9.641  1.00 41.36           C  
ATOM     27  N   GLY A 143      -0.983   4.691  -6.857  1.00 41.94           N  
ATOM     28  CA  GLY A 143      -0.788   6.125  -6.746  1.00 39.74           C  
ATOM     29  C   GLY A 143      -1.757   6.844  -5.831  1.00 38.97           C  
ATOM     30  O   GLY A 143      -2.694   6.255  -5.307  1.00 39.63           O  
ATOM     31  N   LYS A 144      -1.529   8.138  -5.646  1.00 39.49           N  
ATOM     32  CA  LYS A 144      -2.364   8.950  -4.771  1.00 39.56           C  
ATOM     33  C   LYS A 144      -3.071  10.077  -5.511  1.00 39.01           C  
ATOM     34  O   LYS A 144      -2.641  10.510  -6.575  1.00 40.20           O  
ATOM     35  CB  LYS A 144      -1.509   9.575  -3.674  1.00 40.19           C  
ATOM     36  CG  LYS A 144      -0.552   8.624  -3.013  1.00 41.65           C  
ATOM     37  CD  LYS A 144       0.341   9.342  -2.022  1.00 42.16           C  
ATOM     38  CE  LYS A 144       1.208  10.374  -2.700  1.00 42.67           C  
ATOM     39  NZ  LYS A 144       2.187  10.968  -1.760  1.00 44.38           N  
ATOM     40  N   LEU A 145      -4.151  10.558  -4.912  1.00 38.24           N  
ATOM     41  CA  LEU A 145      -4.935  11.655  -5.455  1.00 36.48           C  
ATOM     42  C   LEU A 145      -5.158  12.666  -4.321  1.00 36.09           C  
ATOM     43  O   LEU A 145      -5.485  12.286  -3.195  1.00 35.50           O  
ATOM     44  CB  LEU A 145      -6.284  11.135  -5.961  1.00 35.57           C  
ATOM     45  CG  LEU A 145      -7.251  12.220  -6.420  1.00 36.91           C  
ATOM     46  CD1 LEU A 145      -6.717  12.867  -7.681  1.00 36.96           C  
ATOM     47  CD2 LEU A 145      -8.619  11.627  -6.665  1.00 37.73           C  
ATOM     48  N   GLN A 146      -4.943  13.947  -4.603  1.00 35.41           N  
ATOM     49  CA  GLN A 146      -5.169  14.987  -3.603  1.00 33.17           C  
ATOM     50  C   GLN A 146      -6.430  15.702  -4.049  1.00 32.91           C  
ATOM     51  O   GLN A 146      -6.511  16.168  -5.188  1.00 33.82           O  
ATOM     52  CB  GLN A 146      -4.018  15.983  -3.570  1.00 33.24           C  
ATOM     53  CG  GLN A 146      -4.098  16.950  -2.404  1.00 31.58           C  
ATOM     54  CD  GLN A 146      -3.108  18.091  -2.522  1.00 31.39           C  
ATOM     55  OE1 GLN A 146      -2.872  18.825  -1.566  1.00 32.29           O  
ATOM     56  NE2 GLN A 146      -2.536  18.255  -3.701  1.00 29.75           N  
ATOM     57  N   TYR A 147      -7.421  15.781  -3.172  1.00 31.36           N  
ATOM     58  CA  TYR A 147      -8.666  16.435  -3.536  1.00 30.40           C  
ATOM     59  C   TYR A 147      -9.186  17.299  -2.394  1.00 30.34           C  
ATOM     60  O   TYR A 147      -8.685  17.232  -1.260  1.00 28.51           O  
ATOM     61  CB  TYR A 147      -9.722  15.388  -3.895  1.00 30.40           C  
ATOM     62  CG  TYR A 147     -10.245  14.632  -2.697  1.00 32.95           C  
ATOM     63  CD1 TYR A 147      -9.463  13.678  -2.058  1.00 34.74           C  
ATOM     64  CD2 TYR A 147     -11.500  14.921  -2.162  1.00 33.88           C  
ATOM     65  CE1 TYR A 147      -9.915  13.031  -0.911  1.00 38.20           C  
ATOM     66  CE2 TYR A 147     -11.962  14.287  -1.022  1.00 36.32           C  
ATOM     67  CZ  TYR A 147     -11.163  13.341  -0.397  1.00 38.71           C  
ATOM     68  OH  TYR A 147     -11.598  12.713   0.747  1.00 41.20           O  
ATOM     69  N   SER A 148     -10.175  18.130  -2.707  1.00 29.25           N  
ATOM     70  CA  SER A 148     -10.801  18.976  -1.706  1.00 30.52           C  
ATOM     71  C   SER A 148     -12.305  18.757  -1.813  1.00 30.15           C  
ATOM     72  O   SER A 148     -12.832  18.468  -2.884  1.00 29.18           O  
ATOM     73  CB  SER A 148     -10.436  20.457  -1.903  1.00 30.54           C  
ATOM     74  OG  SER A 148     -10.892  20.970  -3.140  1.00 33.63           O  
ATOM     75  N   LEU A 149     -12.987  18.853  -0.685  1.00 30.74           N  
ATOM     76  CA  LEU A 149     -14.423  18.648  -0.657  1.00 33.03           C  
ATOM     77  C   LEU A 149     -15.017  19.650   0.318  1.00 34.37           C  
ATOM     78  O   LEU A 149     -14.529  19.810   1.436  1.00 36.43           O  
ATOM     79  CB  LEU A 149     -14.731  17.218  -0.226  1.00 33.16           C  
ATOM     80  CG  LEU A 149     -16.165  16.756  -0.415  1.00 33.88           C  
ATOM     81  CD1 LEU A 149     -16.629  17.103  -1.822  1.00 37.53           C  
ATOM     82  CD2 LEU A 149     -16.244  15.260  -0.177  1.00 34.13           C  
ATOM     83  N   ASP A 150     -16.073  20.328  -0.106  1.00 35.06           N  
ATOM     84  CA  ASP A 150     -16.677  21.338   0.732  1.00 35.68           C  
ATOM     85  C   ASP A 150     -18.096  21.636   0.295  1.00 35.31           C  
ATOM     86  O   ASP A 150     -18.384  21.675  -0.893  1.00 35.90           O  
ATOM     87  CB  ASP A 150     -15.832  22.606   0.648  1.00 38.64           C  
ATOM     88  CG  ASP A 150     -16.482  23.789   1.322  1.00 41.76           C  
ATOM     89  OD1 ASP A 150     -16.520  23.826   2.572  1.00 46.51           O  
ATOM     90  OD2 ASP A 150     -16.962  24.684   0.597  1.00 42.92           O  
ATOM     91  N   TYR A 151     -18.993  21.829   1.252  1.00 35.74           N  
ATOM     92  CA  TYR A 151     -20.356  22.152   0.894  1.00 36.75           C  
ATOM     93  C   TYR A 151     -20.574  23.640   1.111  1.00 39.58           C  
ATOM     94  O   TYR A 151     -20.362  24.160   2.207  1.00 40.03           O  
ATOM     95  CB  TYR A 151     -21.372  21.371   1.719  1.00 34.13           C  
ATOM     96  CG  TYR A 151     -22.763  21.565   1.161  1.00 33.81           C  
ATOM     97  CD1 TYR A 151     -23.200  20.825   0.062  1.00 33.03           C  
ATOM     98  CD2 TYR A 151     -23.599  22.564   1.652  1.00 34.15           C  
ATOM     99  CE1 TYR A 151     -24.427  21.074  -0.540  1.00 31.26           C  
ATOM    100  CE2 TYR A 151     -24.831  22.826   1.055  1.00 34.36           C  
ATOM    101  CZ  TYR A 151     -25.238  22.077  -0.044  1.00 33.26           C  
ATOM    102  OH  TYR A 151     -26.444  22.350  -0.652  1.00 33.68           O  
ATOM    103  N   ASP A 152     -20.995  24.320   0.052  1.00 42.41           N  
ATOM    104  CA  ASP A 152     -21.233  25.752   0.102  1.00 45.24           C  
ATOM    105  C   ASP A 152     -22.698  26.021   0.400  1.00 46.57           C  
ATOM    106  O   ASP A 152     -23.518  26.127  -0.516  1.00 47.29           O  
ATOM    107  CB  ASP A 152     -20.819  26.377  -1.233  1.00 47.98           C  
ATOM    108  CG  ASP A 152     -21.160  27.852  -1.329  1.00 50.83           C  
ATOM    109  OD1 ASP A 152     -21.325  28.503  -0.271  1.00 51.23           O  
ATOM    110  OD2 ASP A 152     -21.249  28.359  -2.473  1.00 52.20           O  
ATOM    111  N   PHE A 153     -23.019  26.117   1.689  1.00 46.85           N  
ATOM    112  CA  PHE A 153     -24.386  26.367   2.146  1.00 47.61           C  
ATOM    113  C   PHE A 153     -25.017  27.637   1.580  1.00 50.00           C  
ATOM    114  O   PHE A 153     -26.240  27.782   1.579  1.00 49.70           O  
ATOM    115  CB  PHE A 153     -24.408  26.431   3.663  1.00 45.07           C  
ATOM    116  CG  PHE A 153     -24.151  25.114   4.318  1.00 43.81           C  
ATOM    117  CD1 PHE A 153     -25.132  24.125   4.317  1.00 40.92           C  
ATOM    118  CD2 PHE A 153     -22.920  24.846   4.916  1.00 43.21           C  
ATOM    119  CE1 PHE A 153     -24.896  22.887   4.901  1.00 40.30           C  
ATOM    120  CE2 PHE A 153     -22.669  23.610   5.503  1.00 42.08           C  
ATOM    121  CZ  PHE A 153     -23.662  22.626   5.496  1.00 41.71           C  
ATOM    122  N   GLN A 154     -24.177  28.550   1.105  1.00 52.77           N  
ATOM    123  CA  GLN A 154     -24.645  29.801   0.532  1.00 55.14           C  
ATOM    124  C   GLN A 154     -25.379  29.543  -0.776  1.00 54.19           C  
ATOM    125  O   GLN A 154     -26.527  29.939  -0.942  1.00 52.89           O  
ATOM    126  CB  GLN A 154     -23.455  30.721   0.272  1.00 59.76           C  
ATOM    127  CG  GLN A 154     -22.661  31.057   1.521  1.00 64.85           C  
ATOM    128  CD  GLN A 154     -23.037  32.409   2.092  1.00 67.96           C  
ATOM    129  OE1 GLN A 154     -22.640  32.760   3.208  1.00 69.00           O  
ATOM    130  NE2 GLN A 154     -23.798  33.186   1.319  1.00 69.28           N  
ATOM    131  N   ASN A 155     -24.705  28.865  -1.698  1.00 53.56           N  
ATOM    132  CA  ASN A 155     -25.276  28.574  -3.003  1.00 52.59           C  
ATOM    133  C   ASN A 155     -25.815  27.159  -3.123  1.00 51.43           C  
ATOM    134  O   ASN A 155     -26.165  26.712  -4.218  1.00 51.43           O  
ATOM    135  CB  ASN A 155     -24.223  28.824  -4.076  1.00 54.26           C  
ATOM    136  CG  ASN A 155     -23.695  30.233  -4.033  1.00 55.99           C  
ATOM    137  OD1 ASN A 155     -24.443  31.189  -4.251  1.00 57.46           O  
ATOM    138  ND2 ASN A 155     -22.406  30.378  -3.734  1.00 56.57           N  
ATOM    139  N   ASN A 156     -25.887  26.459  -1.996  1.00 49.55           N  
ATOM    140  CA  ASN A 156     -26.394  25.095  -1.980  1.00 47.53           C  
ATOM    141  C   ASN A 156     -25.811  24.261  -3.104  1.00 45.75           C  
ATOM    142  O   ASN A 156     -26.521  23.808  -4.004  1.00 45.47           O  
ATOM    143  CB  ASN A 156     -27.919  25.101  -2.074  1.00 49.16           C  
ATOM    144  CG  ASN A 156     -28.570  25.502  -0.773  1.00 50.83           C  
ATOM    145  OD1 ASN A 156     -28.556  26.677  -0.389  1.00 50.10           O  
ATOM    146  ND2 ASN A 156     -29.128  24.516  -0.066  1.00 51.43           N  
ATOM    147  N   GLN A 157     -24.502  24.065  -3.040  1.00 43.86           N  
ATOM    148  CA  GLN A 157     -23.798  23.288  -4.040  1.00 40.99           C  
ATOM    149  C   GLN A 157     -22.557  22.663  -3.418  1.00 38.47           C  
ATOM    150  O   GLN A 157     -21.963  23.216  -2.493  1.00 37.11           O  
ATOM    151  CB  GLN A 157     -23.416  24.185  -5.207  1.00 41.44           C  
ATOM    152  CG  GLN A 157     -22.506  25.307  -4.810  1.00 43.68           C  
ATOM    153  CD  GLN A 157     -22.336  26.330  -5.909  1.00 45.45           C  
ATOM    154  OE1 GLN A 157     -21.569  27.288  -5.762  1.00 47.19           O  
ATOM    155  NE2 GLN A 157     -23.052  26.142  -7.017  1.00 43.62           N  
ATOM    156  N   LEU A 158     -22.191  21.491  -3.924  1.00 37.25           N  
ATOM    157  CA  LEU A 158     -21.031  20.750  -3.444  1.00 35.37           C  
ATOM    158  C   LEU A 158     -19.819  21.129  -4.287  1.00 33.50           C  
ATOM    159  O   LEU A 158     -19.871  21.100  -5.506  1.00 34.02           O  
ATOM    160  CB  LEU A 158     -21.308  19.248  -3.554  1.00 35.26           C  
ATOM    161  CG  LEU A 158     -20.326  18.240  -2.952  1.00 34.85           C  
ATOM    162  CD1 LEU A 158     -20.210  18.438  -1.455  1.00 34.45           C  
ATOM    163  CD2 LEU A 158     -20.816  16.841  -3.265  1.00 33.28           C  
ATOM    164  N   LEU A 159     -18.734  21.503  -3.632  1.00 32.49           N  
ATOM    165  CA  LEU A 159     -17.523  21.899  -4.331  1.00 31.02           C  
ATOM    166  C   LEU A 159     -16.468  20.794  -4.276  1.00 30.72           C  
ATOM    167  O   LEU A 159     -16.025  20.396  -3.197  1.00 29.34           O  
ATOM    168  CB  LEU A 159     -16.945  23.161  -3.696  1.00 31.72           C  
ATOM    169  CG  LEU A 159     -17.829  24.388  -3.565  1.00 30.69           C  
ATOM    170  CD1 LEU A 159     -16.962  25.559  -3.133  1.00 28.68           C  
ATOM    171  CD2 LEU A 159     -18.511  24.674  -4.891  1.00 30.74           C  
ATOM    172  N   VAL A 160     -16.058  20.313  -5.443  1.00 30.25           N  
ATOM    173  CA  VAL A 160     -15.053  19.262  -5.517  1.00 29.79           C  
ATOM    174  C   VAL A 160     -13.802  19.787  -6.209  1.00 29.27           C  
ATOM    175  O   VAL A 160     -13.867  20.329  -7.311  1.00 30.43           O  
ATOM    176  CB  VAL A 160     -15.577  18.043  -6.307  1.00 30.25           C  
ATOM    177  CG1 VAL A 160     -14.519  16.943  -6.324  1.00 29.24           C  
ATOM    178  CG2 VAL A 160     -16.869  17.537  -5.689  1.00 28.61           C  
ATOM    179  N   GLY A 161     -12.663  19.630  -5.552  1.00 29.16           N  
ATOM    180  CA  GLY A 161     -11.411  20.089  -6.122  1.00 28.12           C  
ATOM    181  C   GLY A 161     -10.476  18.933  -6.431  1.00 28.22           C  
ATOM    182  O   GLY A 161     -10.222  18.087  -5.574  1.00 29.42           O  
ATOM    183  N   ILE A 162      -9.989  18.870  -7.666  1.00 27.02           N  
ATOM    184  CA  ILE A 162      -9.050  17.827  -8.059  1.00 25.60           C  
ATOM    185  C   ILE A 162      -7.708  18.561  -8.153  1.00 25.73           C  
ATOM    186  O   ILE A 162      -7.419  19.222  -9.148  1.00 26.11           O  
ATOM    187  CB  ILE A 162      -9.419  17.217  -9.428  1.00 24.38           C  
ATOM    188  CG1 ILE A 162     -10.863  16.711  -9.411  1.00 25.14           C  
ATOM    189  CG2 ILE A 162      -8.484  16.065  -9.745  1.00 24.90           C  
ATOM    190  CD1 ILE A 162     -11.140  15.568  -8.402  1.00 24.46           C  
ATOM    191  N   ILE A 163      -6.898  18.460  -7.104  1.00 25.68           N  
ATOM    192  CA  ILE A 163      -5.621  19.161  -7.063  1.00 25.67           C  
ATOM    193  C   ILE A 163      -4.503  18.511  -7.843  1.00 25.81           C  
ATOM    194  O   ILE A 163      -3.871  19.155  -8.679  1.00 26.07           O  
ATOM    195  CB  ILE A 163      -5.109  19.330  -5.623  1.00 27.02           C  
ATOM    196  CG1 ILE A 163      -6.264  19.648  -4.670  1.00 28.28           C  
ATOM    197  CG2 ILE A 163      -4.097  20.454  -5.578  1.00 27.28           C  
ATOM    198  CD1 ILE A 163      -7.013  20.904  -5.024  1.00 33.46           C  
ATOM    199  N   GLN A 164      -4.246  17.237  -7.562  1.00 26.42           N  
ATOM    200  CA  GLN A 164      -3.160  16.521  -8.230  1.00 26.33           C  
ATOM    201  C   GLN A 164      -3.138  15.039  -7.882  1.00 26.56           C  
ATOM    202  O   GLN A 164      -3.807  14.593  -6.950  1.00 28.16           O  
ATOM    203  CB  GLN A 164      -1.818  17.123  -7.809  1.00 25.42           C  
ATOM    204  CG  GLN A 164      -1.602  17.050  -6.301  1.00 24.51           C  
ATOM    205  CD  GLN A 164      -0.267  17.627  -5.839  1.00 25.52           C  
ATOM    206  OE1 GLN A 164      -0.171  18.178  -4.740  1.00 29.12           O  
ATOM    207  NE2 GLN A 164       0.765  17.490  -6.658  1.00 21.76           N  
ATOM    208  N   ALA A 165      -2.356  14.280  -8.639  1.00 25.75           N  
ATOM    209  CA  ALA A 165      -2.200  12.857  -8.387  1.00 26.16           C  
ATOM    210  C   ALA A 165      -0.702  12.612  -8.367  1.00 27.13           C  
ATOM    211  O   ALA A 165       0.062  13.346  -8.991  1.00 29.09           O  
ATOM    212  CB  ALA A 165      -2.865  12.037  -9.474  1.00 24.75           C  
ATOM    213  N   ALA A 166      -0.275  11.595  -7.640  1.00 28.90           N  
ATOM    214  CA  ALA A 166       1.147  11.295  -7.550  1.00 30.68           C  
ATOM    215  C   ALA A 166       1.401   9.806  -7.674  1.00 33.08           C  
ATOM    216  O   ALA A 166       0.522   8.987  -7.407  1.00 34.52           O  
ATOM    217  CB  ALA A 166       1.707  11.808  -6.225  1.00 28.28           C  
ATOM    218  N   GLU A 167       2.608   9.465  -8.103  1.00 35.76           N  
ATOM    219  CA  GLU A 167       3.027   8.078  -8.242  1.00 37.84           C  
ATOM    220  C   GLU A 167       2.117   7.142  -9.027  1.00 37.86           C  
ATOM    221  O   GLU A 167       1.949   5.996  -8.648  1.00 37.98           O  
ATOM    222  CB  GLU A 167       3.267   7.493  -6.855  1.00 39.86           C  
ATOM    223  CG  GLU A 167       4.389   8.171  -6.100  1.00 45.97           C  
ATOM    224  CD  GLU A 167       4.279   7.969  -4.604  1.00 51.23           C  
ATOM    225  OE1 GLU A 167       4.128   6.804  -4.168  1.00 53.81           O  
ATOM    226  OE2 GLU A 167       4.346   8.979  -3.864  1.00 54.42           O  
ATOM    227  N   LEU A 168       1.537   7.603 -10.124  1.00 39.36           N  
ATOM    228  CA  LEU A 168       0.683   6.716 -10.909  1.00 41.74           C  
ATOM    229  C   LEU A 168       1.524   5.555 -11.451  1.00 44.47           C  
ATOM    230  O   LEU A 168       2.693   5.729 -11.804  1.00 43.71           O  
ATOM    231  CB  LEU A 168       0.028   7.474 -12.063  1.00 38.71           C  
ATOM    232  CG  LEU A 168      -0.897   8.611 -11.634  1.00 37.54           C  
ATOM    233  CD1 LEU A 168      -1.535   9.227 -12.860  1.00 36.83           C  
ATOM    234  CD2 LEU A 168      -1.963   8.085 -10.681  1.00 35.32           C  
ATOM    235  N   PRO A 169       0.935   4.354 -11.530  1.00 47.16           N  
ATOM    236  CA  PRO A 169       1.667   3.190 -12.030  1.00 49.76           C  
ATOM    237  C   PRO A 169       2.375   3.461 -13.356  1.00 53.23           C  
ATOM    238  O   PRO A 169       1.799   4.032 -14.289  1.00 52.89           O  
ATOM    239  CB  PRO A 169       0.578   2.125 -12.137  1.00 49.33           C  
ATOM    240  CG  PRO A 169      -0.645   2.926 -12.441  1.00 48.23           C  
ATOM    241  CD  PRO A 169      -0.509   4.070 -11.472  1.00 47.90           C  
ATOM    242  N   ALA A 170       3.637   3.053 -13.421  1.00 57.18           N  
ATOM    243  CA  ALA A 170       4.448   3.243 -14.614  1.00 61.67           C  
ATOM    244  C   ALA A 170       4.169   2.155 -15.646  1.00 65.09           C  
ATOM    245  O   ALA A 170       4.291   0.964 -15.362  1.00 65.78           O  
ATOM    246  CB  ALA A 170       5.917   3.244 -14.239  1.00 59.31           C  
ATOM    247  N   LEU A 171       3.788   2.573 -16.846  1.00 69.07           N  
ATOM    248  CA  LEU A 171       3.502   1.634 -17.921  1.00 73.47           C  
ATOM    249  C   LEU A 171       4.742   0.874 -18.376  1.00 76.33           C  
ATOM    250  O   LEU A 171       5.876   1.348 -18.254  1.00 76.97           O  
ATOM    251  CB  LEU A 171       2.916   2.367 -19.133  1.00 74.08           C  
ATOM    252  CG  LEU A 171       1.412   2.635 -19.226  1.00 74.40           C  
ATOM    253  CD1 LEU A 171       0.936   3.490 -18.058  1.00 73.58           C  
ATOM    254  CD2 LEU A 171       1.136   3.315 -20.556  1.00 72.82           C  
ATOM    255  N   ASP A 172       4.510  -0.318 -18.909  1.00 79.32           N  
ATOM    256  CA  ASP A 172       5.587  -1.148 -19.428  1.00 82.24           C  
ATOM    257  C   ASP A 172       5.372  -1.298 -20.939  1.00 83.54           C  
ATOM    258  O   ASP A 172       6.246  -1.783 -21.657  1.00 83.94           O  
ATOM    259  CB  ASP A 172       5.609  -2.525 -18.730  1.00 83.33           C  
ATOM    260  CG  ASP A 172       4.207  -3.107 -18.490  1.00 84.21           C  
ATOM    261  OD1 ASP A 172       4.117  -4.278 -18.047  1.00 81.78           O  
ATOM    262  OD2 ASP A 172       3.201  -2.402 -18.734  1.00 85.16           O  
ATOM    263  N   MET A 173       4.205  -0.857 -21.408  1.00 85.20           N  
ATOM    264  CA  MET A 173       3.857  -0.917 -22.822  1.00 85.93           C  
ATOM    265  C   MET A 173       3.904   0.490 -23.430  1.00 85.08           C  
ATOM    266  O   MET A 173       3.782   0.660 -24.649  1.00 84.32           O  
ATOM    267  CB  MET A 173       2.453  -1.523 -23.002  1.00 88.00           C  
ATOM    268  CG  MET A 173       1.283  -0.538 -22.906  1.00 91.39           C  
ATOM    269  SD  MET A 173       0.926   0.339 -24.481  1.00 95.72           S  
ATOM    270  CE  MET A 173       0.865   2.056 -23.951  1.00 94.98           C  
ATOM    271  N   GLY A 174       4.082   1.492 -22.569  1.00 84.11           N  
ATOM    272  CA  GLY A 174       4.146   2.872 -23.021  1.00 82.24           C  
ATOM    273  C   GLY A 174       5.233   3.708 -22.360  1.00 80.80           C  
ATOM    274  O   GLY A 174       5.965   4.423 -23.046  1.00 80.87           O  
ATOM    275  N   GLY A 175       5.338   3.616 -21.034  1.00 79.01           N  
ATOM    276  CA  GLY A 175       6.337   4.375 -20.290  1.00 75.72           C  
ATOM    277  C   GLY A 175       5.688   5.288 -19.260  1.00 73.57           C  
ATOM    278  O   GLY A 175       5.888   5.140 -18.045  1.00 72.81           O  
ATOM    279  N   THR A 176       4.911   6.247 -19.760  1.00 70.37           N  
ATOM    280  CA  THR A 176       4.187   7.199 -18.919  1.00 66.05           C  
ATOM    281  C   THR A 176       2.697   7.032 -19.164  1.00 63.90           C  
ATOM    282  O   THR A 176       2.242   5.987 -19.640  1.00 65.88           O  
ATOM    283  CB  THR A 176       4.548   8.658 -19.253  1.00 64.69           C  
ATOM    284  OG1 THR A 176       4.813   8.771 -20.658  1.00 60.52           O  
ATOM    285  CG2 THR A 176       5.737   9.118 -18.427  1.00 64.14           C  
ATOM    286  N   SER A 177       1.942   8.077 -18.852  1.00 58.65           N  
ATOM    287  CA  SER A 177       0.507   8.047 -19.042  1.00 52.41           C  
ATOM    288  C   SER A 177       0.051   9.440 -19.420  1.00 48.13           C  
ATOM    289  O   SER A 177       0.800  10.403 -19.258  1.00 47.15           O  
ATOM    290  CB  SER A 177      -0.174   7.637 -17.733  1.00 53.69           C  
ATOM    291  OG  SER A 177       0.448   6.505 -17.153  1.00 51.98           O  
ATOM    292  N   ASP A 178      -1.162   9.536 -19.952  1.00 43.02           N  
ATOM    293  CA  ASP A 178      -1.755  10.826 -20.284  1.00 40.09           C  
ATOM    294  C   ASP A 178      -2.996  10.832 -19.411  1.00 35.68           C  
ATOM    295  O   ASP A 178      -4.110  10.640 -19.883  1.00 35.69           O  
ATOM    296  CB  ASP A 178      -2.129  10.910 -21.765  1.00 42.77           C  
ATOM    297  CG  ASP A 178      -0.906  10.946 -22.681  1.00 47.24           C  
ATOM    298  OD1 ASP A 178      -0.070  11.875 -22.550  1.00 46.19           O  
ATOM    299  OD2 ASP A 178      -0.786  10.037 -23.541  1.00 51.35           O  
ATOM    300  N   PRO A 179      -2.809  11.053 -18.106  1.00 32.33           N  
ATOM    301  CA  PRO A 179      -3.883  11.073 -17.115  1.00 30.87           C  
ATOM    302  C   PRO A 179      -4.851  12.246 -17.070  1.00 29.11           C  
ATOM    303  O   PRO A 179      -4.507  13.390 -17.376  1.00 27.67           O  
ATOM    304  CB  PRO A 179      -3.122  10.956 -15.805  1.00 30.43           C  
ATOM    305  CG  PRO A 179      -1.959  11.833 -16.068  1.00 30.47           C  
ATOM    306  CD  PRO A 179      -1.529  11.420 -17.472  1.00 30.48           C  
ATOM    307  N   TYR A 180      -6.073  11.922 -16.674  1.00 27.02           N  
ATOM    308  CA  TYR A 180      -7.118  12.898 -16.480  1.00 26.97           C  
ATOM    309  C   TYR A 180      -8.114  12.273 -15.524  1.00 26.61           C  
ATOM    310  O   TYR A 180      -8.131  11.061 -15.339  1.00 25.82           O  
ATOM    311  CB  TYR A 180      -7.777  13.318 -17.796  1.00 28.27           C  
ATOM    312  CG  TYR A 180      -8.644  12.305 -18.488  1.00 28.13           C  
ATOM    313  CD1 TYR A 180      -8.099  11.153 -19.057  1.00 29.40           C  
ATOM    314  CD2 TYR A 180     -10.001  12.554 -18.672  1.00 28.73           C  
ATOM    315  CE1 TYR A 180      -8.888  10.275 -19.807  1.00 29.74           C  
ATOM    316  CE2 TYR A 180     -10.798  11.688 -19.415  1.00 31.16           C  
ATOM    317  CZ  TYR A 180     -10.237  10.553 -19.981  1.00 31.42           C  
ATOM    318  OH  TYR A 180     -11.030   9.712 -20.725  1.00 33.29           O  
ATOM    319  N   VAL A 181      -8.926  13.105 -14.891  1.00 27.12           N  
ATOM    320  CA  VAL A 181      -9.886  12.613 -13.924  1.00 26.01           C  
ATOM    321  C   VAL A 181     -11.332  12.923 -14.282  1.00 26.40           C  
ATOM    322  O   VAL A 181     -11.652  14.035 -14.703  1.00 24.46           O  
ATOM    323  CB  VAL A 181      -9.600  13.212 -12.527  1.00 26.36           C  
ATOM    324  CG1 VAL A 181     -10.496  12.563 -11.499  1.00 26.02           C  
ATOM    325  CG2 VAL A 181      -8.127  13.038 -12.166  1.00 24.08           C  
ATOM    326  N   LYS A 182     -12.192  11.918 -14.134  1.00 26.95           N  
ATOM    327  CA  LYS A 182     -13.617  12.084 -14.363  1.00 28.58           C  
ATOM    328  C   LYS A 182     -14.205  12.211 -12.956  1.00 29.72           C  
ATOM    329  O   LYS A 182     -13.848  11.459 -12.043  1.00 29.76           O  
ATOM    330  CB  LYS A 182     -14.235  10.874 -15.069  1.00 29.28           C  
ATOM    331  CG  LYS A 182     -13.987  10.791 -16.562  1.00 32.08           C  
ATOM    332  CD  LYS A 182     -15.225  10.255 -17.254  1.00 34.80           C  
ATOM    333  CE  LYS A 182     -14.929   9.683 -18.633  1.00 36.77           C  
ATOM    334  NZ  LYS A 182     -14.309   8.337 -18.518  1.00 37.86           N  
ATOM    335  N   VAL A 183     -15.102  13.168 -12.784  1.00 30.16           N  
ATOM    336  CA  VAL A 183     -15.708  13.406 -11.491  1.00 29.94           C  
ATOM    337  C   VAL A 183     -17.218  13.378 -11.600  1.00 31.49           C  
ATOM    338  O   VAL A 183     -17.796  14.084 -12.433  1.00 32.37           O  
ATOM    339  CB  VAL A 183     -15.297  14.775 -10.955  1.00 30.11           C  
ATOM    340  CG1 VAL A 183     -15.869  14.975  -9.573  1.00 32.16           C  
ATOM    341  CG2 VAL A 183     -13.785  14.895 -10.945  1.00 30.09           C  
ATOM    342  N   PHE A 184     -17.858  12.557 -10.772  1.00 31.34           N  
ATOM    343  CA  PHE A 184     -19.308  12.482 -10.777  1.00 32.30           C  
ATOM    344  C   PHE A 184     -19.887  12.007  -9.440  1.00 33.71           C  
ATOM    345  O   PHE A 184     -19.155  11.523  -8.573  1.00 33.50           O  
ATOM    346  CB  PHE A 184     -19.800  11.582 -11.925  1.00 33.31           C  
ATOM    347  CG  PHE A 184     -19.295  10.161 -11.872  1.00 34.02           C  
ATOM    348  CD1 PHE A 184     -18.020   9.842 -12.316  1.00 35.03           C  
ATOM    349  CD2 PHE A 184     -20.112   9.135 -11.411  1.00 35.20           C  
ATOM    350  CE1 PHE A 184     -17.567   8.528 -12.307  1.00 34.00           C  
ATOM    351  CE2 PHE A 184     -19.664   7.813 -11.398  1.00 35.19           C  
ATOM    352  CZ  PHE A 184     -18.389   7.515 -11.848  1.00 34.17           C  
ATOM    353  N   LEU A 185     -21.206  12.146  -9.284  1.00 34.82           N  
ATOM    354  CA  LEU A 185     -21.907  11.732  -8.064  1.00 36.09           C  
ATOM    355  C   LEU A 185     -22.863  10.580  -8.300  1.00 38.13           C  
ATOM    356  O   LEU A 185     -23.806  10.712  -9.077  1.00 39.46           O  
ATOM    357  CB  LEU A 185     -22.741  12.880  -7.481  1.00 34.47           C  
ATOM    358  CG  LEU A 185     -22.085  14.079  -6.806  1.00 34.36           C  
ATOM    359  CD1 LEU A 185     -23.173  15.016  -6.323  1.00 32.21           C  
ATOM    360  CD2 LEU A 185     -21.221  13.620  -5.632  1.00 34.91           C  
ATOM    361  N   LEU A 186     -22.640   9.454  -7.633  1.00 41.12           N  
ATOM    362  CA  LEU A 186     -23.567   8.338  -7.779  1.00 44.82           C  
ATOM    363  C   LEU A 186     -24.800   8.756  -6.985  1.00 48.28           C  
ATOM    364  O   LEU A 186     -24.696   9.519  -6.028  1.00 49.60           O  
ATOM    365  CB  LEU A 186     -22.990   7.052  -7.193  1.00 43.58           C  
ATOM    366  CG  LEU A 186     -21.808   6.413  -7.917  1.00 43.51           C  
ATOM    367  CD1 LEU A 186     -21.507   5.081  -7.264  1.00 43.16           C  
ATOM    368  CD2 LEU A 186     -22.130   6.212  -9.398  1.00 42.97           C  
ATOM    369  N   PRO A 187     -25.979   8.238  -7.342  1.00 50.48           N  
ATOM    370  CA  PRO A 187     -26.263   7.283  -8.415  1.00 53.24           C  
ATOM    371  C   PRO A 187     -26.492   7.829  -9.821  1.00 55.61           C  
ATOM    372  O   PRO A 187     -26.880   7.078 -10.711  1.00 55.62           O  
ATOM    373  CB  PRO A 187     -27.502   6.589  -7.901  1.00 52.84           C  
ATOM    374  CG  PRO A 187     -28.248   7.736  -7.283  1.00 51.76           C  
ATOM    375  CD  PRO A 187     -27.167   8.437  -6.495  1.00 50.35           C  
ATOM    376  N   ASP A 188     -26.259   9.112 -10.052  1.00 59.40           N  
ATOM    377  CA  ASP A 188     -26.523   9.624 -11.389  1.00 62.86           C  
ATOM    378  C   ASP A 188     -25.307   9.888 -12.255  1.00 63.37           C  
ATOM    379  O   ASP A 188     -24.877  11.026 -12.437  1.00 63.57           O  
ATOM    380  CB  ASP A 188     -27.424  10.852 -11.291  1.00 66.18           C  
ATOM    381  CG  ASP A 188     -28.737  10.539 -10.560  1.00 70.13           C  
ATOM    382  OD1 ASP A 188     -29.263   9.404 -10.737  1.00 69.92           O  
ATOM    383  OD2 ASP A 188     -29.240  11.416  -9.817  1.00 70.34           O  
ATOM    384  N   LYS A 189     -24.781   8.795 -12.800  1.00 63.72           N  
ATOM    385  CA  LYS A 189     -23.615   8.796 -13.674  1.00 64.07           C  
ATOM    386  C   LYS A 189     -23.905   9.474 -15.009  1.00 63.81           C  
ATOM    387  O   LYS A 189     -23.163   9.320 -15.979  1.00 63.36           O  
ATOM    388  CB  LYS A 189     -23.150   7.354 -13.904  1.00 64.69           C  
ATOM    389  CG  LYS A 189     -24.277   6.312 -13.859  1.00 65.70           C  
ATOM    390  CD  LYS A 189     -25.403   6.650 -14.832  1.00 66.77           C  
ATOM    391  CE  LYS A 189     -26.541   5.645 -14.764  1.00 66.23           C  
ATOM    392  NZ  LYS A 189     -27.624   6.001 -15.721  1.00 65.40           N  
ATOM    393  N   LYS A 190     -25.002  10.216 -15.052  1.00 64.28           N  
ATOM    394  CA  LYS A 190     -25.376  10.939 -16.254  1.00 64.09           C  
ATOM    395  C   LYS A 190     -24.360  12.066 -16.376  1.00 63.17           C  
ATOM    396  O   LYS A 190     -23.581  12.108 -17.329  1.00 63.82           O  
ATOM    397  CB  LYS A 190     -26.778  11.533 -16.111  1.00 65.39           C  
ATOM    398  CG  LYS A 190     -27.617  11.458 -17.369  1.00 65.45           C  
ATOM    399  CD  LYS A 190     -28.642  10.323 -17.303  1.00 66.52           C  
ATOM    400  CE  LYS A 190     -28.003   8.980 -16.980  1.00 66.62           C  
ATOM    401  NZ  LYS A 190     -28.989   7.873 -17.116  1.00 66.93           N  
ATOM    402  N   LYS A 191     -24.362  12.964 -15.391  1.00 61.19           N  
ATOM    403  CA  LYS A 191     -23.441  14.096 -15.377  1.00 59.76           C  
ATOM    404  C   LYS A 191     -22.043  13.729 -14.901  1.00 56.43           C  
ATOM    405  O   LYS A 191     -21.850  13.311 -13.763  1.00 57.00           O  
ATOM    406  CB  LYS A 191     -23.981  15.234 -14.502  1.00 62.21           C  
ATOM    407  CG  LYS A 191     -25.263  15.857 -15.023  1.00 67.03           C  
ATOM    408  CD  LYS A 191     -25.570  17.190 -14.342  1.00 69.56           C  
ATOM    409  CE  LYS A 191     -26.928  17.728 -14.798  1.00 71.43           C  
ATOM    410  NZ  LYS A 191     -27.094  17.675 -16.293  1.00 71.96           N  
ATOM    411  N   LYS A 192     -21.071  13.892 -15.786  1.00 52.25           N  
ATOM    412  CA  LYS A 192     -19.687  13.605 -15.469  1.00 48.93           C  
ATOM    413  C   LYS A 192     -18.861  14.810 -15.879  1.00 47.48           C  
ATOM    414  O   LYS A 192     -19.179  15.470 -16.862  1.00 48.49           O  
ATOM    415  CB  LYS A 192     -19.196  12.387 -16.247  1.00 47.72           C  
ATOM    416  CG  LYS A 192     -19.764  11.062 -15.796  1.00 47.44           C  
ATOM    417  CD  LYS A 192     -18.678   9.989 -15.854  1.00 47.74           C  
ATOM    418  CE  LYS A 192     -19.157   8.650 -15.325  1.00 47.14           C  
ATOM    419  NZ  LYS A 192     -20.313   8.147 -16.111  1.00 49.36           N  
ATOM    420  N   PHE A 193     -17.812  15.110 -15.126  1.00 44.98           N  
ATOM    421  CA  PHE A 193     -16.946  16.228 -15.480  1.00 42.21           C  
ATOM    422  C   PHE A 193     -15.580  15.642 -15.757  1.00 39.35           C  
ATOM    423  O   PHE A 193     -15.295  14.530 -15.337  1.00 39.47           O  
ATOM    424  CB  PHE A 193     -16.856  17.245 -14.345  1.00 43.12           C  
ATOM    425  CG  PHE A 193     -18.149  17.939 -14.053  1.00 44.93           C  
ATOM    426  CD1 PHE A 193     -18.892  18.513 -15.078  1.00 46.68           C  
ATOM    427  CD2 PHE A 193     -18.626  18.028 -12.753  1.00 46.74           C  
ATOM    428  CE1 PHE A 193     -20.096  19.170 -14.812  1.00 46.99           C  
ATOM    429  CE2 PHE A 193     -19.829  18.685 -12.475  1.00 47.71           C  
ATOM    430  CZ  PHE A 193     -20.564  19.255 -13.508  1.00 45.95           C  
ATOM    431  N   GLU A 194     -14.742  16.372 -16.476  1.00 37.03           N  
ATOM    432  CA  GLU A 194     -13.410  15.881 -16.785  1.00 34.52           C  
ATOM    433  C   GLU A 194     -12.392  16.985 -16.622  1.00 31.96           C  
ATOM    434  O   GLU A 194     -12.670  18.150 -16.912  1.00 30.51           O  
ATOM    435  CB  GLU A 194     -13.320  15.379 -18.228  1.00 37.41           C  
ATOM    436  CG  GLU A 194     -14.232  14.230 -18.586  1.00 41.67           C  
ATOM    437  CD  GLU A 194     -13.984  13.722 -20.003  1.00 44.23           C  
ATOM    438  OE1 GLU A 194     -13.899  14.556 -20.938  1.00 44.38           O  
ATOM    439  OE2 GLU A 194     -13.883  12.486 -20.181  1.00 46.40           O  
ATOM    440  N   THR A 195     -11.207  16.611 -16.161  1.00 28.63           N  
ATOM    441  CA  THR A 195     -10.128  17.567 -16.012  1.00 25.21           C  
ATOM    442  C   THR A 195      -9.465  17.589 -17.378  1.00 25.39           C  
ATOM    443  O   THR A 195      -9.791  16.788 -18.256  1.00 25.01           O  
ATOM    444  CB  THR A 195      -9.061  17.082 -15.028  1.00 24.87           C  
ATOM    445  OG1 THR A 195      -8.459  15.881 -15.544  1.00 23.57           O  
ATOM    446  CG2 THR A 195      -9.662  16.812 -13.665  1.00 24.75           C  
ATOM    447  N   LYS A 196      -8.540  18.513 -17.566  1.00 24.16           N  
ATOM    448  CA  LYS A 196      -7.801  18.563 -18.801  1.00 24.58           C  
ATOM    449  C   LYS A 196      -6.945  17.289 -18.813  1.00 25.85           C  
ATOM    450  O   LYS A 196      -6.578  16.773 -17.756  1.00 26.65           O  
ATOM    451  CB  LYS A 196      -6.889  19.779 -18.792  1.00 25.77           C  
ATOM    452  CG  LYS A 196      -5.920  19.844 -19.939  1.00 27.04           C  
ATOM    453  CD  LYS A 196      -5.100  21.109 -19.856  1.00 31.48           C  
ATOM    454  CE  LYS A 196      -4.158  21.195 -21.032  1.00 34.40           C  
ATOM    455  NZ  LYS A 196      -3.400  19.917 -21.134  1.00 37.38           N  
ATOM    456  N   VAL A 197      -6.632  16.768 -19.994  1.00 25.84           N  
ATOM    457  CA  VAL A 197      -5.794  15.583 -20.061  1.00 23.89           C  
ATOM    458  C   VAL A 197      -4.344  16.055 -19.961  1.00 24.26           C  
ATOM    459  O   VAL A 197      -3.936  16.967 -20.677  1.00 25.81           O  
ATOM    460  CB  VAL A 197      -5.983  14.828 -21.388  1.00 23.28           C  
ATOM    461  CG1 VAL A 197      -5.103  13.590 -21.407  1.00 21.94           C  
ATOM    462  CG2 VAL A 197      -7.441  14.445 -21.569  1.00 22.74           C  
ATOM    463  N   HIS A 198      -3.571  15.467 -19.059  1.00 23.03           N  
ATOM    464  CA  HIS A 198      -2.183  15.867 -18.928  1.00 24.36           C  
ATOM    465  C   HIS A 198      -1.296  14.899 -19.684  1.00 24.85           C  
ATOM    466  O   HIS A 198      -1.505  13.697 -19.640  1.00 25.44           O  
ATOM    467  CB  HIS A 198      -1.791  15.960 -17.461  1.00 24.84           C  
ATOM    468  CG  HIS A 198      -2.292  17.204 -16.796  1.00 26.69           C  
ATOM    469  ND1 HIS A 198      -1.449  18.161 -16.277  1.00 28.94           N  
ATOM    470  CD2 HIS A 198      -3.548  17.673 -16.615  1.00 27.59           C  
ATOM    471  CE1 HIS A 198      -2.161  19.168 -15.804  1.00 28.21           C  
ATOM    472  NE2 HIS A 198      -3.439  18.896 -15.997  1.00 30.81           N  
ATOM    473  N   ARG A 199      -0.296  15.436 -20.369  1.00 25.22           N  
ATOM    474  CA  ARG A 199       0.572  14.633 -21.203  1.00 25.43           C  
ATOM    475  C   ARG A 199       1.822  14.070 -20.556  1.00 25.83           C  
ATOM    476  O   ARG A 199       2.498  14.745 -19.785  1.00 25.83           O  
ATOM    477  CB  ARG A 199       0.961  15.447 -22.449  1.00 24.91           C  
ATOM    478  CG  ARG A 199      -0.206  16.191 -23.093  1.00 24.97           C  
ATOM    479  CD  ARG A 199       0.246  17.134 -24.217  1.00 26.73           C  
ATOM    480  NE  ARG A 199       0.007  16.518 -25.513  1.00 28.79           N  
ATOM    481  CZ  ARG A 199      -1.024  16.797 -26.293  1.00 29.70           C  
ATOM    482  NH1 ARG A 199      -1.921  17.704 -25.938  1.00 32.30           N  
ATOM    483  NH2 ARG A 199      -1.183  16.124 -27.413  1.00 35.05           N  
ATOM    484  N   LYS A 200       2.110  12.815 -20.908  1.00 29.09           N  
ATOM    485  CA  LYS A 200       3.281  12.052 -20.455  1.00 29.83           C  
ATOM    486  C   LYS A 200       3.735  12.334 -19.013  1.00 30.05           C  
ATOM    487  O   LYS A 200       4.778  12.944 -18.791  1.00 31.18           O  
ATOM    488  CB  LYS A 200       4.443  12.297 -21.432  1.00 29.10           C  
ATOM    489  CG  LYS A 200       4.109  12.028 -22.923  1.00 31.67           C  
ATOM    490  CD  LYS A 200       3.701  13.337 -23.666  1.00 37.07           C  
ATOM    491  CE  LYS A 200       2.948  13.114 -25.022  1.00 34.43           C  
ATOM    492  NZ  LYS A 200       2.534  14.394 -25.681  1.00 21.90           N  
ATOM    493  N   THR A 201       2.968  11.871 -18.032  1.00 29.08           N  
ATOM    494  CA  THR A 201       3.323  12.127 -16.641  1.00 29.01           C  
ATOM    495  C   THR A 201       2.677  11.152 -15.663  1.00 30.14           C  
ATOM    496  O   THR A 201       1.603  10.609 -15.922  1.00 31.48           O  
ATOM    497  CB  THR A 201       2.912  13.564 -16.233  1.00 29.67           C  
ATOM    498  OG1 THR A 201       3.297  13.815 -14.875  1.00 27.71           O  
ATOM    499  CG2 THR A 201       1.403  13.745 -16.374  1.00 26.91           C  
ATOM    500  N   LEU A 202       3.343  10.928 -14.536  1.00 29.82           N  
ATOM    501  CA  LEU A 202       2.816  10.045 -13.508  1.00 28.59           C  
ATOM    502  C   LEU A 202       2.516  10.873 -12.264  1.00 28.43           C  
ATOM    503  O   LEU A 202       2.091  10.340 -11.250  1.00 30.22           O  
ATOM    504  CB  LEU A 202       3.826   8.946 -13.183  1.00 27.39           C  
ATOM    505  CG  LEU A 202       4.201   8.054 -14.370  1.00 27.64           C  
ATOM    506  CD1 LEU A 202       5.150   6.961 -13.913  1.00 23.93           C  
ATOM    507  CD2 LEU A 202       2.944   7.446 -14.971  1.00 27.27           C  
ATOM    508  N   ASN A 203       2.736  12.182 -12.357  1.00 27.57           N  
ATOM    509  CA  ASN A 203       2.480  13.098 -11.253  1.00 26.91           C  
ATOM    510  C   ASN A 203       1.837  14.389 -11.770  1.00 26.49           C  
ATOM    511  O   ASN A 203       2.437  15.463 -11.727  1.00 26.91           O  
ATOM    512  CB  ASN A 203       3.791  13.396 -10.546  1.00 27.44           C  
ATOM    513  CG  ASN A 203       4.403  12.152  -9.937  1.00 32.26           C  
ATOM    514  OD1 ASN A 203       4.032  11.734  -8.834  1.00 33.72           O  
ATOM    515  ND2 ASN A 203       5.330  11.533 -10.663  1.00 32.68           N  
ATOM    516  N   PRO A 204       0.593  14.297 -12.254  1.00 24.63           N  
ATOM    517  CA  PRO A 204      -0.126  15.455 -12.784  1.00 24.86           C  
ATOM    518  C   PRO A 204      -0.657  16.418 -11.742  1.00 24.65           C  
ATOM    519  O   PRO A 204      -1.198  16.000 -10.720  1.00 26.59           O  
ATOM    520  CB  PRO A 204      -1.259  14.814 -13.562  1.00 24.87           C  
ATOM    521  CG  PRO A 204      -1.613  13.652 -12.671  1.00 25.40           C  
ATOM    522  CD  PRO A 204      -0.252  13.092 -12.295  1.00 25.01           C  
ATOM    523  N   VAL A 205      -0.495  17.709 -12.003  1.00 23.69           N  
ATOM    524  CA  VAL A 205      -1.013  18.733 -11.107  1.00 23.95           C  
ATOM    525  C   VAL A 205      -2.147  19.398 -11.886  1.00 24.79           C  
ATOM    526  O   VAL A 205      -1.900  20.088 -12.868  1.00 24.91           O  
ATOM    527  CB  VAL A 205       0.058  19.772 -10.750  1.00 22.77           C  
ATOM    528  CG1 VAL A 205      -0.526  20.795  -9.777  1.00 19.29           C  
ATOM    529  CG2 VAL A 205       1.266  19.075 -10.139  1.00 19.22           C  
ATOM    530  N   PHE A 206      -3.384  19.173 -11.445  1.00 24.44           N  
ATOM    531  CA  PHE A 206      -4.571  19.697 -12.117  1.00 24.36           C  
ATOM    532  C   PHE A 206      -5.061  21.077 -11.686  1.00 25.74           C  
ATOM    533  O   PHE A 206      -5.284  21.942 -12.532  1.00 27.77           O  
ATOM    534  CB  PHE A 206      -5.711  18.699 -11.957  1.00 23.83           C  
ATOM    535  CG  PHE A 206      -5.407  17.326 -12.506  1.00 24.01           C  
ATOM    536  CD1 PHE A 206      -5.496  17.068 -13.878  1.00 23.20           C  
ATOM    537  CD2 PHE A 206      -5.063  16.281 -11.647  1.00 23.12           C  
ATOM    538  CE1 PHE A 206      -5.254  15.786 -14.381  1.00 22.46           C  
ATOM    539  CE2 PHE A 206      -4.819  14.993 -12.139  1.00 21.74           C  
ATOM    540  CZ  PHE A 206      -4.917  14.744 -13.508  1.00 20.93           C  
ATOM    541  N   ASN A 207      -5.238  21.284 -10.380  1.00 27.37           N  
ATOM    542  CA  ASN A 207      -5.725  22.560  -9.857  1.00 27.08           C  
ATOM    543  C   ASN A 207      -7.092  22.878 -10.449  1.00 27.50           C  
ATOM    544  O   ASN A 207      -7.372  24.032 -10.776  1.00 27.71           O  
ATOM    545  CB  ASN A 207      -4.762  23.710 -10.190  1.00 27.67           C  
ATOM    546  CG  ASN A 207      -3.381  23.536  -9.556  1.00 31.61           C  
ATOM    547  OD1 ASN A 207      -3.251  23.419  -8.332  1.00 33.38           O  
ATOM    548  ND2 ASN A 207      -2.340  23.532 -10.389  1.00 33.28           N  
ATOM    549  N   GLU A 208      -7.943  21.862 -10.582  1.00 27.87           N  
ATOM    550  CA  GLU A 208      -9.271  22.070 -11.139  1.00 31.15           C  
ATOM    551  C   GLU A 208     -10.408  21.968 -10.118  1.00 33.17           C  
ATOM    552  O   GLU A 208     -10.343  21.182  -9.162  1.00 34.43           O  
ATOM    553  CB  GLU A 208      -9.507  21.120 -12.322  1.00 32.50           C  
ATOM    554  CG  GLU A 208      -8.744  21.567 -13.563  1.00 34.21           C  
ATOM    555  CD  GLU A 208      -9.202  20.902 -14.856  1.00 39.22           C  
ATOM    556  OE1 GLU A 208     -10.415  20.956 -15.180  1.00 40.29           O  
ATOM    557  OE2 GLU A 208      -8.336  20.338 -15.567  1.00 41.74           O  
ATOM    558  N   GLN A 209     -11.442  22.787 -10.327  1.00 33.43           N  
ATOM    559  CA  GLN A 209     -12.610  22.848  -9.444  1.00 33.43           C  
ATOM    560  C   GLN A 209     -13.896  22.425 -10.155  1.00 32.70           C  
ATOM    561  O   GLN A 209     -14.102  22.757 -11.315  1.00 34.59           O  
ATOM    562  CB  GLN A 209     -12.788  24.280  -8.925  1.00 34.84           C  
ATOM    563  CG  GLN A 209     -11.686  24.790  -7.990  1.00 39.94           C  
ATOM    564  CD  GLN A 209     -10.313  24.938  -8.660  1.00 43.39           C  
ATOM    565  OE1 GLN A 209     -10.131  25.733  -9.595  1.00 45.30           O  
ATOM    566  NE2 GLN A 209      -9.338  24.174  -8.171  1.00 44.19           N  
ATOM    567  N   PHE A 210     -14.769  21.700  -9.468  1.00 32.12           N  
ATOM    568  CA  PHE A 210     -16.033  21.287 -10.076  1.00 32.07           C  
ATOM    569  C   PHE A 210     -17.172  21.588  -9.119  1.00 32.29           C  
ATOM    570  O   PHE A 210     -16.953  21.724  -7.917  1.00 32.98           O  
ATOM    571  CB  PHE A 210     -16.001  19.799 -10.423  1.00 32.56           C  
ATOM    572  CG  PHE A 210     -15.005  19.457 -11.489  1.00 33.71           C  
ATOM    573  CD1 PHE A 210     -15.241  19.806 -12.815  1.00 33.31           C  
ATOM    574  CD2 PHE A 210     -13.807  18.822 -11.163  1.00 33.57           C  
ATOM    575  CE1 PHE A 210     -14.290  19.530 -13.809  1.00 34.93           C  
ATOM    576  CE2 PHE A 210     -12.852  18.543 -12.147  1.00 34.36           C  
ATOM    577  CZ  PHE A 210     -13.092  18.897 -13.473  1.00 33.21           C  
ATOM    578  N   THR A 211     -18.387  21.683  -9.652  1.00 33.48           N  
ATOM    579  CA  THR A 211     -19.560  22.000  -8.845  1.00 34.50           C  
ATOM    580  C   THR A 211     -20.773  21.119  -9.085  1.00 33.90           C  
ATOM    581  O   THR A 211     -21.134  20.863 -10.225  1.00 34.16           O  
ATOM    582  CB  THR A 211     -19.986  23.458  -9.089  1.00 36.78           C  
ATOM    583  OG1 THR A 211     -19.160  24.326  -8.308  1.00 39.15           O  
ATOM    584  CG2 THR A 211     -21.448  23.676  -8.721  1.00 39.59           C  
ATOM    585  N   PHE A 212     -21.414  20.685  -8.001  1.00 34.49           N  
ATOM    586  CA  PHE A 212     -22.616  19.855  -8.077  1.00 35.09           C  
ATOM    587  C   PHE A 212     -23.725  20.534  -7.286  1.00 38.24           C  
ATOM    588  O   PHE A 212     -23.672  20.590  -6.048  1.00 39.19           O  
ATOM    589  CB  PHE A 212     -22.357  18.471  -7.483  1.00 33.67           C  
ATOM    590  CG  PHE A 212     -21.423  17.626  -8.294  1.00 34.69           C  
ATOM    591  CD1 PHE A 212     -21.867  16.998  -9.459  1.00 32.63           C  
ATOM    592  CD2 PHE A 212     -20.093  17.459  -7.903  1.00 33.20           C  
ATOM    593  CE1 PHE A 212     -21.003  16.213 -10.221  1.00 33.02           C  
ATOM    594  CE2 PHE A 212     -19.220  16.674  -8.662  1.00 33.60           C  
ATOM    595  CZ  PHE A 212     -19.676  16.049  -9.824  1.00 32.81           C  
ATOM    596  N   LYS A 213     -24.724  21.064  -7.989  1.00 40.27           N  
ATOM    597  CA  LYS A 213     -25.846  21.713  -7.318  1.00 42.37           C  
ATOM    598  C   LYS A 213     -26.748  20.651  -6.718  1.00 41.61           C  
ATOM    599  O   LYS A 213     -27.524  20.011  -7.420  1.00 41.14           O  
ATOM    600  CB  LYS A 213     -26.648  22.566  -8.295  1.00 45.77           C  
ATOM    601  CG  LYS A 213     -25.963  23.863  -8.685  1.00 52.50           C  
ATOM    602  CD  LYS A 213     -26.774  24.604  -9.742  1.00 57.25           C  
ATOM    603  CE  LYS A 213     -26.005  25.795 -10.314  1.00 59.26           C  
ATOM    604  NZ  LYS A 213     -26.752  26.443 -11.436  1.00 60.58           N  
ATOM    605  N   VAL A 214     -26.627  20.465  -5.412  1.00 41.11           N  
ATOM    606  CA  VAL A 214     -27.418  19.480  -4.707  1.00 40.33           C  
ATOM    607  C   VAL A 214     -27.836  20.062  -3.362  1.00 40.59           C  
ATOM    608  O   VAL A 214     -27.011  20.623  -2.633  1.00 39.33           O  
ATOM    609  CB  VAL A 214     -26.593  18.192  -4.467  1.00 41.09           C  
ATOM    610  CG1 VAL A 214     -27.430  17.158  -3.717  1.00 40.21           C  
ATOM    611  CG2 VAL A 214     -26.110  17.636  -5.791  1.00 38.75           C  
ATOM    612  N   PRO A 215     -29.134  19.967  -3.030  1.00 40.55           N  
ATOM    613  CA  PRO A 215     -29.618  20.490  -1.751  1.00 39.35           C  
ATOM    614  C   PRO A 215     -28.970  19.675  -0.633  1.00 39.30           C  
ATOM    615  O   PRO A 215     -28.865  18.455  -0.733  1.00 36.96           O  
ATOM    616  CB  PRO A 215     -31.123  20.252  -1.830  1.00 39.00           C  
ATOM    617  CG  PRO A 215     -31.399  20.299  -3.304  1.00 38.12           C  
ATOM    618  CD  PRO A 215     -30.255  19.521  -3.875  1.00 39.19           C  
ATOM    619  N   TYR A 216     -28.532  20.351   0.422  1.00 41.41           N  
ATOM    620  CA  TYR A 216     -27.893  19.678   1.538  1.00 42.14           C  
ATOM    621  C   TYR A 216     -28.711  18.485   2.009  1.00 42.82           C  
ATOM    622  O   TYR A 216     -28.157  17.444   2.355  1.00 43.34           O  
ATOM    623  CB  TYR A 216     -27.701  20.650   2.696  1.00 43.59           C  
ATOM    624  CG  TYR A 216     -26.863  20.083   3.812  1.00 46.20           C  
ATOM    625  CD1 TYR A 216     -25.532  19.718   3.593  1.00 46.69           C  
ATOM    626  CD2 TYR A 216     -27.396  19.910   5.088  1.00 47.87           C  
ATOM    627  CE1 TYR A 216     -24.756  19.197   4.613  1.00 48.64           C  
ATOM    628  CE2 TYR A 216     -26.626  19.388   6.121  1.00 49.62           C  
ATOM    629  CZ  TYR A 216     -25.307  19.034   5.874  1.00 49.68           C  
ATOM    630  OH  TYR A 216     -24.543  18.509   6.885  1.00 51.57           O  
ATOM    631  N   SER A 217     -30.032  18.635   2.003  1.00 43.34           N  
ATOM    632  CA  SER A 217     -30.939  17.579   2.455  1.00 44.22           C  
ATOM    633  C   SER A 217     -31.160  16.462   1.437  1.00 43.88           C  
ATOM    634  O   SER A 217     -32.071  15.638   1.580  1.00 43.74           O  
ATOM    635  CB  SER A 217     -32.292  18.180   2.838  1.00 44.47           C  
ATOM    636  OG  SER A 217     -32.869  18.827   1.721  1.00 43.82           O  
ATOM    637  N   GLU A 218     -30.337  16.436   0.399  1.00 43.23           N  
ATOM    638  CA  GLU A 218     -30.441  15.391  -0.609  1.00 42.18           C  
ATOM    639  C   GLU A 218     -29.080  14.767  -0.826  1.00 40.92           C  
ATOM    640  O   GLU A 218     -28.871  14.045  -1.796  1.00 38.95           O  
ATOM    641  CB  GLU A 218     -30.937  15.958  -1.924  1.00 44.17           C  
ATOM    642  CG  GLU A 218     -32.414  16.245  -1.966  1.00 48.77           C  
ATOM    643  CD  GLU A 218     -32.837  16.869  -3.283  1.00 50.68           C  
ATOM    644  OE1 GLU A 218     -32.345  16.404  -4.333  1.00 50.78           O  
ATOM    645  OE2 GLU A 218     -33.659  17.814  -3.272  1.00 52.30           O  
ATOM    646  N   LEU A 219     -28.164  15.054   0.091  1.00 39.75           N  
ATOM    647  CA  LEU A 219     -26.811  14.554   0.016  1.00 39.19           C  
ATOM    648  C   LEU A 219     -26.712  13.081   0.404  1.00 39.52           C  
ATOM    649  O   LEU A 219     -25.929  12.335  -0.186  1.00 40.03           O  
ATOM    650  CB  LEU A 219     -25.911  15.412   0.908  1.00 39.21           C  
ATOM    651  CG  LEU A 219     -24.797  16.215   0.227  1.00 38.33           C  
ATOM    652  CD1 LEU A 219     -25.255  16.726  -1.114  1.00 37.27           C  
ATOM    653  CD2 LEU A 219     -24.381  17.371   1.133  1.00 38.39           C  
ATOM    654  N   ALA A 220     -27.503  12.656   1.384  1.00 39.23           N  
ATOM    655  CA  ALA A 220     -27.462  11.260   1.825  1.00 38.66           C  
ATOM    656  C   ALA A 220     -27.792  10.333   0.669  1.00 37.23           C  
ATOM    657  O   ALA A 220     -28.713  10.596  -0.097  1.00 36.56           O  
ATOM    658  CB  ALA A 220     -28.444  11.033   2.966  1.00 38.42           C  
ATOM    659  N   GLY A 221     -27.034   9.250   0.547  1.00 36.28           N  
ATOM    660  CA  GLY A 221     -27.283   8.309  -0.526  1.00 35.73           C  
ATOM    661  C   GLY A 221     -26.443   8.602  -1.749  1.00 35.92           C  
ATOM    662  O   GLY A 221     -26.495   7.875  -2.737  1.00 36.83           O  
ATOM    663  N   LYS A 222     -25.665   9.673  -1.698  1.00 35.86           N  
ATOM    664  CA  LYS A 222     -24.816  10.012  -2.827  1.00 36.73           C  
ATOM    665  C   LYS A 222     -23.357   9.703  -2.545  1.00 37.33           C  
ATOM    666  O   LYS A 222     -22.897   9.792  -1.399  1.00 38.60           O  
ATOM    667  CB  LYS A 222     -24.969  11.487  -3.194  1.00 36.94           C  
ATOM    668  CG  LYS A 222     -26.339  11.824  -3.720  1.00 36.47           C  
ATOM    669  CD  LYS A 222     -26.378  13.200  -4.338  1.00 35.23           C  
ATOM    670  CE  LYS A 222     -27.780  13.508  -4.824  1.00 37.71           C  
ATOM    671  NZ  LYS A 222     -28.286  12.430  -5.722  1.00 36.52           N  
ATOM    672  N   THR A 223     -22.632   9.326  -3.593  1.00 36.01           N  
ATOM    673  CA  THR A 223     -21.212   9.020  -3.458  1.00 36.00           C  
ATOM    674  C   THR A 223     -20.379   9.751  -4.512  1.00 33.91           C  
ATOM    675  O   THR A 223     -20.685   9.707  -5.706  1.00 33.73           O  
ATOM    676  CB  THR A 223     -20.947   7.505  -3.586  1.00 37.13           C  
ATOM    677  OG1 THR A 223     -21.754   6.796  -2.642  1.00 39.59           O  
ATOM    678  CG2 THR A 223     -19.482   7.197  -3.292  1.00 38.79           C  
ATOM    679  N   LEU A 224     -19.331  10.431  -4.063  1.00 31.72           N  
ATOM    680  CA  LEU A 224     -18.460  11.153  -4.977  1.00 30.42           C  
ATOM    681  C   LEU A 224     -17.475  10.159  -5.580  1.00 30.20           C  
ATOM    682  O   LEU A 224     -16.832   9.395  -4.863  1.00 28.43           O  
ATOM    683  CB  LEU A 224     -17.697  12.247  -4.230  1.00 29.79           C  
ATOM    684  CG  LEU A 224     -16.757  13.090  -5.085  1.00 29.91           C  
ATOM    685  CD1 LEU A 224     -17.557  13.749  -6.210  1.00 31.42           C  
ATOM    686  CD2 LEU A 224     -16.075  14.129  -4.216  1.00 30.80           C  
ATOM    687  N   VAL A 225     -17.361  10.162  -6.901  1.00 30.07           N  
ATOM    688  CA  VAL A 225     -16.450   9.245  -7.567  1.00 29.12           C  
ATOM    689  C   VAL A 225     -15.407  10.015  -8.336  1.00 29.21           C  
ATOM    690  O   VAL A 225     -15.737  10.856  -9.165  1.00 30.89           O  
ATOM    691  CB  VAL A 225     -17.197   8.327  -8.550  1.00 29.95           C  
ATOM    692  CG1 VAL A 225     -16.208   7.420  -9.264  1.00 29.18           C  
ATOM    693  CG2 VAL A 225     -18.245   7.508  -7.804  1.00 27.58           C  
ATOM    694  N   MET A 226     -14.145   9.734  -8.047  1.00 30.03           N  
ATOM    695  CA  MET A 226     -13.034  10.385  -8.728  1.00 30.74           C  
ATOM    696  C   MET A 226     -12.170   9.296  -9.364  1.00 30.98           C  
ATOM    697  O   MET A 226     -11.350   8.657  -8.705  1.00 31.24           O  
ATOM    698  CB  MET A 226     -12.234  11.219  -7.733  1.00 29.71           C  
ATOM    699  CG  MET A 226     -13.071  12.315  -7.120  1.00 33.07           C  
ATOM    700  SD  MET A 226     -12.228  13.228  -5.823  1.00 38.47           S  
ATOM    701  CE  MET A 226     -12.419  12.130  -4.433  1.00 34.51           C  
ATOM    702  N   ALA A 227     -12.384   9.083 -10.654  1.00 30.38           N  
ATOM    703  CA  ALA A 227     -11.663   8.064 -11.399  1.00 30.50           C  
ATOM    704  C   ALA A 227     -10.557   8.654 -12.280  1.00 30.70           C  
ATOM    705  O   ALA A 227     -10.806   9.564 -13.078  1.00 30.57           O  
ATOM    706  CB  ALA A 227     -12.647   7.277 -12.259  1.00 27.29           C  
ATOM    707  N   VAL A 228      -9.346   8.120 -12.133  1.00 29.78           N  
ATOM    708  CA  VAL A 228      -8.197   8.569 -12.912  1.00 31.02           C  
ATOM    709  C   VAL A 228      -8.056   7.691 -14.150  1.00 32.43           C  
ATOM    710  O   VAL A 228      -7.721   6.516 -14.043  1.00 32.95           O  
ATOM    711  CB  VAL A 228      -6.885   8.463 -12.088  1.00 30.93           C  
ATOM    712  CG1 VAL A 228      -5.722   9.037 -12.883  1.00 28.71           C  
ATOM    713  CG2 VAL A 228      -7.040   9.187 -10.754  1.00 28.65           C  
ATOM    714  N   TYR A 229      -8.317   8.254 -15.324  1.00 34.37           N  
ATOM    715  CA  TYR A 229      -8.212   7.497 -16.569  1.00 35.34           C  
ATOM    716  C   TYR A 229      -6.897   7.766 -17.277  1.00 35.18           C  
ATOM    717  O   TYR A 229      -6.235   8.779 -17.039  1.00 35.93           O  
ATOM    718  CB  TYR A 229      -9.342   7.861 -17.533  1.00 37.78           C  
ATOM    719  CG  TYR A 229     -10.708   7.353 -17.153  1.00 41.37           C  
ATOM    720  CD1 TYR A 229     -11.383   7.861 -16.047  1.00 42.99           C  
ATOM    721  CD2 TYR A 229     -11.343   6.386 -17.924  1.00 43.54           C  
ATOM    722  CE1 TYR A 229     -12.667   7.420 -15.720  1.00 45.68           C  
ATOM    723  CE2 TYR A 229     -12.627   5.934 -17.608  1.00 46.52           C  
ATOM    724  CZ  TYR A 229     -13.287   6.455 -16.504  1.00 47.35           C  
ATOM    725  OH  TYR A 229     -14.563   6.011 -16.189  1.00 49.27           O  
ATOM    726  N   ASP A 230      -6.515   6.841 -18.145  1.00 35.32           N  
ATOM    727  CA  ASP A 230      -5.299   6.997 -18.925  1.00 35.14           C  
ATOM    728  C   ASP A 230      -5.773   7.184 -20.348  1.00 34.35           C  
ATOM    729  O   ASP A 230      -6.346   6.274 -20.953  1.00 33.11           O  
ATOM    730  CB  ASP A 230      -4.421   5.765 -18.844  1.00 37.57           C  
ATOM    731  CG  ASP A 230      -3.058   6.004 -19.430  1.00 41.51           C  
ATOM    732  OD1 ASP A 230      -2.908   6.972 -20.212  1.00 41.14           O  
ATOM    733  OD2 ASP A 230      -2.136   5.218 -19.115  1.00 46.87           O  
ATOM    734  N   PHE A 231      -5.532   8.375 -20.875  1.00 33.90           N  
ATOM    735  CA  PHE A 231      -5.970   8.721 -22.210  1.00 33.39           C  
ATOM    736  C   PHE A 231      -5.190   8.148 -23.377  1.00 35.61           C  
ATOM    737  O   PHE A 231      -3.976   7.962 -23.321  1.00 36.88           O  
ATOM    738  CB  PHE A 231      -5.994  10.239 -22.368  1.00 29.87           C  
ATOM    739  CG  PHE A 231      -6.318  10.689 -23.761  1.00 26.79           C  
ATOM    740  CD1 PHE A 231      -7.635  10.814 -24.178  1.00 24.60           C  
ATOM    741  CD2 PHE A 231      -5.302  10.932 -24.675  1.00 24.97           C  
ATOM    742  CE1 PHE A 231      -7.933  11.171 -25.483  1.00 26.11           C  
ATOM    743  CE2 PHE A 231      -5.593  11.289 -25.982  1.00 23.55           C  
ATOM    744  CZ  PHE A 231      -6.907  11.409 -26.390  1.00 24.35           C  
ATOM    745  N   ASP A 232      -5.938   7.879 -24.438  1.00 37.39           N  
ATOM    746  CA  ASP A 232      -5.427   7.406 -25.715  1.00 38.81           C  
ATOM    747  C   ASP A 232      -6.656   7.549 -26.608  1.00 37.71           C  
ATOM    748  O   ASP A 232      -7.766   7.706 -26.099  1.00 38.56           O  
ATOM    749  CB  ASP A 232      -4.890   5.965 -25.644  1.00 42.28           C  
ATOM    750  CG  ASP A 232      -5.975   4.926 -25.569  1.00 45.78           C  
ATOM    751  OD1 ASP A 232      -7.133   5.248 -25.888  1.00 48.90           O  
ATOM    752  OD2 ASP A 232      -5.660   3.770 -25.206  1.00 48.58           O  
ATOM    753  N   ARG A 233      -6.485   7.510 -27.920  1.00 35.62           N  
ATOM    754  CA  ARG A 233      -7.615   7.726 -28.812  1.00 35.08           C  
ATOM    755  C   ARG A 233      -8.675   6.650 -28.892  1.00 36.76           C  
ATOM    756  O   ARG A 233      -9.578   6.722 -29.726  1.00 36.16           O  
ATOM    757  CB  ARG A 233      -7.092   8.057 -30.202  1.00 33.58           C  
ATOM    758  CG  ARG A 233      -6.541   9.464 -30.254  1.00 33.28           C  
ATOM    759  CD  ARG A 233      -5.269   9.593 -31.042  1.00 29.61           C  
ATOM    760  NE  ARG A 233      -4.892  10.993 -31.079  1.00 29.21           N  
ATOM    761  CZ  ARG A 233      -3.829  11.472 -31.709  1.00 29.50           C  
ATOM    762  NH1 ARG A 233      -3.017  10.658 -32.368  1.00 28.73           N  
ATOM    763  NH2 ARG A 233      -3.586  12.774 -31.686  1.00 28.59           N  
ATOM    764  N   PHE A 234      -8.596   5.674 -28.001  1.00 38.35           N  
ATOM    765  CA  PHE A 234      -9.558   4.586 -28.002  1.00 41.85           C  
ATOM    766  C   PHE A 234     -10.758   4.713 -27.073  1.00 46.39           C  
ATOM    767  O   PHE A 234     -10.809   5.553 -26.159  1.00 46.11           O  
ATOM    768  CB  PHE A 234      -8.843   3.271 -27.719  1.00 39.74           C  
ATOM    769  CG  PHE A 234      -8.132   2.707 -28.911  1.00 38.59           C  
ATOM    770  CD1 PHE A 234      -8.834   2.432 -30.078  1.00 35.29           C  
ATOM    771  CD2 PHE A 234      -6.762   2.448 -28.873  1.00 37.26           C  
ATOM    772  CE1 PHE A 234      -8.194   1.913 -31.183  1.00 34.82           C  
ATOM    773  CE2 PHE A 234      -6.112   1.923 -29.992  1.00 35.79           C  
ATOM    774  CZ  PHE A 234      -6.830   1.657 -31.142  1.00 35.03           C  
ATOM    775  N   SER A 235     -11.725   3.842 -27.328  1.00 52.64           N  
ATOM    776  CA  SER A 235     -12.975   3.768 -26.571  1.00 57.98           C  
ATOM    777  C   SER A 235     -12.775   3.197 -25.144  1.00 60.55           C  
ATOM    778  O   SER A 235     -13.602   3.417 -24.256  1.00 60.65           O  
ATOM    779  CB  SER A 235     -13.966   2.893 -27.376  1.00 58.53           C  
ATOM    780  OG  SER A 235     -13.279   1.837 -28.061  1.00 56.50           O  
ATOM    781  N   LYS A 236     -11.662   2.485 -24.958  1.00 62.93           N  
ATOM    782  CA  LYS A 236     -11.272   1.812 -23.717  1.00 64.31           C  
ATOM    783  C   LYS A 236     -12.009   2.051 -22.403  1.00 65.58           C  
ATOM    784  O   LYS A 236     -13.011   1.395 -22.117  1.00 66.59           O  
ATOM    785  CB  LYS A 236      -9.784   2.026 -23.451  1.00 64.96           C  
ATOM    786  CG  LYS A 236      -8.854   1.568 -24.569  1.00 65.56           C  
ATOM    787  CD  LYS A 236      -9.300   0.254 -25.199  1.00 64.93           C  
ATOM    788  CE  LYS A 236      -8.148  -0.365 -25.981  1.00 65.55           C  
ATOM    789  NZ  LYS A 236      -8.562  -0.935 -27.290  1.00 64.11           N  
ATOM    790  N   HIS A 237     -11.483   2.983 -21.615  1.00 66.35           N  
ATOM    791  CA  HIS A 237     -11.962   3.340 -20.277  1.00 67.29           C  
ATOM    792  C   HIS A 237     -10.924   2.705 -19.344  1.00 66.30           C  
ATOM    793  O   HIS A 237     -11.256   1.928 -18.434  1.00 65.92           O  
ATOM    794  CB  HIS A 237     -13.352   2.772 -19.918  1.00 69.59           C  
ATOM    795  CG  HIS A 237     -14.496   3.396 -20.664  1.00 72.78           C  
ATOM    796  ND1 HIS A 237     -15.118   2.772 -21.726  1.00 74.58           N  
ATOM    797  CD2 HIS A 237     -15.149   4.570 -20.485  1.00 73.96           C  
ATOM    798  CE1 HIS A 237     -16.104   3.534 -22.169  1.00 75.40           C  
ATOM    799  NE2 HIS A 237     -16.144   4.631 -21.433  1.00 75.14           N  
ATOM    800  N   ASP A 238      -9.658   3.021 -19.623  1.00 64.35           N  
ATOM    801  CA  ASP A 238      -8.506   2.526 -18.869  1.00 61.46           C  
ATOM    802  C   ASP A 238      -8.449   3.246 -17.521  1.00 58.61           C  
ATOM    803  O   ASP A 238      -7.869   4.327 -17.426  1.00 58.89           O  
ATOM    804  CB  ASP A 238      -7.221   2.813 -19.662  1.00 63.89           C  
ATOM    805  CG  ASP A 238      -6.002   2.067 -19.121  1.00 66.42           C  
ATOM    806  OD1 ASP A 238      -5.980   1.738 -17.913  1.00 67.36           O  
ATOM    807  OD2 ASP A 238      -5.049   1.826 -19.906  1.00 67.45           O  
ATOM    808  N   ILE A 239      -9.044   2.649 -16.487  1.00 54.43           N  
ATOM    809  CA  ILE A 239      -9.067   3.246 -15.149  1.00 50.52           C  
ATOM    810  C   ILE A 239      -7.789   2.987 -14.351  1.00 48.63           C  
ATOM    811  O   ILE A 239      -7.688   1.969 -13.675  1.00 49.41           O  
ATOM    812  CB  ILE A 239     -10.229   2.688 -14.299  1.00 48.89           C  
ATOM    813  CG1 ILE A 239     -11.539   2.720 -15.080  1.00 48.32           C  
ATOM    814  CG2 ILE A 239     -10.360   3.503 -13.021  1.00 48.15           C  
ATOM    815  CD1 ILE A 239     -12.267   4.014 -14.989  1.00 47.34           C  
ATOM    816  N   ILE A 240      -6.825   3.899 -14.403  1.00 45.76           N  
ATOM    817  CA  ILE A 240      -5.609   3.695 -13.642  1.00 44.57           C  
ATOM    818  C   ILE A 240      -5.983   3.308 -12.215  1.00 46.67           C  
ATOM    819  O   ILE A 240      -5.401   2.390 -11.632  1.00 49.05           O  
ATOM    820  CB  ILE A 240      -4.745   4.960 -13.587  1.00 42.11           C  
ATOM    821  CG1 ILE A 240      -4.201   5.283 -14.973  1.00 40.80           C  
ATOM    822  CG2 ILE A 240      -3.573   4.743 -12.647  1.00 41.48           C  
ATOM    823  CD1 ILE A 240      -3.339   6.506 -14.999  1.00 40.15           C  
ATOM    824  N   GLY A 241      -6.965   4.015 -11.664  1.00 46.76           N  
ATOM    825  CA  GLY A 241      -7.413   3.763 -10.305  1.00 46.03           C  
ATOM    826  C   GLY A 241      -8.479   4.774  -9.932  1.00 46.34           C  
ATOM    827  O   GLY A 241      -8.705   5.729 -10.678  1.00 47.28           O  
ATOM    828  N   GLU A 242      -9.137   4.590  -8.793  1.00 45.42           N  
ATOM    829  CA  GLU A 242     -10.183   5.528  -8.401  1.00 45.50           C  
ATOM    830  C   GLU A 242     -10.327   5.671  -6.897  1.00 45.33           C  
ATOM    831  O   GLU A 242      -9.709   4.937  -6.128  1.00 46.51           O  
ATOM    832  CB  GLU A 242     -11.518   5.078  -8.964  1.00 45.15           C  
ATOM    833  CG  GLU A 242     -12.102   3.920  -8.197  1.00 49.04           C  
ATOM    834  CD  GLU A 242     -13.392   3.408  -8.808  1.00 52.86           C  
ATOM    835  OE1 GLU A 242     -14.015   2.500  -8.209  1.00 53.97           O  
ATOM    836  OE2 GLU A 242     -13.779   3.909  -9.890  1.00 54.65           O  
ATOM    837  N   PHE A 243     -11.152   6.626  -6.485  1.00 43.66           N  
ATOM    838  CA  PHE A 243     -11.401   6.857  -5.072  1.00 43.45           C  
ATOM    839  C   PHE A 243     -12.836   7.324  -4.854  1.00 42.30           C  
ATOM    840  O   PHE A 243     -13.241   8.358  -5.374  1.00 43.22           O  
ATOM    841  CB  PHE A 243     -10.433   7.898  -4.516  1.00 43.60           C  
ATOM    842  CG  PHE A 243     -10.614   8.158  -3.050  1.00 45.47           C  
ATOM    843  CD1 PHE A 243     -10.582   7.106  -2.133  1.00 45.80           C  
ATOM    844  CD2 PHE A 243     -10.816   9.451  -2.576  1.00 46.54           C  
ATOM    845  CE1 PHE A 243     -10.748   7.336  -0.755  1.00 44.83           C  
ATOM    846  CE2 PHE A 243     -10.983   9.692  -1.195  1.00 47.72           C  
ATOM    847  CZ  PHE A 243     -10.948   8.625  -0.288  1.00 44.82           C  
ATOM    848  N   LYS A 244     -13.606   6.555  -4.094  1.00 40.12           N  
ATOM    849  CA  LYS A 244     -14.986   6.911  -3.822  1.00 38.61           C  
ATOM    850  C   LYS A 244     -15.106   7.535  -2.435  1.00 38.97           C  
ATOM    851  O   LYS A 244     -14.391   7.156  -1.496  1.00 40.02           O  
ATOM    852  CB  LYS A 244     -15.896   5.681  -3.900  1.00 38.45           C  
ATOM    853  CG  LYS A 244     -15.996   5.007  -5.257  1.00 38.36           C  
ATOM    854  CD  LYS A 244     -17.161   4.020  -5.235  1.00 42.55           C  
ATOM    855  CE  LYS A 244     -17.379   3.288  -6.563  1.00 45.01           C  
ATOM    856  NZ  LYS A 244     -16.382   2.201  -6.805  1.00 48.07           N  
ATOM    857  N   VAL A 245     -16.018   8.495  -2.311  1.00 37.53           N  
ATOM    858  CA  VAL A 245     -16.255   9.178  -1.052  1.00 34.88           C  
ATOM    859  C   VAL A 245     -17.750   9.238  -0.772  1.00 34.98           C  
ATOM    860  O   VAL A 245     -18.453  10.087  -1.318  1.00 35.39           O  
ATOM    861  CB  VAL A 245     -15.706  10.617  -1.087  1.00 34.78           C  
ATOM    862  CG1 VAL A 245     -16.050  11.342   0.196  1.00 35.01           C  
ATOM    863  CG2 VAL A 245     -14.213  10.596  -1.273  1.00 34.77           C  
ATOM    864  N   PRO A 246     -18.264   8.309   0.055  1.00 34.84           N  
ATOM    865  CA  PRO A 246     -19.695   8.296   0.394  1.00 34.12           C  
ATOM    866  C   PRO A 246     -19.965   9.555   1.223  1.00 33.11           C  
ATOM    867  O   PRO A 246     -19.204   9.859   2.145  1.00 32.81           O  
ATOM    868  CB  PRO A 246     -19.841   7.017   1.220  1.00 33.84           C  
ATOM    869  CG  PRO A 246     -18.756   6.132   0.676  1.00 31.73           C  
ATOM    870  CD  PRO A 246     -17.601   7.096   0.568  1.00 34.10           C  
ATOM    871  N   MET A 247     -21.024  10.291   0.900  1.00 31.57           N  
ATOM    872  CA  MET A 247     -21.312  11.514   1.633  1.00 31.98           C  
ATOM    873  C   MET A 247     -21.433  11.285   3.137  1.00 32.48           C  
ATOM    874  O   MET A 247     -21.092  12.160   3.937  1.00 31.63           O  
ATOM    875  CB  MET A 247     -22.581  12.167   1.089  1.00 32.79           C  
ATOM    876  CG  MET A 247     -22.460  12.666  -0.355  1.00 34.49           C  
ATOM    877  SD  MET A 247     -21.261  14.014  -0.609  1.00 35.23           S  
ATOM    878  CE  MET A 247     -19.856  13.143  -1.245  1.00 34.66           C  
ATOM    879  N   ASN A 248     -21.888  10.100   3.532  1.00 33.46           N  
ATOM    880  CA  ASN A 248     -22.036   9.814   4.951  1.00 34.80           C  
ATOM    881  C   ASN A 248     -20.705   9.754   5.705  1.00 35.78           C  
ATOM    882  O   ASN A 248     -20.691   9.700   6.930  1.00 35.96           O  
ATOM    883  CB  ASN A 248     -22.837   8.516   5.163  1.00 34.99           C  
ATOM    884  CG  ASN A 248     -22.062   7.263   4.801  1.00 36.27           C  
ATOM    885  OD1 ASN A 248     -21.123   6.871   5.490  1.00 37.62           O  
ATOM    886  ND2 ASN A 248     -22.464   6.621   3.715  1.00 39.74           N  
ATOM    887  N   THR A 249     -19.589   9.785   4.982  1.00 36.79           N  
ATOM    888  CA  THR A 249     -18.267   9.727   5.614  1.00 36.60           C  
ATOM    889  C   THR A 249     -17.626  11.107   5.639  1.00 37.52           C  
ATOM    890  O   THR A 249     -16.479  11.264   6.049  1.00 37.56           O  
ATOM    891  CB  THR A 249     -17.289   8.805   4.847  1.00 35.50           C  
ATOM    892  OG1 THR A 249     -16.795   9.499   3.694  1.00 37.32           O  
ATOM    893  CG2 THR A 249     -17.981   7.526   4.392  1.00 34.78           C  
ATOM    894  N   VAL A 250     -18.368  12.108   5.197  1.00 38.85           N  
ATOM    895  CA  VAL A 250     -17.838  13.456   5.155  1.00 40.70           C  
ATOM    896  C   VAL A 250     -18.331  14.352   6.272  1.00 42.50           C  
ATOM    897  O   VAL A 250     -19.528  14.426   6.545  1.00 44.47           O  
ATOM    898  CB  VAL A 250     -18.199  14.147   3.832  1.00 40.19           C  
ATOM    899  CG1 VAL A 250     -17.598  15.541   3.789  1.00 39.87           C  
ATOM    900  CG2 VAL A 250     -17.714  13.319   2.677  1.00 40.37           C  
ATOM    901  N   ASP A 251     -17.394  15.039   6.910  1.00 44.12           N  
ATOM    902  CA  ASP A 251     -17.722  15.979   7.965  1.00 45.79           C  
ATOM    903  C   ASP A 251     -17.756  17.353   7.302  1.00 46.20           C  
ATOM    904  O   ASP A 251     -16.718  17.997   7.114  1.00 45.79           O  
ATOM    905  CB  ASP A 251     -16.666  15.933   9.073  1.00 47.73           C  
ATOM    906  CG  ASP A 251     -16.673  17.179   9.944  1.00 51.50           C  
ATOM    907  OD1 ASP A 251     -17.766  17.655  10.331  1.00 51.77           O  
ATOM    908  OD2 ASP A 251     -15.571  17.686  10.255  1.00 55.33           O  
ATOM    909  N   PHE A 252     -18.952  17.782   6.915  1.00 45.69           N  
ATOM    910  CA  PHE A 252     -19.111  19.073   6.269  1.00 46.54           C  
ATOM    911  C   PHE A 252     -18.842  20.189   7.268  1.00 47.52           C  
ATOM    912  O   PHE A 252     -18.255  19.946   8.320  1.00 48.02           O  
ATOM    913  CB  PHE A 252     -20.510  19.160   5.669  1.00 47.20           C  
ATOM    914  CG  PHE A 252     -20.759  18.129   4.604  1.00 47.67           C  
ATOM    915  CD1 PHE A 252     -20.144  18.236   3.361  1.00 47.41           C  
ATOM    916  CD2 PHE A 252     -21.554  17.017   4.863  1.00 49.25           C  
ATOM    917  CE1 PHE A 252     -20.315  17.255   2.390  1.00 47.69           C  
ATOM    918  CE2 PHE A 252     -21.733  16.024   3.896  1.00 48.95           C  
ATOM    919  CZ  PHE A 252     -21.110  16.146   2.657  1.00 48.17           C  
ATOM    920  N   GLY A 253     -19.250  21.411   6.959  1.00 49.01           N  
ATOM    921  CA  GLY A 253     -18.972  22.487   7.896  1.00 52.31           C  
ATOM    922  C   GLY A 253     -17.514  22.405   8.341  1.00 53.03           C  
ATOM    923  O   GLY A 253     -17.200  22.434   9.524  1.00 53.11           O  
ATOM    924  N   HIS A 254     -16.628  22.300   7.359  1.00 54.10           N  
ATOM    925  CA  HIS A 254     -15.193  22.189   7.558  1.00 54.05           C  
ATOM    926  C   HIS A 254     -14.681  21.707   6.204  1.00 52.27           C  
ATOM    927  O   HIS A 254     -15.283  20.836   5.582  1.00 52.53           O  
ATOM    928  CB  HIS A 254     -14.892  21.192   8.691  1.00 57.66           C  
ATOM    929  CG  HIS A 254     -13.806  20.206   8.378  1.00 63.18           C  
ATOM    930  ND1 HIS A 254     -14.058  18.974   7.806  1.00 65.64           N  
ATOM    931  CD2 HIS A 254     -12.466  20.266   8.565  1.00 64.95           C  
ATOM    932  CE1 HIS A 254     -12.919  18.318   7.658  1.00 65.61           C  
ATOM    933  NE2 HIS A 254     -11.938  19.079   8.111  1.00 66.76           N  
ATOM    934  N   VAL A 255     -13.589  22.295   5.731  1.00 50.59           N  
ATOM    935  CA  VAL A 255     -13.056  21.927   4.427  1.00 47.44           C  
ATOM    936  C   VAL A 255     -12.187  20.679   4.440  1.00 46.46           C  
ATOM    937  O   VAL A 255     -11.211  20.577   5.185  1.00 46.82           O  
ATOM    938  CB  VAL A 255     -12.257  23.086   3.803  1.00 46.35           C  
ATOM    939  CG1 VAL A 255     -11.772  22.695   2.421  1.00 46.36           C  
ATOM    940  CG2 VAL A 255     -13.130  24.328   3.712  1.00 43.93           C  
ATOM    941  N   THR A 256     -12.561  19.732   3.592  1.00 44.92           N  
ATOM    942  CA  THR A 256     -11.839  18.484   3.453  1.00 45.07           C  
ATOM    943  C   THR A 256     -10.814  18.638   2.332  1.00 44.88           C  
ATOM    944  O   THR A 256     -11.157  19.025   1.214  1.00 44.97           O  
ATOM    945  CB  THR A 256     -12.799  17.351   3.095  1.00 45.14           C  
ATOM    946  OG1 THR A 256     -13.804  17.248   4.111  1.00 48.52           O  
ATOM    947  CG2 THR A 256     -12.046  16.038   2.969  1.00 44.70           C  
ATOM    948  N   GLU A 257      -9.557  18.345   2.632  1.00 43.53           N  
ATOM    949  CA  GLU A 257      -8.500  18.448   1.641  1.00 44.85           C  
ATOM    950  C   GLU A 257      -7.439  17.452   2.062  1.00 44.83           C  
ATOM    951  O   GLU A 257      -6.814  17.609   3.111  1.00 46.08           O  
ATOM    952  CB  GLU A 257      -7.945  19.879   1.611  1.00 45.50           C  
ATOM    953  CG  GLU A 257      -6.806  20.108   0.633  1.00 48.38           C  
ATOM    954  CD  GLU A 257      -6.744  21.547   0.124  1.00 52.27           C  
ATOM    955  OE1 GLU A 257      -5.629  22.060  -0.131  1.00 54.65           O  
ATOM    956  OE2 GLU A 257      -7.815  22.168  -0.043  1.00 54.02           O  
ATOM    957  N   GLU A 258      -7.234  16.424   1.247  1.00 43.98           N  
ATOM    958  CA  GLU A 258      -6.269  15.395   1.596  1.00 42.86           C  
ATOM    959  C   GLU A 258      -5.845  14.521   0.424  1.00 41.34           C  
ATOM    960  O   GLU A 258      -6.319  14.679  -0.700  1.00 41.24           O  
ATOM    961  CB  GLU A 258      -6.882  14.502   2.674  1.00 42.84           C  
ATOM    962  CG  GLU A 258      -8.343  14.165   2.390  1.00 45.75           C  
ATOM    963  CD  GLU A 258      -8.820  12.918   3.108  1.00 48.19           C  
ATOM    964  OE1 GLU A 258      -8.488  12.754   4.299  1.00 49.25           O  
ATOM    965  OE2 GLU A 258      -9.535  12.103   2.486  1.00 50.07           O  
ATOM    966  N   TRP A 259      -4.941  13.593   0.723  1.00 40.04           N  
ATOM    967  CA  TRP A 259      -4.439  12.613  -0.234  1.00 37.98           C  
ATOM    968  C   TRP A 259      -5.039  11.286   0.197  1.00 38.02           C  
ATOM    969  O   TRP A 259      -5.206  11.040   1.389  1.00 37.98           O  
ATOM    970  CB  TRP A 259      -2.918  12.455  -0.145  1.00 35.43           C  
ATOM    971  CG  TRP A 259      -2.101  13.590  -0.639  1.00 33.24           C  
ATOM    972  CD1 TRP A 259      -1.711  14.680   0.066  1.00 31.47           C  
ATOM    973  CD2 TRP A 259      -1.506  13.712  -1.936  1.00 32.35           C  
ATOM    974  NE1 TRP A 259      -0.899  15.476  -0.704  1.00 32.75           N  
ATOM    975  CE2 TRP A 259      -0.757  14.907  -1.939  1.00 31.40           C  
ATOM    976  CE3 TRP A 259      -1.531  12.924  -3.095  1.00 32.71           C  
ATOM    977  CZ2 TRP A 259      -0.036  15.339  -3.051  1.00 30.83           C  
ATOM    978  CZ3 TRP A 259      -0.814  13.350  -4.207  1.00 33.79           C  
ATOM    979  CH2 TRP A 259      -0.073  14.552  -4.174  1.00 33.66           C  
ATOM    980  N   ARG A 260      -5.349  10.431  -0.769  1.00 38.63           N  
ATOM    981  CA  ARG A 260      -5.896   9.111  -0.494  1.00 38.81           C  
ATOM    982  C   ARG A 260      -5.425   8.203  -1.619  1.00 40.99           C  
ATOM    983  O   ARG A 260      -5.379   8.620  -2.777  1.00 41.03           O  
ATOM    984  CB  ARG A 260      -7.425   9.156  -0.441  1.00 38.39           C  
ATOM    985  CG  ARG A 260      -7.963  10.028   0.682  1.00 40.34           C  
ATOM    986  CD  ARG A 260      -7.500   9.534   2.058  1.00 41.64           C  
ATOM    987  NE  ARG A 260      -8.188   8.314   2.482  1.00 44.25           N  
ATOM    988  CZ  ARG A 260      -9.425   8.281   2.979  1.00 44.79           C  
ATOM    989  NH1 ARG A 260     -10.119   9.408   3.125  1.00 43.67           N  
ATOM    990  NH2 ARG A 260      -9.974   7.119   3.322  1.00 43.08           N  
ATOM    991  N   ASP A 261      -5.053   6.973  -1.281  1.00 42.73           N  
ATOM    992  CA  ASP A 261      -4.572   6.027  -2.279  1.00 43.59           C  
ATOM    993  C   ASP A 261      -5.671   5.624  -3.239  1.00 43.04           C  
ATOM    994  O   ASP A 261      -6.820   5.465  -2.840  1.00 43.87           O  
ATOM    995  CB  ASP A 261      -4.009   4.776  -1.607  1.00 46.49           C  
ATOM    996  CG  ASP A 261      -2.835   5.080  -0.695  1.00 49.71           C  
ATOM    997  OD1 ASP A 261      -2.032   5.978  -1.037  1.00 52.13           O  
ATOM    998  OD2 ASP A 261      -2.708   4.412   0.357  1.00 51.92           O  
ATOM    999  N   LEU A 262      -5.311   5.464  -4.508  1.00 42.41           N  
ATOM   1000  CA  LEU A 262      -6.268   5.069  -5.525  1.00 43.09           C  
ATOM   1001  C   LEU A 262      -6.537   3.582  -5.409  1.00 45.23           C  
ATOM   1002  O   LEU A 262      -5.639   2.796  -5.102  1.00 45.76           O  
ATOM   1003  CB  LEU A 262      -5.732   5.399  -6.920  1.00 40.74           C  
ATOM   1004  CG  LEU A 262      -5.684   6.893  -7.252  1.00 40.24           C  
ATOM   1005  CD1 LEU A 262      -4.991   7.117  -8.586  1.00 39.09           C  
ATOM   1006  CD2 LEU A 262      -7.104   7.435  -7.285  1.00 39.19           C  
ATOM   1007  N   GLN A 263      -7.783   3.201  -5.652  1.00 47.97           N  
ATOM   1008  CA  GLN A 263      -8.182   1.807  -5.572  1.00 50.36           C  
ATOM   1009  C   GLN A 263      -8.410   1.211  -6.942  1.00 52.54           C  
ATOM   1010  O   GLN A 263      -8.692   1.919  -7.901  1.00 53.36           O  
ATOM   1011  CB  GLN A 263      -9.465   1.674  -4.761  1.00 49.66           C  
ATOM   1012  CG  GLN A 263      -9.345   2.183  -3.351  1.00 50.97           C  
ATOM   1013  CD  GLN A 263      -8.296   1.434  -2.565  1.00 53.26           C  
ATOM   1014  OE1 GLN A 263      -8.361   0.209  -2.439  1.00 55.59           O  
ATOM   1015  NE2 GLN A 263      -7.319   2.164  -2.027  1.00 53.18           N  
ATOM   1016  N   SER A 264      -8.301  -0.106  -7.013  1.00 56.35           N  
ATOM   1017  CA  SER A 264      -8.503  -0.829  -8.251  1.00 60.73           C  
ATOM   1018  C   SER A 264      -9.939  -0.685  -8.729  1.00 63.09           C  
ATOM   1019  O   SER A 264     -10.854  -0.527  -7.926  1.00 63.06           O  
ATOM   1020  CB  SER A 264      -8.183  -2.308  -8.040  1.00 61.48           C  
ATOM   1021  OG  SER A 264      -8.586  -3.080  -9.160  1.00 65.99           O  
ATOM   1022  N   ALA A 265     -10.127  -0.739 -10.042  1.00 67.04           N  
ATOM   1023  CA  ALA A 265     -11.449  -0.634 -10.648  1.00 71.45           C  
ATOM   1024  C   ALA A 265     -11.308  -0.844 -12.148  1.00 75.44           C  
ATOM   1025  O   ALA A 265     -10.458  -0.224 -12.797  1.00 76.10           O  
ATOM   1026  CB  ALA A 265     -12.055   0.731 -10.368  1.00 69.67           C  
ATOM   1027  N   GLU A 266     -12.127  -1.733 -12.698  1.00 79.77           N  
ATOM   1028  CA  GLU A 266     -12.088  -2.005 -14.130  1.00 84.55           C  
ATOM   1029  C   GLU A 266     -13.149  -1.166 -14.831  1.00 86.72           C  
ATOM   1030  O   GLU A 266     -12.839  -0.317 -15.673  1.00 86.84           O  
ATOM   1031  CB  GLU A 266     -12.347  -3.487 -14.398  1.00 86.19           C  
ATOM   1032  CG  GLU A 266     -13.565  -4.045 -13.680  1.00 89.04           C  
ATOM   1033  CD  GLU A 266     -14.114  -5.285 -14.358  1.00 91.37           C  
ATOM   1034  OE1 GLU A 266     -14.706  -5.147 -15.454  1.00 92.47           O  
ATOM   1035  OE2 GLU A 266     -13.947  -6.395 -13.801  1.00 92.35           O  
ATOM   1036  N   LYS A 267     -14.404  -1.418 -14.474  1.00 89.24           N  
ATOM   1037  CA  LYS A 267     -15.525  -0.689 -15.042  1.00 91.83           C  
ATOM   1038  C   LYS A 267     -15.957   0.414 -14.085  1.00 93.15           C  
ATOM   1039  O   LYS A 267     -15.814   0.293 -12.866  1.00 92.84           O  
ATOM   1040  CB  LYS A 267     -16.709  -1.627 -15.296  1.00 92.04           C  
ATOM   1041  CG  LYS A 267     -16.493  -2.620 -16.422  1.00 92.99           C  
ATOM   1042  CD  LYS A 267     -17.788  -3.341 -16.765  1.00 93.37           C  
ATOM   1043  CE  LYS A 267     -17.612  -4.232 -17.982  1.00 93.05           C  
ATOM   1044  NZ  LYS A 267     -18.901  -4.831 -18.412  1.00 93.61           N  
ATOM   1045  N   GLU A 268     -16.472   1.497 -14.648  1.00 94.61           N  
ATOM   1046  CA  GLU A 268     -16.949   2.605 -13.844  1.00 95.77           C  
ATOM   1047  C   GLU A 268     -18.411   2.812 -14.165  1.00 96.20           C  
ATOM   1048  O   GLU A 268     -18.826   2.651 -15.314  1.00 96.73           O  
ATOM   1049  CB  GLU A 268     -16.166   3.887 -14.143  1.00 96.50           C  
ATOM   1050  CG  GLU A 268     -15.219   4.279 -13.031  1.00 96.90           C  
ATOM   1051  CD  GLU A 268     -15.861   4.131 -11.665  1.00 97.48           C  
ATOM   1052  OE1 GLU A 268     -16.038   2.982 -11.205  1.00 97.91           O  
ATOM   1053  OE2 GLU A 268     -16.201   5.164 -11.054  1.00 98.37           O  
ATOM   1054  N   GLU A 269     -19.201   3.155 -13.154  1.00 96.23           N  
ATOM   1055  CA  GLU A 269     -20.618   3.382 -13.387  1.00 95.60           C  
ATOM   1056  C   GLU A 269     -20.765   4.308 -14.595  1.00 94.32           C  
ATOM   1057  O   GLU A 269     -20.370   5.470 -14.544  1.00 93.71           O  
ATOM   1058  CB  GLU A 269     -21.260   4.029 -12.167  1.00 97.07           C  
ATOM   1059  CG  GLU A 269     -22.730   3.735 -12.108  1.00 98.53           C  
ATOM   1060  CD  GLU A 269     -22.972   2.243 -12.058  1.00 99.94           C  
ATOM   1061  OE1 GLU A 269     -22.595   1.627 -11.035  1.00 99.97           O  
ATOM   1062  OE2 GLU A 269     -23.514   1.686 -13.040  1.00 99.97           O  
ATOM   1063  N   GLN A 270     -21.349   3.791 -15.671  1.00 92.91           N  
ATOM   1064  CA  GLN A 270     -21.505   4.552 -16.901  1.00 91.47           C  
ATOM   1065  C   GLN A 270     -22.878   4.302 -17.532  1.00 89.74           C  
ATOM   1066  O   GLN A 270     -23.404   3.185 -17.484  1.00 89.61           O  
ATOM   1067  CB  GLN A 270     -20.401   4.128 -17.893  1.00 92.45           C  
ATOM   1068  CG  GLN A 270     -19.767   5.247 -18.726  1.00 94.08           C  
ATOM   1069  CD  GLN A 270     -20.236   5.257 -20.173  1.00 94.36           C  
ATOM   1070  OE1 GLN A 270     -20.687   6.288 -20.684  1.00 94.27           O  
ATOM   1071  NE2 GLN A 270     -20.130   4.109 -20.842  1.00 94.61           N  
ATOM   1072  N   GLU A 271     -23.458   5.347 -18.115  1.00 87.26           N  
ATOM   1073  CA  GLU A 271     -24.743   5.233 -18.806  1.00 85.26           C  
ATOM   1074  C   GLU A 271     -24.380   4.787 -20.243  1.00 81.23           C  
ATOM   1075  O   GLU A 271     -23.747   5.549 -20.972  1.00 81.28           O  
ATOM   1076  CB  GLU A 271     -25.432   6.606 -18.862  1.00 88.07           C  
ATOM   1077  CG  GLU A 271     -24.642   7.648 -19.698  1.00 93.10           C  
ATOM   1078  CD  GLU A 271     -25.475   8.838 -20.144  1.00 96.55           C  
ATOM   1079  OE1 GLU A 271     -25.009   9.589 -21.034  1.00 98.12           O  
ATOM   1080  OE2 GLU A 271     -26.594   9.039 -19.612  1.00 98.22           O  
ATOM   1081  N   LYS A 272     -24.753   3.575 -20.653  1.00 75.89           N  
ATOM   1082  CA  LYS A 272     -24.404   3.106 -21.997  1.00 69.91           C  
ATOM   1083  C   LYS A 272     -25.198   3.651 -23.194  1.00 66.26           C  
ATOM   1084  O   LYS A 272     -26.391   3.371 -23.346  1.00 65.99           O  
ATOM   1085  CB  LYS A 272     -24.425   1.585 -22.043  1.00 70.37           C  
ATOM   1086  CG  LYS A 272     -23.047   0.979 -21.959  1.00 72.13           C  
ATOM   1087  CD  LYS A 272     -22.646   0.622 -20.533  1.00 72.81           C  
ATOM   1088  CE  LYS A 272     -23.254  -0.716 -20.131  1.00 73.56           C  
ATOM   1089  NZ  LYS A 272     -22.425  -1.442 -19.125  1.00 74.09           N  
ATOM   1090  N   LEU A 273     -24.529   4.422 -24.051  1.00 60.77           N  
ATOM   1091  CA  LEU A 273     -25.177   4.989 -25.228  1.00 56.28           C  
ATOM   1092  C   LEU A 273     -24.374   4.649 -26.470  1.00 54.71           C  
ATOM   1093  O   LEU A 273     -24.858   4.781 -27.592  1.00 54.78           O  
ATOM   1094  CB  LEU A 273     -25.288   6.502 -25.095  1.00 54.83           C  
ATOM   1095  CG  LEU A 273     -26.041   7.015 -23.866  1.00 52.88           C  
ATOM   1096  CD1 LEU A 273     -26.025   8.534 -23.842  1.00 52.26           C  
ATOM   1097  CD2 LEU A 273     -27.462   6.487 -23.887  1.00 50.64           C  
ATOM   1098  N   GLY A 274     -23.139   4.210 -26.261  1.00 52.92           N  
ATOM   1099  CA  GLY A 274     -22.290   3.847 -27.379  1.00 50.58           C  
ATOM   1100  C   GLY A 274     -21.164   4.835 -27.603  1.00 49.20           C  
ATOM   1101  O   GLY A 274     -21.058   5.847 -26.910  1.00 48.79           O  
ATOM   1102  N   ASP A 275     -20.325   4.535 -28.589  1.00 47.67           N  
ATOM   1103  CA  ASP A 275     -19.191   5.377 -28.927  1.00 45.04           C  
ATOM   1104  C   ASP A 275     -19.234   5.773 -30.399  1.00 42.83           C  
ATOM   1105  O   ASP A 275     -19.648   4.996 -31.254  1.00 43.41           O  
ATOM   1106  CB  ASP A 275     -17.893   4.629 -28.632  1.00 46.64           C  
ATOM   1107  CG  ASP A 275     -17.899   3.976 -27.265  1.00 49.53           C  
ATOM   1108  OD1 ASP A 275     -18.053   4.705 -26.262  1.00 51.85           O  
ATOM   1109  OD2 ASP A 275     -17.758   2.732 -27.183  1.00 51.13           O  
ATOM   1110  N   ILE A 276     -18.807   6.995 -30.682  1.00 39.82           N  
ATOM   1111  CA  ILE A 276     -18.771   7.510 -32.034  1.00 36.36           C  
ATOM   1112  C   ILE A 276     -17.309   7.791 -32.357  1.00 35.82           C  
ATOM   1113  O   ILE A 276     -16.560   8.277 -31.505  1.00 35.17           O  
ATOM   1114  CB  ILE A 276     -19.576   8.816 -32.145  1.00 36.47           C  
ATOM   1115  CG1 ILE A 276     -19.574   9.316 -33.589  1.00 36.97           C  
ATOM   1116  CG2 ILE A 276     -18.985   9.876 -31.241  1.00 35.53           C  
ATOM   1117  CD1 ILE A 276     -20.350   8.423 -34.538  1.00 38.20           C  
ATOM   1118  N   CYS A 277     -16.895   7.476 -33.577  1.00 34.06           N  
ATOM   1119  CA  CYS A 277     -15.520   7.709 -33.978  1.00 33.21           C  
ATOM   1120  C   CYS A 277     -15.447   8.627 -35.193  1.00 33.21           C  
ATOM   1121  O   CYS A 277     -16.052   8.350 -36.225  1.00 34.14           O  
ATOM   1122  CB  CYS A 277     -14.834   6.381 -34.294  1.00 34.17           C  
ATOM   1123  SG  CYS A 277     -13.061   6.538 -34.701  1.00 33.71           S  
ATOM   1124  N   PHE A 278     -14.716   9.728 -35.068  1.00 32.13           N  
ATOM   1125  CA  PHE A 278     -14.568  10.660 -36.180  1.00 31.65           C  
ATOM   1126  C   PHE A 278     -13.189  11.296 -36.207  1.00 31.15           C  
ATOM   1127  O   PHE A 278     -12.461  11.274 -35.217  1.00 31.89           O  
ATOM   1128  CB  PHE A 278     -15.643  11.761 -36.139  1.00 31.46           C  
ATOM   1129  CG  PHE A 278     -15.676  12.556 -34.856  1.00 30.54           C  
ATOM   1130  CD1 PHE A 278     -16.419  12.109 -33.760  1.00 29.28           C  
ATOM   1131  CD2 PHE A 278     -14.993  13.773 -34.757  1.00 30.76           C  
ATOM   1132  CE1 PHE A 278     -16.491  12.861 -32.581  1.00 28.54           C  
ATOM   1133  CE2 PHE A 278     -15.055  14.538 -33.580  1.00 31.12           C  
ATOM   1134  CZ  PHE A 278     -15.810  14.078 -32.490  1.00 29.70           C  
ATOM   1135  N   SER A 279     -12.829  11.858 -37.350  1.00 30.53           N  
ATOM   1136  CA  SER A 279     -11.531  12.489 -37.495  1.00 30.48           C  
ATOM   1137  C   SER A 279     -11.727  13.963 -37.764  1.00 30.63           C  
ATOM   1138  O   SER A 279     -12.742  14.369 -38.333  1.00 30.28           O  
ATOM   1139  CB  SER A 279     -10.743  11.855 -38.656  1.00 32.17           C  
ATOM   1140  OG  SER A 279     -11.252  12.231 -39.936  1.00 30.65           O  
ATOM   1141  N   LEU A 280     -10.750  14.757 -37.350  1.00 30.59           N  
ATOM   1142  CA  LEU A 280     -10.785  16.197 -37.550  1.00 30.54           C  
ATOM   1143  C   LEU A 280      -9.506  16.606 -38.260  1.00 30.76           C  
ATOM   1144  O   LEU A 280      -8.430  16.093 -37.964  1.00 29.99           O  
ATOM   1145  CB  LEU A 280     -10.882  16.922 -36.208  1.00 30.74           C  
ATOM   1146  CG  LEU A 280     -12.165  16.701 -35.412  1.00 30.70           C  
ATOM   1147  CD1 LEU A 280     -11.971  17.271 -34.021  1.00 31.91           C  
ATOM   1148  CD2 LEU A 280     -13.349  17.350 -36.116  1.00 29.28           C  
ATOM   1149  N   ARG A 281      -9.637  17.527 -39.204  1.00 30.89           N  
ATOM   1150  CA  ARG A 281      -8.505  18.006 -39.975  1.00 32.35           C  
ATOM   1151  C   ARG A 281      -8.735  19.474 -40.232  1.00 33.35           C  
ATOM   1152  O   ARG A 281      -9.842  19.882 -40.592  1.00 34.65           O  
ATOM   1153  CB  ARG A 281      -8.413  17.251 -41.304  1.00 34.96           C  
ATOM   1154  CG  ARG A 281      -7.331  17.743 -42.263  1.00 37.72           C  
ATOM   1155  CD  ARG A 281      -7.092  16.717 -43.367  1.00 42.71           C  
ATOM   1156  NE  ARG A 281      -6.104  17.166 -44.346  1.00 48.18           N  
ATOM   1157  CZ  ARG A 281      -6.350  18.031 -45.331  1.00 49.64           C  
ATOM   1158  NH1 ARG A 281      -7.565  18.547 -45.487  1.00 50.38           N  
ATOM   1159  NH2 ARG A 281      -5.372  18.394 -46.156  1.00 48.76           N  
ATOM   1160  N   TYR A 282      -7.695  20.273 -40.037  1.00 32.94           N  
ATOM   1161  CA  TYR A 282      -7.811  21.698 -40.253  1.00 32.10           C  
ATOM   1162  C   TYR A 282      -6.644  22.238 -41.044  1.00 34.17           C  
ATOM   1163  O   TYR A 282      -5.483  21.931 -40.760  1.00 34.48           O  
ATOM   1164  CB  TYR A 282      -7.881  22.433 -38.924  1.00 32.52           C  
ATOM   1165  CG  TYR A 282      -8.148  23.908 -39.089  1.00 33.00           C  
ATOM   1166  CD1 TYR A 282      -9.364  24.354 -39.616  1.00 31.93           C  
ATOM   1167  CD2 TYR A 282      -7.185  24.857 -38.744  1.00 32.07           C  
ATOM   1168  CE1 TYR A 282      -9.619  25.698 -39.800  1.00 30.81           C  
ATOM   1169  CE2 TYR A 282      -7.428  26.209 -38.921  1.00 34.04           C  
ATOM   1170  CZ  TYR A 282      -8.652  26.624 -39.454  1.00 33.15           C  
ATOM   1171  OH  TYR A 282      -8.908  27.960 -39.648  1.00 32.84           O  
ATOM   1172  N   VAL A 283      -6.957  23.042 -42.050  1.00 34.90           N  
ATOM   1173  CA  VAL A 283      -5.928  23.653 -42.867  1.00 36.41           C  
ATOM   1174  C   VAL A 283      -5.999  25.146 -42.590  1.00 37.83           C  
ATOM   1175  O   VAL A 283      -6.873  25.849 -43.102  1.00 37.21           O  
ATOM   1176  CB  VAL A 283      -6.165  23.376 -44.352  1.00 36.66           C  
ATOM   1177  CG1 VAL A 283      -5.089  24.054 -45.189  1.00 34.62           C  
ATOM   1178  CG2 VAL A 283      -6.164  21.880 -44.584  1.00 35.38           C  
ATOM   1179  N   PRO A 284      -5.078  25.645 -41.756  1.00 39.20           N  
ATOM   1180  CA  PRO A 284      -5.010  27.059 -41.375  1.00 41.00           C  
ATOM   1181  C   PRO A 284      -5.131  28.054 -42.536  1.00 42.12           C  
ATOM   1182  O   PRO A 284      -6.029  28.904 -42.549  1.00 41.70           O  
ATOM   1183  CB  PRO A 284      -3.657  27.157 -40.669  1.00 40.86           C  
ATOM   1184  CG  PRO A 284      -3.495  25.809 -40.066  1.00 39.71           C  
ATOM   1185  CD  PRO A 284      -3.947  24.895 -41.184  1.00 38.11           C  
ATOM   1186  N   THR A 285      -4.227  27.946 -43.503  1.00 43.41           N  
ATOM   1187  CA  THR A 285      -4.219  28.861 -44.642  1.00 45.63           C  
ATOM   1188  C   THR A 285      -5.533  28.865 -45.426  1.00 44.27           C  
ATOM   1189  O   THR A 285      -6.124  29.921 -45.661  1.00 43.90           O  
ATOM   1190  CB  THR A 285      -3.069  28.523 -45.597  1.00 47.04           C  
ATOM   1191  OG1 THR A 285      -3.229  27.177 -46.061  1.00 51.14           O  
ATOM   1192  CG2 THR A 285      -1.725  28.648 -44.883  1.00 46.55           C  
ATOM   1193  N   ALA A 286      -5.991  27.686 -45.824  1.00 42.94           N  
ATOM   1194  CA  ALA A 286      -7.234  27.573 -46.576  1.00 42.39           C  
ATOM   1195  C   ALA A 286      -8.468  27.845 -45.715  1.00 43.17           C  
ATOM   1196  O   ALA A 286      -9.544  28.121 -46.240  1.00 43.78           O  
ATOM   1197  CB  ALA A 286      -7.333  26.187 -47.195  1.00 41.03           C  
ATOM   1198  N   GLY A 287      -8.318  27.759 -44.396  1.00 43.23           N  
ATOM   1199  CA  GLY A 287      -9.453  27.990 -43.523  1.00 42.92           C  
ATOM   1200  C   GLY A 287     -10.510  26.918 -43.733  1.00 42.95           C  
ATOM   1201  O   GLY A 287     -11.709  27.206 -43.689  1.00 43.57           O  
ATOM   1202  N   LYS A 288     -10.062  25.682 -43.952  1.00 41.87           N  
ATOM   1203  CA  LYS A 288     -10.965  24.555 -44.172  1.00 42.02           C  
ATOM   1204  C   LYS A 288     -10.964  23.498 -43.053  1.00 40.34           C  
ATOM   1205  O   LYS A 288      -9.949  22.854 -42.784  1.00 39.88           O  
ATOM   1206  CB  LYS A 288     -10.634  23.888 -45.511  1.00 43.81           C  
ATOM   1207  CG  LYS A 288     -11.047  22.424 -45.584  1.00 49.55           C  
ATOM   1208  CD  LYS A 288     -10.828  21.815 -46.966  1.00 52.86           C  
ATOM   1209  CE  LYS A 288     -11.929  22.238 -47.927  1.00 56.25           C  
ATOM   1210  NZ  LYS A 288     -11.784  21.581 -49.256  1.00 57.90           N  
ATOM   1211  N   LEU A 289     -12.119  23.320 -42.419  1.00 39.01           N  
ATOM   1212  CA  LEU A 289     -12.287  22.346 -41.346  1.00 38.34           C  
ATOM   1213  C   LEU A 289     -12.966  21.106 -41.914  1.00 39.41           C  
ATOM   1214  O   LEU A 289     -14.056  21.192 -42.482  1.00 40.10           O  
ATOM   1215  CB  LEU A 289     -13.151  22.935 -40.234  1.00 37.24           C  
ATOM   1216  CG  LEU A 289     -13.545  22.022 -39.070  1.00 36.70           C  
ATOM   1217  CD1 LEU A 289     -12.303  21.448 -38.401  1.00 36.10           C  
ATOM   1218  CD2 LEU A 289     -14.365  22.826 -38.072  1.00 37.02           C  
ATOM   1219  N   THR A 290     -12.336  19.949 -41.757  1.00 39.08           N  
ATOM   1220  CA  THR A 290     -12.917  18.726 -42.294  1.00 39.21           C  
ATOM   1221  C   THR A 290     -13.223  17.694 -41.206  1.00 39.07           C  
ATOM   1222  O   THR A 290     -12.330  17.269 -40.474  1.00 40.61           O  
ATOM   1223  CB  THR A 290     -11.971  18.081 -43.331  1.00 41.30           C  
ATOM   1224  OG1 THR A 290     -11.220  19.105 -44.010  1.00 42.47           O  
ATOM   1225  CG2 THR A 290     -12.781  17.269 -44.349  1.00 37.73           C  
ATOM   1226  N   VAL A 291     -14.486  17.285 -41.117  1.00 37.00           N  
ATOM   1227  CA  VAL A 291     -14.915  16.313 -40.122  1.00 36.49           C  
ATOM   1228  C   VAL A 291     -15.375  15.047 -40.829  1.00 37.02           C  
ATOM   1229  O   VAL A 291     -16.303  15.091 -41.627  1.00 38.61           O  
ATOM   1230  CB  VAL A 291     -16.097  16.862 -39.294  1.00 36.62           C  
ATOM   1231  CG1 VAL A 291     -16.503  15.872 -38.228  1.00 35.13           C  
ATOM   1232  CG2 VAL A 291     -15.717  18.180 -38.668  1.00 36.01           C  
ATOM   1233  N   VAL A 292     -14.733  13.920 -40.547  1.00 35.90           N  
ATOM   1234  CA  VAL A 292     -15.129  12.679 -41.192  1.00 36.23           C  
ATOM   1235  C   VAL A 292     -15.770  11.773 -40.168  1.00 37.53           C  
ATOM   1236  O   VAL A 292     -15.112  11.362 -39.213  1.00 38.85           O  
ATOM   1237  CB  VAL A 292     -13.913  11.910 -41.811  1.00 36.45           C  
ATOM   1238  CG1 VAL A 292     -14.384  10.576 -42.395  1.00 33.52           C  
ATOM   1239  CG2 VAL A 292     -13.240  12.750 -42.888  1.00 36.36           C  
ATOM   1240  N   ILE A 293     -17.052  11.471 -40.348  1.00 37.58           N  
ATOM   1241  CA  ILE A 293     -17.733  10.570 -39.427  1.00 36.89           C  
ATOM   1242  C   ILE A 293     -17.313   9.176 -39.872  1.00 37.95           C  
ATOM   1243  O   ILE A 293     -17.705   8.718 -40.942  1.00 39.38           O  
ATOM   1244  CB  ILE A 293     -19.260  10.711 -39.525  1.00 35.79           C  
ATOM   1245  CG1 ILE A 293     -19.669  12.152 -39.209  1.00 36.27           C  
ATOM   1246  CG2 ILE A 293     -19.935   9.755 -38.559  1.00 35.11           C  
ATOM   1247  CD1 ILE A 293     -19.236  12.645 -37.845  1.00 35.70           C  
ATOM   1248  N   LEU A 294     -16.501   8.508 -39.061  1.00 38.13           N  
ATOM   1249  CA  LEU A 294     -16.014   7.186 -39.420  1.00 39.23           C  
ATOM   1250  C   LEU A 294     -16.955   6.042 -39.097  1.00 40.58           C  
ATOM   1251  O   LEU A 294     -17.389   5.326 -39.999  1.00 42.02           O  
ATOM   1252  CB  LEU A 294     -14.658   6.925 -38.761  1.00 38.69           C  
ATOM   1253  CG  LEU A 294     -13.513   7.819 -39.244  1.00 39.44           C  
ATOM   1254  CD1 LEU A 294     -12.301   7.637 -38.345  1.00 38.94           C  
ATOM   1255  CD2 LEU A 294     -13.176   7.486 -40.691  1.00 37.59           C  
ATOM   1256  N   GLU A 295     -17.268   5.867 -37.818  1.00 41.09           N  
ATOM   1257  CA  GLU A 295     -18.137   4.776 -37.402  1.00 41.93           C  
ATOM   1258  C   GLU A 295     -18.615   4.930 -35.957  1.00 40.80           C  
ATOM   1259  O   GLU A 295     -18.195   5.837 -35.239  1.00 40.32           O  
ATOM   1260  CB  GLU A 295     -17.383   3.454 -37.548  1.00 44.57           C  
ATOM   1261  CG  GLU A 295     -16.083   3.416 -36.760  1.00 50.32           C  
ATOM   1262  CD  GLU A 295     -15.391   2.063 -36.807  1.00 55.63           C  
ATOM   1263  OE1 GLU A 295     -16.080   1.036 -36.588  1.00 57.29           O  
ATOM   1264  OE2 GLU A 295     -14.155   2.028 -37.047  1.00 58.43           O  
ATOM   1265  N   ALA A 296     -19.501   4.035 -35.539  1.00 39.05           N  
ATOM   1266  CA  ALA A 296     -20.025   4.050 -34.183  1.00 38.26           C  
ATOM   1267  C   ALA A 296     -20.104   2.605 -33.726  1.00 39.06           C  
ATOM   1268  O   ALA A 296     -20.044   1.695 -34.545  1.00 39.33           O  
ATOM   1269  CB  ALA A 296     -21.400   4.681 -34.160  1.00 37.48           C  
ATOM   1270  N   LYS A 297     -20.228   2.385 -32.424  1.00 39.74           N  
ATOM   1271  CA  LYS A 297     -20.317   1.028 -31.910  1.00 41.39           C  
ATOM   1272  C   LYS A 297     -21.019   0.987 -30.568  1.00 43.11           C  
ATOM   1273  O   LYS A 297     -20.986   1.955 -29.808  1.00 43.68           O  
ATOM   1274  CB  LYS A 297     -18.926   0.397 -31.790  1.00 40.63           C  
ATOM   1275  CG  LYS A 297     -18.019   1.002 -30.733  1.00 42.06           C  
ATOM   1276  CD  LYS A 297     -16.615   0.424 -30.855  1.00 42.88           C  
ATOM   1277  CE  LYS A 297     -15.624   1.096 -29.911  1.00 44.91           C  
ATOM   1278  NZ  LYS A 297     -15.925   0.826 -28.473  1.00 45.03           N  
ATOM   1279  N   ASN A 298     -21.658  -0.146 -30.290  1.00 44.42           N  
ATOM   1280  CA  ASN A 298     -22.390  -0.351 -29.047  1.00 46.01           C  
ATOM   1281  C   ASN A 298     -23.492   0.672 -28.854  1.00 46.40           C  
ATOM   1282  O   ASN A 298     -23.803   1.047 -27.732  1.00 46.46           O  
ATOM   1283  CB  ASN A 298     -21.444  -0.307 -27.849  1.00 46.62           C  
ATOM   1284  CG  ASN A 298     -20.325  -1.309 -27.966  1.00 49.31           C  
ATOM   1285  OD1 ASN A 298     -20.560  -2.486 -28.228  1.00 50.38           O  
ATOM   1286  ND2 ASN A 298     -19.093  -0.849 -27.776  1.00 52.57           N  
ATOM   1287  N   LEU A 299     -24.088   1.128 -29.946  1.00 47.23           N  
ATOM   1288  CA  LEU A 299     -25.158   2.096 -29.825  1.00 49.30           C  
ATOM   1289  C   LEU A 299     -26.317   1.494 -29.039  1.00 50.97           C  
ATOM   1290  O   LEU A 299     -26.513   0.281 -29.016  1.00 50.52           O  
ATOM   1291  CB  LEU A 299     -25.638   2.543 -31.205  1.00 48.97           C  
ATOM   1292  CG  LEU A 299     -24.602   3.303 -32.033  1.00 49.99           C  
ATOM   1293  CD1 LEU A 299     -25.244   3.788 -33.323  1.00 49.28           C  
ATOM   1294  CD2 LEU A 299     -24.060   4.475 -31.238  1.00 47.09           C  
ATOM   1295  N   LYS A 300     -27.072   2.363 -28.383  1.00 53.72           N  
ATOM   1296  CA  LYS A 300     -28.222   1.961 -27.589  1.00 56.18           C  
ATOM   1297  C   LYS A 300     -29.316   1.486 -28.541  1.00 58.28           C  
ATOM   1298  O   LYS A 300     -29.422   1.988 -29.668  1.00 59.09           O  
ATOM   1299  CB  LYS A 300     -28.705   3.165 -26.781  1.00 56.37           C  
ATOM   1300  CG  LYS A 300     -29.888   2.918 -25.873  1.00 57.28           C  
ATOM   1301  CD  LYS A 300     -30.252   4.204 -25.138  1.00 57.53           C  
ATOM   1302  CE  LYS A 300     -31.528   4.053 -24.329  1.00 58.11           C  
ATOM   1303  NZ  LYS A 300     -31.843   5.293 -23.564  1.00 58.36           N  
ATOM   1304  N   LYS A 301     -30.118   0.518 -28.100  1.00 59.57           N  
ATOM   1305  CA  LYS A 301     -31.201  -0.009 -28.930  1.00 61.21           C  
ATOM   1306  C   LYS A 301     -32.396   0.931 -28.868  1.00 62.06           C  
ATOM   1307  O   LYS A 301     -32.985   1.132 -27.809  1.00 61.22           O  
ATOM   1308  CB  LYS A 301     -31.595  -1.408 -28.458  1.00 61.80           C  
ATOM   1309  CG  LYS A 301     -30.448  -2.388 -28.523  1.00 62.75           C  
ATOM   1310  CD  LYS A 301     -30.842  -3.778 -28.091  1.00 63.17           C  
ATOM   1311  CE  LYS A 301     -29.632  -4.703 -28.162  1.00 64.57           C  
ATOM   1312  NZ  LYS A 301     -29.931  -6.094 -27.720  1.00 65.82           N  
ATOM   1313  N   MET A 302     -32.744   1.505 -30.016  1.00 64.20           N  
ATOM   1314  CA  MET A 302     -33.849   2.455 -30.109  1.00 65.92           C  
ATOM   1315  C   MET A 302     -35.118   1.864 -30.730  1.00 67.38           C  
ATOM   1316  O   MET A 302     -36.156   2.525 -30.769  1.00 67.56           O  
ATOM   1317  CB  MET A 302     -33.406   3.676 -30.924  1.00 65.28           C  
ATOM   1318  CG  MET A 302     -32.166   4.374 -30.390  1.00 65.11           C  
ATOM   1319  SD  MET A 302     -32.458   5.360 -28.907  1.00 65.06           S  
ATOM   1320  CE  MET A 302     -32.355   4.110 -27.646  1.00 64.67           C  
ATOM   1321  N   ASP A 303     -35.032   0.632 -31.225  1.00 69.25           N  
ATOM   1322  CA  ASP A 303     -36.186  -0.024 -31.836  1.00 70.65           C  
ATOM   1323  C   ASP A 303     -36.608  -1.262 -31.054  1.00 72.30           C  
ATOM   1324  O   ASP A 303     -35.790  -2.147 -30.788  1.00 72.87           O  
ATOM   1325  CB  ASP A 303     -35.882  -0.413 -33.286  1.00 69.41           C  
ATOM   1326  CG  ASP A 303     -35.640   0.794 -34.172  1.00 69.94           C  
ATOM   1327  OD1 ASP A 303     -36.245   1.855 -33.900  1.00 69.99           O  
ATOM   1328  OD2 ASP A 303     -34.863   0.680 -35.144  1.00 69.30           O  
ATOM   1329  N   VAL A 304     -37.888  -1.317 -30.687  1.00 73.87           N  
ATOM   1330  CA  VAL A 304     -38.431  -2.449 -29.936  1.00 74.44           C  
ATOM   1331  C   VAL A 304     -38.280  -3.758 -30.713  1.00 74.87           C  
ATOM   1332  O   VAL A 304     -38.563  -3.818 -31.916  1.00 73.56           O  
ATOM   1333  CB  VAL A 304     -39.923  -2.240 -29.609  1.00 74.39           C  
ATOM   1334  CG1 VAL A 304     -40.086  -1.015 -28.733  1.00 74.00           C  
ATOM   1335  CG2 VAL A 304     -40.725  -2.087 -30.900  1.00 74.52           C  
ATOM   1336  N   GLY A 305     -37.835  -4.802 -30.014  1.00 75.36           N  
ATOM   1337  CA  GLY A 305     -37.641  -6.091 -30.652  1.00 75.72           C  
ATOM   1338  C   GLY A 305     -36.724  -5.942 -31.850  1.00 76.25           C  
ATOM   1339  O   GLY A 305     -36.927  -6.574 -32.892  1.00 77.06           O  
ATOM   1340  N   GLY A 306     -35.715  -5.088 -31.698  1.00 75.63           N  
ATOM   1341  CA  GLY A 306     -34.768  -4.848 -32.770  1.00 73.77           C  
ATOM   1342  C   GLY A 306     -33.541  -4.102 -32.283  1.00 72.49           C  
ATOM   1343  O   GLY A 306     -33.243  -4.094 -31.084  1.00 72.82           O  
ATOM   1344  N   LEU A 307     -32.831  -3.471 -33.215  1.00 70.42           N  
ATOM   1345  CA  LEU A 307     -31.625  -2.718 -32.890  1.00 67.69           C  
ATOM   1346  C   LEU A 307     -31.868  -1.217 -33.028  1.00 66.11           C  
ATOM   1347  O   LEU A 307     -32.546  -0.616 -32.196  1.00 66.54           O  
ATOM   1348  CB  LEU A 307     -30.486  -3.166 -33.805  1.00 66.86           C  
ATOM   1349  CG  LEU A 307     -30.240  -4.679 -33.807  1.00 65.45           C  
ATOM   1350  CD1 LEU A 307     -29.072  -5.000 -34.719  1.00 65.15           C  
ATOM   1351  CD2 LEU A 307     -29.962  -5.167 -32.392  1.00 64.23           C  
ATOM   1352  N   SER A 308     -31.312  -0.614 -34.074  1.00 64.18           N  
ATOM   1353  CA  SER A 308     -31.489   0.815 -34.324  1.00 62.65           C  
ATOM   1354  C   SER A 308     -31.234   1.124 -35.793  1.00 61.60           C  
ATOM   1355  O   SER A 308     -30.734   0.280 -36.540  1.00 60.55           O  
ATOM   1356  CB  SER A 308     -30.526   1.653 -33.468  1.00 63.28           C  
ATOM   1357  OG  SER A 308     -30.793   1.533 -32.079  1.00 63.09           O  
ATOM   1358  N   ASP A 309     -31.587   2.341 -36.195  1.00 60.65           N  
ATOM   1359  CA  ASP A 309     -31.395   2.808 -37.567  1.00 58.61           C  
ATOM   1360  C   ASP A 309     -30.674   4.133 -37.388  1.00 56.32           C  
ATOM   1361  O   ASP A 309     -31.219   5.199 -37.670  1.00 56.67           O  
ATOM   1362  CB  ASP A 309     -32.747   3.029 -38.238  1.00 59.46           C  
ATOM   1363  CG  ASP A 309     -33.746   1.944 -37.895  1.00 60.20           C  
ATOM   1364  OD1 ASP A 309     -34.786   2.267 -37.284  1.00 60.68           O  
ATOM   1365  OD2 ASP A 309     -33.488   0.768 -38.229  1.00 61.05           O  
ATOM   1366  N   PRO A 310     -29.425   4.072 -36.915  1.00 54.32           N  
ATOM   1367  CA  PRO A 310     -28.553   5.213 -36.646  1.00 52.78           C  
ATOM   1368  C   PRO A 310     -28.052   6.067 -37.794  1.00 51.46           C  
ATOM   1369  O   PRO A 310     -27.696   5.568 -38.855  1.00 51.22           O  
ATOM   1370  CB  PRO A 310     -27.397   4.569 -35.896  1.00 53.36           C  
ATOM   1371  CG  PRO A 310     -27.254   3.273 -36.611  1.00 52.84           C  
ATOM   1372  CD  PRO A 310     -28.692   2.809 -36.700  1.00 53.63           C  
ATOM   1373  N   TYR A 311     -28.036   7.371 -37.554  1.00 50.27           N  
ATOM   1374  CA  TYR A 311     -27.501   8.336 -38.504  1.00 49.93           C  
ATOM   1375  C   TYR A 311     -26.872   9.429 -37.640  1.00 48.23           C  
ATOM   1376  O   TYR A 311     -27.233   9.596 -36.474  1.00 48.26           O  
ATOM   1377  CB  TYR A 311     -28.578   8.898 -39.454  1.00 50.97           C  
ATOM   1378  CG  TYR A 311     -29.591   9.839 -38.847  1.00 51.23           C  
ATOM   1379  CD1 TYR A 311     -30.591   9.372 -37.987  1.00 50.61           C  
ATOM   1380  CD2 TYR A 311     -29.566  11.199 -39.157  1.00 50.84           C  
ATOM   1381  CE1 TYR A 311     -31.548  10.241 -37.455  1.00 51.19           C  
ATOM   1382  CE2 TYR A 311     -30.514  12.078 -38.631  1.00 51.88           C  
ATOM   1383  CZ  TYR A 311     -31.503  11.595 -37.782  1.00 51.91           C  
ATOM   1384  OH  TYR A 311     -32.438  12.466 -37.274  1.00 50.60           O  
ATOM   1385  N   VAL A 312     -25.912  10.148 -38.199  1.00 46.47           N  
ATOM   1386  CA  VAL A 312     -25.210  11.172 -37.451  1.00 45.43           C  
ATOM   1387  C   VAL A 312     -25.297  12.532 -38.106  1.00 46.52           C  
ATOM   1388  O   VAL A 312     -25.203  12.652 -39.328  1.00 47.54           O  
ATOM   1389  CB  VAL A 312     -23.710  10.816 -37.329  1.00 44.75           C  
ATOM   1390  CG1 VAL A 312     -22.981  11.880 -36.531  1.00 45.32           C  
ATOM   1391  CG2 VAL A 312     -23.542   9.451 -36.690  1.00 43.38           C  
ATOM   1392  N   LYS A 313     -25.485  13.568 -37.303  1.00 47.25           N  
ATOM   1393  CA  LYS A 313     -25.508  14.899 -37.873  1.00 48.81           C  
ATOM   1394  C   LYS A 313     -24.514  15.783 -37.131  1.00 48.18           C  
ATOM   1395  O   LYS A 313     -24.265  15.595 -35.940  1.00 47.89           O  
ATOM   1396  CB  LYS A 313     -26.929  15.491 -37.883  1.00 50.15           C  
ATOM   1397  CG  LYS A 313     -27.583  15.771 -36.559  1.00 53.47           C  
ATOM   1398  CD  LYS A 313     -28.933  16.429 -36.836  1.00 55.88           C  
ATOM   1399  CE  LYS A 313     -29.565  17.035 -35.588  1.00 58.31           C  
ATOM   1400  NZ  LYS A 313     -30.751  17.863 -35.956  1.00 58.24           N  
ATOM   1401  N   ILE A 314     -23.921  16.719 -37.864  1.00 48.18           N  
ATOM   1402  CA  ILE A 314     -22.922  17.628 -37.323  1.00 48.44           C  
ATOM   1403  C   ILE A 314     -23.445  19.058 -37.276  1.00 50.28           C  
ATOM   1404  O   ILE A 314     -24.126  19.506 -38.195  1.00 51.51           O  
ATOM   1405  CB  ILE A 314     -21.658  17.606 -38.192  1.00 47.53           C  
ATOM   1406  CG1 ILE A 314     -21.175  16.168 -38.353  1.00 48.41           C  
ATOM   1407  CG2 ILE A 314     -20.576  18.468 -37.573  1.00 47.02           C  
ATOM   1408  CD1 ILE A 314     -20.057  16.020 -39.359  1.00 49.36           C  
ATOM   1409  N   HIS A 315     -23.120  19.773 -36.204  1.00 51.87           N  
ATOM   1410  CA  HIS A 315     -23.544  21.158 -36.042  1.00 51.85           C  
ATOM   1411  C   HIS A 315     -22.347  22.055 -35.822  1.00 50.86           C  
ATOM   1412  O   HIS A 315     -21.667  21.941 -34.804  1.00 50.62           O  
ATOM   1413  CB  HIS A 315     -24.481  21.321 -34.836  1.00 54.45           C  
ATOM   1414  CG  HIS A 315     -25.891  20.892 -35.094  1.00 57.84           C  
ATOM   1415  ND1 HIS A 315     -26.586  21.257 -36.227  1.00 58.52           N  
ATOM   1416  CD2 HIS A 315     -26.747  20.150 -34.350  1.00 59.90           C  
ATOM   1417  CE1 HIS A 315     -27.808  20.757 -36.173  1.00 59.80           C  
ATOM   1418  NE2 HIS A 315     -27.932  20.081 -35.044  1.00 60.36           N  
ATOM   1419  N   LEU A 316     -22.079  22.940 -36.773  1.00 50.74           N  
ATOM   1420  CA  LEU A 316     -20.975  23.877 -36.614  1.00 50.73           C  
ATOM   1421  C   LEU A 316     -21.580  25.042 -35.850  1.00 50.85           C  
ATOM   1422  O   LEU A 316     -22.529  25.649 -36.319  1.00 50.47           O  
ATOM   1423  CB  LEU A 316     -20.461  24.344 -37.971  1.00 49.99           C  
ATOM   1424  CG  LEU A 316     -19.297  25.331 -37.914  1.00 50.36           C  
ATOM   1425  CD1 LEU A 316     -18.166  24.750 -37.082  1.00 49.60           C  
ATOM   1426  CD2 LEU A 316     -18.828  25.637 -39.323  1.00 50.00           C  
ATOM   1427  N   MET A 317     -21.041  25.345 -34.675  1.00 52.61           N  
ATOM   1428  CA  MET A 317     -21.578  26.420 -33.849  1.00 55.08           C  
ATOM   1429  C   MET A 317     -20.545  27.452 -33.460  1.00 56.34           C  
ATOM   1430  O   MET A 317     -19.351  27.162 -33.407  1.00 55.81           O  
ATOM   1431  CB  MET A 317     -22.162  25.843 -32.568  1.00 56.86           C  
ATOM   1432  CG  MET A 317     -23.162  24.742 -32.790  1.00 60.76           C  
ATOM   1433  SD  MET A 317     -24.836  25.331 -32.573  1.00 68.39           S  
ATOM   1434  CE  MET A 317     -24.879  25.488 -30.744  1.00 64.97           C  
ATOM   1435  N   GLN A 318     -21.019  28.661 -33.176  1.00 58.68           N  
ATOM   1436  CA  GLN A 318     -20.149  29.749 -32.743  1.00 61.59           C  
ATOM   1437  C   GLN A 318     -20.910  30.695 -31.836  1.00 62.90           C  
ATOM   1438  O   GLN A 318     -21.844  31.366 -32.274  1.00 63.27           O  
ATOM   1439  CB  GLN A 318     -19.592  30.548 -33.925  1.00 61.46           C  
ATOM   1440  CG  GLN A 318     -18.500  31.529 -33.494  1.00 61.34           C  
ATOM   1441  CD  GLN A 318     -17.888  32.288 -34.650  1.00 61.61           C  
ATOM   1442  OE1 GLN A 318     -17.697  31.743 -35.739  1.00 61.33           O  
ATOM   1443  NE2 GLN A 318     -17.555  33.550 -34.414  1.00 61.54           N  
ATOM   1444  N   ASN A 319     -20.514  30.740 -30.569  1.00 65.05           N  
ATOM   1445  CA  ASN A 319     -21.164  31.623 -29.614  1.00 66.72           C  
ATOM   1446  C   ASN A 319     -22.649  31.274 -29.505  1.00 66.80           C  
ATOM   1447  O   ASN A 319     -23.510  32.147 -29.585  1.00 66.47           O  
ATOM   1448  CB  ASN A 319     -20.993  33.074 -30.076  1.00 68.39           C  
ATOM   1449  CG  ASN A 319     -21.528  34.080 -29.078  1.00 69.98           C  
ATOM   1450  OD1 ASN A 319     -21.572  35.279 -29.361  1.00 70.89           O  
ATOM   1451  ND2 ASN A 319     -21.934  33.603 -27.901  1.00 70.84           N  
ATOM   1452  N   GLY A 320     -22.941  29.991 -29.332  1.00 66.95           N  
ATOM   1453  CA  GLY A 320     -24.323  29.563 -29.212  1.00 68.24           C  
ATOM   1454  C   GLY A 320     -25.141  29.683 -30.492  1.00 69.13           C  
ATOM   1455  O   GLY A 320     -26.322  29.323 -30.516  1.00 68.73           O  
ATOM   1456  N   LYS A 321     -24.526  30.182 -31.560  1.00 68.90           N  
ATOM   1457  CA  LYS A 321     -25.227  30.336 -32.831  1.00 69.72           C  
ATOM   1458  C   LYS A 321     -24.911  29.211 -33.817  1.00 69.36           C  
ATOM   1459  O   LYS A 321     -23.747  28.901 -34.069  1.00 70.26           O  
ATOM   1460  CB  LYS A 321     -24.877  31.690 -33.455  1.00 71.31           C  
ATOM   1461  CG  LYS A 321     -25.462  32.880 -32.705  1.00 73.49           C  
ATOM   1462  CD  LYS A 321     -26.987  32.829 -32.727  1.00 75.24           C  
ATOM   1463  CE  LYS A 321     -27.606  34.016 -32.004  1.00 76.28           C  
ATOM   1464  NZ  LYS A 321     -29.090  34.048 -32.174  1.00 76.94           N  
ATOM   1465  N   ARG A 322     -25.953  28.606 -34.374  1.00 68.60           N  
ATOM   1466  CA  ARG A 322     -25.790  27.515 -35.331  1.00 68.50           C  
ATOM   1467  C   ARG A 322     -25.368  28.056 -36.704  1.00 66.59           C  
ATOM   1468  O   ARG A 322     -26.135  28.750 -37.369  1.00 67.25           O  
ATOM   1469  CB  ARG A 322     -27.103  26.732 -35.446  1.00 70.91           C  
ATOM   1470  CG  ARG A 322     -26.947  25.317 -35.982  1.00 75.33           C  
ATOM   1471  CD  ARG A 322     -28.250  24.523 -35.873  1.00 78.13           C  
ATOM   1472  NE  ARG A 322     -28.781  24.457 -34.508  1.00 81.43           N  
ATOM   1473  CZ  ARG A 322     -28.218  23.792 -33.498  1.00 83.15           C  
ATOM   1474  NH1 ARG A 322     -27.088  23.117 -33.678  1.00 83.96           N  
ATOM   1475  NH2 ARG A 322     -28.792  23.796 -32.299  1.00 83.56           N  
ATOM   1476  N   LEU A 323     -24.148  27.728 -37.122  1.00 64.32           N  
ATOM   1477  CA  LEU A 323     -23.600  28.188 -38.398  1.00 61.58           C  
ATOM   1478  C   LEU A 323     -23.831  27.244 -39.577  1.00 60.91           C  
ATOM   1479  O   LEU A 323     -24.047  27.697 -40.699  1.00 60.92           O  
ATOM   1480  CB  LEU A 323     -22.095  28.429 -38.266  1.00 60.42           C  
ATOM   1481  CG  LEU A 323     -21.599  29.473 -37.271  1.00 59.96           C  
ATOM   1482  CD1 LEU A 323     -20.082  29.427 -37.211  1.00 59.67           C  
ATOM   1483  CD2 LEU A 323     -22.079  30.846 -37.685  1.00 59.40           C  
ATOM   1484  N   LYS A 324     -23.770  25.939 -39.333  1.00 59.91           N  
ATOM   1485  CA  LYS A 324     -23.957  24.958 -40.403  1.00 58.56           C  
ATOM   1486  C   LYS A 324     -24.481  23.624 -39.898  1.00 57.29           C  
ATOM   1487  O   LYS A 324     -24.363  23.305 -38.715  1.00 57.14           O  
ATOM   1488  CB  LYS A 324     -22.638  24.726 -41.141  1.00 59.37           C  
ATOM   1489  CG  LYS A 324     -22.362  25.692 -42.267  1.00 60.18           C  
ATOM   1490  CD  LYS A 324     -23.060  25.251 -43.545  1.00 61.57           C  
ATOM   1491  CE  LYS A 324     -22.734  26.204 -44.693  1.00 63.01           C  
ATOM   1492  NZ  LYS A 324     -23.286  25.754 -46.002  1.00 63.08           N  
ATOM   1493  N   LYS A 325     -25.054  22.847 -40.811  1.00 55.56           N  
ATOM   1494  CA  LYS A 325     -25.593  21.540 -40.476  1.00 54.80           C  
ATOM   1495  C   LYS A 325     -25.178  20.544 -41.542  1.00 53.72           C  
ATOM   1496  O   LYS A 325     -24.987  20.900 -42.702  1.00 53.20           O  
ATOM   1497  CB  LYS A 325     -27.120  21.583 -40.403  1.00 56.46           C  
ATOM   1498  CG  LYS A 325     -27.676  22.549 -39.380  1.00 60.23           C  
ATOM   1499  CD  LYS A 325     -29.179  22.727 -39.559  1.00 63.05           C  
ATOM   1500  CE  LYS A 325     -29.748  23.729 -38.550  1.00 66.06           C  
ATOM   1501  NZ  LYS A 325     -29.101  25.082 -38.625  1.00 66.40           N  
ATOM   1502  N   LYS A 326     -25.035  19.291 -41.136  1.00 52.73           N  
ATOM   1503  CA  LYS A 326     -24.664  18.225 -42.047  1.00 51.70           C  
ATOM   1504  C   LYS A 326     -25.297  16.974 -41.491  1.00 51.20           C  
ATOM   1505  O   LYS A 326     -25.542  16.880 -40.296  1.00 50.74           O  
ATOM   1506  CB  LYS A 326     -23.150  18.059 -42.093  1.00 52.82           C  
ATOM   1507  CG  LYS A 326     -22.399  19.289 -42.557  1.00 54.04           C  
ATOM   1508  CD  LYS A 326     -22.543  19.508 -44.047  1.00 55.35           C  
ATOM   1509  CE  LYS A 326     -21.712  20.702 -44.489  1.00 55.99           C  
ATOM   1510  NZ  LYS A 326     -21.588  20.764 -45.971  1.00 56.83           N  
ATOM   1511  N   LYS A 327     -25.556  16.009 -42.355  1.00 51.93           N  
ATOM   1512  CA  LYS A 327     -26.178  14.773 -41.921  1.00 53.30           C  
ATOM   1513  C   LYS A 327     -25.638  13.606 -42.749  1.00 53.51           C  
ATOM   1514  O   LYS A 327     -25.461  13.720 -43.960  1.00 53.18           O  
ATOM   1515  CB  LYS A 327     -27.697  14.909 -42.075  1.00 53.67           C  
ATOM   1516  CG  LYS A 327     -28.489  13.650 -41.805  1.00 57.31           C  
ATOM   1517  CD  LYS A 327     -29.985  13.884 -42.020  1.00 59.59           C  
ATOM   1518  CE  LYS A 327     -30.772  12.573 -41.965  1.00 61.78           C  
ATOM   1519  NZ  LYS A 327     -32.247  12.783 -42.059  1.00 62.14           N  
ATOM   1520  N   THR A 328     -25.355  12.489 -42.092  1.00 53.47           N  
ATOM   1521  CA  THR A 328     -24.846  11.321 -42.798  1.00 53.72           C  
ATOM   1522  C   THR A 328     -26.023  10.563 -43.375  1.00 54.05           C  
ATOM   1523  O   THR A 328     -27.177  10.915 -43.137  1.00 54.14           O  
ATOM   1524  CB  THR A 328     -24.102  10.351 -41.854  1.00 53.54           C  
ATOM   1525  OG1 THR A 328     -25.016   9.838 -40.877  1.00 51.68           O  
ATOM   1526  CG2 THR A 328     -22.958  11.055 -41.148  1.00 54.38           C  
ATOM   1527  N   THR A 329     -25.732   9.520 -44.141  1.00 54.02           N  
ATOM   1528  CA  THR A 329     -26.791   8.700 -44.695  1.00 54.12           C  
ATOM   1529  C   THR A 329     -27.308   7.896 -43.501  1.00 55.65           C  
ATOM   1530  O   THR A 329     -26.770   8.004 -42.396  1.00 56.43           O  
ATOM   1531  CB  THR A 329     -26.252   7.743 -45.772  1.00 52.91           C  
ATOM   1532  OG1 THR A 329     -25.418   6.748 -45.162  1.00 52.18           O  
ATOM   1533  CG2 THR A 329     -25.447   8.519 -46.802  1.00 51.03           C  
ATOM   1534  N   ILE A 330     -28.347   7.096 -43.706  1.00 56.73           N  
ATOM   1535  CA  ILE A 330     -28.889   6.307 -42.610  1.00 56.54           C  
ATOM   1536  C   ILE A 330     -28.559   4.834 -42.778  1.00 56.71           C  
ATOM   1537  O   ILE A 330     -28.696   4.285 -43.863  1.00 58.38           O  
ATOM   1538  CB  ILE A 330     -30.418   6.458 -42.525  1.00 57.31           C  
ATOM   1539  CG1 ILE A 330     -30.786   7.937 -42.395  1.00 58.32           C  
ATOM   1540  CG2 ILE A 330     -30.954   5.670 -41.332  1.00 57.74           C  
ATOM   1541  CD1 ILE A 330     -32.270   8.190 -42.266  1.00 58.94           C  
ATOM   1542  N   LYS A 331     -28.103   4.203 -41.704  1.00 56.58           N  
ATOM   1543  CA  LYS A 331     -27.782   2.783 -41.725  1.00 57.03           C  
ATOM   1544  C   LYS A 331     -28.931   2.138 -40.969  1.00 58.12           C  
ATOM   1545  O   LYS A 331     -29.364   2.661 -39.950  1.00 59.49           O  
ATOM   1546  CB  LYS A 331     -26.454   2.529 -41.016  1.00 56.67           C  
ATOM   1547  CG  LYS A 331     -25.240   3.110 -41.740  1.00 57.47           C  
ATOM   1548  CD  LYS A 331     -24.890   2.299 -42.978  1.00 59.54           C  
ATOM   1549  CE  LYS A 331     -23.763   2.931 -43.790  1.00 59.65           C  
ATOM   1550  NZ  LYS A 331     -24.158   4.234 -44.403  1.00 60.28           N  
ATOM   1551  N   LYS A 332     -29.442   1.017 -41.462  1.00 59.50           N  
ATOM   1552  CA  LYS A 332     -30.574   0.379 -40.798  1.00 59.68           C  
ATOM   1553  C   LYS A 332     -30.267  -0.935 -40.104  1.00 59.14           C  
ATOM   1554  O   LYS A 332     -29.432  -1.717 -40.554  1.00 58.62           O  
ATOM   1555  CB  LYS A 332     -31.722   0.174 -41.796  1.00 60.83           C  
ATOM   1556  CG  LYS A 332     -32.324   1.476 -42.338  1.00 64.01           C  
ATOM   1557  CD  LYS A 332     -33.461   1.206 -43.324  1.00 66.59           C  
ATOM   1558  CE  LYS A 332     -33.980   2.487 -43.977  1.00 67.24           C  
ATOM   1559  NZ  LYS A 332     -34.575   3.438 -42.994  1.00 67.54           N  
ATOM   1560  N   ASN A 333     -30.954  -1.158 -38.988  1.00 59.17           N  
ATOM   1561  CA  ASN A 333     -30.807  -2.377 -38.201  1.00 59.37           C  
ATOM   1562  C   ASN A 333     -29.355  -2.676 -37.831  1.00 58.35           C  
ATOM   1563  O   ASN A 333     -28.749  -3.616 -38.341  1.00 58.07           O  
ATOM   1564  CB  ASN A 333     -31.414  -3.555 -38.976  1.00 60.52           C  
ATOM   1565  CG  ASN A 333     -31.513  -4.815 -38.143  1.00 61.57           C  
ATOM   1566  OD1 ASN A 333     -32.097  -4.812 -37.053  1.00 63.67           O  
ATOM   1567  ND2 ASN A 333     -30.951  -5.904 -38.652  1.00 60.72           N  
ATOM   1568  N   THR A 334     -28.805  -1.875 -36.925  1.00 57.73           N  
ATOM   1569  CA  THR A 334     -27.422  -2.052 -36.498  1.00 56.17           C  
ATOM   1570  C   THR A 334     -27.080  -1.191 -35.285  1.00 55.08           C  
ATOM   1571  O   THR A 334     -27.685  -0.147 -35.050  1.00 54.58           O  
ATOM   1572  CB  THR A 334     -26.448  -1.693 -37.639  1.00 56.26           C  
ATOM   1573  OG1 THR A 334     -25.102  -1.921 -37.211  1.00 56.39           O  
ATOM   1574  CG2 THR A 334     -26.611  -0.234 -38.041  1.00 55.26           C  
ATOM   1575  N   LEU A 335     -26.109  -1.645 -34.507  1.00 54.11           N  
ATOM   1576  CA  LEU A 335     -25.678  -0.906 -33.333  1.00 52.40           C  
ATOM   1577  C   LEU A 335     -24.225  -0.509 -33.559  1.00 51.65           C  
ATOM   1578  O   LEU A 335     -23.627   0.201 -32.751  1.00 52.42           O  
ATOM   1579  CB  LEU A 335     -25.808  -1.774 -32.074  1.00 51.92           C  
ATOM   1580  CG  LEU A 335     -27.217  -2.292 -31.739  1.00 51.21           C  
ATOM   1581  CD1 LEU A 335     -27.181  -3.104 -30.465  1.00 49.36           C  
ATOM   1582  CD2 LEU A 335     -28.175  -1.128 -31.579  1.00 51.41           C  
ATOM   1583  N   ASN A 336     -23.670  -0.974 -34.675  1.00 50.24           N  
ATOM   1584  CA  ASN A 336     -22.287  -0.686 -35.034  1.00 49.32           C  
ATOM   1585  C   ASN A 336     -22.193  -0.246 -36.497  1.00 47.77           C  
ATOM   1586  O   ASN A 336     -21.570  -0.913 -37.322  1.00 46.38           O  
ATOM   1587  CB  ASN A 336     -21.415  -1.921 -34.799  1.00 50.34           C  
ATOM   1588  CG  ASN A 336     -21.551  -2.468 -33.391  1.00 53.88           C  
ATOM   1589  OD1 ASN A 336     -22.646  -2.832 -32.962  1.00 56.94           O  
ATOM   1590  ND2 ASN A 336     -20.439  -2.532 -32.661  1.00 55.87           N  
ATOM   1591  N   PRO A 337     -22.822   0.890 -36.832  1.00 46.86           N  
ATOM   1592  CA  PRO A 337     -22.803   1.414 -38.195  1.00 47.27           C  
ATOM   1593  C   PRO A 337     -21.425   1.905 -38.627  1.00 48.30           C  
ATOM   1594  O   PRO A 337     -20.631   2.369 -37.805  1.00 48.32           O  
ATOM   1595  CB  PRO A 337     -23.826   2.546 -38.135  1.00 46.02           C  
ATOM   1596  CG  PRO A 337     -23.688   3.041 -36.743  1.00 44.46           C  
ATOM   1597  CD  PRO A 337     -23.644   1.751 -35.963  1.00 46.23           C  
ATOM   1598  N   TYR A 338     -21.151   1.791 -39.924  1.00 49.24           N  
ATOM   1599  CA  TYR A 338     -19.890   2.238 -40.494  1.00 49.36           C  
ATOM   1600  C   TYR A 338     -20.256   3.277 -41.539  1.00 48.11           C  
ATOM   1601  O   TYR A 338     -21.004   2.981 -42.458  1.00 48.49           O  
ATOM   1602  CB  TYR A 338     -19.166   1.076 -41.153  1.00 52.13           C  
ATOM   1603  CG  TYR A 338     -17.754   1.414 -41.537  1.00 55.68           C  
ATOM   1604  CD1 TYR A 338     -16.763   1.544 -40.565  1.00 57.52           C  
ATOM   1605  CD2 TYR A 338     -17.415   1.656 -42.867  1.00 56.96           C  
ATOM   1606  CE1 TYR A 338     -15.463   1.912 -40.906  1.00 59.70           C  
ATOM   1607  CE2 TYR A 338     -16.124   2.023 -43.223  1.00 59.75           C  
ATOM   1608  CZ  TYR A 338     -15.150   2.152 -42.237  1.00 60.62           C  
ATOM   1609  OH  TYR A 338     -13.870   2.532 -42.578  1.00 61.80           O  
ATOM   1610  N   TYR A 339     -19.740   4.494 -41.403  1.00 47.67           N  
ATOM   1611  CA  TYR A 339     -20.080   5.555 -42.342  1.00 46.58           C  
ATOM   1612  C   TYR A 339     -18.944   5.972 -43.252  1.00 47.03           C  
ATOM   1613  O   TYR A 339     -19.030   5.832 -44.478  1.00 46.78           O  
ATOM   1614  CB  TYR A 339     -20.576   6.801 -41.596  1.00 44.50           C  
ATOM   1615  CG  TYR A 339     -21.753   6.564 -40.684  1.00 44.54           C  
ATOM   1616  CD1 TYR A 339     -21.595   5.898 -39.469  1.00 44.36           C  
ATOM   1617  CD2 TYR A 339     -23.034   6.992 -41.038  1.00 45.98           C  
ATOM   1618  CE1 TYR A 339     -22.679   5.660 -38.630  1.00 44.87           C  
ATOM   1619  CE2 TYR A 339     -24.134   6.761 -40.203  1.00 44.84           C  
ATOM   1620  CZ  TYR A 339     -23.946   6.091 -39.004  1.00 45.07           C  
ATOM   1621  OH  TYR A 339     -25.020   5.830 -38.185  1.00 45.22           O  
ATOM   1622  N   ASN A 340     -17.884   6.498 -42.645  1.00 46.51           N  
ATOM   1623  CA  ASN A 340     -16.734   6.991 -43.395  1.00 46.11           C  
ATOM   1624  C   ASN A 340     -17.214   8.065 -44.368  1.00 44.61           C  
ATOM   1625  O   ASN A 340     -16.890   8.042 -45.549  1.00 43.66           O  
ATOM   1626  CB  ASN A 340     -16.050   5.866 -44.175  1.00 45.67           C  
ATOM   1627  CG  ASN A 340     -14.776   6.327 -44.856  1.00 46.47           C  
ATOM   1628  OD1 ASN A 340     -14.277   5.665 -45.760  1.00 49.76           O  
ATOM   1629  ND2 ASN A 340     -14.240   7.464 -44.422  1.00 44.44           N  
ATOM   1630  N   GLU A 341     -18.005   8.998 -43.853  1.00 44.15           N  
ATOM   1631  CA  GLU A 341     -18.527  10.088 -44.650  1.00 44.58           C  
ATOM   1632  C   GLU A 341     -17.851  11.379 -44.215  1.00 44.58           C  
ATOM   1633  O   GLU A 341     -17.803  11.707 -43.029  1.00 45.68           O  
ATOM   1634  CB  GLU A 341     -20.045  10.165 -44.489  1.00 46.43           C  
ATOM   1635  CG  GLU A 341     -20.761   9.026 -45.219  1.00 47.53           C  
ATOM   1636  CD  GLU A 341     -22.233   8.919 -44.878  1.00 48.14           C  
ATOM   1637  OE1 GLU A 341     -22.928   9.962 -44.896  1.00 48.44           O  
ATOM   1638  OE2 GLU A 341     -22.688   7.785 -44.605  1.00 47.16           O  
ATOM   1639  N   SER A 342     -17.316  12.099 -45.192  1.00 43.45           N  
ATOM   1640  CA  SER A 342     -16.601  13.336 -44.946  1.00 43.04           C  
ATOM   1641  C   SER A 342     -17.421  14.592 -45.205  1.00 42.94           C  
ATOM   1642  O   SER A 342     -18.243  14.621 -46.117  1.00 43.26           O  
ATOM   1643  CB  SER A 342     -15.346  13.352 -45.812  1.00 42.37           C  
ATOM   1644  OG  SER A 342     -14.720  14.617 -45.776  1.00 47.42           O  
ATOM   1645  N   PHE A 343     -17.182  15.628 -44.401  1.00 42.57           N  
ATOM   1646  CA  PHE A 343     -17.880  16.908 -44.535  1.00 42.62           C  
ATOM   1647  C   PHE A 343     -16.893  18.040 -44.311  1.00 42.78           C  
ATOM   1648  O   PHE A 343     -15.929  17.877 -43.570  1.00 44.71           O  
ATOM   1649  CB  PHE A 343     -18.990  17.012 -43.500  1.00 41.73           C  
ATOM   1650  CG  PHE A 343     -19.981  15.900 -43.567  1.00 42.11           C  
ATOM   1651  CD1 PHE A 343     -21.189  16.068 -44.234  1.00 42.78           C  
ATOM   1652  CD2 PHE A 343     -19.708  14.676 -42.966  1.00 41.77           C  
ATOM   1653  CE1 PHE A 343     -22.119  15.029 -44.300  1.00 42.24           C  
ATOM   1654  CE2 PHE A 343     -20.630  13.628 -43.027  1.00 42.97           C  
ATOM   1655  CZ  PHE A 343     -21.838  13.806 -43.696  1.00 42.82           C  
ATOM   1656  N   SER A 344     -17.133  19.188 -44.935  1.00 42.91           N  
ATOM   1657  CA  SER A 344     -16.237  20.328 -44.781  1.00 44.15           C  
ATOM   1658  C   SER A 344     -16.954  21.617 -44.426  1.00 44.57           C  
ATOM   1659  O   SER A 344     -18.137  21.789 -44.718  1.00 45.82           O  
ATOM   1660  CB  SER A 344     -15.432  20.546 -46.063  1.00 44.73           C  
ATOM   1661  OG  SER A 344     -14.597  19.433 -46.333  1.00 48.55           O  
ATOM   1662  N   PHE A 345     -16.226  22.521 -43.782  1.00 44.62           N  
ATOM   1663  CA  PHE A 345     -16.768  23.814 -43.394  1.00 43.68           C  
ATOM   1664  C   PHE A 345     -15.721  24.868 -43.672  1.00 44.23           C  
ATOM   1665  O   PHE A 345     -14.524  24.588 -43.698  1.00 43.70           O  
ATOM   1666  CB  PHE A 345     -17.097  23.871 -41.901  1.00 42.52           C  
ATOM   1667  CG  PHE A 345     -17.911  22.722 -41.408  1.00 42.50           C  
ATOM   1668  CD1 PHE A 345     -17.311  21.502 -41.126  1.00 43.70           C  
ATOM   1669  CD2 PHE A 345     -19.276  22.858 -41.209  1.00 41.77           C  
ATOM   1670  CE1 PHE A 345     -18.064  20.429 -40.646  1.00 43.59           C  
ATOM   1671  CE2 PHE A 345     -20.038  21.794 -40.731  1.00 42.69           C  
ATOM   1672  CZ  PHE A 345     -19.433  20.578 -40.449  1.00 42.55           C  
ATOM   1673  N   GLU A 346     -16.172  26.090 -43.883  1.00 45.81           N  
ATOM   1674  CA  GLU A 346     -15.245  27.172 -44.115  1.00 47.28           C  
ATOM   1675  C   GLU A 346     -15.135  27.956 -42.819  1.00 46.85           C  
ATOM   1676  O   GLU A 346     -16.059  28.668 -42.415  1.00 45.84           O  
ATOM   1677  CB  GLU A 346     -15.729  28.059 -45.259  1.00 50.06           C  
ATOM   1678  CG  GLU A 346     -15.388  27.498 -46.635  1.00 55.34           C  
ATOM   1679  CD  GLU A 346     -16.020  28.287 -47.775  1.00 59.12           C  
ATOM   1680  OE1 GLU A 346     -15.584  28.092 -48.932  1.00 61.87           O  
ATOM   1681  OE2 GLU A 346     -16.952  29.090 -47.524  1.00 59.67           O  
ATOM   1682  N   VAL A 347     -14.004  27.782 -42.149  1.00 46.05           N  
ATOM   1683  CA  VAL A 347     -13.760  28.472 -40.897  1.00 44.64           C  
ATOM   1684  C   VAL A 347     -12.409  29.163 -41.003  1.00 44.37           C  
ATOM   1685  O   VAL A 347     -11.357  28.535 -40.870  1.00 44.84           O  
ATOM   1686  CB  VAL A 347     -13.758  27.484 -39.702  1.00 44.09           C  
ATOM   1687  CG1 VAL A 347     -13.624  28.251 -38.390  1.00 42.78           C  
ATOM   1688  CG2 VAL A 347     -15.042  26.661 -39.704  1.00 42.23           C  
ATOM   1689  N   PRO A 348     -12.420  30.470 -41.284  1.00 43.86           N  
ATOM   1690  CA  PRO A 348     -11.163  31.217 -41.402  1.00 42.83           C  
ATOM   1691  C   PRO A 348     -10.330  31.128 -40.122  1.00 41.49           C  
ATOM   1692  O   PRO A 348     -10.867  31.068 -39.019  1.00 40.67           O  
ATOM   1693  CB  PRO A 348     -11.634  32.639 -41.724  1.00 41.94           C  
ATOM   1694  CG  PRO A 348     -13.025  32.690 -41.134  1.00 42.33           C  
ATOM   1695  CD  PRO A 348     -13.582  31.346 -41.506  1.00 42.16           C  
ATOM   1696  N   PHE A 349      -9.015  31.113 -40.281  1.00 41.38           N  
ATOM   1697  CA  PHE A 349      -8.114  31.009 -39.145  1.00 41.39           C  
ATOM   1698  C   PHE A 349      -8.459  31.925 -37.977  1.00 42.82           C  
ATOM   1699  O   PHE A 349      -8.219  31.570 -36.827  1.00 43.64           O  
ATOM   1700  CB  PHE A 349      -6.684  31.288 -39.582  1.00 39.31           C  
ATOM   1701  CG  PHE A 349      -5.682  31.057 -38.507  1.00 38.06           C  
ATOM   1702  CD1 PHE A 349      -5.397  29.769 -38.077  1.00 37.61           C  
ATOM   1703  CD2 PHE A 349      -5.035  32.128 -37.906  1.00 37.32           C  
ATOM   1704  CE1 PHE A 349      -4.479  29.550 -37.058  1.00 38.58           C  
ATOM   1705  CE2 PHE A 349      -4.120  31.922 -36.891  1.00 37.94           C  
ATOM   1706  CZ  PHE A 349      -3.838  30.628 -36.464  1.00 38.59           C  
ATOM   1707  N   GLU A 350      -9.019  33.097 -38.265  1.00 44.72           N  
ATOM   1708  CA  GLU A 350      -9.376  34.045 -37.213  1.00 46.04           C  
ATOM   1709  C   GLU A 350     -10.631  33.653 -36.451  1.00 45.85           C  
ATOM   1710  O   GLU A 350     -11.072  34.388 -35.572  1.00 46.65           O  
ATOM   1711  CB  GLU A 350      -9.561  35.455 -37.785  1.00 47.82           C  
ATOM   1712  CG  GLU A 350      -8.289  36.098 -38.328  1.00 50.80           C  
ATOM   1713  CD  GLU A 350      -7.893  35.564 -39.699  1.00 54.08           C  
ATOM   1714  OE1 GLU A 350      -6.784  35.903 -40.172  1.00 56.26           O  
ATOM   1715  OE2 GLU A 350      -8.687  34.815 -40.313  1.00 55.01           O  
ATOM   1716  N   GLN A 351     -11.207  32.505 -36.782  1.00 46.02           N  
ATOM   1717  CA  GLN A 351     -12.409  32.047 -36.092  1.00 47.75           C  
ATOM   1718  C   GLN A 351     -12.297  30.655 -35.481  1.00 45.60           C  
ATOM   1719  O   GLN A 351     -12.938  30.363 -34.474  1.00 45.52           O  
ATOM   1720  CB  GLN A 351     -13.607  32.020 -37.037  1.00 52.58           C  
ATOM   1721  CG  GLN A 351     -14.175  33.357 -37.448  1.00 58.86           C  
ATOM   1722  CD  GLN A 351     -15.594  33.198 -37.990  1.00 63.69           C  
ATOM   1723  OE1 GLN A 351     -15.940  32.168 -38.598  1.00 63.38           O  
ATOM   1724  NE2 GLN A 351     -16.423  34.220 -37.777  1.00 66.06           N  
ATOM   1725  N   ILE A 352     -11.497  29.795 -36.100  1.00 43.15           N  
ATOM   1726  CA  ILE A 352     -11.350  28.421 -35.642  1.00 41.17           C  
ATOM   1727  C   ILE A 352     -11.297  28.284 -34.128  1.00 41.37           C  
ATOM   1728  O   ILE A 352     -11.827  27.332 -33.569  1.00 40.66           O  
ATOM   1729  CB  ILE A 352     -10.094  27.748 -36.276  1.00 39.76           C  
ATOM   1730  CG1 ILE A 352     -10.168  26.238 -36.076  1.00 37.87           C  
ATOM   1731  CG2 ILE A 352      -8.811  28.294 -35.656  1.00 37.17           C  
ATOM   1732  CD1 ILE A 352     -11.470  25.622 -36.570  1.00 35.81           C  
ATOM   1733  N   GLN A 353     -10.684  29.257 -33.472  1.00 41.81           N  
ATOM   1734  CA  GLN A 353     -10.532  29.240 -32.032  1.00 42.57           C  
ATOM   1735  C   GLN A 353     -11.817  29.504 -31.242  1.00 44.01           C  
ATOM   1736  O   GLN A 353     -11.818  29.385 -30.019  1.00 45.99           O  
ATOM   1737  CB  GLN A 353      -9.468  30.266 -31.637  1.00 43.26           C  
ATOM   1738  CG  GLN A 353      -8.569  29.837 -30.495  1.00 44.02           C  
ATOM   1739  CD  GLN A 353      -7.725  28.623 -30.846  1.00 44.83           C  
ATOM   1740  OE1 GLN A 353      -6.826  28.690 -31.686  1.00 45.15           O  
ATOM   1741  NE2 GLN A 353      -8.019  27.501 -30.204  1.00 45.49           N  
ATOM   1742  N   LYS A 354     -12.910  29.847 -31.920  1.00 45.00           N  
ATOM   1743  CA  LYS A 354     -14.166  30.147 -31.220  1.00 45.18           C  
ATOM   1744  C   LYS A 354     -15.338  29.245 -31.584  1.00 44.33           C  
ATOM   1745  O   LYS A 354     -16.410  29.358 -30.987  1.00 45.01           O  
ATOM   1746  CB  LYS A 354     -14.606  31.583 -31.498  1.00 47.00           C  
ATOM   1747  CG  LYS A 354     -13.490  32.597 -31.601  1.00 50.91           C  
ATOM   1748  CD  LYS A 354     -14.042  33.908 -32.143  1.00 52.90           C  
ATOM   1749  CE  LYS A 354     -12.948  34.800 -32.685  1.00 54.43           C  
ATOM   1750  NZ  LYS A 354     -13.539  35.989 -33.357  1.00 56.16           N  
ATOM   1751  N   VAL A 355     -15.155  28.367 -32.565  1.00 42.25           N  
ATOM   1752  CA  VAL A 355     -16.247  27.489 -32.975  1.00 40.23           C  
ATOM   1753  C   VAL A 355     -16.359  26.235 -32.121  1.00 39.39           C  
ATOM   1754  O   VAL A 355     -15.511  25.956 -31.269  1.00 39.70           O  
ATOM   1755  CB  VAL A 355     -16.105  27.049 -34.447  1.00 38.92           C  
ATOM   1756  CG1 VAL A 355     -15.995  28.259 -35.348  1.00 38.13           C  
ATOM   1757  CG2 VAL A 355     -14.904  26.160 -34.600  1.00 37.76           C  
ATOM   1758  N   GLN A 356     -17.427  25.488 -32.365  1.00 38.38           N  
ATOM   1759  CA  GLN A 356     -17.705  24.249 -31.661  1.00 37.85           C  
ATOM   1760  C   GLN A 356     -18.323  23.291 -32.669  1.00 37.66           C  
ATOM   1761  O   GLN A 356     -19.212  23.667 -33.427  1.00 37.41           O  
ATOM   1762  CB  GLN A 356     -18.702  24.486 -30.529  1.00 38.48           C  
ATOM   1763  CG  GLN A 356     -18.235  25.471 -29.473  1.00 40.64           C  
ATOM   1764  CD  GLN A 356     -19.267  25.680 -28.376  1.00 41.86           C  
ATOM   1765  OE1 GLN A 356     -18.934  26.105 -27.269  1.00 41.62           O  
ATOM   1766  NE2 GLN A 356     -20.530  25.385 -28.682  1.00 42.71           N  
ATOM   1767  N   VAL A 357     -17.841  22.058 -32.692  1.00 36.89           N  
ATOM   1768  CA  VAL A 357     -18.378  21.071 -33.601  1.00 35.89           C  
ATOM   1769  C   VAL A 357     -19.158  20.089 -32.754  1.00 37.23           C  
ATOM   1770  O   VAL A 357     -18.581  19.371 -31.935  1.00 37.68           O  
ATOM   1771  CB  VAL A 357     -17.267  20.330 -34.326  1.00 35.84           C  
ATOM   1772  CG1 VAL A 357     -17.853  19.186 -35.119  1.00 36.80           C  
ATOM   1773  CG2 VAL A 357     -16.523  21.287 -35.243  1.00 35.73           C  
ATOM   1774  N   VAL A 358     -20.473  20.069 -32.935  1.00 37.32           N  
ATOM   1775  CA  VAL A 358     -21.317  19.172 -32.160  1.00 36.51           C  
ATOM   1776  C   VAL A 358     -21.708  17.955 -32.993  1.00 37.59           C  
ATOM   1777  O   VAL A 358     -22.274  18.095 -34.074  1.00 37.23           O  
ATOM   1778  CB  VAL A 358     -22.598  19.889 -31.679  1.00 34.91           C  
ATOM   1779  CG1 VAL A 358     -23.349  18.997 -30.710  1.00 35.25           C  
ATOM   1780  CG2 VAL A 358     -22.245  21.212 -31.017  1.00 32.25           C  
ATOM   1781  N   VAL A 359     -21.396  16.765 -32.485  1.00 37.69           N  
ATOM   1782  CA  VAL A 359     -21.717  15.527 -33.180  1.00 38.26           C  
ATOM   1783  C   VAL A 359     -22.795  14.759 -32.414  1.00 40.54           C  
ATOM   1784  O   VAL A 359     -22.599  14.374 -31.255  1.00 39.91           O  
ATOM   1785  CB  VAL A 359     -20.461  14.645 -33.336  1.00 36.82           C  
ATOM   1786  CG1 VAL A 359     -20.834  13.298 -33.905  1.00 35.70           C  
ATOM   1787  CG2 VAL A 359     -19.465  15.332 -34.241  1.00 36.97           C  
ATOM   1788  N   THR A 360     -23.933  14.539 -33.071  1.00 42.52           N  
ATOM   1789  CA  THR A 360     -25.053  13.825 -32.458  1.00 44.64           C  
ATOM   1790  C   THR A 360     -25.448  12.580 -33.237  1.00 45.38           C  
ATOM   1791  O   THR A 360     -25.516  12.599 -34.464  1.00 45.70           O  
ATOM   1792  CB  THR A 360     -26.299  14.721 -32.362  1.00 45.24           C  
ATOM   1793  OG1 THR A 360     -25.968  15.932 -31.669  1.00 48.49           O  
ATOM   1794  CG2 THR A 360     -27.412  14.003 -31.609  1.00 45.15           C  
ATOM   1795  N   VAL A 361     -25.708  11.498 -32.517  1.00 47.00           N  
ATOM   1796  CA  VAL A 361     -26.120  10.254 -33.146  1.00 49.68           C  
ATOM   1797  C   VAL A 361     -27.590  10.028 -32.815  1.00 52.28           C  
ATOM   1798  O   VAL A 361     -27.962   9.955 -31.639  1.00 52.73           O  
ATOM   1799  CB  VAL A 361     -25.297   9.063 -32.622  1.00 48.91           C  
ATOM   1800  CG1 VAL A 361     -25.831   7.768 -33.212  1.00 48.03           C  
ATOM   1801  CG2 VAL A 361     -23.832   9.245 -32.989  1.00 47.20           C  
ATOM   1802  N   LEU A 362     -28.427   9.929 -33.847  1.00 54.04           N  
ATOM   1803  CA  LEU A 362     -29.857   9.716 -33.641  1.00 56.55           C  
ATOM   1804  C   LEU A 362     -30.371   8.479 -34.363  1.00 58.95           C  
ATOM   1805  O   LEU A 362     -29.735   7.980 -35.297  1.00 58.93           O  
ATOM   1806  CB  LEU A 362     -30.656  10.929 -34.126  1.00 55.92           C  
ATOM   1807  CG  LEU A 362     -30.228  12.314 -33.638  1.00 55.81           C  
ATOM   1808  CD1 LEU A 362     -29.305  12.955 -34.667  1.00 54.68           C  
ATOM   1809  CD2 LEU A 362     -31.454  13.179 -33.426  1.00 54.28           C  
ATOM   1810  N   ASP A 363     -31.528   7.989 -33.922  1.00 62.16           N  
ATOM   1811  CA  ASP A 363     -32.158   6.827 -34.540  1.00 64.93           C  
ATOM   1812  C   ASP A 363     -33.263   7.266 -35.487  1.00 66.91           C  
ATOM   1813  O   ASP A 363     -34.166   8.010 -35.106  1.00 66.12           O  
ATOM   1814  CB  ASP A 363     -32.745   5.887 -33.486  1.00 65.81           C  
ATOM   1815  CG  ASP A 363     -33.710   4.870 -34.086  1.00 67.89           C  
ATOM   1816  OD1 ASP A 363     -34.893   5.224 -34.286  1.00 68.16           O  
ATOM   1817  OD2 ASP A 363     -33.285   3.726 -34.370  1.00 67.99           O  
ATOM   1818  N   TYR A 364     -33.183   6.804 -36.727  1.00 69.97           N  
ATOM   1819  CA  TYR A 364     -34.181   7.153 -37.718  1.00 73.38           C  
ATOM   1820  C   TYR A 364     -35.457   6.350 -37.506  1.00 75.25           C  
ATOM   1821  O   TYR A 364     -35.421   5.130 -37.333  1.00 74.31           O  
ATOM   1822  CB  TYR A 364     -33.642   6.901 -39.126  1.00 75.16           C  
ATOM   1823  CG  TYR A 364     -34.686   7.074 -40.202  1.00 77.01           C  
ATOM   1824  CD1 TYR A 364     -35.296   8.312 -40.415  1.00 77.96           C  
ATOM   1825  CD2 TYR A 364     -35.088   5.995 -40.988  1.00 77.71           C  
ATOM   1826  CE1 TYR A 364     -36.282   8.470 -41.383  1.00 78.84           C  
ATOM   1827  CE2 TYR A 364     -36.072   6.140 -41.958  1.00 78.91           C  
ATOM   1828  CZ  TYR A 364     -36.665   7.379 -42.151  1.00 79.30           C  
ATOM   1829  OH  TYR A 364     -37.641   7.526 -43.111  1.00 80.73           O  
ATOM   1830  N   ASP A 365     -36.584   7.053 -37.521  1.00 77.89           N  
ATOM   1831  CA  ASP A 365     -37.895   6.440 -37.348  1.00 80.64           C  
ATOM   1832  C   ASP A 365     -38.810   7.066 -38.405  1.00 81.76           C  
ATOM   1833  O   ASP A 365     -39.093   8.271 -38.354  1.00 82.13           O  
ATOM   1834  CB  ASP A 365     -38.427   6.735 -35.939  1.00 82.47           C  
ATOM   1835  CG  ASP A 365     -39.485   5.736 -35.486  1.00 84.40           C  
ATOM   1836  OD1 ASP A 365     -39.137   4.551 -35.270  1.00 84.41           O  
ATOM   1837  OD2 ASP A 365     -40.663   6.138 -35.344  1.00 85.47           O  
ATOM   1838  N   LYS A 366     -39.254   6.250 -39.365  1.00 82.65           N  
ATOM   1839  CA  LYS A 366     -40.123   6.714 -40.452  1.00 83.20           C  
ATOM   1840  C   LYS A 366     -41.425   7.300 -39.932  1.00 82.93           C  
ATOM   1841  O   LYS A 366     -41.742   8.460 -40.194  1.00 82.59           O  
ATOM   1842  CB  LYS A 366     -40.423   5.564 -41.417  1.00 83.98           C  
ATOM   1843  CG  LYS A 366     -39.166   4.930 -41.983  1.00 85.23           C  
ATOM   1844  CD  LYS A 366     -39.452   4.030 -43.166  1.00 85.66           C  
ATOM   1845  CE  LYS A 366     -38.148   3.568 -43.801  1.00 86.06           C  
ATOM   1846  NZ  LYS A 366     -38.372   2.743 -45.019  1.00 86.53           N  
ATOM   1847  N   ILE A 367     -42.178   6.487 -39.199  1.00 83.04           N  
ATOM   1848  CA  ILE A 367     -43.435   6.931 -38.617  1.00 82.97           C  
ATOM   1849  C   ILE A 367     -43.170   7.366 -37.175  1.00 82.82           C  
ATOM   1850  O   ILE A 367     -43.338   6.590 -36.232  1.00 83.37           O  
ATOM   1851  CB  ILE A 367     -44.500   5.799 -38.642  1.00 83.18           C  
ATOM   1852  CG1 ILE A 367     -45.703   6.198 -37.780  1.00 83.57           C  
ATOM   1853  CG2 ILE A 367     -43.880   4.481 -38.187  1.00 83.26           C  
ATOM   1854  CD1 ILE A 367     -46.772   5.125 -37.661  1.00 83.87           C  
ATOM   1855  N   GLY A 368     -42.733   8.610 -37.010  1.00 82.27           N  
ATOM   1856  CA  GLY A 368     -42.456   9.107 -35.678  1.00 81.26           C  
ATOM   1857  C   GLY A 368     -41.215   9.969 -35.541  1.00 80.66           C  
ATOM   1858  O   GLY A 368     -40.488  10.230 -36.507  1.00 79.74           O  
ATOM   1859  N   LYS A 369     -40.979  10.406 -34.309  1.00 80.01           N  
ATOM   1860  CA  LYS A 369     -39.847  11.256 -33.975  1.00 79.04           C  
ATOM   1861  C   LYS A 369     -38.520  10.511 -33.988  1.00 77.39           C  
ATOM   1862  O   LYS A 369     -38.436   9.362 -33.546  1.00 77.24           O  
ATOM   1863  CB  LYS A 369     -40.062  11.875 -32.591  1.00 80.14           C  
ATOM   1864  CG  LYS A 369     -38.857  12.630 -32.053  1.00 82.05           C  
ATOM   1865  CD  LYS A 369     -39.044  13.019 -30.592  1.00 83.47           C  
ATOM   1866  CE  LYS A 369     -37.805  13.720 -30.046  1.00 84.08           C  
ATOM   1867  NZ  LYS A 369     -37.949  14.088 -28.610  1.00 84.01           N  
ATOM   1868  N   ASN A 370     -37.487  11.176 -34.501  1.00 75.32           N  
ATOM   1869  CA  ASN A 370     -36.143  10.606 -34.540  1.00 73.36           C  
ATOM   1870  C   ASN A 370     -35.463  11.017 -33.239  1.00 72.14           C  
ATOM   1871  O   ASN A 370     -35.043  12.161 -33.079  1.00 71.75           O  
ATOM   1872  CB  ASN A 370     -35.354  11.151 -35.732  1.00 71.89           C  
ATOM   1873  CG  ASN A 370     -35.940  10.730 -37.062  1.00 70.92           C  
ATOM   1874  OD1 ASN A 370     -35.359  10.990 -38.114  1.00 70.14           O  
ATOM   1875  ND2 ASN A 370     -37.099  10.077 -37.025  1.00 70.43           N  
ATOM   1876  N   ASP A 371     -35.368  10.075 -32.309  1.00 71.53           N  
ATOM   1877  CA  ASP A 371     -34.770  10.337 -31.006  1.00 70.61           C  
ATOM   1878  C   ASP A 371     -33.261  10.175 -30.989  1.00 68.64           C  
ATOM   1879  O   ASP A 371     -32.722   9.161 -31.438  1.00 68.13           O  
ATOM   1880  CB  ASP A 371     -35.384   9.411 -29.958  1.00 72.67           C  
ATOM   1881  CG  ASP A 371     -36.895   9.477 -29.945  1.00 75.22           C  
ATOM   1882  OD1 ASP A 371     -37.431  10.593 -29.749  1.00 76.15           O  
ATOM   1883  OD2 ASP A 371     -37.540   8.419 -30.134  1.00 76.18           O  
ATOM   1884  N   ALA A 372     -32.584  11.186 -30.461  1.00 65.83           N  
ATOM   1885  CA  ALA A 372     -31.138  11.155 -30.370  1.00 63.05           C  
ATOM   1886  C   ALA A 372     -30.754  10.114 -29.330  1.00 60.22           C  
ATOM   1887  O   ALA A 372     -31.442   9.953 -28.324  1.00 58.00           O  
ATOM   1888  CB  ALA A 372     -30.614  12.523 -29.962  1.00 64.70           C  
ATOM   1889  N   ILE A 373     -29.666   9.396 -29.581  1.00 57.54           N  
ATOM   1890  CA  ILE A 373     -29.226   8.393 -28.630  1.00 55.71           C  
ATOM   1891  C   ILE A 373     -28.124   9.000 -27.763  1.00 53.54           C  
ATOM   1892  O   ILE A 373     -27.907   8.574 -26.632  1.00 54.10           O  
ATOM   1893  CB  ILE A 373     -28.711   7.102 -29.340  1.00 56.20           C  
ATOM   1894  CG1 ILE A 373     -27.245   7.238 -29.707  1.00 57.66           C  
ATOM   1895  CG2 ILE A 373     -29.486   6.855 -30.631  1.00 54.93           C  
ATOM   1896  CD1 ILE A 373     -26.715   6.004 -30.384  1.00 60.50           C  
ATOM   1897  N   GLY A 374     -27.443  10.011 -28.295  1.00 50.73           N  
ATOM   1898  CA  GLY A 374     -26.380  10.662 -27.549  1.00 48.09           C  
ATOM   1899  C   GLY A 374     -25.572  11.641 -28.382  1.00 46.23           C  
ATOM   1900  O   GLY A 374     -25.687  11.669 -29.606  1.00 45.65           O  
ATOM   1901  N   LYS A 375     -24.749  12.454 -27.726  1.00 44.97           N  
ATOM   1902  CA  LYS A 375     -23.927  13.416 -28.454  1.00 43.40           C  
ATOM   1903  C   LYS A 375     -22.624  13.727 -27.739  1.00 41.38           C  
ATOM   1904  O   LYS A 375     -22.375  13.251 -26.634  1.00 42.35           O  
ATOM   1905  CB  LYS A 375     -24.703  14.712 -28.695  1.00 44.06           C  
ATOM   1906  CG  LYS A 375     -24.901  15.558 -27.453  1.00 45.64           C  
ATOM   1907  CD  LYS A 375     -26.041  16.557 -27.630  1.00 47.10           C  
ATOM   1908  CE  LYS A 375     -25.847  17.454 -28.840  1.00 47.96           C  
ATOM   1909  NZ  LYS A 375     -26.981  18.407 -28.992  1.00 48.32           N  
ATOM   1910  N   VAL A 376     -21.797  14.530 -28.395  1.00 39.49           N  
ATOM   1911  CA  VAL A 376     -20.498  14.931 -27.880  1.00 36.46           C  
ATOM   1912  C   VAL A 376     -20.078  16.151 -28.691  1.00 35.08           C  
ATOM   1913  O   VAL A 376     -20.514  16.312 -29.832  1.00 33.95           O  
ATOM   1914  CB  VAL A 376     -19.462  13.809 -28.103  1.00 36.32           C  
ATOM   1915  CG1 VAL A 376     -19.167  13.671 -29.580  1.00 34.31           C  
ATOM   1916  CG2 VAL A 376     -18.189  14.109 -27.340  1.00 38.20           C  
ATOM   1917  N   PHE A 377     -19.245  17.017 -28.122  1.00 34.13           N  
ATOM   1918  CA  PHE A 377     -18.800  18.186 -28.881  1.00 32.76           C  
ATOM   1919  C   PHE A 377     -17.344  18.507 -28.622  1.00 31.53           C  
ATOM   1920  O   PHE A 377     -16.806  18.169 -27.572  1.00 31.37           O  
ATOM   1921  CB  PHE A 377     -19.686  19.404 -28.573  1.00 31.96           C  
ATOM   1922  CG  PHE A 377     -19.286  20.180 -27.339  1.00 30.66           C  
ATOM   1923  CD1 PHE A 377     -18.352  21.213 -27.424  1.00 30.05           C  
ATOM   1924  CD2 PHE A 377     -19.890  19.922 -26.109  1.00 28.76           C  
ATOM   1925  CE1 PHE A 377     -18.028  21.991 -26.295  1.00 30.51           C  
ATOM   1926  CE2 PHE A 377     -19.578  20.687 -24.979  1.00 29.63           C  
ATOM   1927  CZ  PHE A 377     -18.645  21.727 -25.071  1.00 29.98           C  
ATOM   1928  N   VAL A 378     -16.707  19.154 -29.591  1.00 31.21           N  
ATOM   1929  CA  VAL A 378     -15.299  19.524 -29.463  1.00 31.05           C  
ATOM   1930  C   VAL A 378     -15.096  20.974 -29.857  1.00 31.62           C  
ATOM   1931  O   VAL A 378     -15.895  21.540 -30.605  1.00 33.26           O  
ATOM   1932  CB  VAL A 378     -14.388  18.661 -30.368  1.00 29.82           C  
ATOM   1933  CG1 VAL A 378     -14.478  17.203 -29.965  1.00 28.30           C  
ATOM   1934  CG2 VAL A 378     -14.769  18.859 -31.833  1.00 29.02           C  
ATOM   1935  N   GLY A 379     -14.016  21.565 -29.362  1.00 31.74           N  
ATOM   1936  CA  GLY A 379     -13.723  22.945 -29.682  1.00 33.74           C  
ATOM   1937  C   GLY A 379     -13.768  23.839 -28.463  1.00 35.63           C  
ATOM   1938  O   GLY A 379     -13.394  23.434 -27.367  1.00 36.59           O  
ATOM   1939  N   TYR A 380     -14.243  25.061 -28.654  1.00 36.81           N  
ATOM   1940  CA  TYR A 380     -14.326  26.034 -27.575  1.00 39.00           C  
ATOM   1941  C   TYR A 380     -15.115  25.555 -26.343  1.00 38.90           C  
ATOM   1942  O   TYR A 380     -16.292  25.180 -26.444  1.00 38.40           O  
ATOM   1943  CB  TYR A 380     -14.943  27.321 -28.122  1.00 42.64           C  
ATOM   1944  CG  TYR A 380     -14.843  28.484 -27.176  1.00 45.62           C  
ATOM   1945  CD1 TYR A 380     -15.987  29.058 -26.617  1.00 45.94           C  
ATOM   1946  CD2 TYR A 380     -13.597  29.013 -26.837  1.00 47.27           C  
ATOM   1947  CE1 TYR A 380     -15.890  30.137 -25.744  1.00 49.18           C  
ATOM   1948  CE2 TYR A 380     -13.486  30.088 -25.968  1.00 49.28           C  
ATOM   1949  CZ  TYR A 380     -14.633  30.649 -25.426  1.00 50.71           C  
ATOM   1950  OH  TYR A 380     -14.512  31.734 -24.583  1.00 54.11           O  
ATOM   1951  N   ASN A 381     -14.458  25.571 -25.184  1.00 37.89           N  
ATOM   1952  CA  ASN A 381     -15.083  25.161 -23.929  1.00 36.99           C  
ATOM   1953  C   ASN A 381     -15.249  23.670 -23.775  1.00 34.50           C  
ATOM   1954  O   ASN A 381     -15.909  23.216 -22.842  1.00 34.19           O  
ATOM   1955  CB  ASN A 381     -16.452  25.821 -23.760  1.00 40.33           C  
ATOM   1956  CG  ASN A 381     -16.349  27.297 -23.468  1.00 45.41           C  
ATOM   1957  OD1 ASN A 381     -17.316  28.048 -23.642  1.00 48.43           O  
ATOM   1958  ND2 ASN A 381     -15.171  27.729 -23.016  1.00 46.57           N  
ATOM   1959  N   SER A 382     -14.689  22.897 -24.691  1.00 32.69           N  
ATOM   1960  CA  SER A 382     -14.807  21.454 -24.553  1.00 32.04           C  
ATOM   1961  C   SER A 382     -13.793  21.062 -23.479  1.00 30.78           C  
ATOM   1962  O   SER A 382     -12.904  21.850 -23.132  1.00 28.39           O  
ATOM   1963  CB  SER A 382     -14.517  20.735 -25.882  1.00 32.64           C  
ATOM   1964  OG  SER A 382     -13.216  21.014 -26.373  1.00 33.50           O  
ATOM   1965  N   THR A 383     -13.920  19.859 -22.938  1.00 29.83           N  
ATOM   1966  CA  THR A 383     -12.993  19.454 -21.893  1.00 29.54           C  
ATOM   1967  C   THR A 383     -12.398  18.073 -22.122  1.00 28.52           C  
ATOM   1968  O   THR A 383     -12.707  17.411 -23.106  1.00 29.74           O  
ATOM   1969  CB  THR A 383     -13.687  19.485 -20.512  1.00 29.71           C  
ATOM   1970  OG1 THR A 383     -14.650  18.426 -20.429  1.00 33.01           O  
ATOM   1971  CG2 THR A 383     -14.388  20.815 -20.305  1.00 24.09           C  
ATOM   1972  N   GLY A 384     -11.529  17.660 -21.205  1.00 27.93           N  
ATOM   1973  CA  GLY A 384     -10.885  16.358 -21.284  1.00 27.55           C  
ATOM   1974  C   GLY A 384     -10.598  15.815 -22.674  1.00 27.93           C  
ATOM   1975  O   GLY A 384     -10.022  16.500 -23.528  1.00 29.04           O  
ATOM   1976  N   ALA A 385     -11.008  14.574 -22.905  1.00 26.30           N  
ATOM   1977  CA  ALA A 385     -10.775  13.930 -24.182  1.00 26.29           C  
ATOM   1978  C   ALA A 385     -11.222  14.769 -25.380  1.00 27.49           C  
ATOM   1979  O   ALA A 385     -10.535  14.812 -26.396  1.00 28.99           O  
ATOM   1980  CB  ALA A 385     -11.459  12.589 -24.199  1.00 25.54           C  
ATOM   1981  N   GLU A 386     -12.364  15.442 -25.274  1.00 28.17           N  
ATOM   1982  CA  GLU A 386     -12.855  16.243 -26.391  1.00 27.02           C  
ATOM   1983  C   GLU A 386     -11.940  17.409 -26.685  1.00 26.61           C  
ATOM   1984  O   GLU A 386     -11.701  17.742 -27.845  1.00 26.53           O  
ATOM   1985  CB  GLU A 386     -14.269  16.734 -26.111  1.00 28.50           C  
ATOM   1986  CG  GLU A 386     -15.305  15.629 -26.198  1.00 32.26           C  
ATOM   1987  CD  GLU A 386     -15.036  14.485 -25.227  1.00 36.02           C  
ATOM   1988  OE1 GLU A 386     -15.411  13.329 -25.542  1.00 40.25           O  
ATOM   1989  OE2 GLU A 386     -14.462  14.733 -24.144  1.00 35.17           O  
ATOM   1990  N   LEU A 387     -11.412  18.023 -25.633  1.00 26.27           N  
ATOM   1991  CA  LEU A 387     -10.503  19.147 -25.806  1.00 24.09           C  
ATOM   1992  C   LEU A 387      -9.175  18.672 -26.382  1.00 24.84           C  
ATOM   1993  O   LEU A 387      -8.536  19.388 -27.158  1.00 25.03           O  
ATOM   1994  CB  LEU A 387     -10.253  19.832 -24.472  1.00 21.36           C  
ATOM   1995  CG  LEU A 387      -9.335  21.047 -24.581  1.00 19.28           C  
ATOM   1996  CD1 LEU A 387     -10.021  22.125 -25.380  1.00 15.21           C  
ATOM   1997  CD2 LEU A 387      -8.989  21.542 -23.193  1.00 15.97           C  
ATOM   1998  N   ARG A 388      -8.753  17.469 -25.992  1.00 26.39           N  
ATOM   1999  CA  ARG A 388      -7.487  16.915 -26.475  1.00 27.10           C  
ATOM   2000  C   ARG A 388      -7.600  16.648 -27.979  1.00 26.68           C  
ATOM   2001  O   ARG A 388      -6.671  16.918 -28.742  1.00 25.84           O  
ATOM   2002  CB  ARG A 388      -7.136  15.624 -25.710  1.00 26.31           C  
ATOM   2003  CG  ARG A 388      -6.160  14.693 -26.426  1.00 28.33           C  
ATOM   2004  CD  ARG A 388      -4.755  15.277 -26.530  1.00 31.76           C  
ATOM   2005  NE  ARG A 388      -3.885  14.778 -25.462  1.00 35.06           N  
ATOM   2006  CZ  ARG A 388      -2.967  13.827 -25.626  1.00 34.73           C  
ATOM   2007  NH1 ARG A 388      -2.786  13.268 -26.818  1.00 33.23           N  
ATOM   2008  NH2 ARG A 388      -2.232  13.429 -24.597  1.00 35.16           N  
ATOM   2009  N   HIS A 389      -8.749  16.134 -28.397  1.00 25.75           N  
ATOM   2010  CA  HIS A 389      -8.978  15.840 -29.806  1.00 26.55           C  
ATOM   2011  C   HIS A 389      -8.822  17.136 -30.586  1.00 26.88           C  
ATOM   2012  O   HIS A 389      -8.050  17.221 -31.550  1.00 26.38           O  
ATOM   2013  CB  HIS A 389     -10.390  15.280 -29.997  1.00 27.10           C  
ATOM   2014  CG  HIS A 389     -10.628  14.669 -31.342  1.00 28.88           C  
ATOM   2015  ND1 HIS A 389      -9.613  14.437 -32.246  1.00 28.94           N  
ATOM   2016  CD2 HIS A 389     -11.758  14.194 -31.917  1.00 28.21           C  
ATOM   2017  CE1 HIS A 389     -10.108  13.841 -33.316  1.00 28.11           C  
ATOM   2018  NE2 HIS A 389     -11.407  13.682 -33.142  1.00 28.98           N  
ATOM   2019  N   TRP A 390      -9.550  18.156 -30.145  1.00 27.05           N  
ATOM   2020  CA  TRP A 390      -9.513  19.458 -30.794  1.00 28.47           C  
ATOM   2021  C   TRP A 390      -8.103  20.059 -30.807  1.00 30.21           C  
ATOM   2022  O   TRP A 390      -7.643  20.594 -31.822  1.00 31.34           O  
ATOM   2023  CB  TRP A 390     -10.482  20.399 -30.092  1.00 27.40           C  
ATOM   2024  CG  TRP A 390     -10.642  21.706 -30.765  1.00 27.52           C  
ATOM   2025  CD1 TRP A 390     -10.132  22.891 -30.361  1.00 27.01           C  
ATOM   2026  CD2 TRP A 390     -11.406  21.974 -31.948  1.00 28.61           C  
ATOM   2027  NE1 TRP A 390     -10.533  23.895 -31.207  1.00 27.99           N  
ATOM   2028  CE2 TRP A 390     -11.318  23.359 -32.193  1.00 28.52           C  
ATOM   2029  CE3 TRP A 390     -12.161  21.175 -32.824  1.00 28.23           C  
ATOM   2030  CZ2 TRP A 390     -11.956  23.973 -33.280  1.00 28.30           C  
ATOM   2031  CZ3 TRP A 390     -12.796  21.784 -33.904  1.00 28.85           C  
ATOM   2032  CH2 TRP A 390     -12.689  23.171 -34.122  1.00 28.48           C  
ATOM   2033  N   SER A 391      -7.414  19.972 -29.678  1.00 29.74           N  
ATOM   2034  CA  SER A 391      -6.069  20.502 -29.610  1.00 29.91           C  
ATOM   2035  C   SER A 391      -5.150  19.767 -30.578  1.00 30.35           C  
ATOM   2036  O   SER A 391      -4.409  20.402 -31.318  1.00 31.27           O  
ATOM   2037  CB  SER A 391      -5.532  20.391 -28.183  1.00 28.78           C  
ATOM   2038  OG  SER A 391      -6.288  21.200 -27.310  1.00 27.25           O  
ATOM   2039  N   ASP A 392      -5.197  18.434 -30.578  1.00 30.63           N  
ATOM   2040  CA  ASP A 392      -4.339  17.660 -31.472  1.00 31.19           C  
ATOM   2041  C   ASP A 392      -4.545  18.077 -32.925  1.00 30.52           C  
ATOM   2042  O   ASP A 392      -3.596  18.149 -33.700  1.00 28.39           O  
ATOM   2043  CB  ASP A 392      -4.586  16.154 -31.306  1.00 31.49           C  
ATOM   2044  CG  ASP A 392      -3.887  15.587 -30.080  1.00 33.88           C  
ATOM   2045  OD1 ASP A 392      -2.864  16.169 -29.671  1.00 33.80           O  
ATOM   2046  OD2 ASP A 392      -4.336  14.555 -29.528  1.00 36.38           O  
ATOM   2047  N   MET A 393      -5.790  18.366 -33.281  1.00 30.04           N  
ATOM   2048  CA  MET A 393      -6.100  18.803 -34.631  1.00 29.58           C  
ATOM   2049  C   MET A 393      -5.316  20.076 -34.931  1.00 29.44           C  
ATOM   2050  O   MET A 393      -4.643  20.175 -35.956  1.00 30.52           O  
ATOM   2051  CB  MET A 393      -7.594  19.082 -34.765  1.00 30.20           C  
ATOM   2052  CG  MET A 393      -7.986  19.682 -36.087  1.00 31.42           C  
ATOM   2053  SD  MET A 393      -9.682  20.275 -36.076  1.00 35.69           S  
ATOM   2054  CE  MET A 393      -9.469  21.902 -35.283  1.00 35.11           C  
ATOM   2055  N   LEU A 394      -5.396  21.051 -34.034  1.00 28.41           N  
ATOM   2056  CA  LEU A 394      -4.686  22.304 -34.223  1.00 28.18           C  
ATOM   2057  C   LEU A 394      -3.164  22.141 -34.197  1.00 30.71           C  
ATOM   2058  O   LEU A 394      -2.450  22.890 -34.855  1.00 32.27           O  
ATOM   2059  CB  LEU A 394      -5.123  23.305 -33.159  1.00 27.38           C  
ATOM   2060  CG  LEU A 394      -6.615  23.655 -33.202  1.00 27.45           C  
ATOM   2061  CD1 LEU A 394      -7.000  24.451 -31.979  1.00 25.39           C  
ATOM   2062  CD2 LEU A 394      -6.918  24.431 -34.473  1.00 25.86           C  
ATOM   2063  N   ALA A 395      -2.662  21.160 -33.456  1.00 32.59           N  
ATOM   2064  CA  ALA A 395      -1.221  20.944 -33.370  1.00 34.85           C  
ATOM   2065  C   ALA A 395      -0.653  20.249 -34.612  1.00 36.58           C  
ATOM   2066  O   ALA A 395       0.538  20.351 -34.905  1.00 37.59           O  
ATOM   2067  CB  ALA A 395      -0.889  20.132 -32.114  1.00 34.86           C  
ATOM   2068  N   ASN A 396      -1.501  19.536 -35.338  1.00 38.04           N  
ATOM   2069  CA  ASN A 396      -1.057  18.839 -36.537  1.00 40.58           C  
ATOM   2070  C   ASN A 396      -1.814  19.346 -37.761  1.00 42.30           C  
ATOM   2071  O   ASN A 396      -2.639  18.633 -38.335  1.00 42.57           O  
ATOM   2072  CB  ASN A 396      -1.288  17.338 -36.393  1.00 40.87           C  
ATOM   2073  CG  ASN A 396      -0.555  16.750 -35.222  1.00 42.57           C  
ATOM   2074  OD1 ASN A 396      -0.886  17.025 -34.068  1.00 45.19           O  
ATOM   2075  ND2 ASN A 396       0.455  15.934 -35.505  1.00 43.28           N  
ATOM   2076  N   PRO A 397      -1.543  20.584 -38.184  1.00 43.17           N  
ATOM   2077  CA  PRO A 397      -2.261  21.092 -39.355  1.00 44.50           C  
ATOM   2078  C   PRO A 397      -2.155  20.173 -40.568  1.00 45.95           C  
ATOM   2079  O   PRO A 397      -1.169  19.448 -40.729  1.00 47.58           O  
ATOM   2080  CB  PRO A 397      -1.620  22.462 -39.590  1.00 43.49           C  
ATOM   2081  CG  PRO A 397      -0.239  22.299 -39.030  1.00 43.36           C  
ATOM   2082  CD  PRO A 397      -0.480  21.514 -37.766  1.00 43.90           C  
ATOM   2083  N   ARG A 398      -3.189  20.196 -41.403  1.00 46.05           N  
ATOM   2084  CA  ARG A 398      -3.235  19.388 -42.614  1.00 47.30           C  
ATOM   2085  C   ARG A 398      -3.321  17.883 -42.417  1.00 46.89           C  
ATOM   2086  O   ARG A 398      -3.374  17.139 -43.396  1.00 47.10           O  
ATOM   2087  CB  ARG A 398      -2.041  19.725 -43.514  1.00 48.88           C  
ATOM   2088  CG  ARG A 398      -2.300  20.922 -44.416  1.00 53.00           C  
ATOM   2089  CD  ARG A 398      -1.026  21.532 -45.000  1.00 56.46           C  
ATOM   2090  NE  ARG A 398      -0.243  22.252 -43.995  1.00 59.61           N  
ATOM   2091  CZ  ARG A 398       0.675  21.686 -43.214  1.00 61.51           C  
ATOM   2092  NH1 ARG A 398       1.337  22.417 -42.322  1.00 61.86           N  
ATOM   2093  NH2 ARG A 398       0.942  20.389 -43.336  1.00 62.08           N  
ATOM   2094  N   ARG A 399      -3.341  17.426 -41.169  1.00 45.81           N  
ATOM   2095  CA  ARG A 399      -3.443  15.995 -40.912  1.00 46.18           C  
ATOM   2096  C   ARG A 399      -4.743  15.629 -40.228  1.00 44.27           C  
ATOM   2097  O   ARG A 399      -5.188  16.320 -39.317  1.00 46.44           O  
ATOM   2098  CB  ARG A 399      -2.277  15.511 -40.054  1.00 49.29           C  
ATOM   2099  CG  ARG A 399      -1.067  15.033 -40.847  1.00 55.12           C  
ATOM   2100  CD  ARG A 399      -0.039  14.440 -39.907  1.00 58.75           C  
ATOM   2101  NE  ARG A 399      -0.673  13.496 -38.996  1.00 62.04           N  
ATOM   2102  CZ  ARG A 399      -0.182  13.159 -37.809  1.00 65.27           C  
ATOM   2103  NH1 ARG A 399      -0.835  12.288 -37.042  1.00 65.95           N  
ATOM   2104  NH2 ARG A 399       0.956  13.699 -37.385  1.00 66.55           N  
ATOM   2105  N   PRO A 400      -5.378  14.537 -40.663  1.00 41.84           N  
ATOM   2106  CA  PRO A 400      -6.637  14.126 -40.040  1.00 40.63           C  
ATOM   2107  C   PRO A 400      -6.388  13.315 -38.765  1.00 38.85           C  
ATOM   2108  O   PRO A 400      -5.809  12.243 -38.814  1.00 39.80           O  
ATOM   2109  CB  PRO A 400      -7.301  13.298 -41.139  1.00 38.66           C  
ATOM   2110  CG  PRO A 400      -6.137  12.630 -41.767  1.00 37.84           C  
ATOM   2111  CD  PRO A 400      -5.115  13.747 -41.877  1.00 38.96           C  
ATOM   2112  N   ILE A 401      -6.823  13.832 -37.625  1.00 38.58           N  
ATOM   2113  CA  ILE A 401      -6.656  13.124 -36.354  1.00 35.33           C  
ATOM   2114  C   ILE A 401      -7.954  12.383 -36.027  1.00 32.60           C  
ATOM   2115  O   ILE A 401      -9.004  13.002 -35.880  1.00 31.38           O  
ATOM   2116  CB  ILE A 401      -6.340  14.117 -35.213  1.00 35.32           C  
ATOM   2117  CG1 ILE A 401      -5.194  15.039 -35.633  1.00 34.96           C  
ATOM   2118  CG2 ILE A 401      -5.953  13.361 -33.952  1.00 35.53           C  
ATOM   2119  CD1 ILE A 401      -3.887  14.304 -35.890  1.00 36.11           C  
ATOM   2120  N   ALA A 402      -7.886  11.060 -35.934  1.00 31.38           N  
ATOM   2121  CA  ALA A 402      -9.074  10.261 -35.619  1.00 30.62           C  
ATOM   2122  C   ALA A 402      -9.113   9.885 -34.137  1.00 31.07           C  
ATOM   2123  O   ALA A 402      -8.071   9.641 -33.516  1.00 30.34           O  
ATOM   2124  CB  ALA A 402      -9.103   9.011 -36.465  1.00 25.38           C  
ATOM   2125  N   GLN A 403     -10.317   9.826 -33.574  1.00 30.88           N  
ATOM   2126  CA  GLN A 403     -10.463   9.480 -32.165  1.00 31.08           C  
ATOM   2127  C   GLN A 403     -11.874   9.043 -31.781  1.00 31.32           C  
ATOM   2128  O   GLN A 403     -12.863   9.558 -32.312  1.00 30.37           O  
ATOM   2129  CB  GLN A 403     -10.040  10.680 -31.322  1.00 31.07           C  
ATOM   2130  CG  GLN A 403     -10.223  10.547 -29.836  1.00 30.74           C  
ATOM   2131  CD  GLN A 403      -9.612  11.733 -29.107  1.00 33.00           C  
ATOM   2132  OE1 GLN A 403     -10.085  12.153 -28.045  1.00 34.42           O  
ATOM   2133  NE2 GLN A 403      -8.550  12.277 -29.674  1.00 30.66           N  
ATOM   2134  N   TRP A 404     -11.960   8.084 -30.861  1.00 32.41           N  
ATOM   2135  CA  TRP A 404     -13.251   7.592 -30.386  1.00 33.17           C  
ATOM   2136  C   TRP A 404     -13.739   8.448 -29.222  1.00 33.48           C  
ATOM   2137  O   TRP A 404     -12.948   8.875 -28.385  1.00 33.57           O  
ATOM   2138  CB  TRP A 404     -13.149   6.146 -29.890  1.00 33.60           C  
ATOM   2139  CG  TRP A 404     -13.095   5.106 -30.954  1.00 35.33           C  
ATOM   2140  CD1 TRP A 404     -11.978   4.552 -31.504  1.00 34.58           C  
ATOM   2141  CD2 TRP A 404     -14.212   4.484 -31.597  1.00 36.37           C  
ATOM   2142  NE1 TRP A 404     -12.326   3.620 -32.448  1.00 35.47           N  
ATOM   2143  CE2 TRP A 404     -13.692   3.556 -32.527  1.00 37.33           C  
ATOM   2144  CE3 TRP A 404     -15.601   4.618 -31.478  1.00 36.71           C  
ATOM   2145  CZ2 TRP A 404     -14.518   2.762 -33.340  1.00 37.83           C  
ATOM   2146  CZ3 TRP A 404     -16.423   3.827 -32.286  1.00 37.18           C  
ATOM   2147  CH2 TRP A 404     -15.877   2.913 -33.204  1.00 36.91           C  
ATOM   2148  N   HIS A 405     -15.041   8.705 -29.176  1.00 35.04           N  
ATOM   2149  CA  HIS A 405     -15.623   9.472 -28.079  1.00 34.84           C  
ATOM   2150  C   HIS A 405     -16.815   8.754 -27.504  1.00 35.86           C  
ATOM   2151  O   HIS A 405     -17.580   8.116 -28.225  1.00 37.04           O  
ATOM   2152  CB  HIS A 405     -16.095  10.848 -28.530  1.00 34.22           C  
ATOM   2153  CG  HIS A 405     -14.987  11.788 -28.853  1.00 33.46           C  
ATOM   2154  ND1 HIS A 405     -14.347  11.788 -30.071  1.00 34.33           N  
ATOM   2155  CD2 HIS A 405     -14.391  12.750 -28.113  1.00 32.68           C  
ATOM   2156  CE1 HIS A 405     -13.403  12.711 -30.068  1.00 33.66           C  
ATOM   2157  NE2 HIS A 405     -13.409  13.309 -28.892  1.00 34.67           N  
ATOM   2158  N   THR A 406     -16.971   8.871 -26.195  1.00 37.70           N  
ATOM   2159  CA  THR A 406     -18.093   8.268 -25.498  1.00 38.58           C  
ATOM   2160  C   THR A 406     -19.275   9.225 -25.579  1.00 38.86           C  
ATOM   2161  O   THR A 406     -19.178  10.377 -25.151  1.00 39.54           O  
ATOM   2162  CB  THR A 406     -17.758   8.036 -24.026  1.00 39.43           C  
ATOM   2163  OG1 THR A 406     -17.000   6.827 -23.900  1.00 42.68           O  
ATOM   2164  CG2 THR A 406     -19.026   7.951 -23.194  1.00 40.31           C  
ATOM   2165  N   LEU A 407     -20.384   8.752 -26.139  1.00 39.19           N  
ATOM   2166  CA  LEU A 407     -21.583   9.569 -26.257  1.00 39.96           C  
ATOM   2167  C   LEU A 407     -22.158   9.857 -24.873  1.00 41.71           C  
ATOM   2168  O   LEU A 407     -22.124   9.005 -23.981  1.00 41.08           O  
ATOM   2169  CB  LEU A 407     -22.629   8.852 -27.108  1.00 38.42           C  
ATOM   2170  CG  LEU A 407     -22.299   8.639 -28.587  1.00 37.25           C  
ATOM   2171  CD1 LEU A 407     -23.374   7.790 -29.219  1.00 35.22           C  
ATOM   2172  CD2 LEU A 407     -22.193   9.979 -29.301  1.00 35.50           C  
ATOM   2173  N   GLN A 408     -22.679  11.068 -24.703  1.00 44.48           N  
ATOM   2174  CA  GLN A 408     -23.270  11.502 -23.441  1.00 46.66           C  
ATOM   2175  C   GLN A 408     -24.730  11.879 -23.674  1.00 46.81           C  
ATOM   2176  O   GLN A 408     -25.126  12.142 -24.807  1.00 46.33           O  
ATOM   2177  CB  GLN A 408     -22.505  12.708 -22.906  1.00 48.29           C  
ATOM   2178  CG  GLN A 408     -21.039  12.442 -22.676  1.00 51.66           C  
ATOM   2179  CD  GLN A 408     -20.278  13.710 -22.359  1.00 55.77           C  
ATOM   2180  OE1 GLN A 408     -20.649  14.451 -21.444  1.00 57.56           O  
ATOM   2181  NE2 GLN A 408     -19.204  13.972 -23.113  1.00 56.98           N  
ATOM   2182  N   VAL A 409     -25.531  11.909 -22.613  1.00 48.43           N  
ATOM   2183  CA  VAL A 409     -26.942  12.259 -22.775  1.00 50.71           C  
ATOM   2184  C   VAL A 409     -27.081  13.655 -23.329  1.00 51.80           C  
ATOM   2185  O   VAL A 409     -26.445  14.595 -22.857  1.00 50.60           O  
ATOM   2186  CB  VAL A 409     -27.744  12.210 -21.455  1.00 50.39           C  
ATOM   2187  CG1 VAL A 409     -27.967  10.782 -21.037  1.00 49.14           C  
ATOM   2188  CG2 VAL A 409     -27.020  12.985 -20.374  1.00 51.76           C  
ATOM   2189  N   GLU A 410     -27.937  13.778 -24.329  1.00 54.40           N  
ATOM   2190  CA  GLU A 410     -28.178  15.049 -24.985  1.00 57.43           C  
ATOM   2191  C   GLU A 410     -28.414  16.223 -24.037  1.00 58.54           C  
ATOM   2192  O   GLU A 410     -27.913  17.324 -24.260  1.00 57.34           O  
ATOM   2193  CB  GLU A 410     -29.369  14.906 -25.931  1.00 59.36           C  
ATOM   2194  CG  GLU A 410     -29.709  16.175 -26.685  1.00 63.21           C  
ATOM   2195  CD  GLU A 410     -30.674  15.926 -27.829  1.00 65.69           C  
ATOM   2196  OE1 GLU A 410     -31.776  15.396 -27.571  1.00 66.41           O  
ATOM   2197  OE2 GLU A 410     -30.329  16.259 -28.986  1.00 67.44           O  
ATOM   2198  N   GLU A 411     -29.167  15.987 -22.972  1.00 61.27           N  
ATOM   2199  CA  GLU A 411     -29.486  17.049 -22.027  1.00 63.55           C  
ATOM   2200  C   GLU A 411     -28.290  17.654 -21.303  1.00 63.87           C  
ATOM   2201  O   GLU A 411     -28.191  18.872 -21.195  1.00 63.23           O  
ATOM   2202  CB  GLU A 411     -30.517  16.555 -21.003  1.00 65.94           C  
ATOM   2203  CG  GLU A 411     -31.853  16.128 -21.622  1.00 69.84           C  
ATOM   2204  CD  GLU A 411     -31.760  14.815 -22.402  1.00 72.38           C  
ATOM   2205  OE1 GLU A 411     -32.674  14.533 -23.213  1.00 73.17           O  
ATOM   2206  OE2 GLU A 411     -30.777  14.062 -22.199  1.00 73.29           O  
ATOM   2207  N   GLU A 412     -27.378  16.820 -20.814  1.00 64.75           N  
ATOM   2208  CA  GLU A 412     -26.229  17.347 -20.093  1.00 65.65           C  
ATOM   2209  C   GLU A 412     -25.164  17.975 -20.997  1.00 63.99           C  
ATOM   2210  O   GLU A 412     -24.406  18.840 -20.556  1.00 63.75           O  
ATOM   2211  CB  GLU A 412     -25.597  16.264 -19.218  1.00 68.64           C  
ATOM   2212  CG  GLU A 412     -24.738  15.273 -19.967  1.00 75.23           C  
ATOM   2213  CD  GLU A 412     -23.616  14.725 -19.097  1.00 79.84           C  
ATOM   2214  OE1 GLU A 412     -22.811  13.894 -19.588  1.00 82.34           O  
ATOM   2215  OE2 GLU A 412     -23.538  15.135 -17.917  1.00 82.07           O  
ATOM   2216  N   VAL A 413     -25.095  17.551 -22.253  1.00 61.70           N  
ATOM   2217  CA  VAL A 413     -24.114  18.129 -23.163  1.00 60.04           C  
ATOM   2218  C   VAL A 413     -24.599  19.510 -23.558  1.00 59.81           C  
ATOM   2219  O   VAL A 413     -23.808  20.435 -23.720  1.00 58.70           O  
ATOM   2220  CB  VAL A 413     -23.938  17.283 -24.437  1.00 59.23           C  
ATOM   2221  CG1 VAL A 413     -23.000  17.984 -25.399  1.00 57.17           C  
ATOM   2222  CG2 VAL A 413     -23.387  15.921 -24.078  1.00 59.48           C  
ATOM   2223  N   ASP A 414     -25.911  19.640 -23.712  1.00 60.24           N  
ATOM   2224  CA  ASP A 414     -26.518  20.914 -24.080  1.00 61.57           C  
ATOM   2225  C   ASP A 414     -26.287  21.968 -22.994  1.00 61.05           C  
ATOM   2226  O   ASP A 414     -26.127  23.153 -23.285  1.00 60.44           O  
ATOM   2227  CB  ASP A 414     -28.020  20.726 -24.322  1.00 63.17           C  
ATOM   2228  CG  ASP A 414     -28.318  20.068 -25.660  1.00 65.96           C  
ATOM   2229  OD1 ASP A 414     -29.463  19.592 -25.852  1.00 67.00           O  
ATOM   2230  OD2 ASP A 414     -27.410  20.037 -26.527  1.00 66.82           O  
ATOM   2231  N   ALA A 415     -26.267  21.528 -21.742  1.00 60.93           N  
ATOM   2232  CA  ALA A 415     -26.043  22.429 -20.624  1.00 60.96           C  
ATOM   2233  C   ALA A 415     -24.614  22.973 -20.652  1.00 61.98           C  
ATOM   2234  O   ALA A 415     -24.369  24.098 -20.227  1.00 62.71           O  
ATOM   2235  CB  ALA A 415     -26.302  21.701 -19.314  1.00 60.55           C  
ATOM   2236  N   MET A 416     -23.677  22.172 -21.156  1.00 62.88           N  
ATOM   2237  CA  MET A 416     -22.276  22.576 -21.243  1.00 63.39           C  
ATOM   2238  C   MET A 416     -22.055  23.516 -22.424  1.00 64.22           C  
ATOM   2239  O   MET A 416     -21.108  24.303 -22.431  1.00 63.43           O  
ATOM   2240  CB  MET A 416     -21.386  21.346 -21.385  1.00 64.53           C  
ATOM   2241  CG  MET A 416     -21.585  20.323 -20.278  1.00 65.81           C  
ATOM   2242  SD  MET A 416     -21.076  20.925 -18.652  1.00 68.03           S  
ATOM   2243  CE  MET A 416     -19.873  19.626 -18.166  1.00 67.27           C  
ATOM   2244  N   LEU A 417     -22.931  23.416 -23.425  1.00 65.45           N  
ATOM   2245  CA  LEU A 417     -22.871  24.270 -24.612  1.00 66.52           C  
ATOM   2246  C   LEU A 417     -23.647  25.549 -24.320  1.00 68.89           C  
ATOM   2247  O   LEU A 417     -23.551  26.536 -25.061  1.00 69.42           O  
ATOM   2248  CB  LEU A 417     -23.513  23.581 -25.821  1.00 63.88           C  
ATOM   2249  CG  LEU A 417     -22.810  22.406 -26.491  1.00 62.57           C  
ATOM   2250  CD1 LEU A 417     -23.694  21.865 -27.600  1.00 61.27           C  
ATOM   2251  CD2 LEU A 417     -21.470  22.859 -27.046  1.00 61.19           C  
ATOM   2252  N   ALA A 418     -24.426  25.516 -23.240  1.00 70.71           N  
ATOM   2253  CA  ALA A 418     -25.241  26.656 -22.830  1.00 72.52           C  
ATOM   2254  C   ALA A 418     -24.388  27.894 -22.546  1.00 73.49           C  
ATOM   2255  O   ALA A 418     -24.625  28.926 -23.218  1.00 73.73           O  
ATOM   2256  CB  ALA A 418     -26.063  26.289 -21.597  1.00 72.29           C  
TER
