# Supplementary material for: PeptideBuilder: A simple Python library to generate model peptides
Source: PeerJ. 2013 May 21;1:e80. doi: 10.7717/peerj.80 (PMC3661355; doi:10.7717/peerj.80)
Supplement: Supplemental Information 1 [file peerj-01-80-s001.zip › PeptideBuilder/PDBs/7tim_clean.pdb]

ATOM      1  N   ALA A   2     102.680  33.762  70.354  1.00 21.45           N  
ATOM      2  CA  ALA A   2     102.559  35.278  70.559  1.00 21.39           C  
ATOM      3  C   ALA A   2     101.311  35.633  69.761  1.00 20.29           C  
ATOM      4  O   ALA A   2     100.291  34.907  69.996  1.00 21.85           O  
ATOM      5  CB  ALA A   2     103.865  35.897  70.152  1.00 20.75           C  
ATOM      6  N   ARG A   3     101.346  36.554  68.834  1.00 17.07           N  
ATOM      7  CA  ARG A   3     100.145  36.739  67.980  1.00 13.71           C  
ATOM      8  C   ARG A   3     100.247  35.723  66.843  1.00 13.39           C  
ATOM      9  O   ARG A   3     101.262  35.783  66.127  1.00 13.13           O  
ATOM     10  CB  ARG A   3     100.102  38.149  67.400  1.00 12.89           C  
ATOM     11  CG  ARG A   3     100.003  39.142  68.562  1.00 11.84           C  
ATOM     12  CD  ARG A   3      99.943  40.513  68.065  1.00 11.88           C  
ATOM     13  NE  ARG A   3     101.095  40.935  67.276  1.00 11.01           N  
ATOM     14  CZ  ARG A   3     102.069  41.667  67.827  1.00  9.40           C  
ATOM     15  NH1 ARG A   3     102.102  41.774  69.145  1.00  8.75           N  
ATOM     16  NH2 ARG A   3     102.967  42.156  67.020  1.00  9.53           N  
ATOM     17  N   THR A   4      99.255  34.859  66.716  1.00 10.58           N  
ATOM     18  CA  THR A   4      99.226  33.847  65.641  1.00  9.81           C  
ATOM     19  C   THR A   4      99.037  34.510  64.281  1.00  7.81           C  
ATOM     20  O   THR A   4      98.173  35.395  64.158  1.00  7.95           O  
ATOM     21  CB  THR A   4      98.044  32.880  65.935  1.00  9.66           C  
ATOM     22  OG1 THR A   4      98.458  32.165  67.077  1.00  9.54           O  
ATOM     23  CG2 THR A   4      97.707  31.950  64.799  1.00  8.69           C  
ATOM     24  N   PHE A   5      99.779  34.086  63.298  1.00  6.30           N  
ATOM     25  CA  PHE A   5      99.702  34.592  61.926  1.00  6.40           C  
ATOM     26  C   PHE A   5      98.249  34.341  61.471  1.00  7.29           C  
ATOM     27  O   PHE A   5      97.704  33.270  61.728  1.00  7.51           O  
ATOM     28  CB  PHE A   5     100.764  34.014  61.021  1.00  4.97           C  
ATOM     29  CG  PHE A   5     100.936  34.456  59.620  1.00  4.26           C  
ATOM     30  CD1 PHE A   5     101.117  35.804  59.291  1.00  3.92           C  
ATOM     31  CD2 PHE A   5     101.092  33.490  58.611  1.00  4.14           C  
ATOM     32  CE1 PHE A   5     101.337  36.206  57.988  1.00  3.10           C  
ATOM     33  CE2 PHE A   5     101.275  33.874  57.283  1.00  3.97           C  
ATOM     34  CZ  PHE A   5     101.392  35.236  56.985  1.00  4.18           C  
ATOM     35  N   PHE A   6      97.694  35.359  60.832  1.00  7.18           N  
ATOM     36  CA  PHE A   6      96.277  35.300  60.408  1.00  7.33           C  
ATOM     37  C   PHE A   6      96.123  35.749  58.979  1.00  6.76           C  
ATOM     38  O   PHE A   6      96.543  36.841  58.570  1.00  8.91           O  
ATOM     39  CB  PHE A   6      95.466  36.058  61.440  1.00  7.12           C  
ATOM     40  CG  PHE A   6      93.987  36.111  61.151  1.00  7.81           C  
ATOM     41  CD1 PHE A   6      93.529  36.672  59.957  1.00  7.72           C  
ATOM     42  CD2 PHE A   6      93.096  35.580  62.063  1.00  7.86           C  
ATOM     43  CE1 PHE A   6      92.173  36.695  59.670  1.00  8.19           C  
ATOM     44  CE2 PHE A   6      91.737  35.574  61.786  1.00  7.92           C  
ATOM     45  CZ  PHE A   6      91.271  36.167  60.629  1.00  7.73           C  
ATOM     46  N   VAL A   7      95.567  34.863  58.168  1.00  6.24           N  
ATOM     47  CA  VAL A   7      95.352  35.206  56.754  1.00  6.15           C  
ATOM     48  C   VAL A   7      93.866  35.161  56.437  1.00  5.41           C  
ATOM     49  O   VAL A   7      93.318  34.062  56.545  1.00  6.13           O  
ATOM     50  CB  VAL A   7      96.183  34.278  55.842  1.00  6.28           C  
ATOM     51  CG1 VAL A   7      95.808  34.399  54.354  1.00  6.66           C  
ATOM     52  CG2 VAL A   7      97.669  34.554  55.999  1.00  6.48           C  
ATOM     53  N   GLY A   8      93.279  36.251  56.005  1.00  5.18           N  
ATOM     54  CA  GLY A   8      91.843  36.218  55.617  1.00  6.30           C  
ATOM     55  C   GLY A   8      91.700  36.233  54.101  1.00  6.36           C  
ATOM     56  O   GLY A   8      92.373  37.008  53.439  1.00  6.36           O  
ATOM     57  N   GLY A   9      90.786  35.433  53.558  1.00  7.22           N  
ATOM     58  CA  GLY A   9      90.541  35.412  52.095  1.00  8.27           C  
ATOM     59  C   GLY A   9      89.232  36.145  51.830  1.00  8.21           C  
ATOM     60  O   GLY A   9      88.204  35.644  52.304  1.00  9.65           O  
ATOM     61  N   ASN A  10      89.234  37.312  51.239  1.00  7.21           N  
ATOM     62  CA  ASN A  10      87.975  38.053  50.965  1.00  6.34           C  
ATOM     63  C   ASN A  10      87.585  37.815  49.503  1.00  6.70           C  
ATOM     64  O   ASN A  10      88.041  38.627  48.682  1.00  7.50           O  
ATOM     65  CB  ASN A  10      88.180  39.555  51.204  1.00  5.72           C  
ATOM     66  CG  ASN A  10      86.890  40.323  50.973  1.00  5.19           C  
ATOM     67  OD1 ASN A  10      85.888  39.633  50.820  1.00  4.28           O  
ATOM     68  ND2 ASN A  10      86.926  41.638  50.877  1.00  5.44           N  
ATOM     69  N   PHE A  11      86.785  36.847  49.201  1.00  6.82           N  
ATOM     70  CA  PHE A  11      86.389  36.530  47.820  1.00  7.61           C  
ATOM     71  C   PHE A  11      85.619  37.665  47.151  1.00  8.70           C  
ATOM     72  O   PHE A  11      85.692  37.787  45.901  1.00  9.67           O  
ATOM     73  CB  PHE A  11      85.590  35.231  47.794  1.00  8.77           C  
ATOM     74  CG  PHE A  11      86.266  34.023  48.355  1.00  9.37           C  
ATOM     75  CD1 PHE A  11      87.588  34.104  48.818  1.00  9.54           C  
ATOM     76  CD2 PHE A  11      85.597  32.791  48.336  1.00  9.07           C  
ATOM     77  CE1 PHE A  11      88.216  32.941  49.290  1.00 10.36           C  
ATOM     78  CE2 PHE A  11      86.190  31.640  48.841  1.00 10.08           C  
ATOM     79  CZ  PHE A  11      87.509  31.708  49.300  1.00 10.17           C  
ATOM     80  N   LYS A  12      84.922  38.473  47.925  1.00  7.74           N  
ATOM     81  CA  LYS A  12      84.122  39.595  47.383  1.00  7.89           C  
ATOM     82  C   LYS A  12      82.971  38.959  46.601  1.00  7.40           C  
ATOM     83  O   LYS A  12      82.608  37.831  46.989  1.00  7.33           O  
ATOM     84  CB  LYS A  12      84.879  40.615  46.561  1.00  6.96           C  
ATOM     85  CG  LYS A  12      86.125  41.126  47.288  1.00  6.67           C  
ATOM     86  CD  LYS A  12      86.761  42.385  46.686  1.00  6.46           C  
ATOM     87  CE  LYS A  12      87.922  42.778  47.563  1.00  6.80           C  
ATOM     88  NZ  LYS A  12      88.359  44.196  47.319  1.00  7.74           N  
ATOM     89  N   LEU A  13      82.523  39.591  45.558  1.00  7.18           N  
ATOM     90  CA  LEU A  13      81.374  39.012  44.795  1.00  6.73           C  
ATOM     91  C   LEU A  13      81.962  38.190  43.664  1.00  7.96           C  
ATOM     92  O   LEU A  13      81.981  38.602  42.500  1.00  8.57           O  
ATOM     93  CB  LEU A  13      80.495  40.147  44.359  1.00  6.43           C  
ATOM     94  CG  LEU A  13      79.128  39.941  43.770  1.00  5.74           C  
ATOM     95  CD1 LEU A  13      78.165  39.677  44.898  1.00  6.09           C  
ATOM     96  CD2 LEU A  13      78.710  41.112  42.916  1.00  5.89           C  
ATOM     97  N   ASN A  14      82.502  37.038  44.089  1.00  8.32           N  
ATOM     98  CA  ASN A  14      83.121  36.120  43.138  1.00  7.76           C  
ATOM     99  C   ASN A  14      82.915  34.704  43.644  1.00  7.90           C  
ATOM    100  O   ASN A  14      82.876  34.468  44.850  1.00  8.32           O  
ATOM    101  CB  ASN A  14      84.576  36.486  42.927  1.00  7.18           C  
ATOM    102  CG  ASN A  14      84.900  37.761  42.236  1.00  7.14           C  
ATOM    103  OD1 ASN A  14      85.070  37.877  41.013  1.00  6.28           O  
ATOM    104  ND2 ASN A  14      85.155  38.794  43.031  1.00  8.27           N  
ATOM    105  N   GLY A  15      82.680  33.815  42.697  1.00  9.39           N  
ATOM    106  CA  GLY A  15      82.560  32.387  43.015  1.00 11.75           C  
ATOM    107  C   GLY A  15      81.327  31.671  42.476  1.00 12.70           C  
ATOM    108  O   GLY A  15      80.308  32.268  42.127  1.00 12.07           O  
ATOM    109  N   SER A  16      81.493  30.345  42.450  1.00 12.89           N  
ATOM    110  CA  SER A  16      80.450  29.386  42.053  1.00 13.42           C  
ATOM    111  C   SER A  16      80.699  28.148  42.913  1.00 13.59           C  
ATOM    112  O   SER A  16      81.701  28.131  43.632  1.00 13.01           O  
ATOM    113  CB  SER A  16      80.450  29.109  40.569  1.00 13.49           C  
ATOM    114  OG  SER A  16      81.646  28.574  40.099  1.00 13.62           O  
ATOM    115  N   LYS A  17      79.823  27.168  42.903  1.00 14.58           N  
ATOM    116  CA  LYS A  17      80.118  25.984  43.741  1.00 16.09           C  
ATOM    117  C   LYS A  17      81.383  25.353  43.184  1.00 16.73           C  
ATOM    118  O   LYS A  17      82.246  24.914  43.960  1.00 16.83           O  
ATOM    119  CB  LYS A  17      78.947  25.030  43.820  1.00 16.58           C  
ATOM    120  CG  LYS A  17      77.778  25.722  44.544  1.00 17.13           C  
ATOM    121  CD  LYS A  17      76.427  25.150  44.229  1.00 17.22           C  
ATOM    122  CE  LYS A  17      76.052  23.944  45.023  1.00 17.04           C  
ATOM    123  NZ  LYS A  17      75.663  24.259  46.414  1.00 17.26           N  
ATOM    124  N   GLN A  18      81.525  25.403  41.882  1.00 18.31           N  
ATOM    125  CA  GLN A  18      82.632  24.806  41.135  1.00 20.29           C  
ATOM    126  C   GLN A  18      83.978  25.451  41.476  1.00 19.35           C  
ATOM    127  O   GLN A  18      84.938  24.696  41.723  1.00 19.04           O  
ATOM    128  CB  GLN A  18      82.386  24.829  39.634  1.00 23.31           C  
ATOM    129  CG  GLN A  18      83.199  23.882  38.762  1.00 26.59           C  
ATOM    130  CD  GLN A  18      83.272  22.468  39.264  1.00 29.00           C  
ATOM    131  OE1 GLN A  18      84.242  21.718  39.073  1.00 30.54           O  
ATOM    132  NE2 GLN A  18      82.220  22.054  39.987  1.00 30.25           N  
ATOM    133  N   SER A  19      84.038  26.758  41.451  1.00 18.00           N  
ATOM    134  CA  SER A  19      85.219  27.550  41.761  1.00 17.26           C  
ATOM    135  C   SER A  19      85.504  27.469  43.271  1.00 16.53           C  
ATOM    136  O   SER A  19      86.683  27.276  43.608  1.00 15.05           O  
ATOM    137  CB  SER A  19      85.172  29.008  41.335  1.00 17.79           C  
ATOM    138  OG  SER A  19      86.011  29.251  40.192  1.00 18.92           O  
ATOM    139  N   ILE A  20      84.460  27.556  44.065  1.00 15.38           N  
ATOM    140  CA  ILE A  20      84.625  27.508  45.532  1.00 15.74           C  
ATOM    141  C   ILE A  20      85.207  26.151  45.891  1.00 16.50           C  
ATOM    142  O   ILE A  20      86.211  26.044  46.618  1.00 16.64           O  
ATOM    143  CB  ILE A  20      83.360  27.793  46.312  1.00 15.72           C  
ATOM    144  CG1 ILE A  20      82.754  29.124  45.961  1.00 15.54           C  
ATOM    145  CG2 ILE A  20      83.540  27.712  47.826  1.00 15.34           C  
ATOM    146  CD1 ILE A  20      83.551  30.255  45.395  1.00 15.68           C  
ATOM    147  N   LYS A  21      84.568  25.131  45.347  1.00 17.18           N  
ATOM    148  CA  LYS A  21      84.975  23.741  45.523  1.00 18.08           C  
ATOM    149  C   LYS A  21      86.509  23.658  45.401  1.00 18.04           C  
ATOM    150  O   LYS A  21      87.265  23.217  46.260  1.00 18.47           O  
ATOM    151  CB  LYS A  21      84.448  22.868  44.371  1.00 19.31           C  
ATOM    152  CG  LYS A  21      84.942  21.436  44.531  1.00 21.49           C  
ATOM    153  CD  LYS A  21      84.110  20.479  43.707  1.00 23.70           C  
ATOM    154  CE  LYS A  21      84.535  20.381  42.252  1.00 24.85           C  
ATOM    155  NZ  LYS A  21      84.214  18.992  41.776  1.00 26.31           N  
ATOM    156  N   GLU A  22      86.912  24.155  44.274  1.00 16.92           N  
ATOM    157  CA  GLU A  22      88.299  24.191  43.829  1.00 17.62           C  
ATOM    158  C   GLU A  22      89.250  24.891  44.778  1.00 16.04           C  
ATOM    159  O   GLU A  22      90.391  24.417  44.972  1.00 14.65           O  
ATOM    160  CB  GLU A  22      88.313  24.754  42.446  1.00 19.65           C  
ATOM    161  CG  GLU A  22      89.329  25.563  41.710  1.00 22.70           C  
ATOM    162  CD  GLU A  22      88.893  25.791  40.251  1.00 24.42           C  
ATOM    163  OE1 GLU A  22      89.113  24.694  39.554  1.00 25.82           O  
ATOM    164  OE2 GLU A  22      88.330  26.812  39.884  1.00 25.39           O  
ATOM    165  N   ILE A  23      88.824  25.986  45.365  1.00 14.48           N  
ATOM    166  CA  ILE A  23      89.622  26.788  46.299  1.00 11.92           C  
ATOM    167  C   ILE A  23      89.759  26.035  47.583  1.00 12.97           C  
ATOM    168  O   ILE A  23      90.894  25.810  48.045  1.00 14.54           O  
ATOM    169  CB  ILE A  23      88.957  28.131  46.541  1.00 10.64           C  
ATOM    170  CG1 ILE A  23      89.171  28.923  45.252  1.00  9.79           C  
ATOM    171  CG2 ILE A  23      89.394  28.828  47.787  1.00  9.99           C  
ATOM    172  CD1 ILE A  23      88.479  30.277  45.173  1.00 11.18           C  
ATOM    173  N   VAL A  24      88.639  25.645  48.131  1.00 13.01           N  
ATOM    174  CA  VAL A  24      88.553  24.933  49.395  1.00 12.85           C  
ATOM    175  C   VAL A  24      89.341  23.631  49.345  1.00 12.86           C  
ATOM    176  O   VAL A  24      89.991  23.261  50.353  1.00 10.94           O  
ATOM    177  CB  VAL A  24      87.075  24.690  49.789  1.00 13.17           C  
ATOM    178  CG1 VAL A  24      86.983  23.729  50.976  1.00 13.99           C  
ATOM    179  CG2 VAL A  24      86.403  26.018  50.126  1.00 12.48           C  
ATOM    180  N   GLU A  25      89.214  22.977  48.181  1.00 13.40           N  
ATOM    181  CA  GLU A  25      89.946  21.706  48.093  1.00 15.20           C  
ATOM    182  C   GLU A  25      91.442  21.960  48.070  1.00 14.62           C  
ATOM    183  O   GLU A  25      92.171  21.221  48.785  1.00 14.07           O  
ATOM    184  CB  GLU A  25      89.485  20.723  47.061  1.00 18.91           C  
ATOM    185  CG  GLU A  25      88.400  19.737  47.578  1.00 22.92           C  
ATOM    186  CD  GLU A  25      87.724  19.003  46.444  1.00 25.99           C  
ATOM    187  OE1 GLU A  25      88.608  18.419  45.646  1.00 27.61           O  
ATOM    188  OE2 GLU A  25      86.521  18.999  46.232  1.00 27.70           O  
ATOM    189  N   ARG A  26      91.859  22.981  47.340  1.00 13.23           N  
ATOM    190  CA  ARG A  26      93.273  23.366  47.275  1.00 12.99           C  
ATOM    191  C   ARG A  26      93.777  23.592  48.701  1.00 13.10           C  
ATOM    192  O   ARG A  26      94.903  23.194  49.008  1.00 12.88           O  
ATOM    193  CB  ARG A  26      93.546  24.595  46.422  1.00 13.46           C  
ATOM    194  CG  ARG A  26      94.988  25.052  46.313  1.00 13.49           C  
ATOM    195  CD  ARG A  26      95.215  25.712  44.992  1.00 14.55           C  
ATOM    196  NE  ARG A  26      94.380  26.872  44.768  1.00 15.64           N  
ATOM    197  CZ  ARG A  26      93.674  27.175  43.671  1.00 15.82           C  
ATOM    198  NH1 ARG A  26      93.619  26.339  42.639  1.00 15.44           N  
ATOM    199  NH2 ARG A  26      92.936  28.315  43.603  1.00 16.11           N  
ATOM    200  N   LEU A  27      92.914  24.162  49.554  1.00 12.15           N  
ATOM    201  CA  LEU A  27      93.311  24.429  50.935  1.00 11.71           C  
ATOM    202  C   LEU A  27      93.409  23.162  51.758  1.00 12.29           C  
ATOM    203  O   LEU A  27      94.317  23.023  52.611  1.00 12.52           O  
ATOM    204  CB  LEU A  27      92.305  25.410  51.563  1.00 11.34           C  
ATOM    205  CG  LEU A  27      92.487  26.858  51.149  1.00 11.50           C  
ATOM    206  CD1 LEU A  27      91.394  27.672  51.758  1.00 11.41           C  
ATOM    207  CD2 LEU A  27      93.841  27.399  51.553  1.00 11.47           C  
ATOM    208  N   ASN A  28      92.456  22.276  51.545  1.00 13.09           N  
ATOM    209  CA  ASN A  28      92.375  21.023  52.316  1.00 14.05           C  
ATOM    210  C   ASN A  28      93.685  20.222  52.127  1.00 15.59           C  
ATOM    211  O   ASN A  28      94.245  19.744  53.129  1.00 15.44           O  
ATOM    212  CB  ASN A  28      91.136  20.256  51.996  1.00 14.35           C  
ATOM    213  CG  ASN A  28      89.785  20.716  52.453  1.00 13.50           C  
ATOM    214  OD1 ASN A  28      89.558  21.216  53.545  1.00 13.77           O  
ATOM    215  ND2 ASN A  28      88.782  20.480  51.592  1.00 13.98           N  
ATOM    216  N   THR A  29      94.139  20.127  50.912  1.00 16.82           N  
ATOM    217  CA  THR A  29      95.330  19.490  50.372  1.00 16.94           C  
ATOM    218  C   THR A  29      96.678  20.113  50.658  1.00 17.46           C  
ATOM    219  O   THR A  29      97.689  19.405  50.857  1.00 19.29           O  
ATOM    220  CB  THR A  29      95.101  19.417  48.828  1.00 16.90           C  
ATOM    221  OG1 THR A  29      94.796  18.063  48.627  1.00 17.47           O  
ATOM    222  CG2 THR A  29      96.271  19.869  48.002  1.00 17.69           C  
ATOM    223  N   ALA A  30      96.849  21.408  50.600  1.00 16.61           N  
ATOM    224  CA  ALA A  30      98.045  22.164  50.819  1.00 15.18           C  
ATOM    225  C   ALA A  30      98.699  21.965  52.179  1.00 15.23           C  
ATOM    226  O   ALA A  30      98.143  21.798  53.277  1.00 14.38           O  
ATOM    227  CB  ALA A  30      97.705  23.662  50.624  1.00 15.99           C  
ATOM    228  N   SER A  31     100.026  22.102  52.088  1.00 15.05           N  
ATOM    229  CA  SER A  31     100.949  22.027  53.231  1.00 14.86           C  
ATOM    230  C   SER A  31     101.075  23.410  53.864  1.00 15.58           C  
ATOM    231  O   SER A  31     101.667  24.327  53.247  1.00 16.91           O  
ATOM    232  CB  SER A  31     102.304  21.497  52.809  1.00 14.85           C  
ATOM    233  OG  SER A  31     102.220  20.192  52.267  1.00 13.36           O  
ATOM    234  N   ILE A  32     100.525  23.547  55.057  1.00 15.11           N  
ATOM    235  CA  ILE A  32     100.633  24.877  55.725  1.00 15.35           C  
ATOM    236  C   ILE A  32     101.007  24.610  57.151  1.00 14.91           C  
ATOM    237  O   ILE A  32     100.712  23.514  57.644  1.00 15.25           O  
ATOM    238  CB  ILE A  32      99.333  25.628  55.500  1.00 15.86           C  
ATOM    239  CG1 ILE A  32      98.161  24.915  56.119  1.00 15.38           C  
ATOM    240  CG2 ILE A  32      99.071  25.761  53.979  1.00 16.11           C  
ATOM    241  CD1 ILE A  32      96.941  25.803  56.388  1.00 16.64           C  
ATOM    242  N   PRO A  33     101.769  25.475  57.762  1.00 16.00           N  
ATOM    243  CA  PRO A  33     102.223  25.323  59.162  1.00 17.02           C  
ATOM    244  C   PRO A  33     101.013  25.067  60.033  1.00 18.07           C  
ATOM    245  O   PRO A  33      99.930  25.544  59.634  1.00 18.29           O  
ATOM    246  CB  PRO A  33     102.951  26.640  59.452  1.00 16.28           C  
ATOM    247  CG  PRO A  33     102.463  27.642  58.428  1.00 15.97           C  
ATOM    248  CD  PRO A  33     102.223  26.784  57.189  1.00 16.18           C  
ATOM    249  N   GLU A  34     101.061  24.365  61.157  1.00 19.43           N  
ATOM    250  CA  GLU A  34      99.780  24.178  61.885  1.00 20.68           C  
ATOM    251  C   GLU A  34      99.442  25.397  62.732  1.00 20.86           C  
ATOM    252  O   GLU A  34      98.298  25.510  63.217  1.00 21.74           O  
ATOM    253  CB  GLU A  34      99.677  22.921  62.699  1.00 21.62           C  
ATOM    254  CG  GLU A  34     100.311  22.749  64.041  1.00 22.45           C  
ATOM    255  CD  GLU A  34     100.407  21.373  64.645  1.00 23.10           C  
ATOM    256  OE1 GLU A  34     100.080  20.300  64.150  1.00 23.11           O  
ATOM    257  OE2 GLU A  34     100.960  21.474  65.841  1.00 23.46           O  
ATOM    258  N   ASN A  35     100.371  26.294  62.887  1.00 20.60           N  
ATOM    259  CA  ASN A  35     100.247  27.518  63.684  1.00 20.96           C  
ATOM    260  C   ASN A  35      99.822  28.719  62.826  1.00 19.35           C  
ATOM    261  O   ASN A  35     100.409  29.831  62.878  1.00 19.64           O  
ATOM    262  CB  ASN A  35     101.555  27.768  64.434  1.00 23.03           C  
ATOM    263  CG  ASN A  35     102.588  28.530  63.619  1.00 25.28           C  
ATOM    264  OD1 ASN A  35     103.288  29.423  64.174  1.00 26.68           O  
ATOM    265  ND2 ASN A  35     102.712  28.268  62.304  1.00 25.70           N  
ATOM    266  N   VAL A  36      98.782  28.511  62.052  1.00 16.97           N  
ATOM    267  CA  VAL A  36      98.256  29.598  61.194  1.00 14.64           C  
ATOM    268  C   VAL A  36      96.723  29.552  61.370  1.00 13.81           C  
ATOM    269  O   VAL A  36      96.150  28.518  61.703  1.00 12.75           O  
ATOM    270  CB  VAL A  36      98.704  29.463  59.741  1.00 14.19           C  
ATOM    271  CG1 VAL A  36      97.978  28.334  59.001  1.00 14.21           C  
ATOM    272  CG2 VAL A  36      98.530  30.764  58.958  1.00 14.12           C  
ATOM    273  N   GLU A  37      96.146  30.716  61.196  1.00 12.73           N  
ATOM    274  CA  GLU A  37      94.703  30.926  61.244  1.00 11.93           C  
ATOM    275  C   GLU A  37      94.363  31.561  59.883  1.00 10.33           C  
ATOM    276  O   GLU A  37      94.924  32.599  59.540  1.00  9.04           O  
ATOM    277  CB  GLU A  37      94.276  31.844  62.341  1.00 13.12           C  
ATOM    278  CG  GLU A  37      92.869  31.703  62.888  1.00 13.79           C  
ATOM    279  CD  GLU A  37      92.706  32.474  64.172  1.00 14.66           C  
ATOM    280  OE1 GLU A  37      93.636  32.890  64.812  1.00 15.28           O  
ATOM    281  OE2 GLU A  37      91.448  32.599  64.473  1.00 15.75           O  
ATOM    282  N   VAL A  38      93.561  30.788  59.199  1.00  9.53           N  
ATOM    283  CA  VAL A  38      93.096  31.098  57.831  1.00  8.99           C  
ATOM    284  C   VAL A  38      91.563  31.179  57.837  1.00  8.19           C  
ATOM    285  O   VAL A  38      90.873  30.345  58.421  1.00  6.78           O  
ATOM    286  CB  VAL A  38      93.618  30.015  56.867  1.00  8.90           C  
ATOM    287  CG1 VAL A  38      93.121  30.199  55.449  1.00  8.71           C  
ATOM    288  CG2 VAL A  38      95.159  29.925  56.942  1.00  8.89           C  
ATOM    289  N   VAL A  39      91.087  32.215  57.190  1.00  7.86           N  
ATOM    290  CA  VAL A  39      89.637  32.427  57.148  1.00  8.21           C  
ATOM    291  C   VAL A  39      89.287  32.755  55.713  1.00  8.82           C  
ATOM    292  O   VAL A  39      89.861  33.719  55.190  1.00  8.16           O  
ATOM    293  CB  VAL A  39      89.313  33.595  58.107  1.00  9.04           C  
ATOM    294  CG1 VAL A  39      87.891  34.108  57.845  1.00  8.99           C  
ATOM    295  CG2 VAL A  39      89.550  33.306  59.555  1.00  8.59           C  
ATOM    296  N   ILE A  40      88.343  32.016  55.150  1.00  9.29           N  
ATOM    297  CA  ILE A  40      87.897  32.360  53.759  1.00  8.68           C  
ATOM    298  C   ILE A  40      86.478  32.917  53.830  1.00  8.61           C  
ATOM    299  O   ILE A  40      85.591  32.490  54.632  1.00  8.73           O  
ATOM    300  CB  ILE A  40      88.044  31.158  52.869  1.00  9.64           C  
ATOM    301  CG1 ILE A  40      87.293  30.005  53.557  1.00  9.85           C  
ATOM    302  CG2 ILE A  40      89.501  30.783  52.657  1.00  8.79           C  
ATOM    303  CD1 ILE A  40      87.220  28.762  52.662  1.00 11.81           C  
ATOM    304  N   CYS A  41      86.239  33.985  53.099  1.00  6.90           N  
ATOM    305  CA  CYS A  41      84.987  34.721  53.148  1.00  6.27           C  
ATOM    306  C   CYS A  41      84.359  34.778  51.757  1.00  6.78           C  
ATOM    307  O   CYS A  41      84.689  35.693  50.991  1.00  7.29           O  
ATOM    308  CB  CYS A  41      85.208  36.106  53.744  1.00  6.14           C  
ATOM    309  SG  CYS A  41      86.013  36.126  55.356  1.00  6.03           S  
ATOM    310  N   PRO A  42      83.476  33.828  51.508  1.00  6.92           N  
ATOM    311  CA  PRO A  42      82.709  33.694  50.277  1.00  7.26           C  
ATOM    312  C   PRO A  42      81.407  34.487  50.324  1.00  7.01           C  
ATOM    313  O   PRO A  42      80.954  34.848  51.417  1.00  8.75           O  
ATOM    314  CB  PRO A  42      82.380  32.194  50.197  1.00  5.21           C  
ATOM    315  CG  PRO A  42      82.505  31.639  51.574  1.00  6.73           C  
ATOM    316  CD  PRO A  42      83.108  32.720  52.452  1.00  6.72           C  
ATOM    317  N   PRO A  43      80.830  34.698  49.179  1.00  6.61           N  
ATOM    318  CA  PRO A  43      79.488  35.321  49.118  1.00  6.79           C  
ATOM    319  C   PRO A  43      78.569  34.538  50.082  1.00  7.10           C  
ATOM    320  O   PRO A  43      78.720  33.297  50.216  1.00  7.50           O  
ATOM    321  CB  PRO A  43      79.102  35.188  47.653  1.00  6.45           C  
ATOM    322  CG  PRO A  43      80.445  35.128  46.888  1.00  6.57           C  
ATOM    323  CD  PRO A  43      81.295  34.255  47.826  1.00  6.48           C  
ATOM    324  N   ALA A  44      77.668  35.227  50.773  1.00  7.36           N  
ATOM    325  CA  ALA A  44      76.744  34.557  51.701  1.00  8.48           C  
ATOM    326  C   ALA A  44      76.098  33.333  51.055  1.00  9.24           C  
ATOM    327  O   ALA A  44      75.872  32.286  51.740  1.00 10.58           O  
ATOM    328  CB  ALA A  44      75.653  35.479  52.203  1.00  7.85           C  
ATOM    329  N   THR A  45      75.765  33.451  49.792  1.00 10.02           N  
ATOM    330  CA  THR A  45      75.150  32.301  49.066  1.00 10.65           C  
ATOM    331  C   THR A  45      75.945  31.025  49.292  1.00 10.97           C  
ATOM    332  O   THR A  45      75.365  29.924  49.220  1.00 12.28           O  
ATOM    333  CB  THR A  45      75.019  32.665  47.574  1.00 10.73           C  
ATOM    334  OG1 THR A  45      74.219  33.833  47.571  1.00 10.77           O  
ATOM    335  CG2 THR A  45      74.367  31.588  46.730  1.00 10.27           C  
ATOM    336  N   TYR A  46      77.247  31.108  49.536  1.00 11.11           N  
ATOM    337  CA  TYR A  46      78.130  29.946  49.695  1.00  9.71           C  
ATOM    338  C   TYR A  46      78.696  29.715  51.078  1.00 10.28           C  
ATOM    339  O   TYR A  46      79.654  28.889  51.155  1.00  9.33           O  
ATOM    340  CB  TYR A  46      79.299  30.032  48.668  1.00  8.20           C  
ATOM    341  CG  TYR A  46      78.860  30.186  47.234  1.00  7.24           C  
ATOM    342  CD1 TYR A  46      78.154  29.139  46.595  1.00  7.16           C  
ATOM    343  CD2 TYR A  46      79.077  31.367  46.518  1.00  6.38           C  
ATOM    344  CE1 TYR A  46      77.716  29.249  45.275  1.00  6.23           C  
ATOM    345  CE2 TYR A  46      78.645  31.475  45.214  1.00  6.43           C  
ATOM    346  CZ  TYR A  46      77.973  30.437  44.590  1.00  5.91           C  
ATOM    347  OH  TYR A  46      77.596  30.522  43.278  1.00  5.54           O  
ATOM    348  N   LEU A  47      78.197  30.322  52.142  1.00  9.99           N  
ATOM    349  CA  LEU A  47      78.730  30.076  53.494  1.00 11.11           C  
ATOM    350  C   LEU A  47      78.630  28.624  53.940  1.00 12.16           C  
ATOM    351  O   LEU A  47      79.574  27.966  54.389  1.00 11.86           O  
ATOM    352  CB  LEU A  47      78.046  31.020  54.490  1.00 10.99           C  
ATOM    353  CG  LEU A  47      78.501  32.467  54.498  1.00 10.75           C  
ATOM    354  CD1 LEU A  47      77.567  33.276  55.344  1.00 11.85           C  
ATOM    355  CD2 LEU A  47      79.922  32.644  54.980  1.00 11.99           C  
ATOM    356  N   ASP A  48      77.435  28.057  53.826  1.00 14.19           N  
ATOM    357  CA  ASP A  48      76.988  26.722  54.168  1.00 13.82           C  
ATOM    358  C   ASP A  48      77.825  25.665  53.453  1.00 13.42           C  
ATOM    359  O   ASP A  48      78.439  24.809  54.066  1.00 13.98           O  
ATOM    360  CB  ASP A  48      75.488  26.610  53.826  1.00 15.63           C  
ATOM    361  CG  ASP A  48      74.742  25.453  54.421  1.00 16.59           C  
ATOM    362  OD1 ASP A  48      75.430  24.736  55.169  1.00 17.93           O  
ATOM    363  OD2 ASP A  48      73.518  25.221  54.281  1.00 17.40           O  
ATOM    364  N   TYR A  49      77.801  25.768  52.148  1.00 13.26           N  
ATOM    365  CA  TYR A  49      78.512  24.918  51.198  1.00 13.15           C  
ATOM    366  C   TYR A  49      80.013  24.938  51.558  1.00 13.28           C  
ATOM    367  O   TYR A  49      80.625  23.915  51.819  1.00 13.27           O  
ATOM    368  CB  TYR A  49      78.290  25.429  49.761  1.00 13.36           C  
ATOM    369  CG  TYR A  49      79.047  24.730  48.645  1.00 13.51           C  
ATOM    370  CD1 TYR A  49      78.901  23.360  48.465  1.00 14.55           C  
ATOM    371  CD2 TYR A  49      79.867  25.386  47.740  1.00 14.24           C  
ATOM    372  CE1 TYR A  49      79.544  22.679  47.445  1.00 15.45           C  
ATOM    373  CE2 TYR A  49      80.504  24.747  46.685  1.00 14.79           C  
ATOM    374  CZ  TYR A  49      80.346  23.376  46.539  1.00 15.83           C  
ATOM    375  OH  TYR A  49      80.954  22.629  45.549  1.00 16.97           O  
ATOM    376  N   SER A  50      80.520  26.166  51.604  1.00 12.86           N  
ATOM    377  CA  SER A  50      81.915  26.421  51.962  1.00 11.64           C  
ATOM    378  C   SER A  50      82.204  25.741  53.288  1.00 11.86           C  
ATOM    379  O   SER A  50      83.174  24.975  53.335  1.00 11.70           O  
ATOM    380  CB  SER A  50      82.253  27.894  51.962  1.00 11.33           C  
ATOM    381  OG  SER A  50      82.146  28.451  50.651  1.00 10.83           O  
ATOM    382  N   VAL A  51      81.344  25.899  54.277  1.00 11.39           N  
ATOM    383  CA  VAL A  51      81.604  25.273  55.578  1.00 11.04           C  
ATOM    384  C   VAL A  51      81.687  23.754  55.447  1.00 12.04           C  
ATOM    385  O   VAL A  51      82.492  23.117  56.148  1.00 11.98           O  
ATOM    386  CB  VAL A  51      80.621  25.736  56.660  1.00 10.20           C  
ATOM    387  CG1 VAL A  51      80.714  24.850  57.897  1.00  9.02           C  
ATOM    388  CG2 VAL A  51      80.829  27.192  57.015  1.00 10.27           C  
ATOM    389  N   SER A  52      80.905  23.232  54.533  1.00 12.67           N  
ATOM    390  CA  SER A  52      80.867  21.795  54.272  1.00 14.57           C  
ATOM    391  C   SER A  52      82.124  21.241  53.601  1.00 15.03           C  
ATOM    392  O   SER A  52      82.434  20.057  53.874  1.00 15.74           O  
ATOM    393  CB  SER A  52      79.638  21.411  53.448  1.00 14.92           C  
ATOM    394  OG  SER A  52      79.747  21.910  52.109  1.00 15.78           O  
ATOM    395  N   LEU A  53      82.819  21.980  52.770  1.00 15.69           N  
ATOM    396  CA  LEU A  53      84.020  21.507  52.059  1.00 15.97           C  
ATOM    397  C   LEU A  53      85.299  21.522  52.880  1.00 15.75           C  
ATOM    398  O   LEU A  53      86.254  20.768  52.617  1.00 16.43           O  
ATOM    399  CB  LEU A  53      84.167  22.303  50.778  1.00 15.90           C  
ATOM    400  CG  LEU A  53      83.494  21.844  49.496  1.00 16.22           C  
ATOM    401  CD1 LEU A  53      82.222  21.141  49.827  1.00 16.03           C  
ATOM    402  CD2 LEU A  53      83.268  23.022  48.563  1.00 16.13           C  
ATOM    403  N   VAL A  54      85.329  22.342  53.897  1.00 16.92           N  
ATOM    404  CA  VAL A  54      86.462  22.549  54.788  1.00 17.64           C  
ATOM    405  C   VAL A  54      86.704  21.278  55.605  1.00 18.77           C  
ATOM    406  O   VAL A  54      85.806  20.849  56.343  1.00 19.34           O  
ATOM    407  CB  VAL A  54      86.302  23.815  55.632  1.00 17.44           C  
ATOM    408  CG1 VAL A  54      87.433  24.002  56.642  1.00 18.66           C  
ATOM    409  CG2 VAL A  54      86.210  25.069  54.754  1.00 17.88           C  
ATOM    410  N   LYS A  55      87.934  20.795  55.466  1.00 19.51           N  
ATOM    411  CA  LYS A  55      88.396  19.598  56.179  1.00 20.10           C  
ATOM    412  C   LYS A  55      89.756  19.865  56.847  1.00 20.20           C  
ATOM    413  O   LYS A  55      90.494  18.886  57.084  1.00 20.64           O  
ATOM    414  CB  LYS A  55      88.546  18.395  55.269  1.00 20.73           C  
ATOM    415  CG  LYS A  55      87.394  18.011  54.399  1.00 22.13           C  
ATOM    416  CD  LYS A  55      87.686  16.901  53.403  1.00 23.96           C  
ATOM    417  CE  LYS A  55      86.417  16.231  52.883  1.00 25.43           C  
ATOM    418  NZ  LYS A  55      85.364  17.235  52.484  1.00 26.32           N  
ATOM    419  N   LYS A  56      90.068  21.127  57.031  1.00 19.65           N  
ATOM    420  CA  LYS A  56      91.297  21.601  57.648  1.00 19.50           C  
ATOM    421  C   LYS A  56      90.998  22.472  58.876  1.00 18.72           C  
ATOM    422  O   LYS A  56      90.314  23.486  58.752  1.00 18.00           O  
ATOM    423  CB  LYS A  56      92.186  22.398  56.716  1.00 20.28           C  
ATOM    424  CG  LYS A  56      93.391  21.593  56.200  1.00 20.80           C  
ATOM    425  CD  LYS A  56      94.634  22.490  56.204  1.00 21.15           C  
ATOM    426  CE  LYS A  56      95.883  21.602  56.287  1.00 20.82           C  
ATOM    427  NZ  LYS A  56      96.070  20.926  54.983  1.00 20.90           N  
ATOM    428  N   PRO A  57      91.590  22.078  59.987  1.00 18.71           N  
ATOM    429  CA  PRO A  57      91.471  22.709  61.289  1.00 18.17           C  
ATOM    430  C   PRO A  57      91.812  24.198  61.325  1.00 17.58           C  
ATOM    431  O   PRO A  57      91.180  24.926  62.130  1.00 17.67           O  
ATOM    432  CB  PRO A  57      92.416  21.946  62.231  1.00 18.30           C  
ATOM    433  CG  PRO A  57      93.024  20.803  61.497  1.00 17.91           C  
ATOM    434  CD  PRO A  57      92.406  20.801  60.105  1.00 18.69           C  
ATOM    435  N   GLN A  58      92.809  24.579  60.533  1.00 15.94           N  
ATOM    436  CA  GLN A  58      93.247  25.971  60.452  1.00 14.81           C  
ATOM    437  C   GLN A  58      92.351  26.830  59.570  1.00 13.05           C  
ATOM    438  O   GLN A  58      92.493  28.078  59.548  1.00 12.71           O  
ATOM    439  CB  GLN A  58      94.709  26.074  59.971  1.00 15.74           C  
ATOM    440  CG  GLN A  58      95.630  25.071  60.693  1.00 16.58           C  
ATOM    441  CD  GLN A  58      95.847  23.859  59.812  1.00 16.70           C  
ATOM    442  OE1 GLN A  58      96.941  23.712  59.264  1.00 17.92           O  
ATOM    443  NE2 GLN A  58      94.829  23.045  59.593  1.00 16.14           N  
ATOM    444  N   VAL A  59      91.426  26.206  58.862  1.00 11.28           N  
ATOM    445  CA  VAL A  59      90.528  26.936  57.953  1.00 10.34           C  
ATOM    446  C   VAL A  59      89.109  27.020  58.525  1.00  9.35           C  
ATOM    447  O   VAL A  59      88.543  26.053  58.992  1.00  8.37           O  
ATOM    448  CB  VAL A  59      90.626  26.490  56.508  1.00  9.92           C  
ATOM    449  CG1 VAL A  59      89.886  27.455  55.566  1.00  9.81           C  
ATOM    450  CG2 VAL A  59      92.090  26.372  56.089  1.00 10.07           C  
ATOM    451  N   THR A  60      88.634  28.236  58.468  1.00  8.76           N  
ATOM    452  CA  THR A  60      87.304  28.612  59.053  1.00  8.44           C  
ATOM    453  C   THR A  60      86.715  29.611  58.080  1.00  7.90           C  
ATOM    454  O   THR A  60      87.464  30.307  57.353  1.00  6.58           O  
ATOM    455  CB  THR A  60      87.696  29.110  60.442  1.00  8.26           C  
ATOM    456  OG1 THR A  60      87.405  28.059  61.354  1.00  8.98           O  
ATOM    457  CG2 THR A  60      87.217  30.453  60.807  1.00  8.03           C  
ATOM    458  N   VAL A  61      85.413  29.661  58.007  1.00  8.44           N  
ATOM    459  CA  VAL A  61      84.638  30.520  57.079  1.00  8.12           C  
ATOM    460  C   VAL A  61      84.041  31.722  57.788  1.00  7.46           C  
ATOM    461  O   VAL A  61      83.623  31.642  58.966  1.00  9.00           O  
ATOM    462  CB  VAL A  61      83.598  29.611  56.371  1.00  8.08           C  
ATOM    463  CG1 VAL A  61      82.809  30.302  55.283  1.00  8.07           C  
ATOM    464  CG2 VAL A  61      84.229  28.371  55.797  1.00  9.28           C  
ATOM    465  N   GLY A  62      83.963  32.836  57.092  1.00  7.05           N  
ATOM    466  CA  GLY A  62      83.373  34.084  57.658  1.00  6.01           C  
ATOM    467  C   GLY A  62      82.480  34.663  56.557  1.00  5.87           C  
ATOM    468  O   GLY A  62      82.654  34.275  55.396  1.00  5.71           O  
ATOM    469  N   ALA A  63      81.642  35.589  56.915  1.00  4.53           N  
ATOM    470  CA  ALA A  63      80.773  36.273  55.959  1.00  5.50           C  
ATOM    471  C   ALA A  63      81.440  37.593  55.549  1.00  4.77           C  
ATOM    472  O   ALA A  63      82.387  38.106  56.161  1.00  6.75           O  
ATOM    473  CB  ALA A  63      79.406  36.493  56.606  1.00  4.60           C  
ATOM    474  N   GLN A  64      80.911  38.189  54.527  1.00  5.58           N  
ATOM    475  CA  GLN A  64      81.406  39.470  54.008  1.00  5.38           C  
ATOM    476  C   GLN A  64      80.697  40.681  54.576  1.00  6.09           C  
ATOM    477  O   GLN A  64      81.226  41.797  54.394  1.00  5.09           O  
ATOM    478  CB  GLN A  64      81.441  39.459  52.499  1.00  5.23           C  
ATOM    479  CG  GLN A  64      82.445  38.431  51.956  1.00  4.67           C  
ATOM    480  CD  GLN A  64      82.352  38.483  50.437  1.00  4.03           C  
ATOM    481  OE1 GLN A  64      81.815  39.481  49.964  1.00  4.64           O  
ATOM    482  NE2 GLN A  64      82.752  37.395  49.799  1.00  3.69           N  
ATOM    483  N   ASN A  65      79.621  40.513  55.321  1.00  6.42           N  
ATOM    484  CA  ASN A  65      78.918  41.665  55.940  1.00  7.23           C  
ATOM    485  C   ASN A  65      77.712  41.073  56.670  1.00  7.57           C  
ATOM    486  O   ASN A  65      77.308  39.932  56.430  1.00  8.32           O  
ATOM    487  CB  ASN A  65      78.642  42.767  54.925  1.00  8.10           C  
ATOM    488  CG  ASN A  65      77.859  43.955  55.423  1.00  8.81           C  
ATOM    489  OD1 ASN A  65      78.147  44.573  56.462  1.00  9.40           O  
ATOM    490  ND2 ASN A  65      76.786  44.350  54.754  1.00  8.47           N  
ATOM    491  N   ALA A  66      77.256  41.795  57.641  1.00  8.59           N  
ATOM    492  CA  ALA A  66      76.062  41.479  58.445  1.00  8.01           C  
ATOM    493  C   ALA A  66      75.430  42.803  58.902  1.00  8.58           C  
ATOM    494  O   ALA A  66      76.082  43.888  58.874  1.00  7.95           O  
ATOM    495  CB  ALA A  66      76.356  40.511  59.554  1.00  9.07           C  
ATOM    496  N   TYR A  67      74.174  42.709  59.268  1.00  8.21           N  
ATOM    497  CA  TYR A  67      73.331  43.807  59.756  1.00  8.53           C  
ATOM    498  C   TYR A  67      73.552  43.872  61.258  1.00  9.41           C  
ATOM    499  O   TYR A  67      74.352  43.032  61.759  1.00 10.16           O  
ATOM    500  CB  TYR A  67      71.859  43.641  59.297  1.00  8.52           C  
ATOM    501  CG  TYR A  67      70.979  44.838  59.596  1.00  9.44           C  
ATOM    502  CD1 TYR A  67      71.289  46.118  59.137  1.00  8.61           C  
ATOM    503  CD2 TYR A  67      69.841  44.692  60.405  1.00  9.49           C  
ATOM    504  CE1 TYR A  67      70.523  47.206  59.484  1.00  9.82           C  
ATOM    505  CE2 TYR A  67      69.054  45.794  60.744  1.00  9.15           C  
ATOM    506  CZ  TYR A  67      69.366  47.034  60.267  1.00  9.78           C  
ATOM    507  OH  TYR A  67      68.588  48.111  60.618  1.00  9.72           O  
ATOM    508  N   LEU A  68      72.976  44.847  61.936  1.00  9.95           N  
ATOM    509  CA  LEU A  68      73.209  44.953  63.388  1.00 11.45           C  
ATOM    510  C   LEU A  68      72.106  44.393  64.262  1.00 12.80           C  
ATOM    511  O   LEU A  68      72.040  44.763  65.462  1.00 13.20           O  
ATOM    512  CB  LEU A  68      73.544  46.379  63.735  1.00 11.56           C  
ATOM    513  CG  LEU A  68      72.540  47.498  63.728  1.00 10.73           C  
ATOM    514  CD1 LEU A  68      73.288  48.783  63.848  1.00 10.95           C  
ATOM    515  CD2 LEU A  68      71.672  47.507  62.512  1.00 11.28           C  
ATOM    516  N   LYS A  69      71.280  43.498  63.751  1.00 13.80           N  
ATOM    517  CA  LYS A  69      70.225  42.778  64.437  1.00 13.47           C  
ATOM    518  C   LYS A  69      70.272  41.342  63.870  1.00 13.34           C  
ATOM    519  O   LYS A  69      70.665  41.190  62.711  1.00 12.89           O  
ATOM    520  CB  LYS A  69      68.805  43.271  64.260  1.00 15.33           C  
ATOM    521  CG  LYS A  69      68.540  44.740  64.464  1.00 16.39           C  
ATOM    522  CD  LYS A  69      68.246  45.085  65.933  1.00 18.74           C  
ATOM    523  CE  LYS A  69      68.218  46.610  66.032  1.00 19.83           C  
ATOM    524  NZ  LYS A  69      68.100  47.076  67.429  1.00 20.83           N  
ATOM    525  N   ALA A  70      69.853  40.411  64.697  1.00 12.79           N  
ATOM    526  CA  ALA A  70      69.825  38.996  64.386  1.00 12.39           C  
ATOM    527  C   ALA A  70      68.691  38.578  63.461  1.00 12.37           C  
ATOM    528  O   ALA A  70      68.809  37.587  62.728  1.00 12.31           O  
ATOM    529  CB  ALA A  70      69.689  38.220  65.707  1.00 11.28           C  
ATOM    530  N   SER A  71      67.555  39.219  63.632  1.00 13.33           N  
ATOM    531  CA  SER A  71      66.337  38.852  62.842  1.00 12.56           C  
ATOM    532  C   SER A  71      65.461  40.097  62.767  1.00 12.31           C  
ATOM    533  O   SER A  71      65.704  41.073  63.518  1.00 13.78           O  
ATOM    534  CB  SER A  71      65.585  37.748  63.547  1.00 12.84           C  
ATOM    535  OG  SER A  71      65.160  38.288  64.824  1.00 12.38           O  
ATOM    536  N   GLY A  72      64.490  40.078  61.871  1.00 10.22           N  
ATOM    537  CA  GLY A  72      63.616  41.246  61.731  1.00  8.06           C  
ATOM    538  C   GLY A  72      63.352  41.579  60.290  1.00  6.06           C  
ATOM    539  O   GLY A  72      63.786  40.915  59.362  1.00  5.63           O  
ATOM    540  N   ALA A  73      62.553  42.634  60.167  1.00  7.54           N  
ATOM    541  CA  ALA A  73      62.060  43.116  58.871  1.00  6.85           C  
ATOM    542  C   ALA A  73      63.178  43.883  58.184  1.00  7.28           C  
ATOM    543  O   ALA A  73      63.057  45.122  58.107  1.00  7.26           O  
ATOM    544  CB  ALA A  73      60.807  43.981  59.067  1.00  7.33           C  
ATOM    545  N   PHE A  74      64.185  43.145  57.702  1.00  5.96           N  
ATOM    546  CA  PHE A  74      65.293  43.854  56.988  1.00  6.31           C  
ATOM    547  C   PHE A  74      65.644  43.030  55.766  1.00  5.98           C  
ATOM    548  O   PHE A  74      66.627  42.270  55.769  1.00  6.60           O  
ATOM    549  CB  PHE A  74      66.481  44.208  57.855  1.00  6.72           C  
ATOM    550  CG  PHE A  74      66.122  44.618  59.258  1.00  6.79           C  
ATOM    551  CD1 PHE A  74      65.874  45.927  59.594  1.00  6.85           C  
ATOM    552  CD2 PHE A  74      66.083  43.607  60.223  1.00  7.34           C  
ATOM    553  CE1 PHE A  74      65.498  46.225  60.926  1.00  8.15           C  
ATOM    554  CE2 PHE A  74      65.765  43.894  61.543  1.00  7.59           C  
ATOM    555  CZ  PHE A  74      65.428  45.197  61.888  1.00  6.89           C  
ATOM    556  N   THR A  75      64.811  43.184  54.764  1.00  4.98           N  
ATOM    557  CA  THR A  75      64.922  42.469  53.507  1.00  5.29           C  
ATOM    558  C   THR A  75      66.303  42.683  52.873  1.00  4.66           C  
ATOM    559  O   THR A  75      66.793  43.813  52.787  1.00  4.60           O  
ATOM    560  CB  THR A  75      63.778  42.858  52.557  1.00  4.95           C  
ATOM    561  OG1 THR A  75      62.582  42.540  53.271  1.00  4.77           O  
ATOM    562  CG2 THR A  75      63.830  42.057  51.276  1.00  5.10           C  
ATOM    563  N   GLY A  76      66.878  41.579  52.444  1.00  4.76           N  
ATOM    564  CA  GLY A  76      68.172  41.583  51.787  1.00  4.35           C  
ATOM    565  C   GLY A  76      69.385  41.608  52.677  1.00  6.49           C  
ATOM    566  O   GLY A  76      70.478  41.628  52.067  1.00  7.46           O  
ATOM    567  N   GLU A  77      69.315  41.589  53.994  1.00  6.29           N  
ATOM    568  CA  GLU A  77      70.506  41.595  54.835  1.00  7.79           C  
ATOM    569  C   GLU A  77      70.901  40.178  55.258  1.00  7.99           C  
ATOM    570  O   GLU A  77      70.187  39.197  55.024  1.00  9.23           O  
ATOM    571  CB  GLU A  77      70.437  42.405  56.115  1.00  7.14           C  
ATOM    572  CG  GLU A  77      70.487  43.916  56.021  1.00  7.45           C  
ATOM    573  CD  GLU A  77      71.511  44.549  55.168  1.00  6.61           C  
ATOM    574  OE1 GLU A  77      72.656  44.666  55.755  1.00  6.33           O  
ATOM    575  OE2 GLU A  77      71.309  44.937  54.030  1.00  6.88           O  
ATOM    576  N   ASN A  78      72.074  40.136  55.928  1.00  7.46           N  
ATOM    577  CA  ASN A  78      72.568  38.816  56.409  1.00  6.25           C  
ATOM    578  C   ASN A  78      72.598  38.980  57.939  1.00  6.82           C  
ATOM    579  O   ASN A  78      72.805  40.138  58.351  1.00  5.89           O  
ATOM    580  CB  ASN A  78      73.923  38.459  55.869  1.00  6.22           C  
ATOM    581  CG  ASN A  78      74.166  38.472  54.413  1.00  6.29           C  
ATOM    582  OD1 ASN A  78      73.470  37.764  53.666  1.00  5.84           O  
ATOM    583  ND2 ASN A  78      75.185  39.227  53.987  1.00  6.29           N  
ATOM    584  N   SER A  79      72.428  37.889  58.662  1.00  7.59           N  
ATOM    585  CA  SER A  79      72.412  37.942  60.151  1.00  8.11           C  
ATOM    586  C   SER A  79      73.650  37.217  60.720  1.00  7.93           C  
ATOM    587  O   SER A  79      73.998  36.151  60.163  1.00  7.78           O  
ATOM    588  CB  SER A  79      71.167  37.199  60.639  1.00  8.21           C  
ATOM    589  OG  SER A  79      71.003  37.124  62.018  1.00  8.01           O  
ATOM    590  N   VAL A  80      74.185  37.665  61.823  1.00  8.11           N  
ATOM    591  CA  VAL A  80      75.266  36.959  62.518  1.00  9.03           C  
ATOM    592  C   VAL A  80      74.756  35.627  63.052  1.00 10.02           C  
ATOM    593  O   VAL A  80      75.415  34.575  62.867  1.00 11.12           O  
ATOM    594  CB  VAL A  80      75.980  37.836  63.549  1.00  9.35           C  
ATOM    595  CG1 VAL A  80      77.016  38.697  62.839  1.00  9.50           C  
ATOM    596  CG2 VAL A  80      75.040  38.705  64.357  1.00  9.30           C  
ATOM    597  N   ASP A  81      73.579  35.607  63.634  1.00 11.22           N  
ATOM    598  CA  ASP A  81      72.934  34.364  64.124  1.00 11.39           C  
ATOM    599  C   ASP A  81      72.837  33.320  63.028  1.00 10.76           C  
ATOM    600  O   ASP A  81      73.075  32.129  63.240  1.00 11.29           O  
ATOM    601  CB  ASP A  81      71.590  34.729  64.763  1.00 12.68           C  
ATOM    602  CG  ASP A  81      71.773  35.225  66.183  1.00 14.01           C  
ATOM    603  OD1 ASP A  81      72.891  35.508  66.651  1.00 13.88           O  
ATOM    604  OD2 ASP A  81      70.723  35.290  66.858  1.00 15.26           O  
ATOM    605  N   GLN A  82      72.552  33.723  61.811  1.00 10.88           N  
ATOM    606  CA  GLN A  82      72.435  32.820  60.665  1.00 11.32           C  
ATOM    607  C   GLN A  82      73.765  32.347  60.105  1.00 11.83           C  
ATOM    608  O   GLN A  82      73.876  31.164  59.686  1.00 11.03           O  
ATOM    609  CB  GLN A  82      71.563  33.462  59.575  1.00 11.30           C  
ATOM    610  CG  GLN A  82      70.214  33.911  60.162  1.00 11.14           C  
ATOM    611  CD  GLN A  82      69.250  34.345  59.097  1.00 11.41           C  
ATOM    612  OE1 GLN A  82      69.650  34.743  58.015  1.00 10.89           O  
ATOM    613  NE2 GLN A  82      67.943  34.264  59.430  1.00 11.93           N  
ATOM    614  N   ILE A  83      74.747  33.251  60.056  1.00 12.23           N  
ATOM    615  CA  ILE A  83      76.047  32.819  59.470  1.00 12.59           C  
ATOM    616  C   ILE A  83      76.644  31.790  60.418  1.00 13.49           C  
ATOM    617  O   ILE A  83      77.205  30.750  60.034  1.00 14.11           O  
ATOM    618  CB  ILE A  83      76.967  33.920  59.066  1.00 12.70           C  
ATOM    619  CG1 ILE A  83      78.065  34.186  60.090  1.00 11.13           C  
ATOM    620  CG2 ILE A  83      76.244  35.210  58.700  1.00 12.39           C  
ATOM    621  CD1 ILE A  83      78.582  35.602  60.017  1.00 11.80           C  
ATOM    622  N   LYS A  84      76.376  31.985  61.689  1.00 14.39           N  
ATOM    623  CA  LYS A  84      76.791  31.074  62.775  1.00 15.52           C  
ATOM    624  C   LYS A  84      76.041  29.766  62.746  1.00 15.73           C  
ATOM    625  O   LYS A  84      76.601  28.676  62.972  1.00 16.70           O  
ATOM    626  CB  LYS A  84      76.619  31.849  64.076  1.00 16.46           C  
ATOM    627  CG  LYS A  84      76.853  31.180  65.380  1.00 17.34           C  
ATOM    628  CD  LYS A  84      76.818  32.220  66.510  1.00 19.08           C  
ATOM    629  CE  LYS A  84      77.673  31.658  67.645  1.00 19.66           C  
ATOM    630  NZ  LYS A  84      77.157  32.174  68.939  1.00 21.35           N  
ATOM    631  N   ASP A  85      74.758  29.787  62.410  1.00 16.05           N  
ATOM    632  CA  ASP A  85      73.918  28.583  62.368  1.00 16.15           C  
ATOM    633  C   ASP A  85      74.472  27.591  61.348  1.00 16.48           C  
ATOM    634  O   ASP A  85      74.456  26.384  61.579  1.00 17.17           O  
ATOM    635  CB  ASP A  85      72.467  28.957  62.123  1.00 16.22           C  
ATOM    636  CG  ASP A  85      71.501  27.795  61.935  1.00 16.26           C  
ATOM    637  OD1 ASP A  85      71.273  27.067  62.922  1.00 15.48           O  
ATOM    638  OD2 ASP A  85      70.961  27.677  60.808  1.00 17.49           O  
ATOM    639  N   VAL A  86      74.911  28.138  60.244  1.00 16.34           N  
ATOM    640  CA  VAL A  86      75.493  27.459  59.098  1.00 16.21           C  
ATOM    641  C   VAL A  86      76.956  27.087  59.344  1.00 15.94           C  
ATOM    642  O   VAL A  86      77.559  26.386  58.503  1.00 16.60           O  
ATOM    643  CB  VAL A  86      75.345  28.418  57.882  1.00 15.92           C  
ATOM    644  CG1 VAL A  86      76.638  28.606  57.133  1.00 16.13           C  
ATOM    645  CG2 VAL A  86      74.177  28.066  56.999  1.00 16.78           C  
ATOM    646  N   GLY A  87      77.539  27.515  60.451  1.00 15.38           N  
ATOM    647  CA  GLY A  87      78.945  27.152  60.702  1.00 14.71           C  
ATOM    648  C   GLY A  87      80.020  28.177  60.578  1.00 13.89           C  
ATOM    649  O   GLY A  87      81.156  27.893  61.064  1.00 14.53           O  
ATOM    650  N   ALA A  88      79.812  29.351  60.037  1.00 13.06           N  
ATOM    651  CA  ALA A  88      80.796  30.416  59.903  1.00 12.16           C  
ATOM    652  C   ALA A  88      81.166  30.925  61.298  1.00 12.36           C  
ATOM    653  O   ALA A  88      80.390  30.773  62.246  1.00 11.99           O  
ATOM    654  CB  ALA A  88      80.372  31.576  59.024  1.00 11.74           C  
ATOM    655  N   LYS A  89      82.359  31.534  61.343  1.00 11.97           N  
ATOM    656  CA  LYS A  89      82.836  31.977  62.667  1.00 12.23           C  
ATOM    657  C   LYS A  89      83.228  33.432  62.724  1.00 11.05           C  
ATOM    658  O   LYS A  89      83.499  33.889  63.863  1.00 11.43           O  
ATOM    659  CB  LYS A  89      84.057  31.147  63.075  1.00 13.54           C  
ATOM    660  CG  LYS A  89      83.731  29.817  63.732  1.00 16.30           C  
ATOM    661  CD  LYS A  89      84.941  28.871  63.718  1.00 18.24           C  
ATOM    662  CE  LYS A  89      85.714  28.846  65.024  1.00 19.79           C  
ATOM    663  NZ  LYS A  89      86.754  27.757  65.054  1.00 20.43           N  
ATOM    664  N   TRP A  90      83.312  34.053  61.596  1.00  9.28           N  
ATOM    665  CA  TRP A  90      83.738  35.403  61.340  1.00  8.87           C  
ATOM    666  C   TRP A  90      82.771  36.194  60.471  1.00  8.10           C  
ATOM    667  O   TRP A  90      81.949  35.644  59.773  1.00  8.74           O  
ATOM    668  CB  TRP A  90      85.109  35.349  60.552  1.00  8.27           C  
ATOM    669  CG  TRP A  90      86.189  34.776  61.426  1.00  8.74           C  
ATOM    670  CD1 TRP A  90      86.569  33.458  61.498  1.00  8.29           C  
ATOM    671  CD2 TRP A  90      86.960  35.479  62.413  1.00  8.23           C  
ATOM    672  NE1 TRP A  90      87.531  33.320  62.457  1.00  7.45           N  
ATOM    673  CE2 TRP A  90      87.778  34.516  63.055  1.00  7.68           C  
ATOM    674  CE3 TRP A  90      87.046  36.816  62.800  1.00  8.11           C  
ATOM    675  CZ2 TRP A  90      88.621  34.851  64.078  1.00  7.20           C  
ATOM    676  CZ3 TRP A  90      87.896  37.153  63.847  1.00  7.66           C  
ATOM    677  CH2 TRP A  90      88.687  36.192  64.460  1.00  7.40           C  
ATOM    678  N   VAL A  91      82.993  37.501  60.458  1.00  7.68           N  
ATOM    679  CA  VAL A  91      82.270  38.442  59.607  1.00  6.76           C  
ATOM    680  C   VAL A  91      83.192  39.674  59.489  1.00  5.95           C  
ATOM    681  O   VAL A  91      83.706  40.147  60.507  1.00  5.39           O  
ATOM    682  CB  VAL A  91      80.861  38.832  60.070  1.00  6.61           C  
ATOM    683  CG1 VAL A  91      80.811  39.405  61.476  1.00  6.47           C  
ATOM    684  CG2 VAL A  91      80.190  39.817  59.115  1.00  6.16           C  
ATOM    685  N   ILE A  92      83.337  40.050  58.233  1.00  5.38           N  
ATOM    686  CA  ILE A  92      84.120  41.242  57.909  1.00  5.45           C  
ATOM    687  C   ILE A  92      83.147  42.415  58.074  1.00  5.20           C  
ATOM    688  O   ILE A  92      82.103  42.309  57.417  1.00  6.94           O  
ATOM    689  CB  ILE A  92      84.593  41.279  56.470  1.00  4.99           C  
ATOM    690  CG1 ILE A  92      85.420  40.065  56.098  1.00  4.29           C  
ATOM    691  CG2 ILE A  92      85.383  42.540  56.181  1.00  5.56           C  
ATOM    692  CD1 ILE A  92      85.526  39.908  54.579  1.00  4.32           C  
ATOM    693  N   LEU A  93      83.490  43.392  58.864  1.00  4.83           N  
ATOM    694  CA  LEU A  93      82.698  44.615  59.030  1.00  5.47           C  
ATOM    695  C   LEU A  93      83.566  45.828  58.714  1.00  6.69           C  
ATOM    696  O   LEU A  93      84.757  45.875  59.060  1.00  7.16           O  
ATOM    697  CB  LEU A  93      82.177  44.694  60.454  1.00  5.43           C  
ATOM    698  CG  LEU A  93      81.245  43.577  60.917  1.00  4.76           C  
ATOM    699  CD1 LEU A  93      80.928  43.867  62.334  1.00  5.12           C  
ATOM    700  CD2 LEU A  93      80.001  43.488  60.062  1.00  5.34           C  
ATOM    701  N   GLY A  94      82.999  46.845  58.085  1.00  6.95           N  
ATOM    702  CA  GLY A  94      83.701  48.091  57.788  1.00  5.85           C  
ATOM    703  C   GLY A  94      84.572  48.069  56.562  1.00  5.66           C  
ATOM    704  O   GLY A  94      85.324  49.035  56.324  1.00  7.54           O  
ATOM    705  N   HIS A  95      84.459  47.054  55.742  1.00  6.33           N  
ATOM    706  CA  HIS A  95      85.278  46.966  54.515  1.00  6.74           C  
ATOM    707  C   HIS A  95      85.078  48.263  53.747  1.00  7.48           C  
ATOM    708  O   HIS A  95      84.042  48.932  53.941  1.00  7.56           O  
ATOM    709  CB  HIS A  95      85.015  45.711  53.738  1.00  6.83           C  
ATOM    710  CG  HIS A  95      85.983  45.574  52.590  1.00  6.38           C  
ATOM    711  ND1 HIS A  95      85.891  46.429  51.522  1.00  7.86           N  
ATOM    712  CD2 HIS A  95      86.982  44.704  52.382  1.00  6.69           C  
ATOM    713  CE1 HIS A  95      86.805  46.106  50.667  1.00  6.49           C  
ATOM    714  NE2 HIS A  95      87.522  45.087  51.150  1.00  7.59           N  
ATOM    715  N   SER A  96      86.050  48.664  52.957  1.00  6.65           N  
ATOM    716  CA  SER A  96      86.104  49.903  52.212  1.00  7.53           C  
ATOM    717  C   SER A  96      85.000  49.980  51.175  1.00  8.26           C  
ATOM    718  O   SER A  96      84.387  51.056  50.953  1.00  9.67           O  
ATOM    719  CB  SER A  96      87.486  50.060  51.552  1.00  8.11           C  
ATOM    720  OG  SER A  96      87.422  50.894  50.440  1.00  8.66           O  
ATOM    721  N   GLU A  97      84.755  48.842  50.540  1.00  8.77           N  
ATOM    722  CA  GLU A  97      83.724  48.728  49.508  1.00  9.49           C  
ATOM    723  C   GLU A  97      82.337  48.980  50.055  1.00 10.05           C  
ATOM    724  O   GLU A  97      81.491  49.578  49.334  1.00 10.13           O  
ATOM    725  CB  GLU A  97      83.802  47.373  48.804  1.00  9.32           C  
ATOM    726  CG  GLU A  97      85.035  47.416  47.867  1.00  9.34           C  
ATOM    727  CD  GLU A  97      85.590  46.114  47.457  1.00  9.52           C  
ATOM    728  OE1 GLU A  97      84.859  45.155  47.954  1.00  9.50           O  
ATOM    729  OE2 GLU A  97      86.609  46.043  46.799  1.00  9.81           O  
ATOM    730  N   ARG A  98      82.171  48.673  51.314  1.00  9.33           N  
ATOM    731  CA  ARG A  98      80.882  48.922  51.977  1.00 10.64           C  
ATOM    732  C   ARG A  98      80.793  50.418  52.302  1.00 11.54           C  
ATOM    733  O   ARG A  98      79.750  51.062  52.135  1.00 12.67           O  
ATOM    734  CB  ARG A  98      80.705  48.160  53.270  1.00 11.05           C  
ATOM    735  CG  ARG A  98      80.682  46.655  53.241  1.00 11.79           C  
ATOM    736  CD  ARG A  98      79.682  46.020  52.389  1.00 11.71           C  
ATOM    737  NE  ARG A  98      78.299  46.401  52.728  1.00 11.51           N  
ATOM    738  CZ  ARG A  98      77.370  46.139  51.788  1.00 10.59           C  
ATOM    739  NH1 ARG A  98      77.673  45.427  50.724  1.00  9.18           N  
ATOM    740  NH2 ARG A  98      76.172  46.705  51.928  1.00 11.37           N  
ATOM    741  N   ARG A  99      81.899  50.884  52.832  1.00 11.39           N  
ATOM    742  CA  ARG A  99      82.127  52.242  53.292  1.00 11.19           C  
ATOM    743  C   ARG A  99      81.854  53.293  52.244  1.00 11.51           C  
ATOM    744  O   ARG A  99      81.139  54.282  52.498  1.00 11.88           O  
ATOM    745  CB  ARG A  99      83.580  52.392  53.882  1.00 10.49           C  
ATOM    746  CG  ARG A  99      83.644  52.014  55.366  1.00  8.49           C  
ATOM    747  CD  ARG A  99      84.997  52.323  55.955  1.00  7.84           C  
ATOM    748  NE  ARG A  99      85.179  51.561  57.199  1.00  7.22           N  
ATOM    749  CZ  ARG A  99      84.936  52.035  58.404  1.00  6.75           C  
ATOM    750  NH1 ARG A  99      84.369  53.236  58.589  1.00  7.74           N  
ATOM    751  NH2 ARG A  99      85.425  51.400  59.458  1.00  7.73           N  
ATOM    752  N   SER A 100      82.355  53.145  51.039  1.00 12.10           N  
ATOM    753  CA  SER A 100      82.196  54.150  50.001  1.00 13.68           C  
ATOM    754  C   SER A 100      80.868  53.991  49.259  1.00 14.60           C  
ATOM    755  O   SER A 100      80.086  54.950  49.247  1.00 14.53           O  
ATOM    756  CB  SER A 100      83.322  53.980  48.964  1.00 14.28           C  
ATOM    757  OG  SER A 100      83.098  52.661  48.414  1.00 16.06           O  
ATOM    758  N   TYR A 101      80.753  52.812  48.642  1.00 14.80           N  
ATOM    759  CA  TYR A 101      79.618  52.482  47.795  1.00 15.55           C  
ATOM    760  C   TYR A 101      78.267  52.382  48.520  1.00 15.06           C  
ATOM    761  O   TYR A 101      77.245  52.655  47.859  1.00 15.24           O  
ATOM    762  CB  TYR A 101      79.713  51.122  47.116  1.00 17.08           C  
ATOM    763  CG  TYR A 101      80.761  50.799  46.124  1.00 18.74           C  
ATOM    764  CD1 TYR A 101      80.898  51.500  44.927  1.00 20.53           C  
ATOM    765  CD2 TYR A 101      81.538  49.657  46.313  1.00 20.00           C  
ATOM    766  CE1 TYR A 101      81.853  51.107  43.972  1.00 21.98           C  
ATOM    767  CE2 TYR A 101      82.457  49.215  45.371  1.00 21.23           C  
ATOM    768  CZ  TYR A 101      82.613  49.959  44.208  1.00 22.37           C  
ATOM    769  OH  TYR A 101      83.550  49.513  43.300  1.00 24.19           O  
ATOM    770  N   PHE A 102      78.322  51.743  49.661  1.00 14.40           N  
ATOM    771  CA  PHE A 102      77.112  51.469  50.447  1.00 14.51           C  
ATOM    772  C   PHE A 102      76.919  52.422  51.585  1.00 15.56           C  
ATOM    773  O   PHE A 102      75.952  52.275  52.351  1.00 16.16           O  
ATOM    774  CB  PHE A 102      77.052  49.982  50.789  1.00 14.77           C  
ATOM    775  CG  PHE A 102      77.083  49.159  49.528  1.00 14.62           C  
ATOM    776  CD1 PHE A 102      75.935  49.092  48.734  1.00 15.21           C  
ATOM    777  CD2 PHE A 102      78.232  48.490  49.125  1.00 14.68           C  
ATOM    778  CE1 PHE A 102      75.908  48.321  47.560  1.00 15.40           C  
ATOM    779  CE2 PHE A 102      78.223  47.720  47.965  1.00 15.50           C  
ATOM    780  CZ  PHE A 102      77.069  47.644  47.166  1.00 15.26           C  
ATOM    781  N   HIS A 103      77.745  53.459  51.658  1.00 16.69           N  
ATOM    782  CA  HIS A 103      77.633  54.514  52.647  1.00 17.01           C  
ATOM    783  C   HIS A 103      77.512  54.005  54.061  1.00 15.43           C  
ATOM    784  O   HIS A 103      76.681  54.539  54.816  1.00 16.12           O  
ATOM    785  CB  HIS A 103      76.362  55.356  52.401  1.00 20.00           C  
ATOM    786  CG  HIS A 103      76.279  55.661  50.934  1.00 23.38           C  
ATOM    787  ND1 HIS A 103      75.280  55.118  50.150  1.00 24.69           N  
ATOM    788  CD2 HIS A 103      77.181  56.362  50.164  1.00 24.75           C  
ATOM    789  CE1 HIS A 103      75.562  55.546  48.938  1.00 25.55           C  
ATOM    790  NE2 HIS A 103      76.707  56.284  48.868  1.00 25.33           N  
ATOM    791  N   GLU A 104      78.327  53.040  54.370  1.00 13.83           N  
ATOM    792  CA  GLU A 104      78.381  52.500  55.744  1.00 12.82           C  
ATOM    793  C   GLU A 104      79.190  53.445  56.598  1.00 12.10           C  
ATOM    794  O   GLU A 104      80.376  53.673  56.362  1.00 12.96           O  
ATOM    795  CB  GLU A 104      78.928  51.107  55.738  1.00 11.60           C  
ATOM    796  CG  GLU A 104      77.960  50.104  55.082  1.00 12.22           C  
ATOM    797  CD  GLU A 104      77.966  48.804  55.816  1.00 12.32           C  
ATOM    798  OE1 GLU A 104      78.549  48.716  56.871  1.00 13.64           O  
ATOM    799  OE2 GLU A 104      77.325  47.843  55.225  1.00 12.79           O  
ATOM    800  N   ASP A 105      78.530  54.087  57.536  1.00 12.32           N  
ATOM    801  CA  ASP A 105      79.245  55.081  58.388  1.00 12.17           C  
ATOM    802  C   ASP A 105      79.873  54.374  59.578  1.00 11.46           C  
ATOM    803  O   ASP A 105      79.530  53.245  59.924  1.00  9.78           O  
ATOM    804  CB  ASP A 105      78.261  56.206  58.730  1.00 13.38           C  
ATOM    805  CG  ASP A 105      76.982  55.582  59.289  1.00 13.89           C  
ATOM    806  OD1 ASP A 105      76.120  55.159  58.501  1.00 14.96           O  
ATOM    807  OD2 ASP A 105      76.942  55.441  60.511  1.00 13.91           O  
ATOM    808  N   ASP A 106      80.795  55.086  60.186  1.00 12.22           N  
ATOM    809  CA  ASP A 106      81.570  54.636  61.347  1.00 12.51           C  
ATOM    810  C   ASP A 106      80.669  54.125  62.463  1.00 12.81           C  
ATOM    811  O   ASP A 106      80.922  53.048  63.020  1.00 13.33           O  
ATOM    812  CB  ASP A 106      82.496  55.757  61.806  1.00 13.88           C  
ATOM    813  CG  ASP A 106      83.672  56.076  60.914  1.00 14.30           C  
ATOM    814  OD1 ASP A 106      84.338  55.128  60.431  1.00 15.25           O  
ATOM    815  OD2 ASP A 106      84.032  57.239  60.726  1.00 14.23           O  
ATOM    816  N   LYS A 107      79.646  54.924  62.815  1.00 12.60           N  
ATOM    817  CA  LYS A 107      78.751  54.511  63.903  1.00 12.39           C  
ATOM    818  C   LYS A 107      78.122  53.166  63.567  1.00 11.14           C  
ATOM    819  O   LYS A 107      78.048  52.309  64.458  1.00 12.40           O  
ATOM    820  CB  LYS A 107      77.647  55.471  64.294  1.00 14.11           C  
ATOM    821  CG  LYS A 107      76.874  55.002  65.544  1.00 15.50           C  
ATOM    822  CD  LYS A 107      77.765  55.070  66.762  1.00 17.65           C  
ATOM    823  CE  LYS A 107      77.536  54.024  67.795  1.00 19.09           C  
ATOM    824  NZ  LYS A 107      78.339  52.783  67.564  1.00 20.96           N  
ATOM    825  N   PHE A 108      77.610  53.062  62.365  1.00  9.99           N  
ATOM    826  CA  PHE A 108      76.933  51.899  61.820  1.00  8.85           C  
ATOM    827  C   PHE A 108      77.815  50.674  61.961  1.00  8.03           C  
ATOM    828  O   PHE A 108      77.407  49.609  62.441  1.00  9.19           O  
ATOM    829  CB  PHE A 108      76.509  52.148  60.375  1.00 10.33           C  
ATOM    830  CG  PHE A 108      75.638  51.141  59.687  1.00  9.88           C  
ATOM    831  CD1 PHE A 108      74.498  50.634  60.309  1.00 10.76           C  
ATOM    832  CD2 PHE A 108      75.864  50.801  58.355  1.00  9.87           C  
ATOM    833  CE1 PHE A 108      73.663  49.731  59.648  1.00 10.36           C  
ATOM    834  CE2 PHE A 108      75.045  49.896  57.673  1.00  9.77           C  
ATOM    835  CZ  PHE A 108      73.935  49.351  58.343  1.00  9.45           C  
ATOM    836  N   ILE A 109      79.057  50.853  61.528  1.00  7.60           N  
ATOM    837  CA  ILE A 109      80.014  49.735  61.655  1.00  7.08           C  
ATOM    838  C   ILE A 109      80.300  49.438  63.129  1.00  6.53           C  
ATOM    839  O   ILE A 109      80.604  48.266  63.420  1.00  7.34           O  
ATOM    840  CB  ILE A 109      81.326  49.994  60.932  1.00  6.67           C  
ATOM    841  CG1 ILE A 109      81.088  49.787  59.443  1.00  5.87           C  
ATOM    842  CG2 ILE A 109      82.404  49.085  61.498  1.00  4.79           C  
ATOM    843  CD1 ILE A 109      81.568  50.938  58.602  1.00  6.88           C  
ATOM    844  N   ALA A 110      80.238  50.416  63.996  1.00  6.99           N  
ATOM    845  CA  ALA A 110      80.482  50.227  65.433  1.00  7.60           C  
ATOM    846  C   ALA A 110      79.402  49.401  66.121  1.00  8.64           C  
ATOM    847  O   ALA A 110      79.644  48.605  67.058  1.00  9.68           O  
ATOM    848  CB  ALA A 110      80.696  51.561  66.096  1.00  7.65           C  
ATOM    849  N   ASP A 111      78.193  49.624  65.685  1.00  9.17           N  
ATOM    850  CA  ASP A 111      76.958  48.984  66.128  1.00  9.33           C  
ATOM    851  C   ASP A 111      76.989  47.529  65.620  1.00  7.84           C  
ATOM    852  O   ASP A 111      76.600  46.625  66.355  1.00  7.53           O  
ATOM    853  CB  ASP A 111      75.707  49.743  65.669  1.00  9.88           C  
ATOM    854  CG  ASP A 111      75.417  51.089  66.275  1.00  9.85           C  
ATOM    855  OD1 ASP A 111      75.968  51.513  67.304  1.00 11.70           O  
ATOM    856  OD2 ASP A 111      74.616  51.823  65.669  1.00 10.55           O  
ATOM    857  N   LYS A 112      77.470  47.358  64.397  1.00  7.66           N  
ATOM    858  CA  LYS A 112      77.526  46.005  63.820  1.00  6.83           C  
ATOM    859  C   LYS A 112      78.598  45.187  64.516  1.00  6.87           C  
ATOM    860  O   LYS A 112      78.368  43.991  64.770  1.00  6.51           O  
ATOM    861  CB  LYS A 112      77.760  45.977  62.333  1.00  6.92           C  
ATOM    862  CG  LYS A 112      76.642  46.565  61.463  1.00  6.13           C  
ATOM    863  CD  LYS A 112      77.128  46.502  60.016  1.00  6.16           C  
ATOM    864  CE  LYS A 112      76.140  46.856  58.956  1.00  5.86           C  
ATOM    865  NZ  LYS A 112      76.645  46.429  57.589  1.00  5.34           N  
ATOM    866  N   THR A 113      79.727  45.844  64.844  1.00  7.22           N  
ATOM    867  CA  THR A 113      80.804  45.123  65.528  1.00  6.50           C  
ATOM    868  C   THR A 113      80.384  44.651  66.910  1.00  6.88           C  
ATOM    869  O   THR A 113      80.565  43.499  67.268  1.00  8.01           O  
ATOM    870  CB  THR A 113      82.056  46.009  65.681  1.00  6.14           C  
ATOM    871  OG1 THR A 113      82.473  46.191  64.361  1.00  4.64           O  
ATOM    872  CG2 THR A 113      83.097  45.291  66.545  1.00  6.55           C  
ATOM    873  N   LYS A 114      79.889  45.585  67.665  1.00  8.04           N  
ATOM    874  CA  LYS A 114      79.435  45.298  69.046  1.00  9.94           C  
ATOM    875  C   LYS A 114      78.492  44.101  69.035  1.00  9.21           C  
ATOM    876  O   LYS A 114      78.448  43.182  69.849  1.00  9.02           O  
ATOM    877  CB  LYS A 114      78.634  46.550  69.478  1.00 12.54           C  
ATOM    878  CG  LYS A 114      78.049  46.438  70.895  1.00 16.03           C  
ATOM    879  CD  LYS A 114      77.653  47.841  71.364  1.00 18.17           C  
ATOM    880  CE  LYS A 114      76.624  47.818  72.477  1.00 20.59           C  
ATOM    881  NZ  LYS A 114      77.300  47.591  73.797  1.00 22.55           N  
ATOM    882  N   PHE A 115      77.610  44.179  68.024  1.00  8.56           N  
ATOM    883  CA  PHE A 115      76.574  43.177  67.855  1.00  8.03           C  
ATOM    884  C   PHE A 115      77.143  41.800  67.577  1.00  8.36           C  
ATOM    885  O   PHE A 115      76.848  40.820  68.298  1.00  8.19           O  
ATOM    886  CB  PHE A 115      75.539  43.628  66.796  1.00  8.97           C  
ATOM    887  CG  PHE A 115      74.426  42.608  66.776  1.00  8.60           C  
ATOM    888  CD1 PHE A 115      73.575  42.537  67.890  1.00  9.15           C  
ATOM    889  CD2 PHE A 115      74.281  41.723  65.724  1.00  8.94           C  
ATOM    890  CE1 PHE A 115      72.570  41.542  67.932  1.00  8.60           C  
ATOM    891  CE2 PHE A 115      73.283  40.753  65.743  1.00  8.84           C  
ATOM    892  CZ  PHE A 115      72.431  40.700  66.841  1.00  8.42           C  
ATOM    893  N   ALA A 116      77.822  41.660  66.452  1.00  7.13           N  
ATOM    894  CA  ALA A 116      78.376  40.356  66.078  1.00  7.49           C  
ATOM    895  C   ALA A 116      79.150  39.779  67.250  1.00  8.13           C  
ATOM    896  O   ALA A 116      78.994  38.602  67.568  1.00  8.51           O  
ATOM    897  CB  ALA A 116      79.277  40.514  64.859  1.00  6.89           C  
ATOM    898  N   LEU A 117      79.968  40.606  67.881  1.00  8.57           N  
ATOM    899  CA  LEU A 117      80.824  40.145  68.990  1.00  9.46           C  
ATOM    900  C   LEU A 117      79.969  39.614  70.150  1.00 10.85           C  
ATOM    901  O   LEU A 117      80.429  38.682  70.830  1.00 10.54           O  
ATOM    902  CB  LEU A 117      81.762  41.199  69.541  1.00  8.67           C  
ATOM    903  CG  LEU A 117      83.021  41.610  68.824  1.00  8.51           C  
ATOM    904  CD1 LEU A 117      83.588  42.829  69.482  1.00  7.41           C  
ATOM    905  CD2 LEU A 117      84.003  40.458  68.765  1.00  9.73           C  
ATOM    906  N   GLY A 118      78.824  40.257  70.329  1.00 12.18           N  
ATOM    907  CA  GLY A 118      77.871  39.827  71.375  1.00 13.17           C  
ATOM    908  C   GLY A 118      77.294  38.440  71.060  1.00 14.09           C  
ATOM    909  O   GLY A 118      77.052  37.657  72.003  1.00 14.52           O  
ATOM    910  N   GLN A 119      77.108  38.144  69.796  1.00 14.82           N  
ATOM    911  CA  GLN A 119      76.546  36.907  69.276  1.00 14.72           C  
ATOM    912  C   GLN A 119      77.567  35.802  69.156  1.00 14.86           C  
ATOM    913  O   GLN A 119      77.195  34.693  68.726  1.00 15.26           O  
ATOM    914  CB  GLN A 119      75.931  37.084  67.879  1.00 16.49           C  
ATOM    915  CG  GLN A 119      74.845  38.164  67.907  1.00 17.21           C  
ATOM    916  CD  GLN A 119      73.743  37.689  68.837  1.00 18.36           C  
ATOM    917  OE1 GLN A 119      73.465  38.270  69.887  1.00 19.31           O  
ATOM    918  NE2 GLN A 119      73.193  36.557  68.437  1.00 17.88           N  
ATOM    919  N   GLY A 120      78.813  36.138  69.455  1.00 14.13           N  
ATOM    920  CA  GLY A 120      79.889  35.166  69.443  1.00 13.89           C  
ATOM    921  C   GLY A 120      80.531  34.855  68.122  1.00 13.65           C  
ATOM    922  O   GLY A 120      81.058  33.743  67.862  1.00 13.48           O  
ATOM    923  N   VAL A 121      80.522  35.850  67.234  1.00 12.87           N  
ATOM    924  CA  VAL A 121      81.257  35.605  65.974  1.00 12.11           C  
ATOM    925  C   VAL A 121      82.465  36.564  66.115  1.00 11.06           C  
ATOM    926  O   VAL A 121      82.357  37.607  66.780  1.00 10.69           O  
ATOM    927  CB  VAL A 121      80.490  35.651  64.689  1.00 12.18           C  
ATOM    928  CG1 VAL A 121      79.101  35.013  64.728  1.00 12.65           C  
ATOM    929  CG2 VAL A 121      80.436  37.034  64.064  1.00 12.65           C  
ATOM    930  N   GLY A 122      83.525  36.131  65.488  1.00  9.32           N  
ATOM    931  CA  GLY A 122      84.744  36.981  65.489  1.00  8.68           C  
ATOM    932  C   GLY A 122      84.503  38.070  64.434  1.00  8.70           C  
ATOM    933  O   GLY A 122      83.713  37.918  63.492  1.00  9.19           O  
ATOM    934  N   VAL A 123      85.269  39.148  64.555  1.00  7.56           N  
ATOM    935  CA  VAL A 123      85.115  40.239  63.593  1.00  6.81           C  
ATOM    936  C   VAL A 123      86.403  40.638  62.930  1.00  5.70           C  
ATOM    937  O   VAL A 123      87.407  40.935  63.596  1.00  7.19           O  
ATOM    938  CB  VAL A 123      84.467  41.447  64.320  1.00  6.90           C  
ATOM    939  CG1 VAL A 123      84.587  42.721  63.516  1.00  6.35           C  
ATOM    940  CG2 VAL A 123      83.050  41.143  64.756  1.00  6.60           C  
ATOM    941  N   ILE A 124      86.322  40.739  61.614  1.00  5.40           N  
ATOM    942  CA  ILE A 124      87.476  41.345  60.891  1.00  3.29           C  
ATOM    943  C   ILE A 124      87.004  42.775  60.627  1.00  3.67           C  
ATOM    944  O   ILE A 124      86.150  42.973  59.773  1.00  2.42           O  
ATOM    945  CB  ILE A 124      87.858  40.641  59.637  1.00  3.45           C  
ATOM    946  CG1 ILE A 124      88.202  39.191  60.003  1.00  2.03           C  
ATOM    947  CG2 ILE A 124      88.980  41.389  58.910  1.00  2.00           C  
ATOM    948  CD1 ILE A 124      88.189  38.225  58.825  1.00  2.00           C  
ATOM    949  N   LEU A 125      87.570  43.689  61.399  1.00  3.22           N  
ATOM    950  CA  LEU A 125      87.193  45.092  61.313  1.00  4.89           C  
ATOM    951  C   LEU A 125      88.111  45.802  60.337  1.00  4.87           C  
ATOM    952  O   LEU A 125      89.323  45.731  60.581  1.00  5.90           O  
ATOM    953  CB  LEU A 125      87.255  45.636  62.764  1.00  4.06           C  
ATOM    954  CG  LEU A 125      87.044  47.128  62.896  1.00  4.38           C  
ATOM    955  CD1 LEU A 125      85.719  47.444  62.257  1.00  4.86           C  
ATOM    956  CD2 LEU A 125      87.132  47.702  64.276  1.00  3.59           C  
ATOM    957  N   CYS A 126      87.629  46.438  59.287  1.00  4.06           N  
ATOM    958  CA  CYS A 126      88.457  47.091  58.295  1.00  4.27           C  
ATOM    959  C   CYS A 126      88.529  48.600  58.478  1.00  4.65           C  
ATOM    960  O   CYS A 126      87.477  49.177  58.745  1.00  4.68           O  
ATOM    961  CB  CYS A 126      87.938  46.791  56.885  1.00  4.46           C  
ATOM    962  SG  CYS A 126      88.013  45.021  56.566  1.00  6.04           S  
ATOM    963  N   ILE A 127      89.729  49.148  58.377  1.00  3.90           N  
ATOM    964  CA  ILE A 127      89.949  50.601  58.523  1.00  5.55           C  
ATOM    965  C   ILE A 127      90.959  51.019  57.453  1.00  5.21           C  
ATOM    966  O   ILE A 127      91.555  50.114  56.851  1.00  6.12           O  
ATOM    967  CB  ILE A 127      90.432  51.042  59.905  1.00  6.06           C  
ATOM    968  CG1 ILE A 127      91.752  50.429  60.278  1.00  7.13           C  
ATOM    969  CG2 ILE A 127      89.326  50.752  60.920  1.00  7.01           C  
ATOM    970  CD1 ILE A 127      92.627  50.860  61.440  1.00  6.81           C  
ATOM    971  N   GLY A 128      91.109  52.301  57.183  1.00  5.79           N  
ATOM    972  CA  GLY A 128      92.107  52.759  56.215  1.00  5.55           C  
ATOM    973  C   GLY A 128      91.764  54.074  55.565  1.00  5.93           C  
ATOM    974  O   GLY A 128      90.577  54.460  55.507  1.00  6.61           O  
ATOM    975  N   GLU A 129      92.778  54.712  55.013  1.00  5.35           N  
ATOM    976  CA  GLU A 129      92.633  56.039  54.398  1.00  5.97           C  
ATOM    977  C   GLU A 129      92.584  56.032  52.896  1.00  6.75           C  
ATOM    978  O   GLU A 129      92.956  55.053  52.216  1.00  7.27           O  
ATOM    979  CB  GLU A 129      93.805  56.931  54.830  1.00  6.87           C  
ATOM    980  CG  GLU A 129      95.124  56.833  54.062  1.00  6.92           C  
ATOM    981  CD  GLU A 129      95.909  55.586  54.267  1.00  7.93           C  
ATOM    982  OE1 GLU A 129      95.688  54.700  55.087  1.00  6.82           O  
ATOM    983  OE2 GLU A 129      96.885  55.478  53.374  1.00  8.57           O  
ATOM    984  N   THR A 130      92.078  57.150  52.370  1.00  8.05           N  
ATOM    985  CA  THR A 130      92.015  57.334  50.904  1.00  9.25           C  
ATOM    986  C   THR A 130      93.330  57.996  50.478  1.00 10.93           C  
ATOM    987  O   THR A 130      94.123  58.488  51.298  1.00 10.28           O  
ATOM    988  CB  THR A 130      90.769  58.141  50.556  1.00  9.00           C  
ATOM    989  OG1 THR A 130      90.916  59.323  51.329  1.00  9.10           O  
ATOM    990  CG2 THR A 130      89.452  57.486  50.926  1.00  9.51           C  
ATOM    991  N   LEU A 131      93.575  57.996  49.174  1.00 13.52           N  
ATOM    992  CA  LEU A 131      94.832  58.603  48.686  1.00 15.88           C  
ATOM    993  C   LEU A 131      94.918  60.040  49.196  1.00 17.21           C  
ATOM    994  O   LEU A 131      95.978  60.503  49.650  1.00 17.38           O  
ATOM    995  CB  LEU A 131      94.832  58.526  47.165  1.00 16.99           C  
ATOM    996  CG  LEU A 131      96.093  59.104  46.527  1.00 18.04           C  
ATOM    997  CD1 LEU A 131      97.243  58.605  47.358  1.00 18.66           C  
ATOM    998  CD2 LEU A 131      96.214  58.739  45.073  1.00 18.52           C  
ATOM    999  N   GLU A 132      93.764  60.699  49.160  1.00 17.34           N  
ATOM   1000  CA  GLU A 132      93.628  62.070  49.624  1.00 19.25           C  
ATOM   1001  C   GLU A 132      93.817  62.236  51.121  1.00 18.52           C  
ATOM   1002  O   GLU A 132      94.263  63.327  51.571  1.00 18.54           O  
ATOM   1003  CB  GLU A 132      92.296  62.720  49.257  1.00 20.86           C  
ATOM   1004  CG  GLU A 132      92.188  63.345  47.881  1.00 23.70           C  
ATOM   1005  CD  GLU A 132      93.306  64.232  47.409  1.00 25.22           C  
ATOM   1006  OE1 GLU A 132      93.366  65.447  47.613  1.00 25.70           O  
ATOM   1007  OE2 GLU A 132      94.187  63.573  46.663  1.00 26.18           O  
ATOM   1008  N   GLU A 133      93.465  61.237  51.934  1.00 17.29           N  
ATOM   1009  CA  GLU A 133      93.732  61.496  53.387  1.00 16.16           C  
ATOM   1010  C   GLU A 133      95.206  61.251  53.619  1.00 15.86           C  
ATOM   1011  O   GLU A 133      95.829  61.835  54.508  1.00 15.94           O  
ATOM   1012  CB  GLU A 133      92.869  60.692  54.313  1.00 15.33           C  
ATOM   1013  CG  GLU A 133      91.369  60.947  54.080  1.00 15.18           C  
ATOM   1014  CD  GLU A 133      90.443  59.780  54.233  1.00 15.99           C  
ATOM   1015  OE1 GLU A 133      90.780  58.598  54.161  1.00 16.10           O  
ATOM   1016  OE2 GLU A 133      89.191  60.202  54.318  1.00 16.51           O  
ATOM   1017  N   LYS A 134      95.735  60.352  52.793  1.00 16.27           N  
ATOM   1018  CA  LYS A 134      97.156  60.005  52.893  1.00 16.81           C  
ATOM   1019  C   LYS A 134      98.009  61.256  52.606  1.00 16.45           C  
ATOM   1020  O   LYS A 134      98.770  61.728  53.468  1.00 15.58           O  
ATOM   1021  CB  LYS A 134      97.544  58.900  51.929  1.00 17.25           C  
ATOM   1022  CG  LYS A 134      98.979  58.416  52.236  1.00 19.05           C  
ATOM   1023  CD  LYS A 134      99.617  57.807  50.996  1.00 19.65           C  
ATOM   1024  CE  LYS A 134     101.033  57.369  51.300  1.00 20.57           C  
ATOM   1025  NZ  LYS A 134     101.519  56.361  50.294  1.00 22.18           N  
ATOM   1026  N   LYS A 135      97.808  61.747  51.394  1.00 16.17           N  
ATOM   1027  CA  LYS A 135      98.512  62.907  50.871  1.00 16.16           C  
ATOM   1028  C   LYS A 135      98.497  64.090  51.810  1.00 16.56           C  
ATOM   1029  O   LYS A 135      99.492  64.868  51.861  1.00 17.56           O  
ATOM   1030  CB  LYS A 135      97.994  63.304  49.480  1.00 16.47           C  
ATOM   1031  CG  LYS A 135      98.324  62.182  48.488  1.00 18.11           C  
ATOM   1032  CD  LYS A 135      98.035  62.473  47.050  1.00 19.69           C  
ATOM   1033  CE  LYS A 135      99.226  62.572  46.126  1.00 21.35           C  
ATOM   1034  NZ  LYS A 135      99.721  61.216  45.717  1.00 22.64           N  
ATOM   1035  N   ALA A 136      97.439  64.220  52.582  1.00 15.07           N  
ATOM   1036  CA  ALA A 136      97.249  65.341  53.508  1.00 13.95           C  
ATOM   1037  C   ALA A 136      97.815  65.073  54.893  1.00 13.45           C  
ATOM   1038  O   ALA A 136      97.549  65.802  55.870  1.00 13.52           O  
ATOM   1039  CB  ALA A 136      95.741  65.594  53.534  1.00 14.11           C  
ATOM   1040  N   GLY A 137      98.556  63.989  55.034  1.00 12.62           N  
ATOM   1041  CA  GLY A 137      99.155  63.548  56.291  1.00 12.33           C  
ATOM   1042  C   GLY A 137      98.075  63.108  57.280  1.00 12.23           C  
ATOM   1043  O   GLY A 137      98.340  62.987  58.486  1.00 10.80           O  
ATOM   1044  N   LYS A 138      96.903  62.731  56.767  1.00 12.13           N  
ATOM   1045  CA  LYS A 138      95.819  62.347  57.676  1.00 13.74           C  
ATOM   1046  C   LYS A 138      95.602  60.883  57.913  1.00 13.61           C  
ATOM   1047  O   LYS A 138      94.597  60.544  58.600  1.00 15.70           O  
ATOM   1048  CB  LYS A 138      94.516  63.072  57.296  1.00 15.07           C  
ATOM   1049  CG  LYS A 138      94.565  64.525  57.883  1.00 17.72           C  
ATOM   1050  CD  LYS A 138      93.647  65.422  57.089  1.00 20.99           C  
ATOM   1051  CE  LYS A 138      92.796  66.342  57.966  1.00 22.68           C  
ATOM   1052  NZ  LYS A 138      91.394  65.757  57.991  1.00 24.52           N  
ATOM   1053  N   THR A 139      96.463  60.014  57.460  1.00 12.15           N  
ATOM   1054  CA  THR A 139      96.362  58.568  57.681  1.00 11.67           C  
ATOM   1055  C   THR A 139      95.979  58.216  59.111  1.00 11.76           C  
ATOM   1056  O   THR A 139      95.122  57.334  59.348  1.00 10.91           O  
ATOM   1057  CB  THR A 139      97.716  57.938  57.259  1.00 10.98           C  
ATOM   1058  OG1 THR A 139      97.811  58.262  55.864  1.00 11.15           O  
ATOM   1059  CG2 THR A 139      97.828  56.443  57.424  1.00 10.31           C  
ATOM   1060  N   LEU A 140      96.692  58.761  60.095  1.00 13.08           N  
ATOM   1061  CA  LEU A 140      96.487  58.347  61.486  1.00 14.56           C  
ATOM   1062  C   LEU A 140      95.270  58.927  62.145  1.00 15.37           C  
ATOM   1063  O   LEU A 140      94.721  58.249  63.033  1.00 15.91           O  
ATOM   1064  CB  LEU A 140      97.711  58.544  62.356  1.00 15.50           C  
ATOM   1065  CG  LEU A 140      98.647  57.352  62.497  1.00 16.72           C  
ATOM   1066  CD1 LEU A 140      98.046  56.315  63.402  1.00 17.21           C  
ATOM   1067  CD2 LEU A 140      98.903  56.764  61.121  1.00 18.10           C  
ATOM   1068  N   ASP A 141      94.920  60.158  61.801  1.00 16.33           N  
ATOM   1069  CA  ASP A 141      93.676  60.718  62.372  1.00 17.63           C  
ATOM   1070  C   ASP A 141      92.548  59.780  61.843  1.00 16.55           C  
ATOM   1071  O   ASP A 141      91.655  59.373  62.584  1.00 17.29           O  
ATOM   1072  CB  ASP A 141      93.299  62.104  61.975  1.00 20.59           C  
ATOM   1073  CG  ASP A 141      94.207  63.270  61.940  1.00 23.50           C  
ATOM   1074  OD1 ASP A 141      94.410  63.860  63.040  1.00 25.66           O  
ATOM   1075  OD2 ASP A 141      94.636  63.690  60.838  1.00 25.43           O  
ATOM   1076  N   VAL A 142      92.593  59.613  60.526  1.00 14.87           N  
ATOM   1077  CA  VAL A 142      91.558  58.813  59.864  1.00 13.68           C  
ATOM   1078  C   VAL A 142      91.370  57.474  60.556  1.00 13.58           C  
ATOM   1079  O   VAL A 142      90.211  57.163  60.921  1.00 14.24           O  
ATOM   1080  CB  VAL A 142      91.802  58.728  58.356  1.00 13.18           C  
ATOM   1081  CG1 VAL A 142      90.839  57.754  57.682  1.00 13.84           C  
ATOM   1082  CG2 VAL A 142      91.667  60.089  57.689  1.00 14.07           C  
ATOM   1083  N   VAL A 143      92.416  56.687  60.731  1.00 12.64           N  
ATOM   1084  CA  VAL A 143      92.259  55.383  61.374  1.00 13.37           C  
ATOM   1085  C   VAL A 143      91.834  55.543  62.826  1.00 12.81           C  
ATOM   1086  O   VAL A 143      91.137  54.691  63.380  1.00 12.18           O  
ATOM   1087  CB  VAL A 143      93.399  54.372  61.187  1.00 13.79           C  
ATOM   1088  CG1 VAL A 143      93.772  54.150  59.730  1.00 14.32           C  
ATOM   1089  CG2 VAL A 143      94.620  54.622  62.038  1.00 14.60           C  
ATOM   1090  N   GLU A 144      92.304  56.595  63.458  1.00 13.57           N  
ATOM   1091  CA  GLU A 144      91.946  56.765  64.891  1.00 13.75           C  
ATOM   1092  C   GLU A 144      90.500  57.202  65.011  1.00 13.23           C  
ATOM   1093  O   GLU A 144      89.849  56.950  66.039  1.00 12.12           O  
ATOM   1094  CB  GLU A 144      92.947  57.633  65.596  1.00 14.57           C  
ATOM   1095  CG  GLU A 144      94.387  57.090  65.474  1.00 16.66           C  
ATOM   1096  CD  GLU A 144      95.465  57.896  66.151  1.00 17.11           C  
ATOM   1097  OE1 GLU A 144      95.319  59.038  66.538  1.00 17.41           O  
ATOM   1098  OE2 GLU A 144      96.574  57.199  66.323  1.00 17.73           O  
ATOM   1099  N   ARG A 145      90.010  57.802  63.940  1.00 13.24           N  
ATOM   1100  CA  ARG A 145      88.593  58.246  63.891  1.00 12.89           C  
ATOM   1101  C   ARG A 145      87.780  56.940  63.855  1.00 11.64           C  
ATOM   1102  O   ARG A 145      87.037  56.640  64.789  1.00 11.95           O  
ATOM   1103  CB  ARG A 145      88.315  59.118  62.690  1.00 13.82           C  
ATOM   1104  CG  ARG A 145      86.863  59.566  62.533  1.00 15.80           C  
ATOM   1105  CD  ARG A 145      86.544  60.036  61.139  1.00 16.05           C  
ATOM   1106  NE  ARG A 145      86.140  58.902  60.302  1.00 16.14           N  
ATOM   1107  CZ  ARG A 145      86.508  58.666  59.057  1.00 16.25           C  
ATOM   1108  NH1 ARG A 145      87.317  59.469  58.370  1.00 16.37           N  
ATOM   1109  NH2 ARG A 145      86.089  57.548  58.425  1.00 16.98           N  
ATOM   1110  N   GLN A 146      88.039  56.156  62.858  1.00 10.88           N  
ATOM   1111  CA  GLN A 146      87.429  54.846  62.606  1.00 11.32           C  
ATOM   1112  C   GLN A 146      87.479  53.884  63.766  1.00 11.20           C  
ATOM   1113  O   GLN A 146      86.471  53.190  64.015  1.00 11.09           O  
ATOM   1114  CB  GLN A 146      88.045  54.197  61.361  1.00 10.68           C  
ATOM   1115  CG  GLN A 146      87.745  55.049  60.125  1.00 10.15           C  
ATOM   1116  CD  GLN A 146      88.361  54.441  58.884  1.00 10.10           C  
ATOM   1117  OE1 GLN A 146      89.407  53.786  58.964  1.00 10.59           O  
ATOM   1118  NE2 GLN A 146      87.704  54.666  57.754  1.00  8.68           N  
ATOM   1119  N   LEU A 147      88.611  53.798  64.461  1.00 11.00           N  
ATOM   1120  CA  LEU A 147      88.682  52.891  65.619  1.00  9.39           C  
ATOM   1121  C   LEU A 147      87.956  53.426  66.814  1.00  9.54           C  
ATOM   1122  O   LEU A 147      87.274  52.638  67.503  1.00  9.40           O  
ATOM   1123  CB  LEU A 147      90.137  52.575  65.887  1.00  8.79           C  
ATOM   1124  CG  LEU A 147      90.807  51.689  64.853  1.00  8.80           C  
ATOM   1125  CD1 LEU A 147      92.294  51.876  64.984  1.00  9.36           C  
ATOM   1126  CD2 LEU A 147      90.426  50.229  65.004  1.00  8.38           C  
ATOM   1127  N   ASN A 148      88.047  54.692  67.075  1.00 10.18           N  
ATOM   1128  CA  ASN A 148      87.406  55.397  68.189  1.00 11.77           C  
ATOM   1129  C   ASN A 148      85.899  55.152  68.168  1.00 11.31           C  
ATOM   1130  O   ASN A 148      85.324  54.943  69.234  1.00 11.37           O  
ATOM   1131  CB  ASN A 148      87.742  56.903  68.215  1.00 13.21           C  
ATOM   1132  CG  ASN A 148      88.819  57.230  69.234  1.00 14.83           C  
ATOM   1133  OD1 ASN A 148      88.831  56.638  70.333  1.00 16.85           O  
ATOM   1134  ND2 ASN A 148      89.715  58.165  68.926  1.00 15.69           N  
ATOM   1135  N   ALA A 149      85.339  55.185  66.966  1.00 11.16           N  
ATOM   1136  CA  ALA A 149      83.901  54.898  66.795  1.00 11.18           C  
ATOM   1137  C   ALA A 149      83.597  53.494  67.282  1.00 11.12           C  
ATOM   1138  O   ALA A 149      82.514  53.291  67.873  1.00 11.31           O  
ATOM   1139  CB  ALA A 149      83.435  55.137  65.361  1.00 10.89           C  
ATOM   1140  N   VAL A 150      84.510  52.543  67.119  1.00 11.60           N  
ATOM   1141  CA  VAL A 150      84.283  51.184  67.599  1.00 12.20           C  
ATOM   1142  C   VAL A 150      84.525  51.051  69.095  1.00 13.09           C  
ATOM   1143  O   VAL A 150      83.763  50.357  69.778  1.00 12.81           O  
ATOM   1144  CB  VAL A 150      85.091  50.104  66.851  1.00 12.59           C  
ATOM   1145  CG1 VAL A 150      84.847  48.725  67.469  1.00 12.67           C  
ATOM   1146  CG2 VAL A 150      84.812  50.135  65.375  1.00 12.05           C  
ATOM   1147  N   LEU A 151      85.602  51.666  69.529  1.00 15.21           N  
ATOM   1148  CA  LEU A 151      86.035  51.666  70.930  1.00 16.65           C  
ATOM   1149  C   LEU A 151      84.959  52.201  71.848  1.00 18.61           C  
ATOM   1150  O   LEU A 151      84.850  51.678  72.977  1.00 19.30           O  
ATOM   1151  CB  LEU A 151      87.333  52.481  71.071  1.00 16.48           C  
ATOM   1152  CG  LEU A 151      88.582  51.814  70.498  1.00 16.23           C  
ATOM   1153  CD1 LEU A 151      89.649  52.836  70.345  1.00 15.97           C  
ATOM   1154  CD2 LEU A 151      89.017  50.620  71.330  1.00 16.66           C  
ATOM   1155  N   GLU A 152      84.208  53.204  71.411  1.00 21.38           N  
ATOM   1156  CA  GLU A 152      83.124  53.782  72.249  1.00 23.39           C  
ATOM   1157  C   GLU A 152      82.101  52.702  72.568  1.00 22.95           C  
ATOM   1158  O   GLU A 152      81.564  52.621  73.694  1.00 23.65           O  
ATOM   1159  CB  GLU A 152      82.485  55.014  71.648  1.00 25.57           C  
ATOM   1160  CG  GLU A 152      81.736  55.991  72.550  1.00 29.45           C  
ATOM   1161  CD  GLU A 152      80.819  57.023  71.958  1.00 31.72           C  
ATOM   1162  OE1 GLU A 152      79.800  56.532  71.250  1.00 32.52           O  
ATOM   1163  OE2 GLU A 152      80.924  58.250  72.126  1.00 33.20           O  
ATOM   1164  N   GLU A 153      81.934  51.767  71.656  1.00 22.67           N  
ATOM   1165  CA  GLU A 153      81.030  50.627  71.767  1.00 21.99           C  
ATOM   1166  C   GLU A 153      81.621  49.344  72.317  1.00 20.19           C  
ATOM   1167  O   GLU A 153      80.944  48.741  73.180  1.00 20.53           O  
ATOM   1168  CB  GLU A 153      80.375  50.227  70.431  1.00 22.74           C  
ATOM   1169  CG  GLU A 153      79.748  51.322  69.581  1.00 24.37           C  
ATOM   1170  CD  GLU A 153      78.728  52.136  70.336  1.00 25.85           C  
ATOM   1171  OE1 GLU A 153      77.927  51.353  71.039  1.00 26.88           O  
ATOM   1172  OE2 GLU A 153      78.652  53.349  70.296  1.00 26.79           O  
ATOM   1173  N   VAL A 154      82.744  48.895  71.822  1.00 18.44           N  
ATOM   1174  CA  VAL A 154      83.395  47.617  72.169  1.00 16.53           C  
ATOM   1175  C   VAL A 154      84.534  47.809  73.165  1.00 16.99           C  
ATOM   1176  O   VAL A 154      85.529  48.463  72.813  1.00 16.54           O  
ATOM   1177  CB  VAL A 154      83.873  46.997  70.832  1.00 15.85           C  
ATOM   1178  CG1 VAL A 154      84.555  45.650  70.934  1.00 15.64           C  
ATOM   1179  CG2 VAL A 154      82.727  46.965  69.833  1.00 14.81           C  
ATOM   1180  N   LYS A 155      84.410  47.216  74.329  1.00 17.31           N  
ATOM   1181  CA  LYS A 155      85.326  47.170  75.446  1.00 17.43           C  
ATOM   1182  C   LYS A 155      86.231  45.918  75.418  1.00 17.01           C  
ATOM   1183  O   LYS A 155      87.370  45.944  75.954  1.00 17.47           O  
ATOM   1184  CB  LYS A 155      84.617  47.086  76.785  1.00 18.02           C  
ATOM   1185  CG  LYS A 155      84.039  48.376  77.334  1.00 20.48           C  
ATOM   1186  CD  LYS A 155      83.652  48.134  78.814  1.00 21.57           C  
ATOM   1187  CE  LYS A 155      83.699  49.417  79.617  1.00 21.97           C  
ATOM   1188  NZ  LYS A 155      83.872  49.107  81.073  1.00 22.87           N  
ATOM   1189  N   ASP A 156      85.685  44.818  74.951  1.00 15.79           N  
ATOM   1190  CA  ASP A 156      86.372  43.527  74.821  1.00 15.29           C  
ATOM   1191  C   ASP A 156      86.724  43.307  73.336  1.00 14.37           C  
ATOM   1192  O   ASP A 156      85.755  43.030  72.573  1.00 15.41           O  
ATOM   1193  CB  ASP A 156      85.533  42.333  75.314  1.00 16.61           C  
ATOM   1194  CG  ASP A 156      86.316  41.023  75.228  1.00 18.32           C  
ATOM   1195  OD1 ASP A 156      87.580  41.167  75.116  1.00 18.77           O  
ATOM   1196  OD2 ASP A 156      85.759  39.902  75.282  1.00 18.99           O  
ATOM   1197  N   TRP A 157      87.997  43.376  73.003  1.00 12.69           N  
ATOM   1198  CA  TRP A 157      88.407  43.163  71.599  1.00 11.74           C  
ATOM   1199  C   TRP A 157      89.064  41.799  71.459  1.00 10.79           C  
ATOM   1200  O   TRP A 157      89.728  41.557  70.427  1.00 10.53           O  
ATOM   1201  CB  TRP A 157      89.255  44.279  71.027  1.00 10.23           C  
ATOM   1202  CG  TRP A 157      88.676  45.615  70.768  1.00  9.85           C  
ATOM   1203  CD1 TRP A 157      87.926  46.368  71.609  1.00  9.67           C  
ATOM   1204  CD2 TRP A 157      88.895  46.463  69.611  1.00  9.40           C  
ATOM   1205  NE1 TRP A 157      87.632  47.598  71.070  1.00  8.81           N  
ATOM   1206  CE2 TRP A 157      88.235  47.681  69.845  1.00  9.57           C  
ATOM   1207  CE3 TRP A 157      89.571  46.311  68.427  1.00  8.75           C  
ATOM   1208  CZ2 TRP A 157      88.220  48.728  68.934  1.00 10.10           C  
ATOM   1209  CZ3 TRP A 157      89.584  47.349  67.519  1.00  9.42           C  
ATOM   1210  CH2 TRP A 157      88.901  48.538  67.730  1.00 10.05           C  
ATOM   1211  N   THR A 158      88.881  40.907  72.411  1.00 10.92           N  
ATOM   1212  CA  THR A 158      89.500  39.560  72.267  1.00 10.97           C  
ATOM   1213  C   THR A 158      89.249  38.933  70.900  1.00 10.96           C  
ATOM   1214  O   THR A 158      90.123  38.244  70.321  1.00 11.18           O  
ATOM   1215  CB  THR A 158      88.962  38.648  73.389  1.00 11.72           C  
ATOM   1216  OG1 THR A 158      89.178  39.314  74.600  1.00 11.18           O  
ATOM   1217  CG2 THR A 158      89.621  37.280  73.388  1.00 11.58           C  
ATOM   1218  N   ASN A 159      88.011  39.053  70.367  1.00 10.94           N  
ATOM   1219  CA  ASN A 159      87.671  38.408  69.100  1.00  9.69           C  
ATOM   1220  C   ASN A 159      87.681  39.337  67.902  1.00  9.38           C  
ATOM   1221  O   ASN A 159      86.961  38.986  66.940  1.00 10.19           O  
ATOM   1222  CB  ASN A 159      86.318  37.682  69.202  1.00 12.09           C  
ATOM   1223  CG  ASN A 159      86.375  36.466  70.098  1.00 13.21           C  
ATOM   1224  OD1 ASN A 159      87.248  35.591  69.989  1.00 15.10           O  
ATOM   1225  ND2 ASN A 159      85.456  36.416  71.046  1.00 14.04           N  
ATOM   1226  N   VAL A 160      88.331  40.449  67.921  1.00  6.70           N  
ATOM   1227  CA  VAL A 160      88.427  41.384  66.806  1.00  5.36           C  
ATOM   1228  C   VAL A 160      89.820  41.113  66.195  1.00  5.83           C  
ATOM   1229  O   VAL A 160      90.721  40.812  66.972  1.00  5.90           O  
ATOM   1230  CB  VAL A 160      88.354  42.849  67.288  1.00  4.94           C  
ATOM   1231  CG1 VAL A 160      88.660  43.887  66.225  1.00  3.77           C  
ATOM   1232  CG2 VAL A 160      87.033  43.162  68.001  1.00  5.62           C  
ATOM   1233  N   VAL A 161      89.872  41.252  64.905  1.00  5.59           N  
ATOM   1234  CA  VAL A 161      91.155  41.178  64.169  1.00  5.10           C  
ATOM   1235  C   VAL A 161      91.099  42.480  63.383  1.00  5.39           C  
ATOM   1236  O   VAL A 161      89.975  42.697  62.867  1.00  7.16           O  
ATOM   1237  CB  VAL A 161      91.205  39.883  63.354  1.00  5.14           C  
ATOM   1238  CG1 VAL A 161      92.213  39.996  62.226  1.00  5.30           C  
ATOM   1239  CG2 VAL A 161      91.519  38.652  64.194  1.00  4.20           C  
ATOM   1240  N   VAL A 162      92.058  43.386  63.462  1.00  4.53           N  
ATOM   1241  CA  VAL A 162      91.912  44.625  62.674  1.00  4.81           C  
ATOM   1242  C   VAL A 162      92.660  44.474  61.356  1.00  5.86           C  
ATOM   1243  O   VAL A 162      93.748  43.826  61.352  1.00  7.24           O  
ATOM   1244  CB  VAL A 162      92.406  45.851  63.453  1.00  3.86           C  
ATOM   1245  CG1 VAL A 162      92.485  47.082  62.557  1.00  3.32           C  
ATOM   1246  CG2 VAL A 162      91.596  46.133  64.704  1.00  3.20           C  
ATOM   1247  N   ALA A 163      92.114  44.999  60.295  1.00  5.43           N  
ATOM   1248  CA  ALA A 163      92.785  44.918  59.001  1.00  5.73           C  
ATOM   1249  C   ALA A 163      92.833  46.362  58.463  1.00  6.70           C  
ATOM   1250  O   ALA A 163      91.828  46.918  58.059  1.00  7.42           O  
ATOM   1251  CB  ALA A 163      92.260  44.014  57.949  1.00  7.54           C  
ATOM   1252  N   TYR A 164      94.048  46.853  58.573  1.00  5.89           N  
ATOM   1253  CA  TYR A 164      94.391  48.149  58.026  1.00  5.32           C  
ATOM   1254  C   TYR A 164      94.566  47.859  56.535  1.00  5.48           C  
ATOM   1255  O   TYR A 164      95.355  47.006  56.113  1.00  4.68           O  
ATOM   1256  CB  TYR A 164      95.696  48.667  58.659  1.00  6.19           C  
ATOM   1257  CG  TYR A 164      96.231  49.844  57.857  1.00  7.06           C  
ATOM   1258  CD1 TYR A 164      95.514  51.043  57.839  1.00  6.30           C  
ATOM   1259  CD2 TYR A 164      97.425  49.762  57.138  1.00  6.95           C  
ATOM   1260  CE1 TYR A 164      95.952  52.125  57.077  1.00  5.92           C  
ATOM   1261  CE2 TYR A 164      97.871  50.841  56.374  1.00  6.51           C  
ATOM   1262  CZ  TYR A 164      97.120  52.004  56.340  1.00  6.72           C  
ATOM   1263  OH  TYR A 164      97.555  53.062  55.601  1.00  7.02           O  
ATOM   1264  N   GLU A 165      93.819  48.594  55.757  1.00  6.32           N  
ATOM   1265  CA  GLU A 165      93.859  48.494  54.308  1.00  6.00           C  
ATOM   1266  C   GLU A 165      93.752  49.869  53.676  1.00  6.68           C  
ATOM   1267  O   GLU A 165      92.638  50.380  53.505  1.00  5.41           O  
ATOM   1268  CB  GLU A 165      92.647  47.678  53.783  1.00  5.89           C  
ATOM   1269  CG  GLU A 165      92.317  46.395  54.539  1.00  6.06           C  
ATOM   1270  CD  GLU A 165      91.426  45.473  53.759  1.00  7.28           C  
ATOM   1271  OE1 GLU A 165      90.224  45.646  53.589  1.00  7.33           O  
ATOM   1272  OE2 GLU A 165      92.025  44.461  53.225  1.00  7.52           O  
ATOM   1273  N   PRO A 166      94.852  50.446  53.272  1.00  7.39           N  
ATOM   1274  CA  PRO A 166      94.866  51.715  52.569  1.00  9.00           C  
ATOM   1275  C   PRO A 166      93.850  51.611  51.418  1.00  9.71           C  
ATOM   1276  O   PRO A 166      93.857  50.604  50.663  1.00 10.93           O  
ATOM   1277  CB  PRO A 166      96.305  51.856  52.101  1.00  8.52           C  
ATOM   1278  CG  PRO A 166      96.972  50.504  52.222  1.00  9.25           C  
ATOM   1279  CD  PRO A 166      96.260  49.919  53.451  1.00  8.84           C  
ATOM   1280  N   VAL A 167      92.956  52.591  51.312  1.00  9.52           N  
ATOM   1281  CA  VAL A 167      91.933  52.505  50.264  1.00 10.53           C  
ATOM   1282  C   VAL A 167      92.572  52.459  48.887  1.00 10.57           C  
ATOM   1283  O   VAL A 167      92.067  51.779  47.964  1.00 11.43           O  
ATOM   1284  CB  VAL A 167      90.919  53.662  50.385  1.00 11.49           C  
ATOM   1285  CG1 VAL A 167      90.074  53.796  49.117  1.00 12.12           C  
ATOM   1286  CG2 VAL A 167      90.055  53.518  51.620  1.00 12.71           C  
ATOM   1287  N   TRP A 168      93.650  53.222  48.752  1.00  9.89           N  
ATOM   1288  CA  TRP A 168      94.353  53.349  47.463  1.00  8.58           C  
ATOM   1289  C   TRP A 168      95.117  52.105  47.075  1.00  7.39           C  
ATOM   1290  O   TRP A 168      95.491  51.965  45.895  1.00  6.47           O  
ATOM   1291  CB  TRP A 168      95.148  54.669  47.471  1.00  8.45           C  
ATOM   1292  CG  TRP A 168      96.048  54.762  48.658  1.00  8.33           C  
ATOM   1293  CD1 TRP A 168      95.850  55.433  49.826  1.00  7.69           C  
ATOM   1294  CD2 TRP A 168      97.279  54.028  48.821  1.00  8.04           C  
ATOM   1295  NE1 TRP A 168      96.881  55.180  50.705  1.00  7.14           N  
ATOM   1296  CE2 TRP A 168      97.773  54.343  50.111  1.00  7.57           C  
ATOM   1297  CE3 TRP A 168      98.004  53.166  47.995  1.00  8.51           C  
ATOM   1298  CZ2 TRP A 168      98.968  53.804  50.589  1.00  7.84           C  
ATOM   1299  CZ3 TRP A 168      99.154  52.593  48.490  1.00  7.12           C  
ATOM   1300  CH2 TRP A 168      99.639  52.931  49.741  1.00  7.35           C  
ATOM   1301  N   ALA A 169      95.189  51.116  47.953  1.00  6.91           N  
ATOM   1302  CA  ALA A 169      95.913  49.861  47.660  1.00  6.93           C  
ATOM   1303  C   ALA A 169      94.977  48.709  47.356  1.00  7.40           C  
ATOM   1304  O   ALA A 169      95.447  47.622  46.908  1.00  7.52           O  
ATOM   1305  CB  ALA A 169      96.849  49.540  48.838  1.00  5.43           C  
ATOM   1306  N   ILE A 170      93.690  48.940  47.548  1.00  7.75           N  
ATOM   1307  CA  ILE A 170      92.703  47.852  47.325  1.00  8.55           C  
ATOM   1308  C   ILE A 170      92.450  47.587  45.858  1.00  9.06           C  
ATOM   1309  O   ILE A 170      91.866  48.403  45.131  1.00  9.64           O  
ATOM   1310  CB  ILE A 170      91.416  48.089  48.105  1.00  8.67           C  
ATOM   1311  CG1 ILE A 170      91.753  47.964  49.589  1.00  8.79           C  
ATOM   1312  CG2 ILE A 170      90.346  47.074  47.713  1.00  8.44           C  
ATOM   1313  CD1 ILE A 170      90.722  48.508  50.573  1.00  8.61           C  
ATOM   1314  N   GLY A 171      92.964  46.467  45.366  1.00  9.33           N  
ATOM   1315  CA  GLY A 171      92.760  45.976  44.017  1.00  9.78           C  
ATOM   1316  C   GLY A 171      93.435  46.729  42.897  1.00 10.03           C  
ATOM   1317  O   GLY A 171      93.161  46.416  41.719  1.00  9.41           O  
ATOM   1318  N   THR A 172      94.267  47.671  43.255  1.00 10.99           N  
ATOM   1319  CA  THR A 172      95.016  48.569  42.387  1.00 12.20           C  
ATOM   1320  C   THR A 172      96.403  47.991  42.063  1.00 13.45           C  
ATOM   1321  O   THR A 172      96.984  48.322  41.007  1.00 14.51           O  
ATOM   1322  CB  THR A 172      95.181  49.971  43.006  1.00 11.96           C  
ATOM   1323  OG1 THR A 172      95.678  49.758  44.323  1.00 11.23           O  
ATOM   1324  CG2 THR A 172      94.004  50.875  43.045  1.00 11.47           C  
ATOM   1325  N   GLY A 173      96.933  47.236  43.030  1.00 13.75           N  
ATOM   1326  CA  GLY A 173      98.263  46.631  42.859  1.00 14.29           C  
ATOM   1327  C   GLY A 173      99.356  47.558  43.383  1.00 14.78           C  
ATOM   1328  O   GLY A 173     100.568  47.292  43.284  1.00 14.73           O  
ATOM   1329  N   LEU A 174      98.886  48.641  43.959  1.00 15.72           N  
ATOM   1330  CA  LEU A 174      99.712  49.685  44.571  1.00 15.70           C  
ATOM   1331  C   LEU A 174      99.740  49.475  46.077  1.00 15.00           C  
ATOM   1332  O   LEU A 174      99.234  50.299  46.849  1.00 15.66           O  
ATOM   1333  CB  LEU A 174      99.114  51.032  44.187  1.00 16.47           C  
ATOM   1334  CG  LEU A 174      99.694  51.783  42.996  1.00 18.09           C  
ATOM   1335  CD1 LEU A 174     100.406  50.804  42.078  1.00 18.64           C  
ATOM   1336  CD2 LEU A 174      98.669  52.591  42.224  1.00 18.02           C  
ATOM   1337  N   ALA A 175     100.380  48.397  46.500  1.00 14.29           N  
ATOM   1338  CA  ALA A 175     100.510  48.079  47.928  1.00 13.24           C  
ATOM   1339  C   ALA A 175     101.322  49.078  48.702  1.00 12.82           C  
ATOM   1340  O   ALA A 175     102.260  49.707  48.175  1.00 14.13           O  
ATOM   1341  CB  ALA A 175     101.202  46.699  48.026  1.00 13.48           C  
ATOM   1342  N   ALA A 176     101.059  49.155  49.992  1.00 12.51           N  
ATOM   1343  CA  ALA A 176     101.936  49.978  50.873  1.00 11.93           C  
ATOM   1344  C   ALA A 176     103.264  49.230  50.973  1.00 11.55           C  
ATOM   1345  O   ALA A 176     103.288  47.982  50.789  1.00 13.24           O  
ATOM   1346  CB  ALA A 176     101.287  50.112  52.234  1.00 12.30           C  
ATOM   1347  N   THR A 177     104.369  49.905  51.235  1.00 11.16           N  
ATOM   1348  CA  THR A 177     105.653  49.212  51.435  1.00  9.75           C  
ATOM   1349  C   THR A 177     105.616  48.621  52.869  1.00  9.37           C  
ATOM   1350  O   THR A 177     105.133  49.315  53.777  1.00  8.92           O  
ATOM   1351  CB  THR A 177     106.871  50.138  51.262  1.00  8.90           C  
ATOM   1352  OG1 THR A 177     106.797  51.084  52.328  1.00  7.66           O  
ATOM   1353  CG2 THR A 177     107.008  50.864  49.951  1.00  8.55           C  
ATOM   1354  N   PRO A 178     106.275  47.483  53.035  1.00  9.41           N  
ATOM   1355  CA  PRO A 178     106.445  46.780  54.310  1.00  8.96           C  
ATOM   1356  C   PRO A 178     106.810  47.727  55.437  1.00 10.10           C  
ATOM   1357  O   PRO A 178     106.324  47.595  56.574  1.00 10.21           O  
ATOM   1358  CB  PRO A 178     107.472  45.700  54.050  1.00  8.24           C  
ATOM   1359  CG  PRO A 178     107.328  45.393  52.549  1.00  8.00           C  
ATOM   1360  CD  PRO A 178     106.944  46.710  51.932  1.00  8.17           C  
ATOM   1361  N   GLU A 179     107.636  48.678  55.079  1.00 11.26           N  
ATOM   1362  CA  GLU A 179     108.150  49.760  55.912  1.00 12.79           C  
ATOM   1363  C   GLU A 179     107.075  50.707  56.394  1.00 11.79           C  
ATOM   1364  O   GLU A 179     107.007  51.030  57.585  1.00 10.67           O  
ATOM   1365  CB  GLU A 179     109.144  50.573  55.075  1.00 14.99           C  
ATOM   1366  CG  GLU A 179     110.455  49.873  54.772  1.00 18.98           C  
ATOM   1367  CD  GLU A 179     110.434  48.403  54.493  1.00 20.63           C  
ATOM   1368  OE1 GLU A 179     109.674  48.093  53.462  1.00 21.90           O  
ATOM   1369  OE2 GLU A 179     111.069  47.559  55.127  1.00 22.17           O  
ATOM   1370  N   ASP A 180     106.244  51.158  55.474  1.00 11.96           N  
ATOM   1371  CA  ASP A 180     105.171  52.128  55.834  1.00 11.63           C  
ATOM   1372  C   ASP A 180     104.101  51.398  56.634  1.00 11.15           C  
ATOM   1373  O   ASP A 180     103.607  51.907  57.654  1.00 11.43           O  
ATOM   1374  CB  ASP A 180     104.645  52.801  54.583  1.00 12.97           C  
ATOM   1375  CG  ASP A 180     105.696  53.623  53.872  1.00 14.55           C  
ATOM   1376  OD1 ASP A 180     106.583  54.100  54.629  1.00 15.09           O  
ATOM   1377  OD2 ASP A 180     105.648  53.786  52.646  1.00 14.38           O  
ATOM   1378  N   ALA A 181     103.799  50.201  56.148  1.00  9.80           N  
ATOM   1379  CA  ALA A 181     102.804  49.361  56.809  1.00  8.93           C  
ATOM   1380  C   ALA A 181     103.249  49.099  58.245  1.00  8.60           C  
ATOM   1381  O   ALA A 181     102.423  49.221  59.143  1.00  8.28           O  
ATOM   1382  CB  ALA A 181     102.595  48.028  56.136  1.00  8.60           C  
ATOM   1383  N   GLN A 182     104.512  48.733  58.432  1.00  9.04           N  
ATOM   1384  CA  GLN A 182     104.971  48.410  59.796  1.00  8.32           C  
ATOM   1385  C   GLN A 182     104.848  49.562  60.771  1.00  8.92           C  
ATOM   1386  O   GLN A 182     104.510  49.368  61.949  1.00  8.22           O  
ATOM   1387  CB  GLN A 182     106.411  47.915  59.788  1.00  7.84           C  
ATOM   1388  CG  GLN A 182     107.020  48.031  61.184  1.00  8.07           C  
ATOM   1389  CD  GLN A 182     106.430  47.035  62.155  1.00  7.48           C  
ATOM   1390  OE1 GLN A 182     105.868  46.035  61.782  1.00  7.84           O  
ATOM   1391  NE2 GLN A 182     106.595  47.308  63.449  1.00  6.56           N  
ATOM   1392  N   ASP A 183     105.163  50.760  60.294  1.00  9.78           N  
ATOM   1393  CA  ASP A 183     105.110  51.941  61.144  1.00 10.99           C  
ATOM   1394  C   ASP A 183     103.667  52.323  61.480  1.00 10.91           C  
ATOM   1395  O   ASP A 183     103.452  52.701  62.645  1.00 11.18           O  
ATOM   1396  CB  ASP A 183     105.878  53.115  60.594  1.00 13.03           C  
ATOM   1397  CG  ASP A 183     107.382  52.898  60.727  1.00 15.15           C  
ATOM   1398  OD1 ASP A 183     107.799  51.916  61.377  1.00 15.84           O  
ATOM   1399  OD2 ASP A 183     108.073  53.716  60.096  1.00 16.92           O  
ATOM   1400  N   ILE A 184     102.835  52.206  60.470  1.00 10.16           N  
ATOM   1401  CA  ILE A 184     101.388  52.524  60.609  1.00  9.98           C  
ATOM   1402  C   ILE A 184     100.829  51.534  61.617  1.00  9.32           C  
ATOM   1403  O   ILE A 184     100.136  51.972  62.560  1.00 10.94           O  
ATOM   1404  CB  ILE A 184     100.608  52.510  59.308  1.00  9.92           C  
ATOM   1405  CG1 ILE A 184     101.023  53.602  58.330  1.00  9.36           C  
ATOM   1406  CG2 ILE A 184      99.104  52.698  59.547  1.00 10.39           C  
ATOM   1407  CD1 ILE A 184     100.806  53.260  56.851  1.00  8.80           C  
ATOM   1408  N   HIS A 185     101.158  50.269  61.469  1.00  7.68           N  
ATOM   1409  CA  HIS A 185     100.672  49.216  62.371  1.00  8.16           C  
ATOM   1410  C   HIS A 185     101.105  49.444  63.808  1.00  8.62           C  
ATOM   1411  O   HIS A 185     100.302  49.339  64.745  1.00  8.25           O  
ATOM   1412  CB  HIS A 185     101.000  47.838  61.843  1.00  8.68           C  
ATOM   1413  CG  HIS A 185     100.161  47.373  60.668  1.00  8.22           C  
ATOM   1414  ND1 HIS A 185      99.877  46.023  60.542  1.00  8.52           N  
ATOM   1415  CD2 HIS A 185      99.593  48.020  59.613  1.00  8.14           C  
ATOM   1416  CE1 HIS A 185      99.195  45.884  59.417  1.00  7.21           C  
ATOM   1417  NE2 HIS A 185      99.009  47.036  58.798  1.00  7.11           N  
ATOM   1418  N   ALA A 186     102.345  49.815  63.990  1.00  9.02           N  
ATOM   1419  CA  ALA A 186     102.961  50.139  65.274  1.00 10.43           C  
ATOM   1420  C   ALA A 186     102.224  51.296  65.941  1.00 10.95           C  
ATOM   1421  O   ALA A 186     101.861  51.206  67.140  1.00 12.76           O  
ATOM   1422  CB  ALA A 186     104.418  50.507  64.998  1.00 10.09           C  
ATOM   1423  N   SER A 187     101.972  52.332  65.176  1.00 10.36           N  
ATOM   1424  CA  SER A 187     101.221  53.497  65.637  1.00 11.86           C  
ATOM   1425  C   SER A 187      99.799  53.090  66.045  1.00 11.09           C  
ATOM   1426  O   SER A 187      99.322  53.499  67.101  1.00 11.03           O  
ATOM   1427  CB  SER A 187     101.195  54.638  64.635  1.00 13.04           C  
ATOM   1428  OG  SER A 187     102.484  55.044  64.205  1.00 15.25           O  
ATOM   1429  N   ILE A 188      99.130  52.327  65.213  1.00 10.70           N  
ATOM   1430  CA  ILE A 188      97.758  51.839  65.512  1.00  9.17           C  
ATOM   1431  C   ILE A 188      97.862  51.109  66.839  1.00 10.16           C  
ATOM   1432  O   ILE A 188      97.148  51.427  67.823  1.00 11.89           O  
ATOM   1433  CB  ILE A 188      97.274  50.914  64.415  1.00  9.47           C  
ATOM   1434  CG1 ILE A 188      97.005  51.662  63.124  1.00  8.82           C  
ATOM   1435  CG2 ILE A 188      96.051  50.076  64.751  1.00  8.64           C  
ATOM   1436  CD1 ILE A 188      96.747  50.731  61.927  1.00  9.52           C  
ATOM   1437  N   ARG A 189      98.716  50.100  66.901  1.00  9.31           N  
ATOM   1438  CA  ARG A 189      98.904  49.304  68.114  1.00  9.93           C  
ATOM   1439  C   ARG A 189      99.142  50.141  69.351  1.00 10.86           C  
ATOM   1440  O   ARG A 189      98.618  49.842  70.446  1.00 10.51           O  
ATOM   1441  CB  ARG A 189     100.003  48.223  68.003  1.00  8.30           C  
ATOM   1442  CG  ARG A 189      99.885  47.213  69.155  1.00  6.47           C  
ATOM   1443  CD  ARG A 189     100.898  46.126  69.085  1.00  5.15           C  
ATOM   1444  NE  ARG A 189     100.906  45.529  67.755  1.00  4.08           N  
ATOM   1445  CZ  ARG A 189     100.035  44.610  67.374  1.00  2.18           C  
ATOM   1446  NH1 ARG A 189      99.102  44.202  68.225  1.00  3.03           N  
ATOM   1447  NH2 ARG A 189     100.112  44.170  66.161  1.00  2.12           N  
ATOM   1448  N   LYS A 190      99.949  51.181  69.190  1.00 13.36           N  
ATOM   1449  CA  LYS A 190     100.291  52.102  70.299  1.00 15.07           C  
ATOM   1450  C   LYS A 190      99.022  52.840  70.717  1.00 14.91           C  
ATOM   1451  O   LYS A 190      98.679  52.987  71.904  1.00 15.11           O  
ATOM   1452  CB  LYS A 190     101.385  53.075  69.878  1.00 17.43           C  
ATOM   1453  CG  LYS A 190     101.749  54.160  70.906  1.00 19.21           C  
ATOM   1454  CD  LYS A 190     102.411  53.574  72.155  1.00 20.46           C  
ATOM   1455  CE  LYS A 190     101.526  53.441  73.366  1.00 21.63           C  
ATOM   1456  NZ  LYS A 190     101.556  54.652  74.245  1.00 23.08           N  
ATOM   1457  N   PHE A 191      98.312  53.293  69.697  1.00 15.04           N  
ATOM   1458  CA  PHE A 191      97.022  53.995  69.922  1.00 14.07           C  
ATOM   1459  C   PHE A 191      96.165  53.093  70.797  1.00 13.86           C  
ATOM   1460  O   PHE A 191      95.899  53.421  71.980  1.00 14.84           O  
ATOM   1461  CB  PHE A 191      96.428  54.435  68.587  1.00 14.61           C  
ATOM   1462  CG  PHE A 191      94.974  54.825  68.770  1.00 15.69           C  
ATOM   1463  CD1 PHE A 191      94.687  56.039  69.407  1.00 16.20           C  
ATOM   1464  CD2 PHE A 191      93.959  53.957  68.391  1.00 15.82           C  
ATOM   1465  CE1 PHE A 191      93.372  56.444  69.586  1.00 16.64           C  
ATOM   1466  CE2 PHE A 191      92.620  54.310  68.606  1.00 15.80           C  
ATOM   1467  CZ  PHE A 191      92.353  55.550  69.196  1.00 16.56           C  
ATOM   1468  N   LEU A 192      95.837  51.891  70.355  1.00 12.76           N  
ATOM   1469  CA  LEU A 192      95.014  50.933  71.092  1.00 11.00           C  
ATOM   1470  C   LEU A 192      95.452  50.597  72.489  1.00 10.36           C  
ATOM   1471  O   LEU A 192      94.618  50.413  73.411  1.00 10.76           O  
ATOM   1472  CB  LEU A 192      94.846  49.688  70.219  1.00 10.39           C  
ATOM   1473  CG  LEU A 192      94.215  49.904  68.846  1.00  9.85           C  
ATOM   1474  CD1 LEU A 192      94.135  48.585  68.149  1.00  9.88           C  
ATOM   1475  CD2 LEU A 192      92.824  50.493  68.967  1.00 11.19           C  
ATOM   1476  N   ALA A 193      96.741  50.472  72.743  1.00 10.78           N  
ATOM   1477  CA  ALA A 193      97.253  50.132  74.088  1.00 10.28           C  
ATOM   1478  C   ALA A 193      96.821  51.209  75.081  1.00 10.91           C  
ATOM   1479  O   ALA A 193      96.504  50.884  76.221  1.00 11.00           O  
ATOM   1480  CB  ALA A 193      98.754  49.978  74.088  1.00 10.29           C  
ATOM   1481  N   SER A 194      96.767  52.437  74.618  1.00 12.29           N  
ATOM   1482  CA  SER A 194      96.374  53.582  75.430  1.00 13.90           C  
ATOM   1483  C   SER A 194      94.910  53.451  75.852  1.00 13.67           C  
ATOM   1484  O   SER A 194      94.536  53.987  76.891  1.00 12.57           O  
ATOM   1485  CB  SER A 194      96.521  54.919  74.694  1.00 14.99           C  
ATOM   1486  OG  SER A 194      97.561  54.800  73.741  1.00 17.59           O  
ATOM   1487  N   LYS A 195      94.185  52.792  74.958  1.00 14.41           N  
ATOM   1488  CA  LYS A 195      92.748  52.588  75.159  1.00 14.57           C  
ATOM   1489  C   LYS A 195      92.389  51.250  75.766  1.00 14.51           C  
ATOM   1490  O   LYS A 195      91.463  51.207  76.631  1.00 15.56           O  
ATOM   1491  CB  LYS A 195      92.031  52.791  73.824  1.00 15.33           C  
ATOM   1492  CG  LYS A 195      92.512  54.020  73.071  1.00 17.74           C  
ATOM   1493  CD  LYS A 195      91.861  55.318  73.508  1.00 19.01           C  
ATOM   1494  CE  LYS A 195      90.356  55.274  73.310  1.00 21.10           C  
ATOM   1495  NZ  LYS A 195      89.805  56.636  73.006  1.00 22.51           N  
ATOM   1496  N   LEU A 196      92.957  50.147  75.323  1.00 13.12           N  
ATOM   1497  CA  LEU A 196      92.593  48.834  75.865  1.00 13.25           C  
ATOM   1498  C   LEU A 196      93.586  48.185  76.795  1.00 13.01           C  
ATOM   1499  O   LEU A 196      93.313  47.035  77.212  1.00 13.23           O  
ATOM   1500  CB  LEU A 196      92.380  47.896  74.663  1.00 13.08           C  
ATOM   1501  CG  LEU A 196      91.502  48.437  73.539  1.00 13.40           C  
ATOM   1502  CD1 LEU A 196      91.619  47.519  72.362  1.00 12.57           C  
ATOM   1503  CD2 LEU A 196      90.097  48.656  74.044  1.00 13.41           C  
ATOM   1504  N   GLY A 197      94.703  48.797  77.100  1.00 13.62           N  
ATOM   1505  CA  GLY A 197      95.748  48.169  77.967  1.00 13.44           C  
ATOM   1506  C   GLY A 197      96.716  47.483  77.003  1.00 14.64           C  
ATOM   1507  O   GLY A 197      96.312  47.266  75.840  1.00 14.70           O  
ATOM   1508  N   ASP A 198      97.907  47.127  77.453  1.00 15.63           N  
ATOM   1509  CA  ASP A 198      98.954  46.540  76.607  1.00 15.58           C  
ATOM   1510  C   ASP A 198      98.745  45.054  76.367  1.00 14.13           C  
ATOM   1511  O   ASP A 198      99.224  44.569  75.330  1.00 13.92           O  
ATOM   1512  CB  ASP A 198     100.404  46.717  77.142  1.00 18.08           C  
ATOM   1513  CG  ASP A 198     100.664  48.099  77.678  1.00 19.79           C  
ATOM   1514  OD1 ASP A 198     100.894  49.004  76.839  1.00 20.55           O  
ATOM   1515  OD2 ASP A 198     100.595  48.284  78.917  1.00 21.50           O  
ATOM   1516  N   LYS A 199      98.195  44.388  77.363  1.00 13.41           N  
ATOM   1517  CA  LYS A 199      97.963  42.941  77.209  1.00 12.88           C  
ATOM   1518  C   LYS A 199      97.063  42.753  75.978  1.00 12.67           C  
ATOM   1519  O   LYS A 199      97.336  41.920  75.092  1.00 12.98           O  
ATOM   1520  CB  LYS A 199      97.297  42.311  78.424  1.00 13.89           C  
ATOM   1521  CG  LYS A 199      97.217  40.768  78.297  1.00 14.23           C  
ATOM   1522  CD  LYS A 199      96.118  40.210  79.173  1.00 15.06           C  
ATOM   1523  CE  LYS A 199      95.846  38.735  78.978  1.00 15.02           C  
ATOM   1524  NZ  LYS A 199      94.678  38.474  78.104  1.00 16.14           N  
ATOM   1525  N   ALA A 200      95.981  43.547  75.986  1.00 11.61           N  
ATOM   1526  CA  ALA A 200      94.976  43.475  74.914  1.00 10.71           C  
ATOM   1527  C   ALA A 200      95.552  43.940  73.582  1.00  9.93           C  
ATOM   1528  O   ALA A 200      95.353  43.202  72.609  1.00  9.18           O  
ATOM   1529  CB  ALA A 200      93.672  44.137  75.286  1.00 10.08           C  
ATOM   1530  N   ALA A 201      96.227  45.091  73.558  1.00  9.62           N  
ATOM   1531  CA  ALA A 201      96.809  45.546  72.279  1.00 10.22           C  
ATOM   1532  C   ALA A 201      97.920  44.615  71.817  1.00 10.37           C  
ATOM   1533  O   ALA A 201      98.236  44.559  70.605  1.00 10.97           O  
ATOM   1534  CB  ALA A 201      97.250  46.993  72.416  1.00  9.90           C  
ATOM   1535  N   SER A 202      98.517  43.874  72.739  1.00 11.40           N  
ATOM   1536  CA  SER A 202      99.669  42.977  72.490  1.00 12.74           C  
ATOM   1537  C   SER A 202      99.248  41.701  71.775  1.00 12.78           C  
ATOM   1538  O   SER A 202      99.969  41.101  70.962  1.00 12.11           O  
ATOM   1539  CB  SER A 202     100.447  42.675  73.773  1.00 13.34           C  
ATOM   1540  OG  SER A 202     100.016  41.541  74.524  1.00 13.44           O  
ATOM   1541  N   GLU A 203      98.031  41.299  72.110  1.00 13.02           N  
ATOM   1542  CA  GLU A 203      97.379  40.119  71.585  1.00 13.70           C  
ATOM   1543  C   GLU A 203      96.556  40.384  70.331  1.00 12.89           C  
ATOM   1544  O   GLU A 203      96.234  39.429  69.600  1.00 13.09           O  
ATOM   1545  CB  GLU A 203      96.423  39.569  72.649  1.00 15.89           C  
ATOM   1546  CG  GLU A 203      97.001  39.592  74.062  1.00 18.44           C  
ATOM   1547  CD  GLU A 203      96.302  38.685  75.031  1.00 20.17           C  
ATOM   1548  OE1 GLU A 203      94.994  38.873  75.042  1.00 21.76           O  
ATOM   1549  OE2 GLU A 203      96.920  37.866  75.674  1.00 21.43           O  
ATOM   1550  N   LEU A 204      96.251  41.624  70.051  1.00 12.08           N  
ATOM   1551  CA  LEU A 204      95.432  42.014  68.888  1.00 11.60           C  
ATOM   1552  C   LEU A 204      96.216  41.764  67.613  1.00 11.06           C  
ATOM   1553  O   LEU A 204      97.412  42.142  67.606  1.00 11.76           O  
ATOM   1554  CB  LEU A 204      95.110  43.506  69.068  1.00 11.75           C  
ATOM   1555  CG  LEU A 204      93.851  44.147  68.534  1.00 13.27           C  
ATOM   1556  CD1 LEU A 204      94.124  45.143  67.449  1.00 12.75           C  
ATOM   1557  CD2 LEU A 204      92.845  43.134  68.028  1.00 12.61           C  
ATOM   1558  N   ARG A 205      95.605  41.171  66.612  1.00  9.32           N  
ATOM   1559  CA  ARG A 205      96.188  41.015  65.277  1.00  7.85           C  
ATOM   1560  C   ARG A 205      95.733  42.281  64.496  1.00  7.08           C  
ATOM   1561  O   ARG A 205      94.561  42.653  64.534  1.00  5.52           O  
ATOM   1562  CB  ARG A 205      95.788  39.816  64.467  1.00  8.29           C  
ATOM   1563  CG  ARG A 205      96.454  38.477  64.589  1.00  7.75           C  
ATOM   1564  CD  ARG A 205      96.330  37.896  65.960  1.00  7.52           C  
ATOM   1565  NE  ARG A 205      94.966  37.428  66.193  1.00  7.90           N  
ATOM   1566  CZ  ARG A 205      94.509  36.288  65.670  1.00  8.18           C  
ATOM   1567  NH1 ARG A 205      95.384  35.424  65.137  1.00  7.76           N  
ATOM   1568  NH2 ARG A 205      93.208  35.932  65.720  1.00  7.04           N  
ATOM   1569  N   ILE A 206      96.658  42.815  63.779  1.00  6.60           N  
ATOM   1570  CA  ILE A 206      96.568  43.981  62.874  1.00  6.37           C  
ATOM   1571  C   ILE A 206      97.147  43.493  61.549  1.00  6.86           C  
ATOM   1572  O   ILE A 206      98.369  43.387  61.388  1.00  6.22           O  
ATOM   1573  CB  ILE A 206      97.378  45.153  63.378  1.00  6.26           C  
ATOM   1574  CG1 ILE A 206      96.975  45.487  64.819  1.00  6.21           C  
ATOM   1575  CG2 ILE A 206      97.288  46.391  62.498  1.00  6.71           C  
ATOM   1576  CD1 ILE A 206      97.769  46.624  65.457  1.00  5.20           C  
ATOM   1577  N   LEU A 207      96.280  43.097  60.629  1.00  6.95           N  
ATOM   1578  CA  LEU A 207      96.647  42.592  59.310  1.00  5.30           C  
ATOM   1579  C   LEU A 207      96.830  43.782  58.378  1.00  5.11           C  
ATOM   1580  O   LEU A 207      96.310  44.861  58.629  1.00  5.14           O  
ATOM   1581  CB  LEU A 207      95.481  41.775  58.709  1.00  5.70           C  
ATOM   1582  CG  LEU A 207      94.702  40.900  59.687  1.00  6.06           C  
ATOM   1583  CD1 LEU A 207      93.617  40.240  58.882  1.00  5.75           C  
ATOM   1584  CD2 LEU A 207      95.563  39.928  60.406  1.00  4.71           C  
ATOM   1585  N   TYR A 208      97.605  43.508  57.348  1.00  5.75           N  
ATOM   1586  CA  TYR A 208      97.771  44.550  56.318  1.00  4.97           C  
ATOM   1587  C   TYR A 208      96.910  43.996  55.160  1.00  4.23           C  
ATOM   1588  O   TYR A 208      96.889  42.784  54.978  1.00  6.50           O  
ATOM   1589  CB  TYR A 208      99.210  44.729  55.843  1.00  4.52           C  
ATOM   1590  CG  TYR A 208      99.201  45.426  54.485  1.00  3.40           C  
ATOM   1591  CD1 TYR A 208      98.980  46.796  54.448  1.00  3.53           C  
ATOM   1592  CD2 TYR A 208      99.284  44.721  53.295  1.00  3.59           C  
ATOM   1593  CE1 TYR A 208      98.946  47.473  53.240  1.00  3.87           C  
ATOM   1594  CE2 TYR A 208      99.245  45.391  52.058  1.00  4.77           C  
ATOM   1595  CZ  TYR A 208      99.068  46.776  52.054  1.00  4.46           C  
ATOM   1596  OH  TYR A 208      99.017  47.417  50.841  1.00  5.19           O  
ATOM   1597  N   GLY A 209      96.311  44.853  54.413  1.00  5.32           N  
ATOM   1598  CA  GLY A 209      95.488  44.497  53.258  1.00  5.93           C  
ATOM   1599  C   GLY A 209      95.663  45.606  52.214  1.00  6.43           C  
ATOM   1600  O   GLY A 209      95.811  46.795  52.549  1.00  6.47           O  
ATOM   1601  N   GLY A 210      95.564  45.167  50.969  1.00  6.75           N  
ATOM   1602  CA  GLY A 210      95.656  46.108  49.835  1.00  7.73           C  
ATOM   1603  C   GLY A 210      96.809  45.636  48.949  1.00  8.15           C  
ATOM   1604  O   GLY A 210      97.963  45.981  49.228  1.00  9.69           O  
ATOM   1605  N   SER A 211      96.421  44.904  47.930  1.00  8.38           N  
ATOM   1606  CA  SER A 211      97.352  44.344  46.932  1.00  8.42           C  
ATOM   1607  C   SER A 211      98.382  43.392  47.523  1.00  9.14           C  
ATOM   1608  O   SER A 211      99.502  43.319  46.983  1.00  9.85           O  
ATOM   1609  CB  SER A 211      97.913  45.502  46.139  1.00  8.79           C  
ATOM   1610  OG  SER A 211      96.890  46.109  45.324  1.00 10.31           O  
ATOM   1611  N   ALA A 212      98.071  42.643  48.575  1.00  8.36           N  
ATOM   1612  CA  ALA A 212      98.951  41.602  49.157  1.00  7.73           C  
ATOM   1613  C   ALA A 212      98.894  40.424  48.192  1.00  8.37           C  
ATOM   1614  O   ALA A 212      97.770  40.001  47.829  1.00  9.61           O  
ATOM   1615  CB  ALA A 212      98.509  41.130  50.523  1.00  6.46           C  
ATOM   1616  N   ASN A 213     100.010  39.966  47.694  1.00  8.31           N  
ATOM   1617  CA  ASN A 213      99.998  38.856  46.702  1.00  8.73           C  
ATOM   1618  C   ASN A 213     101.065  37.857  47.136  1.00  8.90           C  
ATOM   1619  O   ASN A 213     101.818  38.128  48.111  1.00  9.27           O  
ATOM   1620  CB  ASN A 213     100.086  39.387  45.294  1.00  9.49           C  
ATOM   1621  CG  ASN A 213     101.400  40.104  45.030  1.00 10.61           C  
ATOM   1622  OD1 ASN A 213     102.481  39.694  45.518  1.00 10.46           O  
ATOM   1623  ND2 ASN A 213     101.323  41.213  44.318  1.00 10.62           N  
ATOM   1624  N   GLY A 214     101.090  36.751  46.462  1.00  9.51           N  
ATOM   1625  CA  GLY A 214     102.011  35.659  46.760  1.00 11.43           C  
ATOM   1626  C   GLY A 214     103.453  36.097  46.689  1.00 11.90           C  
ATOM   1627  O   GLY A 214     104.305  35.404  47.288  1.00 14.34           O  
ATOM   1628  N   SER A 215     103.762  37.196  46.050  1.00 12.36           N  
ATOM   1629  CA  SER A 215     105.104  37.717  45.893  1.00 12.57           C  
ATOM   1630  C   SER A 215     105.609  38.683  46.940  1.00 12.61           C  
ATOM   1631  O   SER A 215     106.754  38.582  47.438  1.00 13.34           O  
ATOM   1632  CB  SER A 215     105.198  38.447  44.544  1.00 12.84           C  
ATOM   1633  OG  SER A 215     104.840  37.434  43.621  1.00 13.16           O  
ATOM   1634  N   ASN A 216     104.788  39.676  47.212  1.00 11.52           N  
ATOM   1635  CA  ASN A 216     105.236  40.697  48.208  1.00 10.26           C  
ATOM   1636  C   ASN A 216     104.966  40.207  49.612  1.00  9.00           C  
ATOM   1637  O   ASN A 216     105.453  40.812  50.572  1.00  8.15           O  
ATOM   1638  CB  ASN A 216     104.527  42.005  47.857  1.00 10.23           C  
ATOM   1639  CG  ASN A 216     103.012  41.850  47.931  1.00 10.88           C  
ATOM   1640  OD1 ASN A 216     102.516  40.890  48.540  1.00 11.80           O  
ATOM   1641  ND2 ASN A 216     102.305  42.798  47.357  1.00 11.31           N  
ATOM   1642  N   ALA A 217     104.185  39.140  49.753  1.00  8.06           N  
ATOM   1643  CA  ALA A 217     103.873  38.732  51.144  1.00  7.96           C  
ATOM   1644  C   ALA A 217     105.153  38.547  51.935  1.00  8.17           C  
ATOM   1645  O   ALA A 217     105.271  38.956  53.107  1.00  7.26           O  
ATOM   1646  CB  ALA A 217     103.028  37.476  51.215  1.00  9.16           C  
ATOM   1647  N   VAL A 218     106.070  37.823  51.306  1.00  8.45           N  
ATOM   1648  CA  VAL A 218     107.344  37.470  51.913  1.00  9.64           C  
ATOM   1649  C   VAL A 218     108.112  38.682  52.416  1.00  9.11           C  
ATOM   1650  O   VAL A 218     108.818  38.537  53.436  1.00 10.30           O  
ATOM   1651  CB  VAL A 218     108.117  36.513  50.974  1.00 10.61           C  
ATOM   1652  CG1 VAL A 218     108.524  37.148  49.659  1.00 10.47           C  
ATOM   1653  CG2 VAL A 218     109.307  35.923  51.697  1.00 10.63           C  
ATOM   1654  N   THR A 219     107.960  39.848  51.825  1.00  9.07           N  
ATOM   1655  CA  THR A 219     108.708  41.043  52.246  1.00  9.38           C  
ATOM   1656  C   THR A 219     108.197  41.651  53.538  1.00  9.94           C  
ATOM   1657  O   THR A 219     108.859  42.559  54.085  1.00  9.90           O  
ATOM   1658  CB  THR A 219     108.829  42.059  51.101  1.00  8.91           C  
ATOM   1659  OG1 THR A 219     107.483  42.475  50.916  1.00  9.20           O  
ATOM   1660  CG2 THR A 219     109.371  41.492  49.824  1.00  8.85           C  
ATOM   1661  N   PHE A 220     107.028  41.244  54.004  1.00 10.32           N  
ATOM   1662  CA  PHE A 220     106.436  41.690  55.263  1.00 11.31           C  
ATOM   1663  C   PHE A 220     106.735  40.688  56.399  1.00 11.48           C  
ATOM   1664  O   PHE A 220     106.275  40.894  57.539  1.00 12.22           O  
ATOM   1665  CB  PHE A 220     104.904  41.817  55.194  1.00 10.54           C  
ATOM   1666  CG  PHE A 220     104.368  42.877  54.317  1.00 10.03           C  
ATOM   1667  CD1 PHE A 220     104.307  42.675  52.941  1.00 10.45           C  
ATOM   1668  CD2 PHE A 220     103.933  44.086  54.874  1.00 10.19           C  
ATOM   1669  CE1 PHE A 220     103.796  43.630  52.081  1.00  9.73           C  
ATOM   1670  CE2 PHE A 220     103.402  45.069  54.011  1.00  9.81           C  
ATOM   1671  CZ  PHE A 220     103.351  44.814  52.645  1.00  9.68           C  
ATOM   1672  N   LYS A 221     107.431  39.649  56.066  1.00 12.67           N  
ATOM   1673  CA  LYS A 221     107.760  38.570  56.999  1.00 12.90           C  
ATOM   1674  C   LYS A 221     108.455  38.993  58.261  1.00 14.18           C  
ATOM   1675  O   LYS A 221     108.306  38.304  59.303  1.00 14.83           O  
ATOM   1676  CB  LYS A 221     108.557  37.533  56.236  1.00 14.24           C  
ATOM   1677  CG  LYS A 221     109.948  37.241  56.789  1.00 15.03           C  
ATOM   1678  CD  LYS A 221     110.736  36.422  55.764  1.00 15.54           C  
ATOM   1679  CE  LYS A 221     111.422  35.271  56.478  1.00 16.03           C  
ATOM   1680  NZ  LYS A 221     112.361  35.875  57.462  1.00 16.52           N  
ATOM   1681  N   ASP A 222     109.184  40.086  58.304  1.00 15.44           N  
ATOM   1682  CA  ASP A 222     109.899  40.457  59.557  1.00 16.36           C  
ATOM   1683  C   ASP A 222     109.283  41.620  60.293  1.00 15.87           C  
ATOM   1684  O   ASP A 222     109.828  42.064  61.341  1.00 16.59           O  
ATOM   1685  CB  ASP A 222     111.392  40.629  59.231  1.00 18.57           C  
ATOM   1686  CG  ASP A 222     112.003  39.327  58.750  1.00 20.14           C  
ATOM   1687  OD1 ASP A 222     111.676  38.300  59.400  1.00 21.17           O  
ATOM   1688  OD2 ASP A 222     112.734  39.328  57.752  1.00 21.42           O  
ATOM   1689  N   LYS A 223     108.188  42.142  59.776  1.00 14.41           N  
ATOM   1690  CA  LYS A 223     107.471  43.290  60.383  1.00 12.50           C  
ATOM   1691  C   LYS A 223     106.621  42.771  61.531  1.00 12.35           C  
ATOM   1692  O   LYS A 223     105.663  41.990  61.434  1.00 11.07           O  
ATOM   1693  CB  LYS A 223     106.720  44.049  59.320  1.00 12.03           C  
ATOM   1694  CG  LYS A 223     107.615  44.374  58.118  1.00 12.03           C  
ATOM   1695  CD  LYS A 223     108.458  45.604  58.372  1.00 12.10           C  
ATOM   1696  CE  LYS A 223     109.679  45.630  57.460  1.00 13.19           C  
ATOM   1697  NZ  LYS A 223     110.761  46.397  58.187  1.00 14.11           N  
ATOM   1698  N   ALA A 224     107.076  43.178  62.707  1.00 12.40           N  
ATOM   1699  CA  ALA A 224     106.603  42.766  63.999  1.00 12.79           C  
ATOM   1700  C   ALA A 224     105.146  43.094  64.277  1.00 12.12           C  
ATOM   1701  O   ALA A 224     104.504  42.354  65.058  1.00 13.52           O  
ATOM   1702  CB  ALA A 224     107.467  43.425  65.100  1.00 12.75           C  
ATOM   1703  N   ASP A 225     104.724  44.187  63.706  1.00 11.69           N  
ATOM   1704  CA  ASP A 225     103.351  44.670  63.944  1.00 10.18           C  
ATOM   1705  C   ASP A 225     102.450  44.383  62.762  1.00  9.09           C  
ATOM   1706  O   ASP A 225     101.309  44.857  62.826  1.00  8.48           O  
ATOM   1707  CB  ASP A 225     103.400  46.105  64.458  1.00 11.13           C  
ATOM   1708  CG  ASP A 225     103.847  46.220  65.889  1.00 12.21           C  
ATOM   1709  OD1 ASP A 225     103.744  45.253  66.677  1.00 13.42           O  
ATOM   1710  OD2 ASP A 225     104.314  47.260  66.355  1.00 15.02           O  
ATOM   1711  N   VAL A 226     102.919  43.647  61.784  1.00  7.31           N  
ATOM   1712  CA  VAL A 226     102.194  43.079  60.659  1.00  7.11           C  
ATOM   1713  C   VAL A 226     101.975  41.609  61.103  1.00  6.77           C  
ATOM   1714  O   VAL A 226     102.935  40.855  61.134  1.00  7.79           O  
ATOM   1715  CB  VAL A 226     102.819  43.193  59.283  1.00  5.86           C  
ATOM   1716  CG1 VAL A 226     101.929  42.623  58.181  1.00  6.99           C  
ATOM   1717  CG2 VAL A 226     103.220  44.612  58.925  1.00  6.27           C  
ATOM   1718  N   ASP A 227     100.754  41.268  61.457  1.00  7.05           N  
ATOM   1719  CA  ASP A 227     100.352  39.978  62.003  1.00  5.65           C  
ATOM   1720  C   ASP A 227      99.710  39.068  60.965  1.00  4.73           C  
ATOM   1721  O   ASP A 227      99.389  37.947  61.365  1.00  4.22           O  
ATOM   1722  CB  ASP A 227      99.392  40.142  63.213  1.00  6.84           C  
ATOM   1723  CG  ASP A 227     100.021  40.970  64.328  1.00  7.01           C  
ATOM   1724  OD1 ASP A 227     101.218  40.822  64.594  1.00  7.51           O  
ATOM   1725  OD2 ASP A 227      99.291  41.730  64.985  1.00  6.84           O  
ATOM   1726  N   GLY A 228      99.570  39.516  59.743  1.00  4.29           N  
ATOM   1727  CA  GLY A 228      98.954  38.705  58.705  1.00  5.04           C  
ATOM   1728  C   GLY A 228      98.315  39.554  57.632  1.00  4.38           C  
ATOM   1729  O   GLY A 228      98.527  40.757  57.593  1.00  3.75           O  
ATOM   1730  N   PHE A 229      97.533  38.893  56.766  1.00  5.48           N  
ATOM   1731  CA  PHE A 229      96.868  39.635  55.702  1.00  5.17           C  
ATOM   1732  C   PHE A 229      95.361  39.356  55.558  1.00  5.27           C  
ATOM   1733  O   PHE A 229      94.818  38.324  55.967  1.00  6.86           O  
ATOM   1734  CB  PHE A 229      97.516  39.400  54.357  1.00  6.78           C  
ATOM   1735  CG  PHE A 229      99.016  39.452  54.377  1.00  8.60           C  
ATOM   1736  CD1 PHE A 229      99.742  38.327  54.752  1.00  8.22           C  
ATOM   1737  CD2 PHE A 229      99.667  40.641  53.996  1.00  8.45           C  
ATOM   1738  CE1 PHE A 229     101.130  38.362  54.697  1.00  9.15           C  
ATOM   1739  CE2 PHE A 229     101.069  40.692  53.939  1.00  8.84           C  
ATOM   1740  CZ  PHE A 229     101.777  39.554  54.329  1.00  8.96           C  
ATOM   1741  N   LEU A 230      94.766  40.353  54.946  1.00  3.81           N  
ATOM   1742  CA  LEU A 230      93.408  40.322  54.406  1.00  5.42           C  
ATOM   1743  C   LEU A 230      93.575  40.467  52.883  1.00  5.13           C  
ATOM   1744  O   LEU A 230      93.883  41.540  52.368  1.00  6.93           O  
ATOM   1745  CB  LEU A 230      92.433  41.313  54.990  1.00  5.32           C  
ATOM   1746  CG  LEU A 230      90.940  41.101  54.583  1.00  5.80           C  
ATOM   1747  CD1 LEU A 230      90.529  39.699  54.954  1.00  5.46           C  
ATOM   1748  CD2 LEU A 230      90.099  42.161  55.241  1.00  5.04           C  
ATOM   1749  N   VAL A 231      93.409  39.339  52.212  1.00  5.38           N  
ATOM   1750  CA  VAL A 231      93.613  39.249  50.757  1.00  4.62           C  
ATOM   1751  C   VAL A 231      92.341  39.243  49.924  1.00  5.51           C  
ATOM   1752  O   VAL A 231      91.446  38.414  50.135  1.00  6.79           O  
ATOM   1753  CB  VAL A 231      94.447  37.934  50.586  1.00  4.27           C  
ATOM   1754  CG1 VAL A 231      94.913  37.735  49.145  1.00  4.56           C  
ATOM   1755  CG2 VAL A 231      95.606  37.890  51.572  1.00  3.70           C  
ATOM   1756  N   GLY A 232      92.234  40.178  49.028  1.00  5.33           N  
ATOM   1757  CA  GLY A 232      91.154  40.316  48.060  1.00  5.44           C  
ATOM   1758  C   GLY A 232      91.404  39.408  46.860  1.00  5.33           C  
ATOM   1759  O   GLY A 232      91.113  38.198  46.953  1.00  5.62           O  
ATOM   1760  N   GLY A 233      91.880  39.923  45.777  1.00  6.00           N  
ATOM   1761  CA  GLY A 233      92.118  39.225  44.516  1.00  6.65           C  
ATOM   1762  C   GLY A 233      92.911  37.959  44.553  1.00  7.73           C  
ATOM   1763  O   GLY A 233      92.665  36.996  43.779  1.00  7.25           O  
ATOM   1764  N   ALA A 234      93.914  37.883  45.429  1.00  9.10           N  
ATOM   1765  CA  ALA A 234      94.813  36.714  45.498  1.00  9.65           C  
ATOM   1766  C   ALA A 234      94.188  35.530  46.182  1.00  9.75           C  
ATOM   1767  O   ALA A 234      94.673  34.399  46.048  1.00  9.98           O  
ATOM   1768  CB  ALA A 234      96.105  37.100  46.201  1.00  9.99           C  
ATOM   1769  N   SER A 235      93.117  35.790  46.921  1.00 10.43           N  
ATOM   1770  CA  SER A 235      92.414  34.748  47.670  1.00 11.15           C  
ATOM   1771  C   SER A 235      91.824  33.691  46.734  1.00 11.71           C  
ATOM   1772  O   SER A 235      91.757  32.525  47.159  1.00 12.96           O  
ATOM   1773  CB  SER A 235      91.408  35.261  48.683  1.00 10.62           C  
ATOM   1774  OG  SER A 235      90.341  35.941  48.127  1.00 10.55           O  
ATOM   1775  N   LEU A 236      91.455  34.082  45.534  1.00 12.38           N  
ATOM   1776  CA  LEU A 236      90.908  33.250  44.490  1.00 11.72           C  
ATOM   1777  C   LEU A 236      91.962  32.586  43.609  1.00 12.74           C  
ATOM   1778  O   LEU A 236      91.583  32.036  42.557  1.00 12.32           O  
ATOM   1779  CB  LEU A 236      90.123  34.155  43.523  1.00 10.65           C  
ATOM   1780  CG  LEU A 236      89.079  35.058  44.141  1.00 10.71           C  
ATOM   1781  CD1 LEU A 236      88.751  36.096  43.113  1.00 10.17           C  
ATOM   1782  CD2 LEU A 236      87.869  34.285  44.600  1.00 10.15           C  
ATOM   1783  N   LYS A 237      93.224  32.709  43.968  1.00 13.60           N  
ATOM   1784  CA  LYS A 237      94.342  32.124  43.164  1.00 13.23           C  
ATOM   1785  C   LYS A 237      95.150  31.160  44.028  1.00 12.22           C  
ATOM   1786  O   LYS A 237      95.173  31.214  45.276  1.00 12.68           O  
ATOM   1787  CB  LYS A 237      95.185  33.252  42.620  1.00 13.36           C  
ATOM   1788  CG  LYS A 237      94.615  34.110  41.494  1.00 14.99           C  
ATOM   1789  CD  LYS A 237      95.470  35.348  41.261  1.00 15.52           C  
ATOM   1790  CE  LYS A 237      94.940  36.354  40.278  1.00 16.58           C  
ATOM   1791  NZ  LYS A 237      95.608  37.704  40.540  1.00 16.84           N  
ATOM   1792  N   PRO A 238      95.847  30.238  43.406  1.00 12.23           N  
ATOM   1793  CA  PRO A 238      96.688  29.245  44.099  1.00 12.03           C  
ATOM   1794  C   PRO A 238      97.641  29.940  45.070  1.00 12.29           C  
ATOM   1795  O   PRO A 238      98.009  29.400  46.127  1.00 12.73           O  
ATOM   1796  CB  PRO A 238      97.409  28.481  42.996  1.00 11.28           C  
ATOM   1797  CG  PRO A 238      96.625  28.706  41.718  1.00 10.47           C  
ATOM   1798  CD  PRO A 238      95.965  30.055  41.915  1.00 11.86           C  
ATOM   1799  N   GLU A 239      98.000  31.133  44.639  1.00 11.74           N  
ATOM   1800  CA  GLU A 239      98.975  31.997  45.251  1.00 12.38           C  
ATOM   1801  C   GLU A 239      98.660  32.403  46.664  1.00 11.98           C  
ATOM   1802  O   GLU A 239      99.574  32.844  47.379  1.00 12.13           O  
ATOM   1803  CB  GLU A 239      99.292  33.204  44.456  1.00 14.06           C  
ATOM   1804  CG  GLU A 239      98.738  34.590  44.715  1.00 16.06           C  
ATOM   1805  CD  GLU A 239      99.628  35.524  43.885  1.00 17.89           C  
ATOM   1806  OE1 GLU A 239      99.491  35.177  42.630  1.00 18.85           O  
ATOM   1807  OE2 GLU A 239     100.463  36.245  44.371  1.00 18.80           O  
ATOM   1808  N   PHE A 240      97.428  32.131  47.015  1.00 10.96           N  
ATOM   1809  CA  PHE A 240      96.895  32.324  48.358  1.00  9.34           C  
ATOM   1810  C   PHE A 240      97.647  31.400  49.318  1.00  9.87           C  
ATOM   1811  O   PHE A 240      97.848  31.797  50.489  1.00 10.02           O  
ATOM   1812  CB  PHE A 240      95.399  31.977  48.389  1.00  8.56           C  
ATOM   1813  CG  PHE A 240      94.715  32.340  49.668  1.00  7.98           C  
ATOM   1814  CD1 PHE A 240      94.767  33.642  50.134  1.00  7.91           C  
ATOM   1815  CD2 PHE A 240      93.950  31.406  50.373  1.00  8.01           C  
ATOM   1816  CE1 PHE A 240      94.120  34.013  51.299  1.00  8.11           C  
ATOM   1817  CE2 PHE A 240      93.262  31.761  51.518  1.00  8.25           C  
ATOM   1818  CZ  PHE A 240      93.361  33.067  51.985  1.00  8.03           C  
ATOM   1819  N   VAL A 241      97.949  30.187  48.818  1.00 10.05           N  
ATOM   1820  CA  VAL A 241      98.653  29.233  49.692  1.00 10.94           C  
ATOM   1821  C   VAL A 241     100.067  29.796  50.010  1.00 11.67           C  
ATOM   1822  O   VAL A 241     100.597  29.567  51.111  1.00 10.62           O  
ATOM   1823  CB  VAL A 241      98.709  27.796  49.183  1.00 11.56           C  
ATOM   1824  CG1 VAL A 241      99.277  26.873  50.276  1.00 11.86           C  
ATOM   1825  CG2 VAL A 241      97.357  27.256  48.748  1.00 11.79           C  
ATOM   1826  N   ASP A 242     100.627  30.447  49.004  1.00 10.82           N  
ATOM   1827  CA  ASP A 242     101.967  31.059  49.169  1.00 10.20           C  
ATOM   1828  C   ASP A 242     101.827  32.109  50.254  1.00 10.48           C  
ATOM   1829  O   ASP A 242     102.620  32.206  51.182  1.00 11.24           O  
ATOM   1830  CB  ASP A 242     102.509  31.600  47.859  1.00  9.80           C  
ATOM   1831  CG  ASP A 242     102.741  30.521  46.807  1.00 10.05           C  
ATOM   1832  OD1 ASP A 242     102.984  29.360  47.154  1.00 10.90           O  
ATOM   1833  OD2 ASP A 242     102.725  30.919  45.613  1.00 10.71           O  
ATOM   1834  N   ILE A 243     100.773  32.898  50.187  1.00 10.86           N  
ATOM   1835  CA  ILE A 243     100.580  33.921  51.233  1.00 10.18           C  
ATOM   1836  C   ILE A 243     100.619  33.260  52.590  1.00 10.83           C  
ATOM   1837  O   ILE A 243     101.410  33.733  53.459  1.00 10.89           O  
ATOM   1838  CB  ILE A 243      99.322  34.718  50.958  1.00  9.49           C  
ATOM   1839  CG1 ILE A 243      99.588  35.428  49.627  1.00  9.58           C  
ATOM   1840  CG2 ILE A 243      98.991  35.667  52.075  1.00  9.90           C  
ATOM   1841  CD1 ILE A 243      98.554  36.430  49.188  1.00  8.40           C  
ATOM   1842  N   ILE A 244      99.896  32.175  52.786  1.00 10.97           N  
ATOM   1843  CA  ILE A 244      99.835  31.472  54.078  1.00 11.65           C  
ATOM   1844  C   ILE A 244     101.174  31.009  54.624  1.00 12.95           C  
ATOM   1845  O   ILE A 244     101.483  31.126  55.836  1.00 13.73           O  
ATOM   1846  CB  ILE A 244      98.855  30.298  54.005  1.00 11.59           C  
ATOM   1847  CG1 ILE A 244      97.480  30.923  53.747  1.00 11.68           C  
ATOM   1848  CG2 ILE A 244      98.862  29.485  55.272  1.00 10.88           C  
ATOM   1849  CD1 ILE A 244      96.519  30.087  52.895  1.00 11.73           C  
ATOM   1850  N   ASN A 245     102.000  30.484  53.742  1.00 12.28           N  
ATOM   1851  CA  ASN A 245     103.342  29.971  54.056  1.00 12.67           C  
ATOM   1852  C   ASN A 245     104.428  31.028  54.088  1.00 12.62           C  
ATOM   1853  O   ASN A 245     105.625  30.683  54.284  1.00 14.36           O  
ATOM   1854  CB  ASN A 245     103.649  28.928  52.920  1.00 12.74           C  
ATOM   1855  CG  ASN A 245     103.010  27.598  53.238  1.00 12.73           C  
ATOM   1856  OD1 ASN A 245     102.512  26.893  52.358  1.00 14.42           O  
ATOM   1857  ND2 ASN A 245     103.043  27.260  54.520  1.00 12.96           N  
ATOM   1858  N   SER A 246     104.122  32.276  53.870  1.00 11.47           N  
ATOM   1859  CA  SER A 246     105.130  33.330  53.691  1.00 10.51           C  
ATOM   1860  C   SER A 246     106.035  33.510  54.881  1.00 11.03           C  
ATOM   1861  O   SER A 246     107.039  34.256  54.735  1.00 11.01           O  
ATOM   1862  CB  SER A 246     104.507  34.608  53.193  1.00  9.84           C  
ATOM   1863  OG  SER A 246     103.727  35.281  54.142  1.00  9.13           O  
ATOM   1864  N   ARG A 247     105.670  32.905  55.999  1.00 11.59           N  
ATOM   1865  CA  ARG A 247     106.499  33.075  57.214  1.00 13.40           C  
ATOM   1866  C   ARG A 247     107.080  31.752  57.685  1.00 16.51           C  
ATOM   1867  O   ARG A 247     107.673  31.648  58.767  1.00 17.27           O  
ATOM   1868  CB  ARG A 247     105.730  33.745  58.361  1.00 10.99           C  
ATOM   1869  CG  ARG A 247     105.686  35.229  58.143  1.00  9.47           C  
ATOM   1870  CD  ARG A 247     104.851  36.024  59.025  1.00  8.39           C  
ATOM   1871  NE  ARG A 247     104.695  37.375  58.470  1.00  7.13           N  
ATOM   1872  CZ  ARG A 247     104.200  38.346  59.266  1.00  7.40           C  
ATOM   1873  NH1 ARG A 247     103.901  38.022  60.533  1.00  6.83           N  
ATOM   1874  NH2 ARG A 247     103.983  39.534  58.762  1.00  7.48           N  
ATOM   1875  N   ASN A 248     106.845  30.807  56.831  1.00 20.65           N  
ATOM   1876  CA  ASN A 248     107.208  29.386  56.900  1.00 23.77           C  
ATOM   1877  C   ASN A 248     108.497  29.180  56.091  1.00 25.12           C  
ATOM   1878  O   ASN A 248     109.151  28.132  56.345  1.00 26.27           O  
ATOM   1879  CB  ASN A 248     106.029  28.534  56.359  1.00 25.05           C  
ATOM   1880  CG  ASN A 248     106.357  27.053  56.393  1.00 26.86           C  
ATOM   1881  OD1 ASN A 248     106.456  26.359  55.364  1.00 27.85           O  
ATOM   1882  ND2 ASN A 248     106.568  26.561  57.628  1.00 27.16           N  
ATOM   1883  OXT ASN A 248     108.918  30.149  55.402  1.00 25.96           O  
TER
