# Supplementary material for: PeptideBuilder: A simple Python library to generate model peptides
Source: PeerJ. 2013 May 21;1:e80. doi: 10.7717/peerj.80 (PMC3661355; doi:10.7717/peerj.80)
Supplement: Supplemental Information 1 [file peerj-01-80-s001.zip › PeptideBuilder/PDBs/3cuq_clean.pdb]

ATOM      1  N   ALA A  34     -66.362  31.347  41.855  1.00127.69           N  
ATOM      2  CA  ALA A  34     -64.999  30.766  41.670  1.00127.69           C  
ATOM      3  C   ALA A  34     -65.041  29.234  41.631  1.00127.66           C  
ATOM      4  O   ALA A  34     -64.201  28.560  42.238  1.00127.66           O  
ATOM      5  CB  ALA A  34     -64.052  31.266  42.766  1.00127.65           C  
ATOM      6  N   GLN A  35     -66.017  28.698  40.898  1.00127.56           N  
ATOM      7  CA  GLN A  35     -66.242  27.257  40.801  1.00127.47           C  
ATOM      8  C   GLN A  35     -65.044  26.510  40.199  1.00127.38           C  
ATOM      9  O   GLN A  35     -64.715  25.406  40.636  1.00127.39           O  
ATOM     10  CB  GLN A  35     -67.525  26.979  40.010  1.00127.48           C  
ATOM     11  CG  GLN A  35     -68.110  25.583  40.209  1.00127.67           C  
ATOM     12  CD  GLN A  35     -67.450  24.530  39.328  1.00128.00           C  
ATOM     13  OE1 GLN A  35     -67.038  23.472  39.808  1.00128.04           O  
ATOM     14  NE2 GLN A  35     -67.342  24.821  38.032  1.00127.77           N  
ATOM     15  N   MET A  36     -64.391  27.120  39.211  1.00127.23           N  
ATOM     16  CA  MET A  36     -63.237  26.510  38.541  1.00127.06           C  
ATOM     17  C   MET A  36     -61.887  26.883  39.165  1.00126.79           C  
ATOM     18  O   MET A  36     -60.933  26.102  39.107  1.00126.72           O  
ATOM     19  CB  MET A  36     -63.239  26.866  37.051  1.00127.18           C  
ATOM     20  CG  MET A  36     -64.288  26.134  36.215  1.00127.55           C  
ATOM     21  SD  MET A  36     -63.766  24.509  35.611  1.00128.11           S  
ATOM     22  CE  MET A  36     -64.132  23.456  37.013  1.00128.11           C  
ATOM     23  N   SER A  37     -61.824  28.072  39.762  1.00126.47           N  
ATOM     24  CA  SER A  37     -60.587  28.631  40.321  1.00126.13           C  
ATOM     25  C   SER A  37     -60.016  27.858  41.516  1.00125.87           C  
ATOM     26  O   SER A  37     -58.821  27.960  41.809  1.00125.85           O  
ATOM     27  CB  SER A  37     -60.798  30.101  40.700  1.00126.13           C  
ATOM     28  OG  SER A  37     -59.583  30.705  41.104  1.00126.13           O  
ATOM     29  N   LYS A  38     -60.871  27.104  42.206  1.00125.50           N  
ATOM     30  CA  LYS A  38     -60.442  26.239  43.306  1.00125.09           C  
ATOM     31  C   LYS A  38     -59.467  25.182  42.790  1.00124.78           C  
ATOM     32  O   LYS A  38     -58.367  25.026  43.324  1.00124.78           O  
ATOM     33  CB  LYS A  38     -61.655  25.574  43.979  1.00125.14           C  
ATOM     34  CG  LYS A  38     -61.308  24.496  45.009  1.00124.97           C  
ATOM     35  CD  LYS A  38     -62.522  23.659  45.412  1.00124.98           C  
ATOM     36  CE  LYS A  38     -63.256  24.252  46.612  1.00124.77           C  
ATOM     37  NZ  LYS A  38     -64.214  23.285  47.223  1.00124.47           N  
ATOM     38  N   GLN A  39     -59.877  24.479  41.738  1.00124.29           N  
ATOM     39  CA  GLN A  39     -59.079  23.411  41.145  1.00123.89           C  
ATOM     40  C   GLN A  39     -57.877  23.959  40.379  1.00123.51           C  
ATOM     41  O   GLN A  39     -56.951  23.217  40.045  1.00123.44           O  
ATOM     42  CB  GLN A  39     -59.952  22.540  40.241  1.00123.91           C  
ATOM     43  CG  GLN A  39     -61.108  21.875  40.980  1.00124.01           C  
ATOM     44  CD  GLN A  39     -62.026  21.083  40.072  1.00124.00           C  
ATOM     45  OE1 GLN A  39     -62.234  21.436  38.911  1.00124.07           O  
ATOM     46  NE2 GLN A  39     -62.597  20.010  40.607  1.00124.21           N  
ATOM     47  N   LEU A  40     -57.904  25.263  40.115  1.00123.00           N  
ATOM     48  CA  LEU A  40     -56.811  25.960  39.450  1.00122.58           C  
ATOM     49  C   LEU A  40     -55.565  25.989  40.339  1.00122.16           C  
ATOM     50  O   LEU A  40     -54.495  25.527  39.930  1.00122.04           O  
ATOM     51  CB  LEU A  40     -57.249  27.380  39.057  1.00122.62           C  
ATOM     52  CG  LEU A  40     -56.336  28.307  38.242  1.00122.81           C  
ATOM     53  CD1 LEU A  40     -56.114  27.780  36.832  1.00122.71           C  
ATOM     54  CD2 LEU A  40     -56.909  29.720  38.190  1.00122.63           C  
ATOM     55  N   ASP A  41     -55.716  26.513  41.555  1.00121.62           N  
ATOM     56  CA  ASP A  41     -54.613  26.595  42.512  1.00121.09           C  
ATOM     57  C   ASP A  41     -54.131  25.218  42.945  1.00120.84           C  
ATOM     58  O   ASP A  41     -52.971  25.059  43.333  1.00120.65           O  
ATOM     59  CB  ASP A  41     -55.011  27.422  43.733  1.00121.06           C  
ATOM     60  CG  ASP A  41     -55.204  28.883  43.404  1.00120.75           C  
ATOM     61  OD1 ASP A  41     -54.395  29.707  43.877  1.00120.56           O  
ATOM     62  OD2 ASP A  41     -56.156  29.208  42.664  1.00120.20           O  
ATOM     63  N   MET A  42     -55.032  24.234  42.878  1.00120.62           N  
ATOM     64  CA  MET A  42     -54.689  22.835  43.125  1.00120.42           C  
ATOM     65  C   MET A  42     -53.530  22.454  42.224  1.00120.34           C  
ATOM     66  O   MET A  42     -52.461  22.065  42.694  1.00120.21           O  
ATOM     67  CB  MET A  42     -55.874  21.900  42.831  1.00120.48           C  
ATOM     68  CG  MET A  42     -57.028  21.931  43.834  1.00120.36           C  
ATOM     69  SD  MET A  42     -57.875  20.338  44.057  1.00120.15           S  
ATOM     70  CE  MET A  42     -58.364  19.897  42.393  1.00120.02           C  
ATOM     71  N   PHE A  43     -53.757  22.607  40.923  1.00120.33           N  
ATOM     72  CA  PHE A  43     -52.809  22.198  39.898  1.00120.27           C  
ATOM     73  C   PHE A  43     -51.460  22.907  40.000  1.00120.11           C  
ATOM     74  O   PHE A  43     -50.416  22.276  39.828  1.00120.07           O  
ATOM     75  CB  PHE A  43     -53.422  22.391  38.512  1.00120.38           C  
ATOM     76  CG  PHE A  43     -52.819  21.512  37.455  1.00120.67           C  
ATOM     77  CD1 PHE A  43     -52.053  22.060  36.431  1.00120.87           C  
ATOM     78  CD2 PHE A  43     -53.007  20.131  37.487  1.00120.80           C  
ATOM     79  CE1 PHE A  43     -51.492  21.250  35.448  1.00120.90           C  
ATOM     80  CE2 PHE A  43     -52.442  19.315  36.515  1.00120.80           C  
ATOM     81  CZ  PHE A  43     -51.687  19.875  35.492  1.00120.73           C  
ATOM     82  N   LYS A  44     -51.491  24.206  40.290  1.00119.96           N  
ATOM     83  CA  LYS A  44     -50.274  25.001  40.459  1.00119.92           C  
ATOM     84  C   LYS A  44     -49.218  24.279  41.296  1.00119.87           C  
ATOM     85  O   LYS A  44     -48.094  24.072  40.845  1.00119.64           O  
ATOM     86  CB  LYS A  44     -50.599  26.356  41.096  1.00120.00           C  
ATOM     87  CG  LYS A  44     -51.187  27.388  40.138  1.00119.98           C  
ATOM     88  CD  LYS A  44     -51.379  28.758  40.805  1.00119.99           C  
ATOM     89  CE  LYS A  44     -50.069  29.539  40.918  1.00119.85           C  
ATOM     90  NZ  LYS A  44     -50.240  30.819  41.658  1.00119.57           N  
ATOM     91  N   THR A  45     -49.604  23.877  42.504  1.00119.96           N  
ATOM     92  CA  THR A  45     -48.676  23.275  43.462  1.00120.06           C  
ATOM     93  C   THR A  45     -48.268  21.826  43.156  1.00120.05           C  
ATOM     94  O   THR A  45     -47.221  21.369  43.625  1.00120.10           O  
ATOM     95  CB  THR A  45     -49.206  23.386  44.906  1.00120.07           C  
ATOM     96  OG1 THR A  45     -50.637  23.315  44.895  1.00120.24           O  
ATOM     97  CG2 THR A  45     -48.778  24.711  45.524  1.00120.05           C  
ATOM     98  N   ASN A  46     -49.085  21.112  42.380  1.00119.97           N  
ATOM     99  CA  ASN A  46     -48.742  19.751  41.944  1.00119.89           C  
ATOM    100  C   ASN A  46     -47.595  19.786  40.945  1.00119.73           C  
ATOM    101  O   ASN A  46     -46.644  19.002  41.033  1.00119.83           O  
ATOM    102  CB  ASN A  46     -49.944  19.052  41.296  1.00119.95           C  
ATOM    103  CG  ASN A  46     -51.228  19.234  42.079  1.00120.27           C  
ATOM    104  OD1 ASN A  46     -51.222  19.294  43.311  1.00120.89           O  
ATOM    105  ND2 ASN A  46     -52.343  19.316  41.363  1.00120.47           N  
ATOM    106  N   LEU A  47     -47.705  20.716  40.002  1.00119.33           N  
ATOM    107  CA  LEU A  47     -46.754  20.876  38.921  1.00118.97           C  
ATOM    108  C   LEU A  47     -45.409  21.389  39.431  1.00118.73           C  
ATOM    109  O   LEU A  47     -44.359  20.939  38.976  1.00118.67           O  
ATOM    110  CB  LEU A  47     -47.340  21.845  37.891  1.00119.14           C  
ATOM    111  CG  LEU A  47     -46.902  21.821  36.423  1.00119.11           C  
ATOM    112  CD1 LEU A  47     -48.017  22.368  35.544  1.00119.03           C  
ATOM    113  CD2 LEU A  47     -45.620  22.609  36.203  1.00119.23           C  
ATOM    114  N   GLU A  48     -45.449  22.331  40.372  1.00118.43           N  
ATOM    115  CA  GLU A  48     -44.234  22.945  40.917  1.00118.18           C  
ATOM    116  C   GLU A  48     -43.323  21.906  41.559  1.00117.94           C  
ATOM    117  O   GLU A  48     -42.104  21.935  41.370  1.00117.83           O  
ATOM    118  CB  GLU A  48     -44.587  24.047  41.920  1.00118.16           C  
ATOM    119  CG  GLU A  48     -45.259  25.260  41.291  1.00118.26           C  
ATOM    120  CD  GLU A  48     -45.660  26.319  42.299  1.00118.33           C  
ATOM    121  OE1 GLU A  48     -44.943  26.485  43.310  1.00118.80           O  
ATOM    122  OE2 GLU A  48     -46.689  26.996  42.073  1.00118.39           O  
ATOM    123  N   GLU A  49     -43.928  20.991  42.313  1.00117.71           N  
ATOM    124  CA  GLU A  49     -43.207  19.868  42.889  1.00117.59           C  
ATOM    125  C   GLU A  49     -42.660  19.052  41.728  1.00117.40           C  
ATOM    126  O   GLU A  49     -41.454  18.812  41.639  1.00117.44           O  
ATOM    127  CB  GLU A  49     -44.126  19.024  43.789  1.00117.57           C  
ATOM    128  CG  GLU A  49     -43.384  18.102  44.765  1.00117.56           C  
ATOM    129  CD  GLU A  49     -44.282  17.483  45.842  1.00117.58           C  
ATOM    130  OE1 GLU A  49     -45.179  18.176  46.368  1.00117.70           O  
ATOM    131  OE2 GLU A  49     -44.076  16.298  46.179  1.00117.16           O  
ATOM    132  N   PHE A  50     -43.557  18.675  40.819  1.00117.15           N  
ATOM    133  CA  PHE A  50     -43.206  17.920  39.625  1.00116.93           C  
ATOM    134  C   PHE A  50     -41.947  18.503  38.994  1.00117.01           C  
ATOM    135  O   PHE A  50     -41.021  17.771  38.652  1.00117.01           O  
ATOM    136  CB  PHE A  50     -44.386  17.931  38.649  1.00116.69           C  
ATOM    137  CG  PHE A  50     -44.164  17.125  37.401  1.00116.47           C  
ATOM    138  CD1 PHE A  50     -44.096  17.751  36.162  1.00116.07           C  
ATOM    139  CD2 PHE A  50     -44.037  15.741  37.456  1.00116.40           C  
ATOM    140  CE1 PHE A  50     -43.899  17.013  35.002  1.00115.71           C  
ATOM    141  CE2 PHE A  50     -43.838  14.995  36.298  1.00116.01           C  
ATOM    142  CZ  PHE A  50     -43.768  15.633  35.071  1.00116.19           C  
ATOM    143  N   ALA A  51     -41.913  19.829  38.890  1.00117.16           N  
ATOM    144  CA  ALA A  51     -40.771  20.562  38.359  1.00117.26           C  
ATOM    145  C   ALA A  51     -39.516  20.396  39.211  1.00117.46           C  
ATOM    146  O   ALA A  51     -38.457  20.030  38.703  1.00117.39           O  
ATOM    147  CB  ALA A  51     -41.118  22.034  38.232  1.00117.19           C  
ATOM    148  N   SER A  52     -39.649  20.653  40.508  1.00117.75           N  
ATOM    149  CA  SER A  52     -38.496  20.751  41.402  1.00118.06           C  
ATOM    150  C   SER A  52     -37.543  19.548  41.385  1.00118.15           C  
ATOM    151  O   SER A  52     -36.337  19.719  41.569  1.00118.22           O  
ATOM    152  CB  SER A  52     -38.944  21.065  42.833  1.00118.10           C  
ATOM    153  OG  SER A  52     -39.749  20.026  43.361  1.00118.44           O  
ATOM    154  N   LYS A  53     -38.067  18.343  41.163  1.00118.27           N  
ATOM    155  CA  LYS A  53     -37.215  17.147  41.152  1.00118.35           C  
ATOM    156  C   LYS A  53     -36.958  16.599  39.746  1.00118.59           C  
ATOM    157  O   LYS A  53     -36.134  15.695  39.568  1.00118.55           O  
ATOM    158  CB  LYS A  53     -37.765  16.052  42.080  1.00118.40           C  
ATOM    159  CG  LYS A  53     -36.675  15.151  42.684  1.00118.20           C  
ATOM    160  CD  LYS A  53     -37.198  14.261  43.800  1.00117.97           C  
ATOM    161  CE  LYS A  53     -36.050  13.591  44.543  1.00117.44           C  
ATOM    162  NZ  LYS A  53     -36.519  12.691  45.632  1.00116.54           N  
ATOM    163  N   HIS A  54     -37.651  17.160  38.753  1.00118.84           N  
ATOM    164  CA  HIS A  54     -37.513  16.720  37.358  1.00119.01           C  
ATOM    165  C   HIS A  54     -37.150  17.862  36.396  1.00119.03           C  
ATOM    166  O   HIS A  54     -37.411  17.775  35.187  1.00119.02           O  
ATOM    167  CB  HIS A  54     -38.789  16.005  36.881  1.00119.02           C  
ATOM    168  CG  HIS A  54     -39.169  14.815  37.709  1.00119.28           C  
ATOM    169  ND1 HIS A  54     -40.380  14.718  38.360  1.00119.50           N  
ATOM    170  CD2 HIS A  54     -38.496  13.674  37.995  1.00119.22           C  
ATOM    171  CE1 HIS A  54     -40.440  13.567  39.007  1.00119.27           C  
ATOM    172  NE2 HIS A  54     -39.309  12.916  38.803  1.00119.23           N  
ATOM    173  N   LYS A  55     -36.539  18.919  36.936  1.00119.00           N  
ATOM    174  CA  LYS A  55     -36.189  20.115  36.150  1.00118.85           C  
ATOM    175  C   LYS A  55     -35.311  19.771  34.948  1.00118.31           C  
ATOM    176  O   LYS A  55     -35.788  19.749  33.817  1.00118.11           O  
ATOM    177  CB  LYS A  55     -35.504  21.171  37.043  1.00119.05           C  
ATOM    178  CG  LYS A  55     -34.973  22.417  36.299  1.00119.15           C  
ATOM    179  CD  LYS A  55     -34.303  23.439  37.245  1.00119.19           C  
ATOM    180  CE  LYS A  55     -32.941  22.978  37.791  1.00119.35           C  
ATOM    181  NZ  LYS A  55     -31.879  22.845  36.746  1.00119.08           N  
ATOM    182  N   GLN A  56     -34.044  19.464  35.227  1.00117.83           N  
ATOM    183  CA  GLN A  56     -33.000  19.319  34.212  1.00117.29           C  
ATOM    184  C   GLN A  56     -33.120  18.076  33.316  1.00116.89           C  
ATOM    185  O   GLN A  56     -32.400  17.965  32.321  1.00116.77           O  
ATOM    186  CB  GLN A  56     -31.604  19.402  34.862  1.00117.34           C  
ATOM    187  CG  GLN A  56     -31.322  18.358  35.955  1.00117.29           C  
ATOM    188  CD  GLN A  56     -32.002  18.669  37.286  1.00117.28           C  
ATOM    189  OE1 GLN A  56     -32.330  19.821  37.577  1.00116.74           O  
ATOM    190  NE2 GLN A  56     -32.212  17.636  38.100  1.00117.11           N  
ATOM    191  N   GLU A  57     -34.023  17.156  33.660  1.00116.19           N  
ATOM    192  CA  GLU A  57     -34.236  15.944  32.862  1.00115.61           C  
ATOM    193  C   GLU A  57     -34.737  16.288  31.459  1.00114.91           C  
ATOM    194  O   GLU A  57     -34.162  15.844  30.459  1.00114.80           O  
ATOM    195  CB  GLU A  57     -35.217  14.994  33.556  1.00115.70           C  
ATOM    196  CG  GLU A  57     -34.751  14.469  34.923  1.00116.91           C  
ATOM    197  CD  GLU A  57     -33.961  13.157  34.856  1.00117.47           C  
ATOM    198  OE1 GLU A  57     -34.051  12.370  35.826  1.00116.80           O  
ATOM    199  OE2 GLU A  57     -33.254  12.913  33.850  1.00118.08           O  
ATOM    200  N   ILE A  58     -35.806  17.082  31.402  1.00114.12           N  
ATOM    201  CA  ILE A  58     -36.354  17.598  30.143  1.00113.36           C  
ATOM    202  C   ILE A  58     -35.276  18.362  29.367  1.00112.90           C  
ATOM    203  O   ILE A  58     -35.201  18.268  28.141  1.00112.80           O  
ATOM    204  CB  ILE A  58     -37.619  18.476  30.394  1.00113.34           C  
ATOM    205  CG1 ILE A  58     -38.814  17.585  30.756  1.00112.88           C  
ATOM    206  CG2 ILE A  58     -37.954  19.348  29.179  1.00113.12           C  
ATOM    207  CD1 ILE A  58     -39.932  18.283  31.507  1.00111.94           C  
ATOM    208  N   ARG A  59     -34.433  19.084  30.101  1.00112.34           N  
ATOM    209  CA  ARG A  59     -33.292  19.799  29.533  1.00111.92           C  
ATOM    210  C   ARG A  59     -32.069  18.909  29.235  1.00111.29           C  
ATOM    211  O   ARG A  59     -31.164  19.352  28.523  1.00111.40           O  
ATOM    212  CB  ARG A  59     -32.870  20.949  30.457  1.00112.09           C  
ATOM    213  CG  ARG A  59     -33.846  22.118  30.535  1.00113.61           C  
ATOM    214  CD  ARG A  59     -33.661  22.896  31.849  1.00115.53           C  
ATOM    215  NE  ARG A  59     -34.317  24.213  31.848  1.00116.51           N  
ATOM    216  CZ  ARG A  59     -34.426  25.010  32.915  1.00116.53           C  
ATOM    217  NH1 ARG A  59     -33.931  24.644  34.094  1.00116.27           N  
ATOM    218  NH2 ARG A  59     -35.037  26.183  32.805  1.00116.10           N  
ATOM    219  N   LYS A  60     -32.031  17.677  29.761  1.00110.34           N  
ATOM    220  CA  LYS A  60     -30.828  16.822  29.640  1.00109.34           C  
ATOM    221  C   LYS A  60     -30.893  15.710  28.585  1.00108.49           C  
ATOM    222  O   LYS A  60     -29.879  15.411  27.948  1.00108.28           O  
ATOM    223  CB  LYS A  60     -30.413  16.245  31.001  1.00109.42           C  
ATOM    224  CG  LYS A  60     -28.946  15.801  31.091  1.00109.52           C  
ATOM    225  CD  LYS A  60     -28.553  15.462  32.529  1.00109.54           C  
ATOM    226  CE  LYS A  60     -27.081  15.067  32.651  1.00109.79           C  
ATOM    227  NZ  LYS A  60     -26.810  13.676  32.185  1.00109.68           N  
ATOM    228  N   ASN A  61     -32.058  15.089  28.411  1.00107.55           N  
ATOM    229  CA  ASN A  61     -32.208  14.054  27.380  1.00106.78           C  
ATOM    230  C   ASN A  61     -33.401  14.272  26.440  1.00106.19           C  
ATOM    231  O   ASN A  61     -34.540  14.427  26.897  1.00106.08           O  
ATOM    232  CB  ASN A  61     -32.243  12.646  27.989  1.00106.78           C  
ATOM    233  CG  ASN A  61     -33.634  12.226  28.404  1.00106.59           C  
ATOM    234  OD1 ASN A  61     -34.211  11.303  27.831  1.00106.28           O  
ATOM    235  ND2 ASN A  61     -34.194  12.924  29.383  1.00106.42           N  
ATOM    236  N   PRO A  62     -33.130  14.287  25.120  1.00105.57           N  
ATOM    237  CA  PRO A  62     -34.126  14.444  24.059  1.00105.06           C  
ATOM    238  C   PRO A  62     -35.324  13.492  24.157  1.00104.43           C  
ATOM    239  O   PRO A  62     -36.469  13.942  24.054  1.00104.43           O  
ATOM    240  CB  PRO A  62     -33.325  14.170  22.771  1.00105.11           C  
ATOM    241  CG  PRO A  62     -32.021  13.586  23.218  1.00105.39           C  
ATOM    242  CD  PRO A  62     -31.772  14.175  24.560  1.00105.56           C  
ATOM    243  N   GLU A  63     -35.061  12.201  24.359  1.00103.62           N  
ATOM    244  CA  GLU A  63     -36.114  11.179  24.356  1.00102.68           C  
ATOM    245  C   GLU A  63     -37.233  11.468  25.356  1.00101.90           C  
ATOM    246  O   GLU A  63     -38.389  11.126  25.110  1.00101.73           O  
ATOM    247  CB  GLU A  63     -35.523   9.783  24.591  1.00102.78           C  
ATOM    248  CG  GLU A  63     -34.928   9.122  23.335  1.00103.02           C  
ATOM    249  CD  GLU A  63     -35.971   8.431  22.445  1.00103.23           C  
ATOM    250  OE1 GLU A  63     -37.124   8.247  22.892  1.00103.47           O  
ATOM    251  OE2 GLU A  63     -35.632   8.059  21.296  1.00102.73           O  
ATOM    252  N   PHE A  64     -36.891  12.122  26.462  1.00100.92           N  
ATOM    253  CA  PHE A  64     -37.868  12.407  27.503  1.00100.07           C  
ATOM    254  C   PHE A  64     -38.814  13.556  27.166  1.00 99.38           C  
ATOM    255  O   PHE A  64     -39.994  13.512  27.519  1.00 99.25           O  
ATOM    256  CB  PHE A  64     -37.180  12.661  28.839  1.00100.21           C  
ATOM    257  CG  PHE A  64     -38.134  12.858  29.976  1.00100.35           C  
ATOM    258  CD1 PHE A  64     -39.055  11.866  30.308  1.00100.26           C  
ATOM    259  CD2 PHE A  64     -38.120  14.037  30.712  1.00100.92           C  
ATOM    260  CE1 PHE A  64     -39.950  12.045  31.361  1.00100.49           C  
ATOM    261  CE2 PHE A  64     -39.010  14.226  31.774  1.00101.24           C  
ATOM    262  CZ  PHE A  64     -39.925  13.228  32.099  1.00100.76           C  
ATOM    263  N   ARG A  65     -38.286  14.583  26.502  1.00 98.54           N  
ATOM    264  CA  ARG A  65     -39.092  15.700  26.011  1.00 97.58           C  
ATOM    265  C   ARG A  65     -40.310  15.220  25.225  1.00 96.88           C  
ATOM    266  O   ARG A  65     -41.442  15.600  25.528  1.00 96.67           O  
ATOM    267  CB  ARG A  65     -38.258  16.605  25.105  1.00 97.72           C  
ATOM    268  CG  ARG A  65     -37.453  17.668  25.805  1.00 97.49           C  
ATOM    269  CD  ARG A  65     -37.107  18.790  24.832  1.00 96.86           C  
ATOM    270  NE  ARG A  65     -36.002  19.598  25.335  1.00 97.03           N  
ATOM    271  CZ  ARG A  65     -34.735  19.476  24.947  1.00 97.08           C  
ATOM    272  NH1 ARG A  65     -34.397  18.588  24.016  1.00 96.60           N  
ATOM    273  NH2 ARG A  65     -33.804  20.261  25.483  1.00 97.02           N  
ATOM    274  N   VAL A  66     -40.065  14.384  24.219  1.00 96.09           N  
ATOM    275  CA  VAL A  66     -41.123  13.898  23.337  1.00 95.63           C  
ATOM    276  C   VAL A  66     -42.250  13.273  24.148  1.00 95.37           C  
ATOM    277  O   VAL A  66     -43.417  13.572  23.916  1.00 95.28           O  
ATOM    278  CB  VAL A  66     -40.590  12.905  22.273  1.00 95.54           C  
ATOM    279  CG1 VAL A  66     -41.727  12.371  21.411  1.00 95.42           C  
ATOM    280  CG2 VAL A  66     -39.540  13.574  21.397  1.00 95.45           C  
ATOM    281  N   GLN A  67     -41.888  12.432  25.114  1.00 95.09           N  
ATOM    282  CA  GLN A  67     -42.866  11.801  25.991  1.00 94.97           C  
ATOM    283  C   GLN A  67     -43.816  12.856  26.546  1.00 94.52           C  
ATOM    284  O   GLN A  67     -44.994  12.887  26.182  1.00 94.44           O  
ATOM    285  CB  GLN A  67     -42.192  11.044  27.146  1.00 95.20           C  
ATOM    286  CG  GLN A  67     -40.796  10.486  26.877  1.00 95.85           C  
ATOM    287  CD  GLN A  67     -40.776   9.317  25.911  1.00 96.92           C  
ATOM    288  OE1 GLN A  67     -40.967   9.488  24.703  1.00 97.34           O  
ATOM    289  NE2 GLN A  67     -40.513   8.120  26.435  1.00 96.77           N  
ATOM    290  N   PHE A  68     -43.289  13.729  27.405  1.00 94.04           N  
ATOM    291  CA  PHE A  68     -44.075  14.812  28.001  1.00 93.76           C  
ATOM    292  C   PHE A  68     -44.952  15.530  26.981  1.00 93.50           C  
ATOM    293  O   PHE A  68     -46.130  15.793  27.235  1.00 93.43           O  
ATOM    294  CB  PHE A  68     -43.176  15.841  28.699  1.00 93.63           C  
ATOM    295  CG  PHE A  68     -43.878  17.134  29.004  1.00 93.61           C  
ATOM    296  CD1 PHE A  68     -43.499  18.311  28.376  1.00 94.14           C  
ATOM    297  CD2 PHE A  68     -44.950  17.171  29.891  1.00 93.52           C  
ATOM    298  CE1 PHE A  68     -44.167  19.515  28.647  1.00 93.53           C  
ATOM    299  CE2 PHE A  68     -45.620  18.368  30.165  1.00 93.58           C  
ATOM    300  CZ  PHE A  68     -45.228  19.538  29.541  1.00 93.19           C  
ATOM    301  N   GLN A  69     -44.368  15.846  25.835  1.00 93.08           N  
ATOM    302  CA  GLN A  69     -45.089  16.574  24.820  1.00 93.11           C  
ATOM    303  C   GLN A  69     -46.214  15.734  24.233  1.00 93.04           C  
ATOM    304  O   GLN A  69     -47.369  16.164  24.245  1.00 92.91           O  
ATOM    305  CB  GLN A  69     -44.140  17.115  23.742  1.00 93.21           C  
ATOM    306  CG  GLN A  69     -43.231  18.225  24.253  1.00 93.21           C  
ATOM    307  CD  GLN A  69     -42.468  18.922  23.160  1.00 93.70           C  
ATOM    308  OE1 GLN A  69     -43.053  19.574  22.295  1.00 95.04           O  
ATOM    309  NE2 GLN A  69     -41.149  18.812  23.202  1.00 93.78           N  
ATOM    310  N   ASP A  70     -45.888  14.528  23.765  1.00 93.11           N  
ATOM    311  CA  ASP A  70     -46.876  13.661  23.094  1.00 93.11           C  
ATOM    312  C   ASP A  70     -48.108  13.326  23.938  1.00 93.00           C  
ATOM    313  O   ASP A  70     -49.178  13.059  23.390  1.00 92.85           O  
ATOM    314  CB  ASP A  70     -46.233  12.387  22.521  1.00 93.12           C  
ATOM    315  CG  ASP A  70     -45.843  12.532  21.049  1.00 93.00           C  
ATOM    316  OD1 ASP A  70     -45.293  11.565  20.485  1.00 92.78           O  
ATOM    317  OD2 ASP A  70     -46.085  13.606  20.452  1.00 92.82           O  
ATOM    318  N   MET A  71     -47.963  13.356  25.259  1.00 92.92           N  
ATOM    319  CA  MET A  71     -49.108  13.138  26.134  1.00 93.28           C  
ATOM    320  C   MET A  71     -50.000  14.369  26.245  1.00 92.91           C  
ATOM    321  O   MET A  71     -51.217  14.245  26.373  1.00 92.87           O  
ATOM    322  CB  MET A  71     -48.675  12.648  27.522  1.00 93.40           C  
ATOM    323  CG  MET A  71     -48.300  11.164  27.567  1.00 93.60           C  
ATOM    324  SD  MET A  71     -48.316  10.469  29.239  1.00 94.34           S  
ATOM    325  CE  MET A  71     -49.775   9.413  29.200  1.00 94.23           C  
ATOM    326  N   CYS A  72     -49.388  15.549  26.189  1.00 92.79           N  
ATOM    327  CA  CYS A  72     -50.112  16.816  26.269  1.00 92.46           C  
ATOM    328  C   CYS A  72     -51.179  16.974  25.180  1.00 92.00           C  
ATOM    329  O   CYS A  72     -52.297  17.418  25.465  1.00 91.96           O  
ATOM    330  CB  CYS A  72     -49.135  17.991  26.222  1.00 92.58           C  
ATOM    331  SG  CYS A  72     -48.213  18.265  27.751  1.00 93.46           S  
ATOM    332  N   ALA A  73     -50.833  16.602  23.947  1.00 91.29           N  
ATOM    333  CA  ALA A  73     -51.743  16.739  22.803  1.00 90.75           C  
ATOM    334  C   ALA A  73     -52.919  15.755  22.835  1.00 90.35           C  
ATOM    335  O   ALA A  73     -53.937  15.984  22.176  1.00 90.31           O  
ATOM    336  CB  ALA A  73     -50.976  16.634  21.477  1.00 90.78           C  
ATOM    337  N   THR A  74     -52.770  14.665  23.591  1.00 89.80           N  
ATOM    338  CA  THR A  74     -53.878  13.745  23.874  1.00 89.20           C  
ATOM    339  C   THR A  74     -54.880  14.419  24.809  1.00 88.67           C  
ATOM    340  O   THR A  74     -56.090  14.329  24.608  1.00 88.77           O  
ATOM    341  CB  THR A  74     -53.382  12.422  24.512  1.00 89.22           C  
ATOM    342  OG1 THR A  74     -52.630  11.678  23.547  1.00 89.17           O  
ATOM    343  CG2 THR A  74     -54.549  11.570  24.992  1.00 89.09           C  
ATOM    344  N   ILE A  75     -54.353  15.101  25.820  1.00 87.95           N  
ATOM    345  CA  ILE A  75     -55.160  15.817  26.808  1.00 87.26           C  
ATOM    346  C   ILE A  75     -55.921  16.996  26.177  1.00 86.75           C  
ATOM    347  O   ILE A  75     -57.069  17.273  26.546  1.00 86.71           O  
ATOM    348  CB  ILE A  75     -54.277  16.317  28.004  1.00 87.31           C  
ATOM    349  CG1 ILE A  75     -53.346  15.208  28.530  1.00 87.23           C  
ATOM    350  CG2 ILE A  75     -55.125  16.939  29.122  1.00 86.95           C  
ATOM    351  CD1 ILE A  75     -54.018  13.860  28.837  1.00 88.01           C  
ATOM    352  N   GLY A  76     -55.281  17.671  25.223  1.00 85.94           N  
ATOM    353  CA  GLY A  76     -55.842  18.873  24.616  1.00 85.01           C  
ATOM    354  C   GLY A  76     -55.224  20.133  25.197  1.00 84.37           C  
ATOM    355  O   GLY A  76     -55.850  21.203  25.203  1.00 84.24           O  
ATOM    356  N   VAL A  77     -53.993  19.994  25.693  1.00 83.60           N  
ATOM    357  CA  VAL A  77     -53.201  21.129  26.176  1.00 82.68           C  
ATOM    358  C   VAL A  77     -51.919  21.301  25.369  1.00 82.10           C  
ATOM    359  O   VAL A  77     -51.396  20.344  24.786  1.00 81.61           O  
ATOM    360  CB  VAL A  77     -52.849  21.029  27.687  1.00 82.64           C  
ATOM    361  CG1 VAL A  77     -54.100  21.135  28.535  1.00 82.41           C  
ATOM    362  CG2 VAL A  77     -52.090  19.747  27.995  1.00 82.82           C  
ATOM    363  N   ASP A  78     -51.429  22.539  25.351  1.00 81.50           N  
ATOM    364  CA  ASP A  78     -50.223  22.915  24.628  1.00 80.76           C  
ATOM    365  C   ASP A  78     -49.291  23.668  25.575  1.00 80.14           C  
ATOM    366  O   ASP A  78     -49.558  24.826  25.932  1.00 80.34           O  
ATOM    367  CB  ASP A  78     -50.589  23.792  23.432  1.00 80.81           C  
ATOM    368  CG  ASP A  78     -49.435  24.000  22.469  1.00 81.13           C  
ATOM    369  OD1 ASP A  78     -48.307  23.515  22.719  1.00 82.73           O  
ATOM    370  OD2 ASP A  78     -49.672  24.655  21.435  1.00 80.49           O  
ATOM    371  N   PRO A  79     -48.191  23.014  25.981  1.00 79.28           N  
ATOM    372  CA  PRO A  79     -47.221  23.564  26.925  1.00 78.82           C  
ATOM    373  C   PRO A  79     -46.457  24.727  26.321  1.00 78.32           C  
ATOM    374  O   PRO A  79     -45.857  25.528  27.047  1.00 78.39           O  
ATOM    375  CB  PRO A  79     -46.258  22.406  27.141  1.00 78.69           C  
ATOM    376  CG  PRO A  79     -46.354  21.611  25.880  1.00 79.21           C  
ATOM    377  CD  PRO A  79     -47.798  21.677  25.513  1.00 79.31           C  
ATOM    378  N   LEU A  80     -46.495  24.802  24.995  1.00 77.70           N  
ATOM    379  CA  LEU A  80     -45.736  25.782  24.243  1.00 77.11           C  
ATOM    380  C   LEU A  80     -46.584  26.939  23.759  1.00 76.76           C  
ATOM    381  O   LEU A  80     -46.067  27.867  23.169  1.00 77.06           O  
ATOM    382  CB  LEU A  80     -45.065  25.107  23.045  1.00 77.00           C  
ATOM    383  CG  LEU A  80     -44.025  24.018  23.297  1.00 75.94           C  
ATOM    384  CD1 LEU A  80     -43.173  23.853  22.059  1.00 75.06           C  
ATOM    385  CD2 LEU A  80     -43.148  24.368  24.482  1.00 75.58           C  
ATOM    386  N   ALA A  81     -47.884  26.881  24.004  1.00 76.51           N  
ATOM    387  CA  ALA A  81     -48.796  27.885  23.489  1.00 76.25           C  
ATOM    388  C   ALA A  81     -48.460  29.265  24.006  1.00 76.43           C  
ATOM    389  O   ALA A  81     -48.522  30.228  23.246  1.00 76.73           O  
ATOM    390  CB  ALA A  81     -50.235  27.532  23.824  1.00 76.41           C  
ATOM    391  N   SER A  82     -48.093  29.371  25.284  1.00 76.55           N  
ATOM    392  CA  SER A  82     -47.936  30.690  25.924  1.00 76.46           C  
ATOM    393  C   SER A  82     -46.856  30.788  27.001  1.00 76.37           C  
ATOM    394  O   SER A  82     -46.538  29.818  27.671  1.00 76.58           O  
ATOM    395  CB  SER A  82     -49.275  31.150  26.511  1.00 76.46           C  
ATOM    396  OG  SER A  82     -49.133  32.389  27.183  1.00 76.77           O  
ATOM    397  N   GLY A  83     -46.314  31.986  27.164  1.00 76.53           N  
ATOM    398  CA  GLY A  83     -45.378  32.275  28.240  1.00 76.73           C  
ATOM    399  C   GLY A  83     -46.101  32.401  29.563  1.00 76.87           C  
ATOM    400  O   GLY A  83     -45.497  32.212  30.615  1.00 76.92           O  
ATOM    401  N   LYS A  84     -47.393  32.726  29.501  1.00 77.13           N  
ATOM    402  CA  LYS A  84     -48.270  32.734  30.678  1.00 77.49           C  
ATOM    403  C   LYS A  84     -48.836  31.336  30.965  1.00 77.86           C  
ATOM    404  O   LYS A  84     -49.602  31.141  31.915  1.00 77.95           O  
ATOM    405  CB  LYS A  84     -49.406  33.751  30.520  1.00 77.48           C  
ATOM    406  CG  LYS A  84     -50.062  34.170  31.834  1.00 77.54           C  
ATOM    407  CD  LYS A  84     -51.317  34.988  31.589  1.00 77.74           C  
ATOM    408  CE  LYS A  84     -52.104  35.247  32.873  1.00 77.38           C  
ATOM    409  NZ  LYS A  84     -53.202  36.236  32.621  1.00 76.71           N  
ATOM    410  N   GLY A  85     -48.459  30.364  30.139  1.00 77.99           N  
ATOM    411  CA  GLY A  85     -48.743  28.978  30.441  1.00 78.17           C  
ATOM    412  C   GLY A  85     -47.988  28.612  31.705  1.00 78.52           C  
ATOM    413  O   GLY A  85     -46.942  29.199  32.001  1.00 78.45           O  
ATOM    414  N   PHE A  86     -48.527  27.655  32.459  1.00 78.68           N  
ATOM    415  CA  PHE A  86     -47.908  27.217  33.696  1.00 78.60           C  
ATOM    416  C   PHE A  86     -46.724  26.342  33.369  1.00 78.66           C  
ATOM    417  O   PHE A  86     -45.662  26.452  33.988  1.00 78.36           O  
ATOM    418  CB  PHE A  86     -48.915  26.458  34.555  1.00 78.49           C  
ATOM    419  CG  PHE A  86     -49.863  27.349  35.315  1.00 78.94           C  
ATOM    420  CD1 PHE A  86     -49.717  28.742  35.292  1.00 78.79           C  
ATOM    421  CD2 PHE A  86     -50.883  26.793  36.091  1.00 78.58           C  
ATOM    422  CE1 PHE A  86     -50.588  29.565  36.009  1.00 78.90           C  
ATOM    423  CE2 PHE A  86     -51.759  27.603  36.807  1.00 78.19           C  
ATOM    424  CZ  PHE A  86     -51.611  28.994  36.771  1.00 78.80           C  
ATOM    425  N   TRP A  87     -46.933  25.490  32.366  1.00 79.18           N  
ATOM    426  CA  TRP A  87     -45.946  24.519  31.874  1.00 79.43           C  
ATOM    427  C   TRP A  87     -44.654  25.219  31.526  1.00 79.61           C  
ATOM    428  O   TRP A  87     -43.580  24.796  31.942  1.00 79.63           O  
ATOM    429  CB  TRP A  87     -46.469  23.813  30.621  1.00 79.32           C  
ATOM    430  CG  TRP A  87     -47.863  23.304  30.761  1.00 79.34           C  
ATOM    431  CD1 TRP A  87     -49.021  23.975  30.474  1.00 79.59           C  
ATOM    432  CD2 TRP A  87     -48.250  22.021  31.235  1.00 78.86           C  
ATOM    433  NE1 TRP A  87     -50.107  23.179  30.738  1.00 79.06           N  
ATOM    434  CE2 TRP A  87     -49.661  21.972  31.203  1.00 78.86           C  
ATOM    435  CE3 TRP A  87     -47.542  20.902  31.685  1.00 78.88           C  
ATOM    436  CZ2 TRP A  87     -50.376  20.849  31.607  1.00 79.43           C  
ATOM    437  CZ3 TRP A  87     -48.251  19.784  32.083  1.00 79.13           C  
ATOM    438  CH2 TRP A  87     -49.656  19.764  32.042  1.00 79.44           C  
ATOM    439  N   SER A  88     -44.776  26.304  30.767  1.00 79.71           N  
ATOM    440  CA  SER A  88     -43.632  27.116  30.419  1.00 79.76           C  
ATOM    441  C   SER A  88     -43.069  27.847  31.641  1.00 79.70           C  
ATOM    442  O   SER A  88     -41.853  27.892  31.836  1.00 79.49           O  
ATOM    443  CB  SER A  88     -44.007  28.104  29.325  1.00 79.63           C  
ATOM    444  OG  SER A  88     -42.991  29.076  29.181  1.00 80.11           O  
ATOM    445  N   GLU A  89     -43.947  28.409  32.465  1.00 79.96           N  
ATOM    446  CA  GLU A  89     -43.485  29.187  33.612  1.00 80.42           C  
ATOM    447  C   GLU A  89     -42.605  28.331  34.533  1.00 80.57           C  
ATOM    448  O   GLU A  89     -41.500  28.746  34.901  1.00 80.86           O  
ATOM    449  CB  GLU A  89     -44.653  29.826  34.372  1.00 80.26           C  
ATOM    450  CG  GLU A  89     -45.133  31.151  33.791  1.00 80.56           C  
ATOM    451  CD  GLU A  89     -46.218  31.832  34.629  1.00 80.87           C  
ATOM    452  OE1 GLU A  89     -47.289  31.226  34.855  1.00 81.75           O  
ATOM    453  OE2 GLU A  89     -46.004  32.990  35.054  1.00 81.43           O  
ATOM    454  N   MET A  90     -43.076  27.129  34.865  1.00 80.32           N  
ATOM    455  CA  MET A  90     -42.341  26.252  35.775  1.00 80.30           C  
ATOM    456  C   MET A  90     -41.328  25.325  35.113  1.00 80.00           C  
ATOM    457  O   MET A  90     -40.275  25.047  35.692  1.00 80.27           O  
ATOM    458  CB  MET A  90     -43.294  25.421  36.643  1.00 80.49           C  
ATOM    459  CG  MET A  90     -43.557  26.016  38.014  1.00 80.79           C  
ATOM    460  SD  MET A  90     -44.568  27.507  37.932  1.00 82.41           S  
ATOM    461  CE  MET A  90     -46.217  26.803  37.904  1.00 82.29           C  
ATOM    462  N   LEU A  91     -41.645  24.820  33.926  1.00 79.31           N  
ATOM    463  CA  LEU A  91     -40.768  23.837  33.293  1.00 78.50           C  
ATOM    464  C   LEU A  91     -39.712  24.496  32.415  1.00 77.91           C  
ATOM    465  O   LEU A  91     -38.628  23.951  32.224  1.00 78.03           O  
ATOM    466  CB  LEU A  91     -41.574  22.800  32.503  1.00 78.47           C  
ATOM    467  CG  LEU A  91     -42.462  21.851  33.316  1.00 78.41           C  
ATOM    468  CD1 LEU A  91     -43.669  21.388  32.506  1.00 78.52           C  
ATOM    469  CD2 LEU A  91     -41.664  20.656  33.831  1.00 77.88           C  
ATOM    470  N   GLY A  92     -40.024  25.671  31.889  1.00 77.03           N  
ATOM    471  CA  GLY A  92     -39.078  26.379  31.041  1.00 76.40           C  
ATOM    472  C   GLY A  92     -39.045  25.913  29.596  1.00 75.72           C  
ATOM    473  O   GLY A  92     -38.138  26.272  28.846  1.00 75.68           O  
ATOM    474  N   VAL A  93     -40.038  25.126  29.199  1.00 74.94           N  
ATOM    475  CA  VAL A  93     -40.158  24.703  27.807  1.00 74.28           C  
ATOM    476  C   VAL A  93     -40.476  25.866  26.854  1.00 73.92           C  
ATOM    477  O   VAL A  93     -40.252  25.771  25.647  1.00 74.23           O  
ATOM    478  CB  VAL A  93     -41.198  23.582  27.624  1.00 74.07           C  
ATOM    479  CG1 VAL A  93     -40.615  22.271  28.076  1.00 73.93           C  
ATOM    480  CG2 VAL A  93     -42.499  23.906  28.360  1.00 73.81           C  
ATOM    481  N   GLY A  94     -40.995  26.963  27.388  1.00 73.22           N  
ATOM    482  CA  GLY A  94     -41.260  28.133  26.558  1.00 72.21           C  
ATOM    483  C   GLY A  94     -39.981  28.826  26.124  1.00 71.43           C  
ATOM    484  O   GLY A  94     -39.674  28.892  24.935  1.00 71.68           O  
ATOM    485  N   ASP A  95     -39.225  29.321  27.104  1.00 70.38           N  
ATOM    486  CA  ASP A  95     -37.971  30.039  26.860  1.00 69.15           C  
ATOM    487  C   ASP A  95     -36.910  29.196  26.125  1.00 67.57           C  
ATOM    488  O   ASP A  95     -35.963  29.730  25.569  1.00 67.33           O  
ATOM    489  CB  ASP A  95     -37.438  30.670  28.168  1.00 69.21           C  
ATOM    490  CG  ASP A  95     -38.130  32.004  28.510  1.00 71.70           C  
ATOM    491  OD1 ASP A  95     -39.371  32.140  28.341  1.00 72.84           O  
ATOM    492  OD2 ASP A  95     -37.427  32.948  28.936  1.00 74.79           O  
ATOM    493  N   PHE A  96     -37.086  27.882  26.103  1.00 66.25           N  
ATOM    494  CA  PHE A  96     -36.183  27.016  25.347  1.00 65.00           C  
ATOM    495  C   PHE A  96     -36.532  27.042  23.865  1.00 64.18           C  
ATOM    496  O   PHE A  96     -35.654  27.256  23.016  1.00 64.21           O  
ATOM    497  CB  PHE A  96     -36.221  25.582  25.868  1.00 64.81           C  
ATOM    498  CG  PHE A  96     -35.621  24.579  24.925  1.00 65.15           C  
ATOM    499  CD1 PHE A  96     -34.251  24.566  24.676  1.00 64.25           C  
ATOM    500  CD2 PHE A  96     -36.430  23.638  24.289  1.00 66.02           C  
ATOM    501  CE1 PHE A  96     -33.708  23.647  23.810  1.00 64.70           C  
ATOM    502  CE2 PHE A  96     -35.894  22.696  23.419  1.00 65.05           C  
ATOM    503  CZ  PHE A  96     -34.534  22.696  23.181  1.00 65.41           C  
ATOM    504  N   TYR A  97     -37.815  26.818  23.578  1.00 62.70           N  
ATOM    505  CA  TYR A  97     -38.340  26.775  22.214  1.00 61.09           C  
ATOM    506  C   TYR A  97     -38.544  28.172  21.564  1.00 60.16           C  
ATOM    507  O   TYR A  97     -38.129  28.406  20.416  1.00 59.50           O  
ATOM    508  CB  TYR A  97     -39.645  25.970  22.189  1.00 60.52           C  
ATOM    509  CG  TYR A  97     -39.490  24.477  22.283  1.00 59.90           C  
ATOM    510  CD1 TYR A  97     -39.150  23.730  21.171  1.00 59.24           C  
ATOM    511  CD2 TYR A  97     -39.720  23.799  23.474  1.00 60.17           C  
ATOM    512  CE1 TYR A  97     -39.021  22.357  21.243  1.00 58.15           C  
ATOM    513  CE2 TYR A  97     -39.597  22.398  23.551  1.00 59.75           C  
ATOM    514  CZ  TYR A  97     -39.246  21.703  22.422  1.00 58.98           C  
ATOM    515  OH  TYR A  97     -39.122  20.349  22.446  1.00 60.11           O  
ATOM    516  N   TYR A  98     -39.195  29.087  22.277  1.00 59.38           N  
ATOM    517  CA  TYR A  98     -39.360  30.463  21.772  1.00 59.01           C  
ATOM    518  C   TYR A  98     -38.005  31.061  21.361  1.00 58.72           C  
ATOM    519  O   TYR A  98     -37.914  31.762  20.367  1.00 58.13           O  
ATOM    520  CB  TYR A  98     -40.076  31.368  22.781  1.00 58.80           C  
ATOM    521  CG  TYR A  98     -41.345  30.797  23.387  1.00 58.84           C  
ATOM    522  CD1 TYR A  98     -42.099  29.835  22.718  1.00 60.55           C  
ATOM    523  CD2 TYR A  98     -41.800  31.237  24.628  1.00 59.03           C  
ATOM    524  CE1 TYR A  98     -43.264  29.306  23.288  1.00 61.21           C  
ATOM    525  CE2 TYR A  98     -42.965  30.726  25.207  1.00 59.16           C  
ATOM    526  CZ  TYR A  98     -43.692  29.768  24.533  1.00 59.90           C  
ATOM    527  OH  TYR A  98     -44.841  29.265  25.094  1.00 59.66           O  
ATOM    528  N   GLU A  99     -36.956  30.717  22.118  1.00 59.06           N  
ATOM    529  CA  GLU A  99     -35.563  31.060  21.802  1.00 58.59           C  
ATOM    530  C   GLU A  99     -35.004  30.287  20.598  1.00 58.00           C  
ATOM    531  O   GLU A  99     -34.290  30.848  19.754  1.00 58.32           O  
ATOM    532  CB  GLU A  99     -34.674  30.783  23.012  1.00 58.63           C  
ATOM    533  CG  GLU A  99     -33.700  31.920  23.307  1.00 58.85           C  
ATOM    534  CD  GLU A  99     -32.695  32.143  22.203  1.00 57.04           C  
ATOM    535  OE1 GLU A  99     -32.077  31.141  21.752  1.00 59.72           O  
ATOM    536  OE2 GLU A  99     -32.528  33.305  21.798  1.00 51.80           O  
ATOM    537  N   LEU A 100     -35.329  29.007  20.525  1.00 57.08           N  
ATOM    538  CA  LEU A 100     -34.972  28.195  19.371  1.00 57.04           C  
ATOM    539  C   LEU A 100     -35.532  28.784  18.061  1.00 57.04           C  
ATOM    540  O   LEU A 100     -34.875  28.733  17.012  1.00 57.31           O  
ATOM    541  CB  LEU A 100     -35.456  26.766  19.571  1.00 56.51           C  
ATOM    542  CG  LEU A 100     -34.790  25.733  18.682  1.00 58.32           C  
ATOM    543  CD1 LEU A 100     -33.314  26.067  18.448  1.00 60.30           C  
ATOM    544  CD2 LEU A 100     -34.922  24.336  19.285  1.00 58.92           C  
ATOM    545  N   GLY A 101     -36.729  29.369  18.125  1.00 56.17           N  
ATOM    546  CA  GLY A 101     -37.287  30.052  16.965  1.00 54.70           C  
ATOM    547  C   GLY A 101     -36.462  31.239  16.500  1.00 53.46           C  
ATOM    548  O   GLY A 101     -36.272  31.447  15.298  1.00 53.92           O  
ATOM    549  N   VAL A 102     -35.962  32.036  17.428  1.00 52.21           N  
ATOM    550  CA  VAL A 102     -35.214  33.227  17.010  1.00 50.94           C  
ATOM    551  C   VAL A 102     -33.974  32.747  16.283  1.00 50.91           C  
ATOM    552  O   VAL A 102     -33.623  33.268  15.226  1.00 50.50           O  
ATOM    553  CB  VAL A 102     -34.795  34.115  18.200  1.00 50.65           C  
ATOM    554  CG1 VAL A 102     -33.846  35.199  17.741  1.00 49.55           C  
ATOM    555  CG2 VAL A 102     -36.017  34.697  18.900  1.00 49.33           C  
ATOM    556  N   GLN A 103     -33.335  31.722  16.861  1.00 50.51           N  
ATOM    557  CA  GLN A 103     -32.123  31.143  16.304  1.00 49.88           C  
ATOM    558  C   GLN A 103     -32.377  30.534  14.949  1.00 49.05           C  
ATOM    559  O   GLN A 103     -31.590  30.731  14.032  1.00 49.94           O  
ATOM    560  CB  GLN A 103     -31.536  30.127  17.245  1.00 50.20           C  
ATOM    561  CG  GLN A 103     -30.618  30.707  18.353  1.00 53.05           C  
ATOM    562  CD  GLN A 103     -29.792  29.584  18.943  1.00 59.45           C  
ATOM    563  OE1 GLN A 103     -30.131  29.048  20.008  1.00 62.84           O  
ATOM    564  NE2 GLN A 103     -28.765  29.127  18.191  1.00 58.94           N  
ATOM    565  N   ILE A 104     -33.496  29.836  14.796  1.00 48.02           N  
ATOM    566  CA  ILE A 104     -33.865  29.289  13.505  1.00 47.01           C  
ATOM    567  C   ILE A 104     -34.124  30.447  12.483  1.00 48.19           C  
ATOM    568  O   ILE A 104     -33.764  30.384  11.274  1.00 47.70           O  
ATOM    569  CB  ILE A 104     -35.076  28.399  13.642  1.00 45.96           C  
ATOM    570  CG1 ILE A 104     -34.742  27.190  14.497  1.00 46.44           C  
ATOM    571  CG2 ILE A 104     -35.517  27.884  12.311  1.00 44.85           C  
ATOM    572  CD1 ILE A 104     -35.982  26.407  14.992  1.00 44.70           C  
ATOM    573  N   ILE A 105     -34.745  31.517  12.942  1.00 48.51           N  
ATOM    574  CA  ILE A 105     -34.977  32.556  11.994  1.00 49.69           C  
ATOM    575  C   ILE A 105     -33.607  33.035  11.526  1.00 50.96           C  
ATOM    576  O   ILE A 105     -33.326  33.021  10.329  1.00 51.93           O  
ATOM    577  CB  ILE A 105     -35.888  33.607  12.559  1.00 49.81           C  
ATOM    578  CG1 ILE A 105     -37.238  32.921  12.784  1.00 50.22           C  
ATOM    579  CG2 ILE A 105     -35.947  34.843  11.657  1.00 46.68           C  
ATOM    580  CD1 ILE A 105     -38.068  33.539  13.897  1.00 53.74           C  
ATOM    581  N   GLU A 106     -32.724  33.368  12.464  1.00 51.63           N  
ATOM    582  CA  GLU A 106     -31.446  33.979  12.094  1.00 51.90           C  
ATOM    583  C   GLU A 106     -30.564  33.095  11.192  1.00 50.96           C  
ATOM    584  O   GLU A 106     -30.030  33.598  10.207  1.00 50.40           O  
ATOM    585  CB  GLU A 106     -30.706  34.459  13.347  1.00 52.37           C  
ATOM    586  CG  GLU A 106     -31.418  35.655  14.016  1.00 54.84           C  
ATOM    587  CD  GLU A 106     -30.945  35.930  15.431  1.00 56.93           C  
ATOM    588  OE1 GLU A 106     -30.762  34.957  16.244  1.00 59.66           O  
ATOM    589  OE2 GLU A 106     -30.782  37.139  15.722  1.00 59.08           O  
ATOM    590  N   VAL A 107     -30.441  31.794  11.493  1.00 49.03           N  
ATOM    591  CA  VAL A 107     -29.675  30.952  10.612  1.00 48.87           C  
ATOM    592  C   VAL A 107     -30.193  30.985   9.188  1.00 49.30           C  
ATOM    593  O   VAL A 107     -29.398  31.033   8.249  1.00 50.60           O  
ATOM    594  CB  VAL A 107     -29.691  29.476  10.985  1.00 49.37           C  
ATOM    595  CG1 VAL A 107     -29.082  28.657   9.826  1.00 46.25           C  
ATOM    596  CG2 VAL A 107     -28.919  29.242  12.264  1.00 49.73           C  
ATOM    597  N   CYS A 108     -31.517  30.920   9.023  1.00 48.83           N  
ATOM    598  CA  CYS A 108     -32.121  30.895   7.703  1.00 47.56           C  
ATOM    599  C   CYS A 108     -31.810  32.185   6.970  1.00 47.33           C  
ATOM    600  O   CYS A 108     -31.656  32.167   5.762  1.00 48.21           O  
ATOM    601  CB  CYS A 108     -33.602  30.689   7.792  1.00 46.22           C  
ATOM    602  SG  CYS A 108     -34.185  29.018   8.067  1.00 51.44           S  
ATOM    603  N   LEU A 109     -31.694  33.304   7.671  1.00 46.80           N  
ATOM    604  CA  LEU A 109     -31.523  34.570   6.963  1.00 46.97           C  
ATOM    605  C   LEU A 109     -30.079  34.708   6.506  1.00 47.55           C  
ATOM    606  O   LEU A 109     -29.788  35.068   5.361  1.00 48.42           O  
ATOM    607  CB  LEU A 109     -31.885  35.741   7.853  1.00 46.57           C  
ATOM    608  CG  LEU A 109     -33.330  36.199   7.903  1.00 45.64           C  
ATOM    609  CD1 LEU A 109     -33.485  37.158   9.014  1.00 45.70           C  
ATOM    610  CD2 LEU A 109     -33.686  36.896   6.632  1.00 47.64           C  
ATOM    611  N   ALA A 110     -29.172  34.413   7.429  1.00 47.65           N  
ATOM    612  CA  ALA A 110     -27.759  34.425   7.167  1.00 46.61           C  
ATOM    613  C   ALA A 110     -27.491  33.543   5.936  1.00 46.82           C  
ATOM    614  O   ALA A 110     -26.595  33.875   5.141  1.00 46.36           O  
ATOM    615  CB  ALA A 110     -27.038  33.883   8.368  1.00 46.22           C  
ATOM    616  N   LEU A 111     -28.285  32.453   5.778  1.00 44.58           N  
ATOM    617  CA  LEU A 111     -28.118  31.534   4.659  1.00 43.54           C  
ATOM    618  C   LEU A 111     -28.974  31.826   3.423  1.00 43.41           C  
ATOM    619  O   LEU A 111     -28.636  31.423   2.329  1.00 42.67           O  
ATOM    620  CB  LEU A 111     -28.312  30.088   5.114  1.00 42.97           C  
ATOM    621  CG  LEU A 111     -27.253  29.672   6.127  1.00 43.93           C  
ATOM    622  CD1 LEU A 111     -27.429  28.262   6.596  1.00 42.40           C  
ATOM    623  CD2 LEU A 111     -25.817  29.845   5.546  1.00 45.56           C  
ATOM    624  N   LYS A 112     -30.083  32.536   3.585  1.00 44.33           N  
ATOM    625  CA  LYS A 112     -31.008  32.749   2.460  1.00 45.27           C  
ATOM    626  C   LYS A 112     -30.365  33.200   1.115  1.00 45.48           C  
ATOM    627  O   LYS A 112     -30.893  32.878   0.056  1.00 46.22           O  
ATOM    628  CB  LYS A 112     -32.210  33.581   2.901  1.00 44.52           C  
ATOM    629  CG  LYS A 112     -32.439  34.874   2.154  1.00 46.55           C  
ATOM    630  CD  LYS A 112     -33.887  35.381   2.324  1.00 46.85           C  
ATOM    631  CE  LYS A 112     -33.969  36.634   3.189  1.00 47.84           C  
ATOM    632  NZ  LYS A 112     -33.594  37.798   2.350  1.00 51.17           N  
ATOM    633  N   HIS A 113     -29.223  33.887   1.155  1.00 45.40           N  
ATOM    634  CA  HIS A 113     -28.528  34.302  -0.064  1.00 46.27           C  
ATOM    635  C   HIS A 113     -27.830  33.160  -0.828  1.00 45.61           C  
ATOM    636  O   HIS A 113     -27.798  33.178  -2.059  1.00 46.19           O  
ATOM    637  CB  HIS A 113     -27.520  35.422   0.226  1.00 47.73           C  
ATOM    638  CG  HIS A 113     -26.343  34.962   1.037  1.00 52.82           C  
ATOM    639  ND1 HIS A 113     -25.035  35.149   0.632  1.00 55.16           N  
ATOM    640  CD2 HIS A 113     -26.282  34.243   2.187  1.00 56.25           C  
ATOM    641  CE1 HIS A 113     -24.221  34.611   1.525  1.00 57.19           C  
ATOM    642  NE2 HIS A 113     -24.951  34.051   2.475  1.00 58.52           N  
ATOM    643  N   ARG A 114     -27.254  32.181  -0.139  1.00 44.17           N  
ATOM    644  CA  ARG A 114     -26.698  31.047  -0.858  1.00 43.57           C  
ATOM    645  C   ARG A 114     -27.816  30.195  -1.463  1.00 42.49           C  
ATOM    646  O   ARG A 114     -27.775  29.786  -2.628  1.00 42.79           O  
ATOM    647  CB  ARG A 114     -25.867  30.158   0.068  1.00 44.08           C  
ATOM    648  CG  ARG A 114     -24.698  30.837   0.741  1.00 48.54           C  
ATOM    649  CD  ARG A 114     -24.456  30.158   2.076  1.00 54.04           C  
ATOM    650  NE  ARG A 114     -23.038  30.027   2.412  1.00 56.80           N  
ATOM    651  CZ  ARG A 114     -22.266  31.031   2.812  1.00 58.45           C  
ATOM    652  NH1 ARG A 114     -22.743  32.268   2.914  1.00 60.23           N  
ATOM    653  NH2 ARG A 114     -21.002  30.800   3.102  1.00 60.58           N  
ATOM    654  N   ASN A 115     -28.820  29.920  -0.658  1.00 41.11           N  
ATOM    655  CA  ASN A 115     -29.714  28.848  -0.967  1.00 39.87           C  
ATOM    656  C   ASN A 115     -31.169  29.218  -1.290  1.00 40.08           C  
ATOM    657  O   ASN A 115     -31.936  28.358  -1.552  1.00 39.88           O  
ATOM    658  CB  ASN A 115     -29.635  27.832   0.163  1.00 39.35           C  
ATOM    659  CG  ASN A 115     -30.291  28.310   1.459  1.00 38.06           C  
ATOM    660  OD1 ASN A 115     -31.165  29.180   1.469  1.00 35.36           O  
ATOM    661  ND2 ASN A 115     -29.910  27.661   2.571  1.00 38.80           N  
ATOM    662  N   GLY A 116     -31.571  30.480  -1.235  1.00 40.73           N  
ATOM    663  CA  GLY A 116     -32.905  30.818  -1.750  1.00 41.69           C  
ATOM    664  C   GLY A 116     -34.089  30.809  -0.770  1.00 42.46           C  
ATOM    665  O   GLY A 116     -35.146  31.369  -1.086  1.00 43.09           O  
ATOM    666  N   GLY A 117     -33.907  30.195   0.404  1.00 41.90           N  
ATOM    667  CA  GLY A 117     -34.883  30.207   1.460  1.00 41.66           C  
ATOM    668  C   GLY A 117     -35.282  28.781   1.715  1.00 43.24           C  
ATOM    669  O   GLY A 117     -36.377  28.523   2.241  1.00 44.51           O  
ATOM    670  N   LEU A 118     -34.402  27.846   1.345  1.00 42.45           N  
ATOM    671  CA  LEU A 118     -34.658  26.440   1.483  1.00 41.96           C  
ATOM    672  C   LEU A 118     -33.445  25.919   2.218  1.00 42.19           C  
ATOM    673  O   LEU A 118     -32.305  26.201   1.833  1.00 42.67           O  
ATOM    674  CB  LEU A 118     -34.681  25.799   0.095  1.00 41.33           C  
ATOM    675  CG  LEU A 118     -35.797  24.871  -0.381  1.00 42.73           C  
ATOM    676  CD1 LEU A 118     -35.225  23.721  -1.176  1.00 39.94           C  
ATOM    677  CD2 LEU A 118     -36.758  24.335   0.752  1.00 43.48           C  
ATOM    678  N   ILE A 119     -33.644  25.122   3.249  1.00 41.62           N  
ATOM    679  CA  ILE A 119     -32.498  24.528   3.897  1.00 40.42           C  
ATOM    680  C   ILE A 119     -32.871  23.101   4.304  1.00 40.97           C  
ATOM    681  O   ILE A 119     -34.025  22.835   4.577  1.00 42.03           O  
ATOM    682  CB  ILE A 119     -32.055  25.426   5.034  1.00 39.76           C  
ATOM    683  CG1 ILE A 119     -30.803  24.887   5.748  1.00 44.03           C  
ATOM    684  CG2 ILE A 119     -33.155  25.684   6.015  1.00 37.36           C  
ATOM    685  CD1 ILE A 119     -30.093  25.959   6.706  1.00 40.46           C  
ATOM    686  N   THR A 120     -31.943  22.161   4.281  1.00 41.01           N  
ATOM    687  CA  THR A 120     -32.241  20.843   4.789  1.00 41.58           C  
ATOM    688  C   THR A 120     -32.317  20.888   6.317  1.00 42.12           C  
ATOM    689  O   THR A 120     -31.687  21.729   6.935  1.00 41.76           O  
ATOM    690  CB  THR A 120     -31.138  19.873   4.489  1.00 41.75           C  
ATOM    691  OG1 THR A 120     -29.938  20.375   5.091  1.00 44.23           O  
ATOM    692  CG2 THR A 120     -30.964  19.655   2.973  1.00 39.87           C  
ATOM    693  N   LEU A 121     -33.037  19.949   6.940  1.00 42.97           N  
ATOM    694  CA  LEU A 121     -33.136  19.974   8.400  1.00 43.03           C  
ATOM    695  C   LEU A 121     -31.775  19.656   8.982  1.00 44.37           C  
ATOM    696  O   LEU A 121     -31.443  20.117  10.070  1.00 44.20           O  
ATOM    697  CB  LEU A 121     -34.190  19.000   8.942  1.00 43.20           C  
ATOM    698  CG  LEU A 121     -34.455  19.032  10.466  1.00 41.65           C  
ATOM    699  CD1 LEU A 121     -34.949  20.437  10.923  1.00 34.98           C  
ATOM    700  CD2 LEU A 121     -35.404  17.844  10.896  1.00 39.16           C  
ATOM    701  N   GLU A 122     -30.984  18.893   8.232  1.00 45.15           N  
ATOM    702  CA  GLU A 122     -29.616  18.603   8.616  1.00 46.31           C  
ATOM    703  C   GLU A 122     -28.784  19.871   8.818  1.00 47.30           C  
ATOM    704  O   GLU A 122     -28.177  20.044   9.873  1.00 47.46           O  
ATOM    705  CB  GLU A 122     -28.953  17.743   7.553  1.00 46.85           C  
ATOM    706  CG  GLU A 122     -27.665  17.171   7.995  1.00 48.56           C  
ATOM    707  CD  GLU A 122     -26.852  16.579   6.880  1.00 51.71           C  
ATOM    708  OE1 GLU A 122     -25.605  16.799   6.916  1.00 53.37           O  
ATOM    709  OE2 GLU A 122     -27.435  15.875   6.004  1.00 52.07           O  
ATOM    710  N   GLU A 123     -28.763  20.753   7.811  1.00 47.88           N  
ATOM    711  CA  GLU A 123     -27.799  21.858   7.779  1.00 48.43           C  
ATOM    712  C   GLU A 123     -28.243  22.866   8.800  1.00 47.97           C  
ATOM    713  O   GLU A 123     -27.423  23.464   9.477  1.00 48.33           O  
ATOM    714  CB  GLU A 123     -27.641  22.462   6.355  1.00 48.06           C  
ATOM    715  CG  GLU A 123     -26.487  23.520   6.166  1.00 49.38           C  
ATOM    716  CD  GLU A 123     -26.622  24.528   4.923  1.00 51.71           C  
ATOM    717  OE1 GLU A 123     -27.733  24.828   4.392  1.00 55.25           O  
ATOM    718  OE2 GLU A 123     -25.570  25.061   4.477  1.00 57.52           O  
ATOM    719  N   LEU A 124     -29.561  23.046   8.909  1.00 48.44           N  
ATOM    720  CA  LEU A 124     -30.161  23.923   9.920  1.00 47.44           C  
ATOM    721  C   LEU A 124     -29.651  23.507  11.272  1.00 47.99           C  
ATOM    722  O   LEU A 124     -29.169  24.344  12.022  1.00 47.71           O  
ATOM    723  CB  LEU A 124     -31.676  23.815   9.909  1.00 46.48           C  
ATOM    724  CG  LEU A 124     -32.458  24.681  10.896  1.00 44.51           C  
ATOM    725  CD1 LEU A 124     -32.096  26.144  10.753  1.00 41.92           C  
ATOM    726  CD2 LEU A 124     -33.928  24.498  10.714  1.00 40.61           C  
ATOM    727  N   HIS A 125     -29.733  22.204  11.542  1.00 48.88           N  
ATOM    728  CA  HIS A 125     -29.319  21.602  12.811  1.00 50.14           C  
ATOM    729  C   HIS A 125     -27.847  21.850  13.122  1.00 50.37           C  
ATOM    730  O   HIS A 125     -27.505  22.374  14.180  1.00 50.41           O  
ATOM    731  CB  HIS A 125     -29.626  20.101  12.820  1.00 49.54           C  
ATOM    732  CG  HIS A 125     -29.400  19.448  14.147  1.00 51.53           C  
ATOM    733  ND1 HIS A 125     -28.698  18.268  14.288  1.00 52.90           N  
ATOM    734  CD2 HIS A 125     -29.775  19.813  15.398  1.00 53.55           C  
ATOM    735  CE1 HIS A 125     -28.649  17.934  15.566  1.00 52.65           C  
ATOM    736  NE2 HIS A 125     -29.308  18.843  16.261  1.00 54.31           N  
ATOM    737  N   GLN A 126     -27.009  21.477  12.168  1.00 50.89           N  
ATOM    738  CA  GLN A 126     -25.593  21.738  12.144  1.00 52.24           C  
ATOM    739  C   GLN A 126     -25.240  23.210  12.499  1.00 51.70           C  
ATOM    740  O   GLN A 126     -24.257  23.458  13.201  1.00 52.07           O  
ATOM    741  CB  GLN A 126     -25.097  21.313  10.749  1.00 51.91           C  
ATOM    742  CG  GLN A 126     -23.602  21.312  10.480  1.00 54.85           C  
ATOM    743  CD  GLN A 126     -23.179  20.213   9.461  1.00 55.92           C  
ATOM    744  OE1 GLN A 126     -22.039  20.232   8.936  1.00 60.81           O  
ATOM    745  NE2 GLN A 126     -24.070  19.232   9.216  1.00 59.79           N  
ATOM    746  N   GLN A 127     -26.061  24.160  12.054  1.00 51.44           N  
ATOM    747  CA  GLN A 127     -25.814  25.605  12.208  1.00 51.50           C  
ATOM    748  C   GLN A 127     -26.347  26.239  13.490  1.00 51.27           C  
ATOM    749  O   GLN A 127     -25.731  27.150  14.080  1.00 51.56           O  
ATOM    750  CB  GLN A 127     -26.436  26.376  11.043  1.00 51.28           C  
ATOM    751  CG  GLN A 127     -25.750  26.142   9.733  1.00 52.50           C  
ATOM    752  CD  GLN A 127     -24.378  26.761   9.684  1.00 53.57           C  
ATOM    753  OE1 GLN A 127     -24.153  27.867  10.169  1.00 56.32           O  
ATOM    754  NE2 GLN A 127     -23.456  26.054   9.099  1.00 54.33           N  
ATOM    755  N   VAL A 128     -27.531  25.814  13.874  1.00 50.85           N  
ATOM    756  CA  VAL A 128     -28.095  26.188  15.141  1.00 50.34           C  
ATOM    757  C   VAL A 128     -27.109  25.711  16.215  1.00 49.91           C  
ATOM    758  O   VAL A 128     -26.804  26.444  17.146  1.00 49.89           O  
ATOM    759  CB  VAL A 128     -29.494  25.542  15.292  1.00 50.56           C  
ATOM    760  CG1 VAL A 128     -29.941  25.483  16.746  1.00 49.77           C  
ATOM    761  CG2 VAL A 128     -30.507  26.277  14.409  1.00 50.21           C  
ATOM    762  N   LEU A 129     -26.572  24.506  16.077  1.00 49.24           N  
ATOM    763  CA  LEU A 129     -25.597  24.056  17.070  1.00 49.34           C  
ATOM    764  C   LEU A 129     -24.297  24.885  17.059  1.00 49.99           C  
ATOM    765  O   LEU A 129     -23.828  25.322  18.104  1.00 49.97           O  
ATOM    766  CB  LEU A 129     -25.293  22.562  16.945  1.00 48.51           C  
ATOM    767  CG  LEU A 129     -26.360  21.599  17.476  1.00 47.91           C  
ATOM    768  CD1 LEU A 129     -25.888  20.164  17.318  1.00 43.38           C  
ATOM    769  CD2 LEU A 129     -26.827  21.866  18.915  1.00 45.65           C  
ATOM    770  N   LYS A 130     -23.745  25.114  15.873  1.00 50.65           N  
ATOM    771  CA  LYS A 130     -22.529  25.873  15.714  1.00 51.74           C  
ATOM    772  C   LYS A 130     -22.633  27.244  16.387  1.00 52.35           C  
ATOM    773  O   LYS A 130     -21.627  27.880  16.668  1.00 52.54           O  
ATOM    774  CB  LYS A 130     -22.220  26.023  14.228  1.00 51.21           C  
ATOM    775  CG  LYS A 130     -20.852  26.597  13.930  1.00 52.55           C  
ATOM    776  CD  LYS A 130     -20.536  26.642  12.437  1.00 53.83           C  
ATOM    777  CE  LYS A 130     -19.171  25.984  12.149  1.00 58.81           C  
ATOM    778  NZ  LYS A 130     -18.341  26.724  11.130  1.00 60.56           N  
ATOM    779  N   GLY A 131     -23.848  27.692  16.663  1.00 53.25           N  
ATOM    780  CA  GLY A 131     -24.042  29.045  17.146  1.00 54.67           C  
ATOM    781  C   GLY A 131     -24.638  29.066  18.531  1.00 56.08           C  
ATOM    782  O   GLY A 131     -24.914  30.138  19.078  1.00 55.99           O  
ATOM    783  N   ARG A 132     -24.855  27.880  19.089  1.00 57.80           N  
ATOM    784  CA  ARG A 132     -25.310  27.750  20.471  1.00 59.63           C  
ATOM    785  C   ARG A 132     -24.159  27.792  21.494  1.00 61.06           C  
ATOM    786  O   ARG A 132     -24.365  28.220  22.626  1.00 61.67           O  
ATOM    787  CB  ARG A 132     -26.165  26.492  20.661  1.00 59.49           C  
ATOM    788  CG  ARG A 132     -27.629  26.739  20.435  1.00 58.32           C  
ATOM    789  CD  ARG A 132     -28.526  25.882  21.326  1.00 55.20           C  
ATOM    790  NE  ARG A 132     -29.782  26.612  21.459  1.00 54.72           N  
ATOM    791  CZ  ARG A 132     -30.745  26.383  22.350  1.00 53.13           C  
ATOM    792  NH1 ARG A 132     -30.640  25.405  23.230  1.00 46.07           N  
ATOM    793  NH2 ARG A 132     -31.836  27.164  22.348  1.00 54.35           N  
ATOM    794  N   GLY A 133     -22.959  27.362  21.105  1.00 62.58           N  
ATOM    795  CA  GLY A 133     -21.773  27.515  21.970  1.00 64.56           C  
ATOM    796  C   GLY A 133     -21.486  26.297  22.824  1.00 65.86           C  
ATOM    797  O   GLY A 133     -21.736  25.177  22.376  1.00 65.96           O  
ATOM    798  N   LYS A 134     -20.966  26.507  24.046  1.00 67.02           N  
ATOM    799  CA  LYS A 134     -20.622  25.406  24.986  1.00 67.78           C  
ATOM    800  C   LYS A 134     -21.813  24.489  25.271  1.00 68.53           C  
ATOM    801  O   LYS A 134     -21.657  23.373  25.757  1.00 68.28           O  
ATOM    802  CB  LYS A 134     -20.026  25.945  26.295  1.00 67.93           C  
ATOM    803  CG  LYS A 134     -19.338  24.851  27.138  1.00 68.32           C  
ATOM    804  CD  LYS A 134     -18.378  25.378  28.201  1.00 67.67           C  
ATOM    805  CE  LYS A 134     -17.619  24.201  28.841  1.00 67.82           C  
ATOM    806  NZ  LYS A 134     -16.749  24.578  30.005  1.00 67.42           N  
ATOM    807  N   PHE A 135     -23.004  24.989  24.955  1.00 70.01           N  
ATOM    808  CA  PHE A 135     -24.204  24.168  24.817  1.00 71.22           C  
ATOM    809  C   PHE A 135     -24.500  23.863  23.348  1.00 71.65           C  
ATOM    810  O   PHE A 135     -25.515  24.334  22.817  1.00 72.28           O  
ATOM    811  CB  PHE A 135     -25.412  24.868  25.447  1.00 71.47           C  
ATOM    812  CG  PHE A 135     -25.515  24.672  26.927  1.00 72.35           C  
ATOM    813  CD1 PHE A 135     -25.350  25.750  27.796  1.00 72.94           C  
ATOM    814  CD2 PHE A 135     -25.772  23.410  27.457  1.00 72.31           C  
ATOM    815  CE1 PHE A 135     -25.441  25.571  29.176  1.00 73.49           C  
ATOM    816  CE2 PHE A 135     -25.865  23.218  28.828  1.00 72.84           C  
ATOM    817  CZ  PHE A 135     -25.699  24.299  29.693  1.00 73.30           C  
ATOM    818  N   ALA A 136     -23.630  23.076  22.698  1.00 71.95           N  
ATOM    819  CA  ALA A 136     -23.805  22.740  21.275  1.00 71.73           C  
ATOM    820  C   ALA A 136     -24.189  21.309  21.103  1.00 71.83           C  
ATOM    821  O   ALA A 136     -23.717  20.656  20.165  1.00 72.04           O  
ATOM    822  CB  ALA A 136     -22.549  23.039  20.446  1.00 71.82           C  
ATOM    823  N   GLN A 137     -25.040  20.811  21.999  1.00 71.65           N  
ATOM    824  CA  GLN A 137     -25.668  19.502  21.770  1.00 72.05           C  
ATOM    825  C   GLN A 137     -27.135  19.466  22.216  1.00 71.01           C  
ATOM    826  O   GLN A 137     -27.954  18.729  21.629  1.00 71.52           O  
ATOM    827  CB  GLN A 137     -24.865  18.358  22.411  1.00 71.90           C  
ATOM    828  CG  GLN A 137     -25.173  16.978  21.831  1.00 73.18           C  
ATOM    829  CD  GLN A 137     -24.804  15.841  22.795  1.00 73.94           C  
ATOM    830  OE1 GLN A 137     -24.931  15.985  24.019  1.00 77.40           O  
ATOM    831  NE2 GLN A 137     -24.351  14.705  22.247  1.00 75.94           N  
ATOM    832  N   ASP A 138     -27.447  20.261  23.236  1.00 68.95           N  
ATOM    833  CA  ASP A 138     -28.767  20.323  23.857  1.00 67.79           C  
ATOM    834  C   ASP A 138     -30.018  20.337  22.942  1.00 66.45           C  
ATOM    835  O   ASP A 138     -31.128  20.166  23.445  1.00 66.68           O  
ATOM    836  CB  ASP A 138     -28.796  21.558  24.754  1.00 69.05           C  
ATOM    837  CG  ASP A 138     -27.892  22.667  24.229  1.00 70.07           C  
ATOM    838  OD1 ASP A 138     -26.787  22.309  23.749  1.00 73.36           O  
ATOM    839  OD2 ASP A 138     -28.275  23.853  24.286  1.00 67.71           O  
ATOM    840  N   VAL A 139     -29.861  20.548  21.630  1.00 64.34           N  
ATOM    841  CA  VAL A 139     -31.016  20.573  20.693  1.00 62.00           C  
ATOM    842  C   VAL A 139     -31.075  19.426  19.656  1.00 60.35           C  
ATOM    843  O   VAL A 139     -30.076  19.092  19.024  1.00 59.80           O  
ATOM    844  CB  VAL A 139     -31.080  21.893  19.947  1.00 61.80           C  
ATOM    845  CG1 VAL A 139     -32.276  21.920  19.043  1.00 61.48           C  
ATOM    846  CG2 VAL A 139     -31.171  23.035  20.925  1.00 62.97           C  
ATOM    847  N   SER A 140     -32.260  18.852  19.465  1.00 58.53           N  
ATOM    848  CA  SER A 140     -32.428  17.724  18.550  1.00 57.27           C  
ATOM    849  C   SER A 140     -33.180  18.173  17.312  1.00 56.76           C  
ATOM    850  O   SER A 140     -33.768  19.274  17.292  1.00 56.14           O  
ATOM    851  CB  SER A 140     -33.223  16.611  19.225  1.00 56.86           C  
ATOM    852  OG  SER A 140     -34.600  16.967  19.280  1.00 56.32           O  
ATOM    853  N   GLN A 141     -33.182  17.315  16.287  1.00 56.07           N  
ATOM    854  CA  GLN A 141     -33.934  17.609  15.057  1.00 55.50           C  
ATOM    855  C   GLN A 141     -35.393  17.834  15.371  1.00 55.47           C  
ATOM    856  O   GLN A 141     -36.019  18.750  14.854  1.00 55.23           O  
ATOM    857  CB  GLN A 141     -33.768  16.522  14.002  1.00 55.12           C  
ATOM    858  CG  GLN A 141     -32.394  16.507  13.360  1.00 54.31           C  
ATOM    859  CD  GLN A 141     -31.444  15.587  14.108  1.00 56.04           C  
ATOM    860  OE1 GLN A 141     -31.662  15.268  15.281  1.00 56.24           O  
ATOM    861  NE2 GLN A 141     -30.404  15.126  13.424  1.00 55.54           N  
ATOM    862  N   ASP A 142     -35.905  17.031  16.281  1.00 56.03           N  
ATOM    863  CA  ASP A 142     -37.264  17.151  16.712  1.00 57.23           C  
ATOM    864  C   ASP A 142     -37.561  18.480  17.369  1.00 57.62           C  
ATOM    865  O   ASP A 142     -38.640  19.059  17.172  1.00 58.08           O  
ATOM    866  CB  ASP A 142     -37.568  16.073  17.691  1.00 57.95           C  
ATOM    867  CG  ASP A 142     -39.009  15.922  17.900  1.00 61.59           C  
ATOM    868  OD1 ASP A 142     -39.455  16.125  19.047  1.00 67.74           O  
ATOM    869  OD2 ASP A 142     -39.705  15.647  16.901  1.00 66.62           O  
ATOM    870  N   ASP A 143     -36.619  18.979  18.154  1.00 57.78           N  
ATOM    871  CA  ASP A 143     -36.802  20.305  18.702  1.00 58.00           C  
ATOM    872  C   ASP A 143     -36.955  21.320  17.597  1.00 57.71           C  
ATOM    873  O   ASP A 143     -37.773  22.232  17.721  1.00 57.57           O  
ATOM    874  CB  ASP A 143     -35.655  20.708  19.614  1.00 58.49           C  
ATOM    875  CG  ASP A 143     -35.507  19.787  20.788  1.00 60.96           C  
ATOM    876  OD1 ASP A 143     -36.493  19.613  21.547  1.00 62.27           O  
ATOM    877  OD2 ASP A 143     -34.396  19.223  20.941  1.00 65.28           O  
ATOM    878  N   LEU A 144     -36.192  21.184  16.508  1.00 57.26           N  
ATOM    879  CA  LEU A 144     -36.236  22.259  15.501  1.00 56.54           C  
ATOM    880  C   LEU A 144     -37.619  22.311  14.901  1.00 55.75           C  
ATOM    881  O   LEU A 144     -38.185  23.388  14.744  1.00 55.55           O  
ATOM    882  CB  LEU A 144     -35.164  22.111  14.413  1.00 56.28           C  
ATOM    883  CG  LEU A 144     -33.741  22.107  14.971  1.00 56.58           C  
ATOM    884  CD1 LEU A 144     -32.707  21.682  13.925  1.00 55.94           C  
ATOM    885  CD2 LEU A 144     -33.396  23.429  15.586  1.00 52.59           C  
ATOM    886  N   ILE A 145     -38.161  21.137  14.604  1.00 54.83           N  
ATOM    887  CA  ILE A 145     -39.430  21.018  13.900  1.00 55.05           C  
ATOM    888  C   ILE A 145     -40.575  21.484  14.758  1.00 55.57           C  
ATOM    889  O   ILE A 145     -41.528  22.111  14.271  1.00 56.11           O  
ATOM    890  CB  ILE A 145     -39.665  19.568  13.444  1.00 55.74           C  
ATOM    891  CG1 ILE A 145     -39.008  19.420  12.074  1.00 54.01           C  
ATOM    892  CG2 ILE A 145     -41.192  19.205  13.434  1.00 53.71           C  
ATOM    893  CD1 ILE A 145     -38.818  18.079  11.733  1.00 54.47           C  
ATOM    894  N   ARG A 146     -40.452  21.190  16.045  1.00 55.33           N  
ATOM    895  CA  ARG A 146     -41.325  21.718  17.063  1.00 54.89           C  
ATOM    896  C   ARG A 146     -41.395  23.216  16.929  1.00 54.00           C  
ATOM    897  O   ARG A 146     -42.470  23.780  16.796  1.00 55.63           O  
ATOM    898  CB  ARG A 146     -40.725  21.389  18.418  1.00 56.00           C  
ATOM    899  CG  ARG A 146     -41.666  20.717  19.392  1.00 57.34           C  
ATOM    900  CD  ARG A 146     -41.589  19.218  19.311  1.00 57.86           C  
ATOM    901  NE  ARG A 146     -42.870  18.724  19.764  1.00 59.71           N  
ATOM    902  CZ  ARG A 146     -43.215  17.454  19.851  1.00 59.25           C  
ATOM    903  NH1 ARG A 146     -42.359  16.502  19.514  1.00 61.36           N  
ATOM    904  NH2 ARG A 146     -44.435  17.149  20.276  1.00 59.34           N  
ATOM    905  N   ALA A 147     -40.248  23.878  16.928  1.00 52.57           N  
ATOM    906  CA  ALA A 147     -40.216  25.330  16.885  1.00 50.54           C  
ATOM    907  C   ALA A 147     -40.782  25.909  15.586  1.00 50.58           C  
ATOM    908  O   ALA A 147     -41.529  26.907  15.601  1.00 50.18           O  
ATOM    909  CB  ALA A 147     -38.849  25.806  17.127  1.00 49.38           C  
ATOM    910  N   ILE A 148     -40.460  25.298  14.452  1.00 50.51           N  
ATOM    911  CA  ILE A 148     -40.958  25.866  13.186  1.00 50.34           C  
ATOM    912  C   ILE A 148     -42.498  25.844  13.232  1.00 50.19           C  
ATOM    913  O   ILE A 148     -43.140  26.834  12.935  1.00 48.07           O  
ATOM    914  CB  ILE A 148     -40.495  25.055  11.978  1.00 50.49           C  
ATOM    915  CG1 ILE A 148     -38.969  24.883  11.941  1.00 51.41           C  
ATOM    916  CG2 ILE A 148     -41.002  25.656  10.735  1.00 50.79           C  
ATOM    917  CD1 ILE A 148     -38.266  26.117  12.332  1.00 56.01           C  
ATOM    918  N   LYS A 149     -43.092  24.715  13.648  1.00 50.84           N  
ATOM    919  CA  LYS A 149     -44.561  24.652  13.765  1.00 51.02           C  
ATOM    920  C   LYS A 149     -45.157  25.846  14.518  1.00 51.97           C  
ATOM    921  O   LYS A 149     -46.190  26.387  14.111  1.00 52.96           O  
ATOM    922  CB  LYS A 149     -45.018  23.346  14.366  1.00 51.42           C  
ATOM    923  CG  LYS A 149     -44.959  22.171  13.386  1.00 49.37           C  
ATOM    924  CD  LYS A 149     -45.691  20.967  13.882  1.00 44.78           C  
ATOM    925  CE  LYS A 149     -45.417  19.775  12.935  1.00 48.30           C  
ATOM    926  NZ  LYS A 149     -46.406  18.637  12.974  1.00 48.03           N  
ATOM    927  N   LYS A 150     -44.493  26.317  15.567  1.00 51.77           N  
ATOM    928  CA  LYS A 150     -44.968  27.525  16.233  1.00 51.34           C  
ATOM    929  C   LYS A 150     -44.691  28.781  15.416  1.00 51.25           C  
ATOM    930  O   LYS A 150     -45.452  29.776  15.456  1.00 51.39           O  
ATOM    931  CB  LYS A 150     -44.308  27.655  17.588  1.00 51.79           C  
ATOM    932  CG  LYS A 150     -44.923  26.784  18.695  1.00 54.02           C  
ATOM    933  CD  LYS A 150     -46.046  25.866  18.224  1.00 56.80           C  
ATOM    934  CE  LYS A 150     -47.154  25.740  19.274  1.00 57.73           C  
ATOM    935  NZ  LYS A 150     -48.465  25.580  18.588  1.00 58.58           N  
ATOM    936  N   LEU A 151     -43.601  28.763  14.667  1.00 50.62           N  
ATOM    937  CA  LEU A 151     -43.296  29.937  13.882  1.00 50.03           C  
ATOM    938  C   LEU A 151     -44.344  30.232  12.837  1.00 50.34           C  
ATOM    939  O   LEU A 151     -44.567  31.405  12.529  1.00 52.00           O  
ATOM    940  CB  LEU A 151     -41.902  29.885  13.285  1.00 49.90           C  
ATOM    941  CG  LEU A 151     -40.842  30.137  14.375  1.00 49.04           C  
ATOM    942  CD1 LEU A 151     -39.431  30.053  13.845  1.00 47.36           C  
ATOM    943  CD2 LEU A 151     -41.045  31.456  15.005  1.00 47.78           C  
ATOM    944  N   LYS A 152     -45.008  29.198  12.334  1.00 49.55           N  
ATOM    945  CA  LYS A 152     -46.072  29.332  11.350  1.00 49.72           C  
ATOM    946  C   LYS A 152     -47.171  30.318  11.776  1.00 49.10           C  
ATOM    947  O   LYS A 152     -47.903  30.864  10.944  1.00 48.68           O  
ATOM    948  CB  LYS A 152     -46.712  27.970  11.067  1.00 50.49           C  
ATOM    949  CG  LYS A 152     -45.725  26.828  10.853  1.00 53.87           C  
ATOM    950  CD  LYS A 152     -46.180  25.879   9.729  1.00 59.28           C  
ATOM    951  CE  LYS A 152     -46.550  26.679   8.461  1.00 63.14           C  
ATOM    952  NZ  LYS A 152     -46.545  25.860   7.196  1.00 65.90           N  
ATOM    953  N   ALA A 153     -47.285  30.552  13.070  1.00 48.59           N  
ATOM    954  CA  ALA A 153     -48.318  31.431  13.547  1.00 48.70           C  
ATOM    955  C   ALA A 153     -47.953  32.909  13.310  1.00 49.38           C  
ATOM    956  O   ALA A 153     -48.795  33.813  13.528  1.00 50.04           O  
ATOM    957  CB  ALA A 153     -48.550  31.187  14.979  1.00 48.54           C  
ATOM    958  N   LEU A 154     -46.723  33.173  12.867  1.00 48.74           N  
ATOM    959  CA  LEU A 154     -46.311  34.553  12.614  1.00 48.55           C  
ATOM    960  C   LEU A 154     -46.832  34.950  11.259  1.00 48.54           C  
ATOM    961  O   LEU A 154     -46.615  36.069  10.786  1.00 48.53           O  
ATOM    962  CB  LEU A 154     -44.781  34.728  12.730  1.00 48.09           C  
ATOM    963  CG  LEU A 154     -44.324  34.447  14.174  1.00 48.09           C  
ATOM    964  CD1 LEU A 154     -42.805  34.311  14.315  1.00 46.74           C  
ATOM    965  CD2 LEU A 154     -44.893  35.493  15.141  1.00 44.69           C  
ATOM    966  N   GLY A 155     -47.541  34.014  10.639  1.00 48.86           N  
ATOM    967  CA  GLY A 155     -48.046  34.219   9.291  1.00 49.03           C  
ATOM    968  C   GLY A 155     -47.191  33.526   8.258  1.00 48.94           C  
ATOM    969  O   GLY A 155     -46.181  32.879   8.575  1.00 49.82           O  
ATOM    970  N   THR A 156     -47.601  33.640   7.016  1.00 48.91           N  
ATOM    971  CA  THR A 156     -46.846  33.068   5.929  1.00 50.02           C  
ATOM    972  C   THR A 156     -45.351  33.363   6.131  1.00 50.17           C  
ATOM    973  O   THR A 156     -44.948  34.498   6.401  1.00 51.17           O  
ATOM    974  CB  THR A 156     -47.333  33.685   4.630  1.00 50.46           C  
ATOM    975  OG1 THR A 156     -48.739  33.463   4.538  1.00 51.99           O  
ATOM    976  CG2 THR A 156     -46.628  33.103   3.421  1.00 48.83           C  
ATOM    977  N   GLY A 157     -44.522  32.349   6.006  1.00 49.51           N  
ATOM    978  CA  GLY A 157     -43.113  32.546   6.262  1.00 48.83           C  
ATOM    979  C   GLY A 157     -42.489  31.184   6.182  1.00 49.34           C  
ATOM    980  O   GLY A 157     -41.924  30.862   5.143  1.00 51.04           O  
ATOM    981  N   PHE A 158     -42.657  30.373   7.233  1.00 47.23           N  
ATOM    982  CA  PHE A 158     -42.022  29.109   7.331  1.00 47.42           C  
ATOM    983  C   PHE A 158     -42.868  27.934   6.879  1.00 47.93           C  
ATOM    984  O   PHE A 158     -44.081  27.988   6.955  1.00 49.72           O  
ATOM    985  CB  PHE A 158     -41.551  28.891   8.770  1.00 47.31           C  
ATOM    986  CG  PHE A 158     -40.165  29.416   9.014  1.00 46.75           C  
ATOM    987  CD1 PHE A 158     -39.068  28.557   8.997  1.00 45.30           C  
ATOM    988  CD2 PHE A 158     -39.946  30.754   9.181  1.00 41.53           C  
ATOM    989  CE1 PHE A 158     -37.802  29.034   9.207  1.00 45.06           C  
ATOM    990  CE2 PHE A 158     -38.681  31.231   9.403  1.00 42.68           C  
ATOM    991  CZ  PHE A 158     -37.604  30.386   9.414  1.00 45.29           C  
ATOM    992  N   GLY A 159     -42.232  26.857   6.443  1.00 46.92           N  
ATOM    993  CA  GLY A 159     -42.945  25.723   5.924  1.00 45.55           C  
ATOM    994  C   GLY A 159     -42.017  24.523   5.995  1.00 45.80           C  
ATOM    995  O   GLY A 159     -40.787  24.651   5.831  1.00 46.78           O  
ATOM    996  N   ILE A 160     -42.603  23.351   6.198  1.00 44.68           N  
ATOM    997  CA  ILE A 160     -41.872  22.134   6.379  1.00 44.01           C  
ATOM    998  C   ILE A 160     -42.299  21.217   5.245  1.00 44.95           C  
ATOM    999  O   ILE A 160     -43.502  21.019   5.059  1.00 44.97           O  
ATOM   1000  CB  ILE A 160     -42.321  21.472   7.658  1.00 42.87           C  
ATOM   1001  CG1 ILE A 160     -41.995  22.360   8.846  1.00 44.03           C  
ATOM   1002  CG2 ILE A 160     -41.697  20.142   7.804  1.00 42.81           C  
ATOM   1003  CD1 ILE A 160     -42.288  21.685  10.143  1.00 43.95           C  
ATOM   1004  N   ILE A 161     -41.329  20.609   4.535  1.00 44.58           N  
ATOM   1005  CA  ILE A 161     -41.620  19.853   3.332  1.00 43.78           C  
ATOM   1006  C   ILE A 161     -41.021  18.471   3.437  1.00 44.98           C  
ATOM   1007  O   ILE A 161     -39.803  18.332   3.477  1.00 46.03           O  
ATOM   1008  CB  ILE A 161     -40.990  20.532   2.132  1.00 43.31           C  
ATOM   1009  CG1 ILE A 161     -41.540  21.958   1.963  1.00 42.19           C  
ATOM   1010  CG2 ILE A 161     -41.209  19.731   0.880  1.00 40.01           C  
ATOM   1011  CD1 ILE A 161     -40.953  22.649   0.743  1.00 39.22           C  
ATOM   1012  N   PRO A 162     -41.864  17.431   3.433  1.00 44.77           N  
ATOM   1013  CA  PRO A 162     -41.328  16.086   3.608  1.00 44.69           C  
ATOM   1014  C   PRO A 162     -40.611  15.672   2.324  1.00 44.92           C  
ATOM   1015  O   PRO A 162     -41.132  15.920   1.232  1.00 46.57           O  
ATOM   1016  CB  PRO A 162     -42.586  15.204   3.785  1.00 43.75           C  
ATOM   1017  CG  PRO A 162     -43.772  16.132   3.734  1.00 43.39           C  
ATOM   1018  CD  PRO A 162     -43.317  17.441   3.199  1.00 44.69           C  
ATOM   1019  N   VAL A 163     -39.435  15.073   2.444  1.00 43.58           N  
ATOM   1020  CA  VAL A 163     -38.788  14.431   1.308  1.00 42.48           C  
ATOM   1021  C   VAL A 163     -38.344  13.066   1.777  1.00 42.00           C  
ATOM   1022  O   VAL A 163     -38.520  12.724   2.946  1.00 41.79           O  
ATOM   1023  CB  VAL A 163     -37.534  15.196   0.855  1.00 42.85           C  
ATOM   1024  CG1 VAL A 163     -37.910  16.539   0.266  1.00 42.05           C  
ATOM   1025  CG2 VAL A 163     -36.535  15.343   2.021  1.00 41.33           C  
ATOM   1026  N   GLY A 164     -37.786  12.297   0.861  1.00 41.18           N  
ATOM   1027  CA  GLY A 164     -37.209  11.017   1.175  1.00 42.41           C  
ATOM   1028  C   GLY A 164     -37.191  10.778   2.669  1.00 42.99           C  
ATOM   1029  O   GLY A 164     -38.240  10.481   3.254  1.00 44.76           O  
ATOM   1030  N   GLY A 165     -36.045  10.879   3.327  1.00 41.45           N  
ATOM   1031  CA  GLY A 165     -36.103  10.543   4.727  1.00 40.68           C  
ATOM   1032  C   GLY A 165     -35.642  11.652   5.621  1.00 41.77           C  
ATOM   1033  O   GLY A 165     -34.802  11.391   6.489  1.00 43.69           O  
ATOM   1034  N   THR A 166     -36.132  12.875   5.388  1.00 39.67           N  
ATOM   1035  CA  THR A 166     -35.798  14.009   6.193  1.00 39.17           C  
ATOM   1036  C   THR A 166     -36.826  15.130   5.863  1.00 40.03           C  
ATOM   1037  O   THR A 166     -37.832  14.829   5.285  1.00 39.10           O  
ATOM   1038  CB  THR A 166     -34.315  14.475   5.954  1.00 39.54           C  
ATOM   1039  OG1 THR A 166     -33.985  15.563   6.851  1.00 39.25           O  
ATOM   1040  CG2 THR A 166     -34.033  14.916   4.464  1.00 34.81           C  
ATOM   1041  N   TYR A 167     -36.536  16.408   6.136  1.00 40.31           N  
ATOM   1042  CA  TYR A 167     -37.506  17.473   5.894  1.00 42.30           C  
ATOM   1043  C   TYR A 167     -36.749  18.615   5.283  1.00 43.29           C  
ATOM   1044  O   TYR A 167     -35.557  18.821   5.615  1.00 44.77           O  
ATOM   1045  CB  TYR A 167     -38.191  17.926   7.220  1.00 42.29           C  
ATOM   1046  CG  TYR A 167     -39.059  16.822   7.794  1.00 45.27           C  
ATOM   1047  CD1 TYR A 167     -38.472  15.751   8.467  1.00 46.11           C  
ATOM   1048  CD2 TYR A 167     -40.457  16.784   7.575  1.00 45.08           C  
ATOM   1049  CE1 TYR A 167     -39.206  14.751   8.954  1.00 47.27           C  
ATOM   1050  CE2 TYR A 167     -41.230  15.771   8.081  1.00 42.28           C  
ATOM   1051  CZ  TYR A 167     -40.594  14.743   8.775  1.00 47.30           C  
ATOM   1052  OH  TYR A 167     -41.276  13.636   9.296  1.00 47.91           O  
ATOM   1053  N   LEU A 168     -37.397  19.370   4.402  1.00 43.01           N  
ATOM   1054  CA  LEU A 168     -36.800  20.637   3.943  1.00 43.96           C  
ATOM   1055  C   LEU A 168     -37.522  21.790   4.590  1.00 44.88           C  
ATOM   1056  O   LEU A 168     -38.723  21.754   4.800  1.00 45.84           O  
ATOM   1057  CB  LEU A 168     -36.856  20.796   2.424  1.00 42.54           C  
ATOM   1058  CG  LEU A 168     -35.678  20.302   1.582  1.00 42.67           C  
ATOM   1059  CD1 LEU A 168     -34.972  19.019   2.105  1.00 40.61           C  
ATOM   1060  CD2 LEU A 168     -36.173  20.101   0.173  1.00 42.00           C  
ATOM   1061  N   ILE A 169     -36.803  22.839   4.894  1.00 46.33           N  
ATOM   1062  CA  ILE A 169     -37.479  23.932   5.519  1.00 47.40           C  
ATOM   1063  C   ILE A 169     -37.427  25.134   4.668  1.00 48.19           C  
ATOM   1064  O   ILE A 169     -36.348  25.554   4.196  1.00 48.98           O  
ATOM   1065  CB  ILE A 169     -37.027  24.201   6.968  1.00 47.68           C  
ATOM   1066  CG1 ILE A 169     -37.421  22.967   7.832  1.00 47.19           C  
ATOM   1067  CG2 ILE A 169     -37.815  25.416   7.501  1.00 45.75           C  
ATOM   1068  CD1 ILE A 169     -36.342  22.257   8.308  1.00 48.65           C  
ATOM   1069  N   GLN A 170     -38.623  25.647   4.438  1.00 47.99           N  
ATOM   1070  CA  GLN A 170     -38.788  26.811   3.637  1.00 48.03           C  
ATOM   1071  C   GLN A 170     -38.956  27.966   4.608  1.00 47.93           C  
ATOM   1072  O   GLN A 170     -39.667  27.847   5.609  1.00 47.88           O  
ATOM   1073  CB  GLN A 170     -39.985  26.619   2.763  1.00 47.33           C  
ATOM   1074  CG  GLN A 170     -40.301  27.812   1.919  1.00 53.02           C  
ATOM   1075  CD  GLN A 170     -39.883  27.614   0.472  1.00 59.27           C  
ATOM   1076  OE1 GLN A 170     -40.325  26.656  -0.193  1.00 62.48           O  
ATOM   1077  NE2 GLN A 170     -39.029  28.513  -0.030  1.00 59.54           N  
ATOM   1078  N   SER A 171     -38.299  29.082   4.329  1.00 47.74           N  
ATOM   1079  CA  SER A 171     -38.322  30.217   5.253  1.00 48.31           C  
ATOM   1080  C   SER A 171     -38.696  31.520   4.552  1.00 48.19           C  
ATOM   1081  O   SER A 171     -38.712  32.571   5.180  1.00 46.84           O  
ATOM   1082  CB  SER A 171     -36.954  30.378   5.956  1.00 48.21           C  
ATOM   1083  OG  SER A 171     -35.930  30.610   4.988  1.00 48.01           O  
ATOM   1084  N   VAL A 172     -38.921  31.451   3.249  1.00 49.08           N  
ATOM   1085  CA  VAL A 172     -39.491  32.567   2.542  1.00 51.34           C  
ATOM   1086  C   VAL A 172     -40.731  32.076   1.836  1.00 52.89           C  
ATOM   1087  O   VAL A 172     -40.761  30.940   1.318  1.00 52.01           O  
ATOM   1088  CB  VAL A 172     -38.531  33.223   1.496  1.00 51.66           C  
ATOM   1089  CG1 VAL A 172     -37.060  33.169   1.940  1.00 50.09           C  
ATOM   1090  CG2 VAL A 172     -38.684  32.585   0.146  1.00 54.17           C  
ATOM   1091  N   PRO A 173     -41.753  32.945   1.771  1.00 54.90           N  
ATOM   1092  CA  PRO A 173     -43.014  32.616   1.103  1.00 56.06           C  
ATOM   1093  C   PRO A 173     -42.831  32.051  -0.301  1.00 58.03           C  
ATOM   1094  O   PRO A 173     -41.895  32.397  -1.016  1.00 58.69           O  
ATOM   1095  CB  PRO A 173     -43.707  33.954   1.014  1.00 55.17           C  
ATOM   1096  CG  PRO A 173     -43.199  34.690   2.204  1.00 54.94           C  
ATOM   1097  CD  PRO A 173     -41.765  34.317   2.317  1.00 54.50           C  
ATOM   1098  N   ALA A 174     -43.720  31.145  -0.666  1.00 60.49           N  
ATOM   1099  CA  ALA A 174     -43.955  30.796  -2.060  1.00 62.27           C  
ATOM   1100  C   ALA A 174     -45.375  30.274  -2.083  1.00 63.25           C  
ATOM   1101  O   ALA A 174     -46.038  30.254  -1.025  1.00 63.30           O  
ATOM   1102  CB  ALA A 174     -42.953  29.773  -2.582  1.00 61.99           C  
ATOM   1103  N   GLU A 175     -45.853  29.897  -3.276  1.00 64.54           N  
ATOM   1104  CA  GLU A 175     -47.282  29.538  -3.471  1.00 65.23           C  
ATOM   1105  C   GLU A 175     -47.539  28.061  -3.257  1.00 64.46           C  
ATOM   1106  O   GLU A 175     -46.620  27.259  -3.050  1.00 64.00           O  
ATOM   1107  CB  GLU A 175     -47.796  29.964  -4.867  1.00 65.73           C  
ATOM   1108  CG  GLU A 175     -48.338  31.406  -4.951  1.00 68.95           C  
ATOM   1109  CD  GLU A 175     -47.748  32.235  -6.119  1.00 72.79           C  
ATOM   1110  OE1 GLU A 175     -46.569  32.010  -6.515  1.00 73.20           O  
ATOM   1111  OE2 GLU A 175     -48.473  33.138  -6.615  1.00 73.02           O  
ATOM   1112  N   LEU A 176     -48.818  27.727  -3.340  1.00 64.46           N  
ATOM   1113  CA  LEU A 176     -49.322  26.366  -3.146  1.00 63.39           C  
ATOM   1114  C   LEU A 176     -48.760  25.297  -4.091  1.00 62.64           C  
ATOM   1115  O   LEU A 176     -48.727  24.139  -3.692  1.00 63.57           O  
ATOM   1116  CB  LEU A 176     -50.856  26.374  -3.225  1.00 63.39           C  
ATOM   1117  CG  LEU A 176     -51.673  25.670  -2.126  1.00 63.54           C  
ATOM   1118  CD1 LEU A 176     -52.163  26.680  -1.092  1.00 63.19           C  
ATOM   1119  CD2 LEU A 176     -52.856  24.914  -2.722  1.00 62.18           C  
ATOM   1120  N   ASN A 177     -48.315  25.645  -5.309  1.00 61.52           N  
ATOM   1121  CA  ASN A 177     -48.033  24.605  -6.331  1.00 60.82           C  
ATOM   1122  C   ASN A 177     -47.680  23.186  -5.763  1.00 60.09           C  
ATOM   1123  O   ASN A 177     -46.555  22.918  -5.408  1.00 60.51           O  
ATOM   1124  CB  ASN A 177     -47.190  25.071  -7.596  1.00 60.93           C  
ATOM   1125  CG  ASN A 177     -45.839  25.959  -7.283  1.00 64.52           C  
ATOM   1126  OD1 ASN A 177     -44.817  25.892  -8.042  1.00 58.70           O  
ATOM   1127  ND2 ASN A 177     -45.890  26.811  -6.240  1.00 68.83           N  
ATOM   1128  N   MET A 178     -48.647  22.282  -5.618  1.00 58.62           N  
ATOM   1129  CA  MET A 178     -48.261  20.925  -5.188  1.00 58.19           C  
ATOM   1130  C   MET A 178     -47.176  20.376  -6.137  1.00 56.19           C  
ATOM   1131  O   MET A 178     -46.345  19.542  -5.764  1.00 56.11           O  
ATOM   1132  CB  MET A 178     -49.463  19.952  -5.049  1.00 57.18           C  
ATOM   1133  CG  MET A 178     -49.621  18.933  -6.163  1.00 57.92           C  
ATOM   1134  SD  MET A 178     -50.564  17.384  -5.771  1.00 62.24           S  
ATOM   1135  CE  MET A 178     -52.289  17.959  -5.889  1.00 60.70           C  
ATOM   1136  N   ASP A 179     -47.217  20.859  -7.368  1.00 54.39           N  
ATOM   1137  CA  ASP A 179     -46.205  20.589  -8.360  1.00 53.11           C  
ATOM   1138  C   ASP A 179     -44.781  21.006  -7.925  1.00 52.57           C  
ATOM   1139  O   ASP A 179     -43.781  20.417  -8.341  1.00 52.29           O  
ATOM   1140  CB  ASP A 179     -46.578  21.334  -9.624  1.00 52.94           C  
ATOM   1141  CG  ASP A 179     -47.502  20.558 -10.507  1.00 51.66           C  
ATOM   1142  OD1 ASP A 179     -47.867  21.122 -11.561  1.00 50.09           O  
ATOM   1143  OD2 ASP A 179     -47.843  19.394 -10.175  1.00 51.54           O  
ATOM   1144  N   HIS A 180     -44.702  22.006  -7.070  1.00 51.20           N  
ATOM   1145  CA  HIS A 180     -43.423  22.484  -6.580  1.00 51.49           C  
ATOM   1146  C   HIS A 180     -42.879  21.562  -5.462  1.00 50.03           C  
ATOM   1147  O   HIS A 180     -41.663  21.309  -5.355  1.00 51.81           O  
ATOM   1148  CB  HIS A 180     -43.571  23.960  -6.170  1.00 51.24           C  
ATOM   1149  CG  HIS A 180     -42.355  24.576  -5.552  1.00 55.82           C  
ATOM   1150  ND1 HIS A 180     -41.676  24.005  -4.491  1.00 58.60           N  
ATOM   1151  CD2 HIS A 180     -41.756  25.778  -5.778  1.00 57.09           C  
ATOM   1152  CE1 HIS A 180     -40.698  24.815  -4.114  1.00 57.75           C  
ATOM   1153  NE2 HIS A 180     -40.729  25.897  -4.874  1.00 55.96           N  
ATOM   1154  N   THR A 181     -43.769  21.037  -4.650  1.00 47.52           N  
ATOM   1155  CA  THR A 181     -43.380  20.104  -3.630  1.00 45.10           C  
ATOM   1156  C   THR A 181     -42.848  18.867  -4.313  1.00 44.62           C  
ATOM   1157  O   THR A 181     -41.729  18.430  -4.050  1.00 44.69           O  
ATOM   1158  CB  THR A 181     -44.605  19.829  -2.729  1.00 45.32           C  
ATOM   1159  OG1 THR A 181     -44.796  21.003  -1.925  1.00 46.23           O  
ATOM   1160  CG2 THR A 181     -44.447  18.577  -1.816  1.00 40.76           C  
ATOM   1161  N   VAL A 182     -43.632  18.316  -5.224  1.00 43.58           N  
ATOM   1162  CA  VAL A 182     -43.265  17.050  -5.827  1.00 42.97           C  
ATOM   1163  C   VAL A 182     -41.891  17.091  -6.485  1.00 42.79           C  
ATOM   1164  O   VAL A 182     -41.190  16.089  -6.452  1.00 43.21           O  
ATOM   1165  CB  VAL A 182     -44.368  16.500  -6.804  1.00 42.64           C  
ATOM   1166  CG1 VAL A 182     -43.750  15.721  -7.907  1.00 40.69           C  
ATOM   1167  CG2 VAL A 182     -45.314  15.605  -6.064  1.00 41.40           C  
ATOM   1168  N   VAL A 183     -41.517  18.222  -7.082  1.00 42.67           N  
ATOM   1169  CA  VAL A 183     -40.211  18.338  -7.732  1.00 42.82           C  
ATOM   1170  C   VAL A 183     -39.134  18.430  -6.680  1.00 43.02           C  
ATOM   1171  O   VAL A 183     -38.158  17.640  -6.707  1.00 42.21           O  
ATOM   1172  CB  VAL A 183     -40.114  19.506  -8.701  1.00 42.86           C  
ATOM   1173  CG1 VAL A 183     -38.764  19.574  -9.281  1.00 42.29           C  
ATOM   1174  CG2 VAL A 183     -41.067  19.263  -9.853  1.00 45.03           C  
ATOM   1175  N   LEU A 184     -39.305  19.346  -5.729  1.00 43.22           N  
ATOM   1176  CA  LEU A 184     -38.410  19.293  -4.556  1.00 44.05           C  
ATOM   1177  C   LEU A 184     -38.121  17.841  -4.130  1.00 44.74           C  
ATOM   1178  O   LEU A 184     -36.951  17.488  -3.865  1.00 45.98           O  
ATOM   1179  CB  LEU A 184     -38.909  20.122  -3.372  1.00 43.27           C  
ATOM   1180  CG  LEU A 184     -38.823  21.627  -3.643  1.00 43.54           C  
ATOM   1181  CD1 LEU A 184     -39.111  22.420  -2.414  1.00 42.74           C  
ATOM   1182  CD2 LEU A 184     -37.432  21.955  -4.098  1.00 45.31           C  
ATOM   1183  N   GLN A 185     -39.151  16.984  -4.113  1.00 44.10           N  
ATOM   1184  CA  GLN A 185     -38.979  15.666  -3.526  1.00 43.76           C  
ATOM   1185  C   GLN A 185     -38.157  14.837  -4.494  1.00 44.12           C  
ATOM   1186  O   GLN A 185     -37.430  13.928  -4.126  1.00 44.81           O  
ATOM   1187  CB  GLN A 185     -40.324  14.986  -3.197  1.00 42.79           C  
ATOM   1188  CG  GLN A 185     -41.364  15.893  -2.468  1.00 43.79           C  
ATOM   1189  CD  GLN A 185     -42.679  15.142  -1.990  1.00 44.53           C  
ATOM   1190  OE1 GLN A 185     -43.233  15.433  -0.904  1.00 42.67           O  
ATOM   1191  NE2 GLN A 185     -43.151  14.187  -2.797  1.00 43.40           N  
ATOM   1192  N   LEU A 186     -38.276  15.145  -5.760  1.00 44.75           N  
ATOM   1193  CA  LEU A 186     -37.567  14.377  -6.756  1.00 45.49           C  
ATOM   1194  C   LEU A 186     -36.088  14.853  -6.787  1.00 46.43           C  
ATOM   1195  O   LEU A 186     -35.178  14.069  -6.978  1.00 45.21           O  
ATOM   1196  CB  LEU A 186     -38.296  14.631  -8.083  1.00 45.43           C  
ATOM   1197  CG  LEU A 186     -38.213  13.627  -9.220  1.00 45.12           C  
ATOM   1198  CD1 LEU A 186     -37.615  14.363 -10.400  1.00 46.84           C  
ATOM   1199  CD2 LEU A 186     -37.403  12.400  -8.850  1.00 42.91           C  
ATOM   1200  N   ALA A 187     -35.889  16.160  -6.579  1.00 47.18           N  
ATOM   1201  CA  ALA A 187     -34.597  16.785  -6.591  1.00 48.38           C  
ATOM   1202  C   ALA A 187     -33.730  16.158  -5.533  1.00 49.44           C  
ATOM   1203  O   ALA A 187     -32.502  16.011  -5.681  1.00 49.28           O  
ATOM   1204  CB  ALA A 187     -34.766  18.244  -6.256  1.00 48.84           C  
ATOM   1205  N   GLU A 188     -34.393  15.776  -4.452  1.00 50.32           N  
ATOM   1206  CA  GLU A 188     -33.700  15.440  -3.233  1.00 50.65           C  
ATOM   1207  C   GLU A 188     -32.759  14.302  -3.383  1.00 50.64           C  
ATOM   1208  O   GLU A 188     -31.852  14.161  -2.576  1.00 51.09           O  
ATOM   1209  CB  GLU A 188     -34.694  15.090  -2.141  1.00 50.98           C  
ATOM   1210  CG  GLU A 188     -34.190  15.565  -0.784  1.00 51.77           C  
ATOM   1211  CD  GLU A 188     -33.640  14.433  -0.021  1.00 50.97           C  
ATOM   1212  OE1 GLU A 188     -32.727  14.622   0.835  1.00 47.06           O  
ATOM   1213  OE2 GLU A 188     -34.152  13.335  -0.330  1.00 54.11           O  
ATOM   1214  N   LYS A 189     -32.977  13.448  -4.375  1.00 51.34           N  
ATOM   1215  CA  LYS A 189     -32.116  12.285  -4.451  1.00 51.46           C  
ATOM   1216  C   LYS A 189     -30.753  12.536  -5.086  1.00 50.39           C  
ATOM   1217  O   LYS A 189     -29.858  11.754  -4.870  1.00 51.69           O  
ATOM   1218  CB  LYS A 189     -32.796  11.106  -5.085  1.00 52.44           C  
ATOM   1219  CG  LYS A 189     -32.162   9.739  -4.614  1.00 55.02           C  
ATOM   1220  CD  LYS A 189     -31.830   9.665  -3.109  1.00 56.55           C  
ATOM   1221  CE  LYS A 189     -31.804   8.232  -2.596  1.00 56.86           C  
ATOM   1222  NZ  LYS A 189     -30.711   7.358  -3.235  1.00 62.14           N  
ATOM   1223  N   ASN A 190     -30.572  13.621  -5.821  1.00 47.87           N  
ATOM   1224  CA  ASN A 190     -29.290  13.840  -6.438  1.00 46.42           C  
ATOM   1225  C   ASN A 190     -28.807  15.277  -6.272  1.00 46.55           C  
ATOM   1226  O   ASN A 190     -27.795  15.656  -6.840  1.00 45.64           O  
ATOM   1227  CB  ASN A 190     -29.365  13.598  -7.928  1.00 45.12           C  
ATOM   1228  CG  ASN A 190     -29.590  12.198  -8.287  1.00 45.18           C  
ATOM   1229  OD1 ASN A 190     -30.564  11.911  -8.974  1.00 47.52           O  
ATOM   1230  ND2 ASN A 190     -28.669  11.296  -7.907  1.00 45.48           N  
ATOM   1231  N   GLY A 191     -29.576  16.082  -5.557  1.00 46.95           N  
ATOM   1232  CA  GLY A 191     -29.376  17.530  -5.531  1.00 47.01           C  
ATOM   1233  C   GLY A 191     -29.750  18.260  -6.796  1.00 47.50           C  
ATOM   1234  O   GLY A 191     -29.739  19.482  -6.822  1.00 47.94           O  
ATOM   1235  N   TYR A 192     -30.040  17.559  -7.880  1.00 48.40           N  
ATOM   1236  CA  TYR A 192     -30.505  18.299  -9.091  1.00 49.62           C  
ATOM   1237  C   TYR A 192     -31.776  17.630  -9.668  1.00 49.99           C  
ATOM   1238  O   TYR A 192     -32.219  16.583  -9.193  1.00 50.15           O  
ATOM   1239  CB  TYR A 192     -29.389  18.404 -10.161  1.00 49.08           C  
ATOM   1240  CG  TYR A 192     -28.856  17.066 -10.550  1.00 48.03           C  
ATOM   1241  CD1 TYR A 192     -27.741  16.548  -9.912  1.00 49.84           C  
ATOM   1242  CD2 TYR A 192     -29.509  16.265 -11.508  1.00 46.86           C  
ATOM   1243  CE1 TYR A 192     -27.244  15.246 -10.222  1.00 47.53           C  
ATOM   1244  CE2 TYR A 192     -29.023  14.980 -11.852  1.00 45.86           C  
ATOM   1245  CZ  TYR A 192     -27.881  14.480 -11.209  1.00 48.76           C  
ATOM   1246  OH  TYR A 192     -27.373  13.202 -11.496  1.00 50.84           O  
ATOM   1247  N   VAL A 193     -32.299  18.202 -10.731  1.00 49.85           N  
ATOM   1248  CA  VAL A 193     -33.419  17.627 -11.423  1.00 49.86           C  
ATOM   1249  C   VAL A 193     -33.240  17.890 -12.940  1.00 50.61           C  
ATOM   1250  O   VAL A 193     -32.478  18.761 -13.350  1.00 51.98           O  
ATOM   1251  CB  VAL A 193     -34.668  18.272 -10.795  1.00 50.10           C  
ATOM   1252  CG1 VAL A 193     -35.216  19.430 -11.596  1.00 49.77           C  
ATOM   1253  CG2 VAL A 193     -35.684  17.288 -10.500  1.00 50.23           C  
ATOM   1254  N   THR A 194     -33.947  17.174 -13.783  1.00 51.12           N  
ATOM   1255  CA  THR A 194     -33.750  17.258 -15.228  1.00 51.29           C  
ATOM   1256  C   THR A 194     -35.129  17.055 -15.843  1.00 52.08           C  
ATOM   1257  O   THR A 194     -35.855  16.115 -15.432  1.00 52.88           O  
ATOM   1258  CB  THR A 194     -32.783  16.090 -15.677  1.00 52.17           C  
ATOM   1259  OG1 THR A 194     -31.537  16.620 -16.134  1.00 53.38           O  
ATOM   1260  CG2 THR A 194     -33.358  15.156 -16.774  1.00 50.24           C  
ATOM   1261  N   VAL A 195     -35.500  17.894 -16.818  1.00 51.55           N  
ATOM   1262  CA  VAL A 195     -36.757  17.691 -17.587  1.00 51.02           C  
ATOM   1263  C   VAL A 195     -37.017  16.212 -17.939  1.00 51.65           C  
ATOM   1264  O   VAL A 195     -38.049  15.643 -17.561  1.00 52.68           O  
ATOM   1265  CB  VAL A 195     -36.835  18.594 -18.879  1.00 51.09           C  
ATOM   1266  CG1 VAL A 195     -38.169  18.463 -19.529  1.00 50.93           C  
ATOM   1267  CG2 VAL A 195     -36.606  20.096 -18.561  1.00 49.50           C  
ATOM   1268  N   SER A 196     -36.092  15.554 -18.635  1.00 51.68           N  
ATOM   1269  CA  SER A 196     -36.314  14.136 -18.985  1.00 51.22           C  
ATOM   1270  C   SER A 196     -36.630  13.303 -17.772  1.00 51.71           C  
ATOM   1271  O   SER A 196     -37.377  12.327 -17.855  1.00 53.15           O  
ATOM   1272  CB  SER A 196     -35.101  13.526 -19.674  1.00 50.72           C  
ATOM   1273  OG  SER A 196     -34.863  14.140 -20.923  1.00 50.43           O  
ATOM   1274  N   GLU A 197     -36.050  13.665 -16.638  1.00 52.08           N  
ATOM   1275  CA  GLU A 197     -36.230  12.888 -15.429  1.00 52.04           C  
ATOM   1276  C   GLU A 197     -37.576  13.196 -14.803  1.00 51.31           C  
ATOM   1277  O   GLU A 197     -38.253  12.293 -14.320  1.00 49.98           O  
ATOM   1278  CB  GLU A 197     -35.127  13.225 -14.459  1.00 52.96           C  
ATOM   1279  CG  GLU A 197     -35.176  12.435 -13.187  1.00 54.66           C  
ATOM   1280  CD  GLU A 197     -34.695  13.252 -12.044  1.00 56.75           C  
ATOM   1281  OE1 GLU A 197     -34.727  12.752 -10.908  1.00 60.14           O  
ATOM   1282  OE2 GLU A 197     -34.273  14.400 -12.295  1.00 55.99           O  
ATOM   1283  N   ILE A 198     -37.951  14.477 -14.828  1.00 51.31           N  
ATOM   1284  CA  ILE A 198     -39.268  14.917 -14.383  1.00 51.92           C  
ATOM   1285  C   ILE A 198     -40.349  14.161 -15.122  1.00 52.37           C  
ATOM   1286  O   ILE A 198     -41.241  13.606 -14.487  1.00 52.49           O  
ATOM   1287  CB  ILE A 198     -39.565  16.356 -14.711  1.00 52.04           C  
ATOM   1288  CG1 ILE A 198     -38.453  17.295 -14.247  1.00 53.67           C  
ATOM   1289  CG2 ILE A 198     -40.926  16.750 -14.127  1.00 51.93           C  
ATOM   1290  CD1 ILE A 198     -38.363  17.428 -12.771  1.00 55.61           C  
ATOM   1291  N   LYS A 199     -40.267  14.134 -16.452  1.00 52.67           N  
ATOM   1292  CA  LYS A 199     -41.321  13.538 -17.256  1.00 53.46           C  
ATOM   1293  C   LYS A 199     -41.452  12.042 -16.977  1.00 53.88           C  
ATOM   1294  O   LYS A 199     -42.538  11.532 -16.813  1.00 53.84           O  
ATOM   1295  CB  LYS A 199     -41.076  13.797 -18.743  1.00 53.61           C  
ATOM   1296  CG  LYS A 199     -41.039  15.274 -19.142  1.00 55.12           C  
ATOM   1297  CD  LYS A 199     -40.139  15.507 -20.373  1.00 58.47           C  
ATOM   1298  CE  LYS A 199     -40.746  14.933 -21.683  1.00 59.92           C  
ATOM   1299  NZ  LYS A 199     -41.156  16.065 -22.594  1.00 61.69           N  
ATOM   1300  N   ALA A 200     -40.336  11.339 -16.896  1.00 54.99           N  
ATOM   1301  CA  ALA A 200     -40.388   9.895 -16.719  1.00 55.81           C  
ATOM   1302  C   ALA A 200     -40.821   9.486 -15.328  1.00 56.72           C  
ATOM   1303  O   ALA A 200     -41.580   8.545 -15.170  1.00 57.72           O  
ATOM   1304  CB  ALA A 200     -39.070   9.281 -17.039  1.00 55.54           C  
ATOM   1305  N   SER A 201     -40.347  10.179 -14.313  1.00 58.00           N  
ATOM   1306  CA  SER A 201     -40.639   9.761 -12.951  1.00 59.22           C  
ATOM   1307  C   SER A 201     -42.041  10.176 -12.551  1.00 59.29           C  
ATOM   1308  O   SER A 201     -42.710   9.440 -11.831  1.00 59.81           O  
ATOM   1309  CB  SER A 201     -39.629  10.357 -11.970  1.00 59.28           C  
ATOM   1310  OG  SER A 201     -38.341  10.347 -12.554  1.00 61.95           O  
ATOM   1311  N   LEU A 202     -42.475  11.355 -12.998  1.00 59.44           N  
ATOM   1312  CA  LEU A 202     -43.763  11.905 -12.574  1.00 59.41           C  
ATOM   1313  C   LEU A 202     -44.835  11.745 -13.622  1.00 59.44           C  
ATOM   1314  O   LEU A 202     -45.979  12.112 -13.385  1.00 59.86           O  
ATOM   1315  CB  LEU A 202     -43.662  13.390 -12.209  1.00 59.23           C  
ATOM   1316  CG  LEU A 202     -43.415  13.929 -10.793  1.00 58.76           C  
ATOM   1317  CD1 LEU A 202     -43.699  12.919  -9.709  1.00 55.61           C  
ATOM   1318  CD2 LEU A 202     -41.994  14.431 -10.677  1.00 58.64           C  
ATOM   1319  N   LYS A 203     -44.454  11.205 -14.774  1.00 59.70           N  
ATOM   1320  CA  LYS A 203     -45.342  11.083 -15.922  1.00 59.91           C  
ATOM   1321  C   LYS A 203     -46.090  12.410 -16.226  1.00 59.91           C  
ATOM   1322  O   LYS A 203     -47.329  12.471 -16.242  1.00 60.07           O  
ATOM   1323  CB  LYS A 203     -46.265   9.886 -15.746  1.00 60.37           C  
ATOM   1324  CG  LYS A 203     -45.629   8.565 -16.186  1.00 61.69           C  
ATOM   1325  CD  LYS A 203     -44.874   7.818 -15.069  1.00 63.58           C  
ATOM   1326  CE  LYS A 203     -44.233   6.505 -15.597  1.00 64.23           C  
ATOM   1327  NZ  LYS A 203     -43.075   6.735 -16.543  1.00 64.21           N  
ATOM   1328  N   TRP A 204     -45.300  13.455 -16.466  1.00 59.13           N  
ATOM   1329  CA  TRP A 204     -45.786  14.805 -16.666  1.00 59.33           C  
ATOM   1330  C   TRP A 204     -45.542  15.259 -18.085  1.00 59.82           C  
ATOM   1331  O   TRP A 204     -44.604  14.800 -18.743  1.00 60.32           O  
ATOM   1332  CB  TRP A 204     -45.003  15.773 -15.777  1.00 58.83           C  
ATOM   1333  CG  TRP A 204     -45.529  15.954 -14.412  1.00 58.12           C  
ATOM   1334  CD1 TRP A 204     -46.498  15.209 -13.789  1.00 57.24           C  
ATOM   1335  CD2 TRP A 204     -45.093  16.925 -13.468  1.00 55.71           C  
ATOM   1336  NE1 TRP A 204     -46.699  15.685 -12.520  1.00 57.03           N  
ATOM   1337  CE2 TRP A 204     -45.847  16.736 -12.298  1.00 55.65           C  
ATOM   1338  CE3 TRP A 204     -44.155  17.960 -13.510  1.00 57.92           C  
ATOM   1339  CZ2 TRP A 204     -45.686  17.532 -11.171  1.00 55.72           C  
ATOM   1340  CZ3 TRP A 204     -43.984  18.755 -12.379  1.00 57.66           C  
ATOM   1341  CH2 TRP A 204     -44.746  18.529 -11.223  1.00 57.38           C  
ATOM   1342  N   GLU A 205     -46.365  16.194 -18.542  1.00 60.03           N  
ATOM   1343  CA  GLU A 205     -46.143  16.843 -19.824  1.00 60.44           C  
ATOM   1344  C   GLU A 205     -44.969  17.826 -19.750  1.00 60.15           C  
ATOM   1345  O   GLU A 205     -44.714  18.452 -18.709  1.00 60.19           O  
ATOM   1346  CB  GLU A 205     -47.415  17.551 -20.292  1.00 60.70           C  
ATOM   1347  CG  GLU A 205     -48.609  16.629 -20.388  1.00 63.14           C  
ATOM   1348  CD  GLU A 205     -48.365  15.426 -21.301  1.00 66.42           C  
ATOM   1349  OE1 GLU A 205     -47.914  15.659 -22.449  1.00 68.16           O  
ATOM   1350  OE2 GLU A 205     -48.627  14.264 -20.875  1.00 66.02           O  
ATOM   1351  N   THR A 206     -44.271  17.957 -20.874  1.00 59.56           N  
ATOM   1352  CA  THR A 206     -43.034  18.710 -20.951  1.00 58.90           C  
ATOM   1353  C   THR A 206     -43.179  20.159 -20.482  1.00 58.64           C  
ATOM   1354  O   THR A 206     -42.299  20.684 -19.793  1.00 58.51           O  
ATOM   1355  CB  THR A 206     -42.453  18.657 -22.370  1.00 58.85           C  
ATOM   1356  OG1 THR A 206     -41.724  19.866 -22.637  1.00 58.69           O  
ATOM   1357  CG2 THR A 206     -43.572  18.509 -23.396  1.00 60.00           C  
ATOM   1358  N   GLU A 207     -44.289  20.798 -20.840  1.00 58.07           N  
ATOM   1359  CA  GLU A 207     -44.474  22.207 -20.507  1.00 57.78           C  
ATOM   1360  C   GLU A 207     -44.617  22.353 -19.013  1.00 56.93           C  
ATOM   1361  O   GLU A 207     -44.129  23.333 -18.421  1.00 57.19           O  
ATOM   1362  CB  GLU A 207     -45.693  22.802 -21.214  1.00 58.11           C  
ATOM   1363  CG  GLU A 207     -45.986  24.275 -20.873  1.00 60.99           C  
ATOM   1364  CD  GLU A 207     -44.830  25.234 -21.206  1.00 64.02           C  
ATOM   1365  OE1 GLU A 207     -44.117  25.005 -22.213  1.00 64.68           O  
ATOM   1366  OE2 GLU A 207     -44.641  26.227 -20.462  1.00 65.55           O  
ATOM   1367  N   ARG A 208     -45.271  21.364 -18.415  1.00 55.33           N  
ATOM   1368  CA  ARG A 208     -45.523  21.353 -17.000  1.00 54.28           C  
ATOM   1369  C   ARG A 208     -44.215  21.212 -16.191  1.00 54.94           C  
ATOM   1370  O   ARG A 208     -44.070  21.808 -15.133  1.00 55.68           O  
ATOM   1371  CB  ARG A 208     -46.462  20.214 -16.688  1.00 53.48           C  
ATOM   1372  CG  ARG A 208     -47.162  20.327 -15.386  1.00 50.68           C  
ATOM   1373  CD  ARG A 208     -47.818  19.026 -15.110  1.00 47.29           C  
ATOM   1374  NE  ARG A 208     -48.128  18.855 -13.706  1.00 46.96           N  
ATOM   1375  CZ  ARG A 208     -48.804  17.818 -13.217  1.00 48.62           C  
ATOM   1376  NH1 ARG A 208     -49.247  16.844 -14.020  1.00 48.52           N  
ATOM   1377  NH2 ARG A 208     -49.029  17.747 -11.913  1.00 48.69           N  
ATOM   1378  N   ALA A 209     -43.269  20.432 -16.691  1.00 54.39           N  
ATOM   1379  CA  ALA A 209     -42.005  20.262 -16.030  1.00 54.13           C  
ATOM   1380  C   ALA A 209     -41.205  21.547 -16.133  1.00 54.75           C  
ATOM   1381  O   ALA A 209     -40.629  22.055 -15.141  1.00 54.68           O  
ATOM   1382  CB  ALA A 209     -41.250  19.169 -16.698  1.00 54.45           C  
ATOM   1383  N   ARG A 210     -41.161  22.058 -17.358  1.00 54.75           N  
ATOM   1384  CA  ARG A 210     -40.394  23.240 -17.686  1.00 54.93           C  
ATOM   1385  C   ARG A 210     -40.913  24.449 -16.868  1.00 54.42           C  
ATOM   1386  O   ARG A 210     -40.138  25.228 -16.324  1.00 54.08           O  
ATOM   1387  CB  ARG A 210     -40.442  23.405 -19.208  1.00 55.11           C  
ATOM   1388  CG  ARG A 210     -40.121  24.747 -19.759  1.00 57.93           C  
ATOM   1389  CD  ARG A 210     -40.465  24.762 -21.226  1.00 63.13           C  
ATOM   1390  NE  ARG A 210     -40.265  26.066 -21.870  1.00 68.38           N  
ATOM   1391  CZ  ARG A 210     -41.060  27.132 -21.723  1.00 70.79           C  
ATOM   1392  NH1 ARG A 210     -42.118  27.092 -20.908  1.00 70.90           N  
ATOM   1393  NH2 ARG A 210     -40.788  28.254 -22.395  1.00 71.96           N  
ATOM   1394  N   GLN A 211     -42.231  24.545 -16.727  1.00 54.85           N  
ATOM   1395  CA  GLN A 211     -42.880  25.586 -15.906  1.00 54.66           C  
ATOM   1396  C   GLN A 211     -42.449  25.614 -14.437  1.00 53.81           C  
ATOM   1397  O   GLN A 211     -42.183  26.690 -13.900  1.00 53.96           O  
ATOM   1398  CB  GLN A 211     -44.397  25.430 -15.948  1.00 54.81           C  
ATOM   1399  CG  GLN A 211     -45.072  26.303 -16.944  1.00 56.52           C  
ATOM   1400  CD  GLN A 211     -46.445  26.685 -16.466  1.00 60.58           C  
ATOM   1401  OE1 GLN A 211     -46.603  27.598 -15.648  1.00 61.56           O  
ATOM   1402  NE2 GLN A 211     -47.460  25.974 -16.959  1.00 62.50           N  
ATOM   1403  N   VAL A 212     -42.445  24.456 -13.780  1.00 51.86           N  
ATOM   1404  CA  VAL A 212     -41.956  24.388 -12.422  1.00 51.29           C  
ATOM   1405  C   VAL A 212     -40.452  24.745 -12.370  1.00 50.87           C  
ATOM   1406  O   VAL A 212     -40.034  25.467 -11.474  1.00 51.20           O  
ATOM   1407  CB  VAL A 212     -42.174  23.004 -11.766  1.00 51.37           C  
ATOM   1408  CG1 VAL A 212     -41.747  23.035 -10.294  1.00 50.52           C  
ATOM   1409  CG2 VAL A 212     -43.633  22.551 -11.893  1.00 51.62           C  
ATOM   1410  N   LEU A 213     -39.649  24.223 -13.305  1.00 50.13           N  
ATOM   1411  CA  LEU A 213     -38.249  24.630 -13.446  1.00 48.87           C  
ATOM   1412  C   LEU A 213     -38.157  26.152 -13.475  1.00 49.53           C  
ATOM   1413  O   LEU A 213     -37.454  26.779 -12.652  1.00 49.67           O  
ATOM   1414  CB  LEU A 213     -37.632  24.014 -14.689  1.00 47.82           C  
ATOM   1415  CG  LEU A 213     -37.013  22.619 -14.511  1.00 47.01           C  
ATOM   1416  CD1 LEU A 213     -37.252  21.974 -13.175  1.00 42.50           C  
ATOM   1417  CD2 LEU A 213     -37.406  21.682 -15.609  1.00 45.69           C  
ATOM   1418  N   GLU A 214     -38.928  26.770 -14.368  1.00 49.42           N  
ATOM   1419  CA  GLU A 214     -38.952  28.220 -14.400  1.00 48.84           C  
ATOM   1420  C   GLU A 214     -39.180  28.793 -13.010  1.00 48.13           C  
ATOM   1421  O   GLU A 214     -38.544  29.795 -12.640  1.00 49.61           O  
ATOM   1422  CB  GLU A 214     -39.985  28.735 -15.379  1.00 48.74           C  
ATOM   1423  CG  GLU A 214     -39.535  29.900 -16.228  1.00 50.79           C  
ATOM   1424  CD  GLU A 214     -40.437  30.093 -17.470  1.00 56.44           C  
ATOM   1425  OE1 GLU A 214     -40.769  29.049 -18.122  1.00 58.56           O  
ATOM   1426  OE2 GLU A 214     -40.808  31.270 -17.792  1.00 55.97           O  
ATOM   1427  N   HIS A 215     -40.047  28.184 -12.212  1.00 46.96           N  
ATOM   1428  CA  HIS A 215     -40.305  28.809 -10.916  1.00 46.88           C  
ATOM   1429  C   HIS A 215     -39.092  28.734  -9.955  1.00 45.05           C  
ATOM   1430  O   HIS A 215     -38.760  29.701  -9.272  1.00 43.85           O  
ATOM   1431  CB  HIS A 215     -41.616  28.370 -10.241  1.00 47.34           C  
ATOM   1432  CG  HIS A 215     -42.135  29.412  -9.306  1.00 54.21           C  
ATOM   1433  ND1 HIS A 215     -42.878  30.499  -9.740  1.00 61.20           N  
ATOM   1434  CD2 HIS A 215     -41.919  29.614  -7.980  1.00 60.12           C  
ATOM   1435  CE1 HIS A 215     -43.138  31.298  -8.716  1.00 61.44           C  
ATOM   1436  NE2 HIS A 215     -42.565  30.788  -7.636  1.00 62.82           N  
ATOM   1437  N   LEU A 216     -38.464  27.564  -9.934  1.00 43.28           N  
ATOM   1438  CA  LEU A 216     -37.255  27.311  -9.224  1.00 42.04           C  
ATOM   1439  C   LEU A 216     -36.148  28.354  -9.593  1.00 43.10           C  
ATOM   1440  O   LEU A 216     -35.611  29.050  -8.694  1.00 43.00           O  
ATOM   1441  CB  LEU A 216     -36.864  25.870  -9.512  1.00 40.68           C  
ATOM   1442  CG  LEU A 216     -37.722  24.768  -8.850  1.00 40.45           C  
ATOM   1443  CD1 LEU A 216     -37.062  23.358  -8.977  1.00 38.87           C  
ATOM   1444  CD2 LEU A 216     -38.125  25.034  -7.373  1.00 35.82           C  
ATOM   1445  N   LEU A 217     -35.859  28.535 -10.889  1.00 43.04           N  
ATOM   1446  CA  LEU A 217     -35.041  29.685 -11.280  1.00 44.12           C  
ATOM   1447  C   LEU A 217     -35.570  31.025 -10.788  1.00 44.25           C  
ATOM   1448  O   LEU A 217     -34.820  31.751 -10.150  1.00 44.44           O  
ATOM   1449  CB  LEU A 217     -34.697  29.720 -12.780  1.00 43.93           C  
ATOM   1450  CG  LEU A 217     -34.047  28.402 -13.259  1.00 45.58           C  
ATOM   1451  CD1 LEU A 217     -33.855  28.337 -14.776  1.00 44.56           C  
ATOM   1452  CD2 LEU A 217     -32.724  28.106 -12.541  1.00 45.50           C  
ATOM   1453  N   LYS A 218     -36.839  31.384 -11.057  1.00 45.35           N  
ATOM   1454  CA  LYS A 218     -37.297  32.743 -10.642  1.00 45.10           C  
ATOM   1455  C   LYS A 218     -37.181  32.950  -9.149  1.00 44.83           C  
ATOM   1456  O   LYS A 218     -37.013  34.057  -8.693  1.00 44.34           O  
ATOM   1457  CB  LYS A 218     -38.710  33.058 -11.045  1.00 45.46           C  
ATOM   1458  CG  LYS A 218     -38.915  33.497 -12.474  1.00 49.58           C  
ATOM   1459  CD  LYS A 218     -40.291  34.138 -12.682  1.00 48.38           C  
ATOM   1460  CE  LYS A 218     -41.456  33.124 -12.459  1.00 52.37           C  
ATOM   1461  NZ  LYS A 218     -42.804  33.838 -12.314  1.00 54.23           N  
ATOM   1462  N   GLU A 219     -37.239  31.892  -8.362  1.00 45.19           N  
ATOM   1463  CA  GLU A 219     -37.147  32.146  -6.942  1.00 46.72           C  
ATOM   1464  C   GLU A 219     -35.730  32.132  -6.340  1.00 47.31           C  
ATOM   1465  O   GLU A 219     -35.559  32.501  -5.169  1.00 47.74           O  
ATOM   1466  CB  GLU A 219     -38.124  31.277  -6.150  1.00 47.03           C  
ATOM   1467  CG  GLU A 219     -39.644  31.404  -6.554  1.00 49.79           C  
ATOM   1468  CD  GLU A 219     -40.312  32.845  -6.500  1.00 56.35           C  
ATOM   1469  OE1 GLU A 219     -41.568  32.901  -6.700  1.00 59.21           O  
ATOM   1470  OE2 GLU A 219     -39.642  33.908  -6.295  1.00 57.21           O  
ATOM   1471  N   GLY A 220     -34.729  31.737  -7.136  1.00 47.00           N  
ATOM   1472  CA  GLY A 220     -33.398  31.516  -6.643  1.00 45.74           C  
ATOM   1473  C   GLY A 220     -33.193  30.160  -5.999  1.00 47.13           C  
ATOM   1474  O   GLY A 220     -32.247  29.987  -5.244  1.00 48.65           O  
ATOM   1475  N   LEU A 221     -34.036  29.165  -6.264  1.00 46.60           N  
ATOM   1476  CA  LEU A 221     -33.857  27.931  -5.549  1.00 45.66           C  
ATOM   1477  C   LEU A 221     -33.098  26.981  -6.393  1.00 45.32           C  
ATOM   1478  O   LEU A 221     -32.648  25.930  -5.911  1.00 45.57           O  
ATOM   1479  CB  LEU A 221     -35.190  27.312  -5.148  1.00 45.46           C  
ATOM   1480  CG  LEU A 221     -35.971  28.097  -4.103  1.00 47.05           C  
ATOM   1481  CD1 LEU A 221     -37.323  27.432  -3.904  1.00 50.04           C  
ATOM   1482  CD2 LEU A 221     -35.253  28.182  -2.797  1.00 45.36           C  
ATOM   1483  N   ALA A 222     -32.997  27.296  -7.674  1.00 44.40           N  
ATOM   1484  CA  ALA A 222     -32.249  26.415  -8.566  1.00 44.23           C  
ATOM   1485  C   ALA A 222     -31.354  27.280  -9.422  1.00 44.08           C  
ATOM   1486  O   ALA A 222     -31.625  28.464  -9.567  1.00 43.14           O  
ATOM   1487  CB  ALA A 222     -33.172  25.569  -9.399  1.00 43.64           C  
ATOM   1488  N   TRP A 223     -30.242  26.713  -9.902  1.00 44.66           N  
ATOM   1489  CA  TRP A 223     -29.369  27.406 -10.887  1.00 44.27           C  
ATOM   1490  C   TRP A 223     -29.246  26.410 -12.030  1.00 45.07           C  
ATOM   1491  O   TRP A 223     -29.308  25.191 -11.825  1.00 43.24           O  
ATOM   1492  CB  TRP A 223     -27.960  27.665 -10.380  1.00 43.17           C  
ATOM   1493  CG  TRP A 223     -27.754  28.588  -9.250  1.00 43.41           C  
ATOM   1494  CD1 TRP A 223     -28.524  28.731  -8.156  1.00 43.11           C  
ATOM   1495  CD2 TRP A 223     -26.631  29.470  -9.069  1.00 41.85           C  
ATOM   1496  NE1 TRP A 223     -27.973  29.677  -7.308  1.00 43.31           N  
ATOM   1497  CE2 TRP A 223     -26.794  30.114  -7.842  1.00 41.31           C  
ATOM   1498  CE3 TRP A 223     -25.501  29.760  -9.830  1.00 41.92           C  
ATOM   1499  CZ2 TRP A 223     -25.875  31.053  -7.355  1.00 41.56           C  
ATOM   1500  CZ3 TRP A 223     -24.593  30.688  -9.346  1.00 41.98           C  
ATOM   1501  CH2 TRP A 223     -24.796  31.328  -8.126  1.00 41.16           C  
ATOM   1502  N   LEU A 224     -29.060  26.946 -13.233  1.00 46.49           N  
ATOM   1503  CA  LEU A 224     -29.054  26.132 -14.456  1.00 47.24           C  
ATOM   1504  C   LEU A 224     -27.644  25.696 -14.711  1.00 47.62           C  
ATOM   1505  O   LEU A 224     -26.707  26.418 -14.355  1.00 48.53           O  
ATOM   1506  CB  LEU A 224     -29.540  26.990 -15.624  1.00 46.63           C  
ATOM   1507  CG  LEU A 224     -29.651  26.362 -17.015  1.00 47.36           C  
ATOM   1508  CD1 LEU A 224     -30.612  25.154 -17.091  1.00 42.43           C  
ATOM   1509  CD2 LEU A 224     -30.019  27.494 -18.039  1.00 47.20           C  
ATOM   1510  N   ASP A 225     -27.484  24.549 -15.360  1.00 47.57           N  
ATOM   1511  CA  ASP A 225     -26.164  24.004 -15.673  1.00 47.64           C  
ATOM   1512  C   ASP A 225     -26.180  23.430 -17.068  1.00 47.88           C  
ATOM   1513  O   ASP A 225     -26.760  22.365 -17.302  1.00 47.84           O  
ATOM   1514  CB  ASP A 225     -25.776  22.964 -14.623  1.00 48.02           C  
ATOM   1515  CG  ASP A 225     -24.681  22.002 -15.072  1.00 48.67           C  
ATOM   1516  OD1 ASP A 225     -24.555  20.938 -14.428  1.00 51.98           O  
ATOM   1517  OD2 ASP A 225     -23.954  22.261 -16.040  1.00 49.71           O  
ATOM   1518  N   LEU A 226     -25.542  24.149 -17.993  1.00 48.70           N  
ATOM   1519  CA  LEU A 226     -25.522  23.761 -19.407  1.00 49.40           C  
ATOM   1520  C   LEU A 226     -24.308  22.933 -19.832  1.00 50.45           C  
ATOM   1521  O   LEU A 226     -24.035  22.823 -21.034  1.00 51.10           O  
ATOM   1522  CB  LEU A 226     -25.663  24.971 -20.315  1.00 48.78           C  
ATOM   1523  CG  LEU A 226     -26.998  25.716 -20.251  1.00 49.77           C  
ATOM   1524  CD1 LEU A 226     -26.934  27.073 -20.956  1.00 47.55           C  
ATOM   1525  CD2 LEU A 226     -28.122  24.824 -20.801  1.00 50.80           C  
ATOM   1526  N   GLN A 227     -23.609  22.330 -18.864  1.00 51.14           N  
ATOM   1527  CA  GLN A 227     -22.412  21.521 -19.139  1.00 50.98           C  
ATOM   1528  C   GLN A 227     -22.548  20.136 -18.505  1.00 52.42           C  
ATOM   1529  O   GLN A 227     -21.572  19.496 -18.099  1.00 52.77           O  
ATOM   1530  CB  GLN A 227     -21.161  22.247 -18.660  1.00 50.42           C  
ATOM   1531  CG  GLN A 227     -20.903  23.597 -19.385  1.00 49.34           C  
ATOM   1532  CD  GLN A 227     -19.819  24.424 -18.707  1.00 49.28           C  
ATOM   1533  OE1 GLN A 227     -18.797  23.873 -18.300  1.00 47.25           O  
ATOM   1534  NE2 GLN A 227     -20.045  25.752 -18.563  1.00 45.17           N  
ATOM   1535  N   ALA A 228     -23.779  19.659 -18.453  1.00 53.10           N  
ATOM   1536  CA  ALA A 228     -24.056  18.444 -17.723  1.00 54.07           C  
ATOM   1537  C   ALA A 228     -24.262  17.362 -18.738  1.00 54.63           C  
ATOM   1538  O   ALA A 228     -24.695  17.667 -19.848  1.00 55.67           O  
ATOM   1539  CB  ALA A 228     -25.302  18.617 -16.854  1.00 53.82           C  
ATOM   1540  N   PRO A 229     -23.941  16.102 -18.380  1.00 54.88           N  
ATOM   1541  CA  PRO A 229     -24.112  15.013 -19.327  1.00 55.40           C  
ATOM   1542  C   PRO A 229     -25.574  14.885 -19.675  1.00 56.10           C  
ATOM   1543  O   PRO A 229     -26.416  14.998 -18.786  1.00 57.02           O  
ATOM   1544  CB  PRO A 229     -23.703  13.772 -18.522  1.00 55.16           C  
ATOM   1545  CG  PRO A 229     -22.875  14.294 -17.402  1.00 55.06           C  
ATOM   1546  CD  PRO A 229     -23.426  15.634 -17.081  1.00 54.58           C  
ATOM   1547  N   GLY A 230     -25.878  14.667 -20.947  1.00 56.55           N  
ATOM   1548  CA  GLY A 230     -27.230  14.306 -21.354  1.00 56.76           C  
ATOM   1549  C   GLY A 230     -28.100  15.485 -21.759  1.00 57.36           C  
ATOM   1550  O   GLY A 230     -28.812  15.377 -22.747  1.00 58.87           O  
ATOM   1551  N   GLU A 231     -28.057  16.594 -21.012  1.00 55.90           N  
ATOM   1552  CA  GLU A 231     -29.053  17.684 -21.120  1.00 55.64           C  
ATOM   1553  C   GLU A 231     -28.971  18.570 -19.870  1.00 54.50           C  
ATOM   1554  O   GLU A 231     -28.404  18.152 -18.850  1.00 54.66           O  
ATOM   1555  CB  GLU A 231     -30.494  17.161 -21.277  1.00 55.12           C  
ATOM   1556  CG  GLU A 231     -31.188  16.822 -19.947  1.00 56.66           C  
ATOM   1557  CD  GLU A 231     -32.410  15.918 -20.094  1.00 58.39           C  
ATOM   1558  OE1 GLU A 231     -33.539  16.411 -19.829  1.00 62.17           O  
ATOM   1559  OE2 GLU A 231     -32.247  14.715 -20.465  1.00 60.84           O  
ATOM   1560  N   ALA A 232     -29.552  19.770 -19.941  1.00 53.16           N  
ATOM   1561  CA  ALA A 232     -29.474  20.748 -18.847  1.00 52.14           C  
ATOM   1562  C   ALA A 232     -29.950  20.143 -17.518  1.00 51.85           C  
ATOM   1563  O   ALA A 232     -30.929  19.410 -17.486  1.00 51.13           O  
ATOM   1564  CB  ALA A 232     -30.283  21.969 -19.188  1.00 51.44           C  
ATOM   1565  N   HIS A 233     -29.231  20.450 -16.438  1.00 51.30           N  
ATOM   1566  CA  HIS A 233     -29.570  20.005 -15.080  1.00 49.75           C  
ATOM   1567  C   HIS A 233     -29.927  21.274 -14.326  1.00 48.99           C  
ATOM   1568  O   HIS A 233     -29.442  22.357 -14.690  1.00 48.64           O  
ATOM   1569  CB  HIS A 233     -28.352  19.429 -14.395  1.00 49.74           C  
ATOM   1570  CG  HIS A 233     -27.978  18.070 -14.870  1.00 49.93           C  
ATOM   1571  ND1 HIS A 233     -28.010  17.713 -16.200  1.00 51.79           N  
ATOM   1572  CD2 HIS A 233     -27.545  16.981 -14.193  1.00 48.15           C  
ATOM   1573  CE1 HIS A 233     -27.648  16.447 -16.317  1.00 50.66           C  
ATOM   1574  NE2 HIS A 233     -27.375  15.978 -15.112  1.00 50.70           N  
ATOM   1575  N   TYR A 234     -30.768  21.138 -13.294  1.00 47.38           N  
ATOM   1576  CA  TYR A 234     -31.179  22.268 -12.465  1.00 45.73           C  
ATOM   1577  C   TYR A 234     -30.806  21.888 -11.052  1.00 45.27           C  
ATOM   1578  O   TYR A 234     -31.377  20.962 -10.492  1.00 47.22           O  
ATOM   1579  CB  TYR A 234     -32.672  22.499 -12.581  1.00 45.52           C  
ATOM   1580  CG  TYR A 234     -33.098  22.935 -13.955  1.00 44.46           C  
ATOM   1581  CD1 TYR A 234     -33.094  22.050 -15.028  1.00 46.64           C  
ATOM   1582  CD2 TYR A 234     -33.513  24.196 -14.177  1.00 42.94           C  
ATOM   1583  CE1 TYR A 234     -33.479  22.451 -16.282  1.00 46.00           C  
ATOM   1584  CE2 TYR A 234     -33.882  24.608 -15.414  1.00 45.26           C  
ATOM   1585  CZ  TYR A 234     -33.876  23.737 -16.459  1.00 46.09           C  
ATOM   1586  OH  TYR A 234     -34.266  24.179 -17.700  1.00 48.33           O  
ATOM   1587  N   TRP A 235     -29.783  22.533 -10.515  1.00 43.59           N  
ATOM   1588  CA  TRP A 235     -29.213  22.184  -9.224  1.00 42.13           C  
ATOM   1589  C   TRP A 235     -29.709  23.133  -8.141  1.00 41.07           C  
ATOM   1590  O   TRP A 235     -29.697  24.371  -8.334  1.00 41.61           O  
ATOM   1591  CB  TRP A 235     -27.694  22.327  -9.278  1.00 41.79           C  
ATOM   1592  CG  TRP A 235     -26.999  21.430 -10.200  1.00 41.42           C  
ATOM   1593  CD1 TRP A 235     -26.964  21.524 -11.562  1.00 42.43           C  
ATOM   1594  CD2 TRP A 235     -26.149  20.327  -9.847  1.00 40.14           C  
ATOM   1595  NE1 TRP A 235     -26.186  20.498 -12.088  1.00 42.60           N  
ATOM   1596  CE2 TRP A 235     -25.673  19.759 -11.053  1.00 40.17           C  
ATOM   1597  CE3 TRP A 235     -25.784  19.739  -8.635  1.00 41.18           C  
ATOM   1598  CZ2 TRP A 235     -24.829  18.658 -11.078  1.00 40.83           C  
ATOM   1599  CZ3 TRP A 235     -24.984  18.613  -8.651  1.00 42.40           C  
ATOM   1600  CH2 TRP A 235     -24.504  18.078  -9.872  1.00 42.71           C  
ATOM   1601  N   LEU A 236     -30.103  22.575  -7.004  1.00 39.33           N  
ATOM   1602  CA  LEU A 236     -30.511  23.388  -5.863  1.00 39.34           C  
ATOM   1603  C   LEU A 236     -29.438  23.513  -4.769  1.00 38.79           C  
ATOM   1604  O   LEU A 236     -29.215  22.558  -3.981  1.00 39.22           O  
ATOM   1605  CB  LEU A 236     -31.793  22.813  -5.234  1.00 39.33           C  
ATOM   1606  CG  LEU A 236     -33.087  22.588  -6.050  1.00 41.38           C  
ATOM   1607  CD1 LEU A 236     -33.058  21.269  -6.801  1.00 41.08           C  
ATOM   1608  CD2 LEU A 236     -34.396  22.680  -5.190  1.00 40.29           C  
ATOM   1609  N   PRO A 237     -28.829  24.695  -4.646  1.00 38.14           N  
ATOM   1610  CA  PRO A 237     -27.891  25.017  -3.563  1.00 38.54           C  
ATOM   1611  C   PRO A 237     -28.362  24.565  -2.182  1.00 40.45           C  
ATOM   1612  O   PRO A 237     -27.532  24.189  -1.343  1.00 40.38           O  
ATOM   1613  CB  PRO A 237     -27.789  26.536  -3.584  1.00 37.78           C  
ATOM   1614  CG  PRO A 237     -28.498  27.011  -4.826  1.00 37.51           C  
ATOM   1615  CD  PRO A 237     -29.095  25.828  -5.543  1.00 38.90           C  
ATOM   1616  N   ALA A 238     -29.670  24.549  -1.922  1.00 43.35           N  
ATOM   1617  CA  ALA A 238     -30.143  24.038  -0.600  1.00 45.87           C  
ATOM   1618  C   ALA A 238     -29.657  22.628  -0.277  1.00 46.86           C  
ATOM   1619  O   ALA A 238     -29.365  22.300   0.877  1.00 45.45           O  
ATOM   1620  CB  ALA A 238     -31.651  24.086  -0.489  1.00 46.52           C  
ATOM   1621  N   LEU A 239     -29.651  21.790  -1.305  1.00 49.88           N  
ATOM   1622  CA  LEU A 239     -29.095  20.441  -1.223  1.00 53.35           C  
ATOM   1623  C   LEU A 239     -27.656  20.792  -1.498  1.00 56.12           C  
ATOM   1624  O   LEU A 239     -27.293  21.961  -1.332  1.00 57.36           O  
ATOM   1625  CB  LEU A 239     -29.702  19.553  -2.300  1.00 52.78           C  
ATOM   1626  CG  LEU A 239     -31.204  19.821  -2.512  1.00 52.63           C  
ATOM   1627  CD1 LEU A 239     -31.765  19.158  -3.726  1.00 53.19           C  
ATOM   1628  CD2 LEU A 239     -32.034  19.448  -1.311  1.00 50.61           C  
ATOM   1629  N   PHE A 240     -26.822  19.870  -1.934  1.00 58.44           N  
ATOM   1630  CA  PHE A 240     -25.435  20.273  -2.203  1.00 61.54           C  
ATOM   1631  C   PHE A 240     -24.622  20.629  -0.955  1.00 64.16           C  
ATOM   1632  O   PHE A 240     -24.649  21.759  -0.438  1.00 63.97           O  
ATOM   1633  CB  PHE A 240     -25.302  21.410  -3.227  1.00 61.03           C  
ATOM   1634  CG  PHE A 240     -23.893  21.580  -3.717  1.00 60.93           C  
ATOM   1635  CD1 PHE A 240     -23.346  20.670  -4.615  1.00 60.46           C  
ATOM   1636  CD2 PHE A 240     -23.097  22.596  -3.238  1.00 63.04           C  
ATOM   1637  CE1 PHE A 240     -22.053  20.777  -5.036  1.00 59.97           C  
ATOM   1638  CE2 PHE A 240     -21.782  22.726  -3.669  1.00 63.42           C  
ATOM   1639  CZ  PHE A 240     -21.263  21.806  -4.571  1.00 61.70           C  
ATOM   1640  N   THR A 241     -23.856  19.641  -0.509  1.00 67.64           N  
ATOM   1641  CA  THR A 241     -23.083  19.756   0.718  1.00 70.51           C  
ATOM   1642  C   THR A 241     -21.797  20.598   0.568  1.00 72.75           C  
ATOM   1643  O   THR A 241     -20.904  20.324  -0.253  1.00 73.13           O  
ATOM   1644  CB  THR A 241     -22.804  18.360   1.304  1.00 70.11           C  
ATOM   1645  OG1 THR A 241     -21.824  17.689   0.502  1.00 69.53           O  
ATOM   1646  CG2 THR A 241     -24.101  17.538   1.289  1.00 70.60           C  
ATOM   1647  N   ASP A 242     -21.757  21.664   1.348  1.00 75.21           N  
ATOM   1648  CA  ASP A 242     -20.532  22.367   1.643  1.00 78.04           C  
ATOM   1649  C   ASP A 242     -20.657  22.705   3.125  1.00 79.92           C  
ATOM   1650  O   ASP A 242     -21.684  23.263   3.560  1.00 80.53           O  
ATOM   1651  CB  ASP A 242     -20.363  23.624   0.765  1.00 78.06           C  
ATOM   1652  CG  ASP A 242     -21.608  24.528   0.758  1.00 78.71           C  
ATOM   1653  OD1 ASP A 242     -22.309  24.595  -0.288  1.00 78.81           O  
ATOM   1654  OD2 ASP A 242     -21.886  25.171   1.797  1.00 78.83           O  
ATOM   1655  N   LEU A 243     -19.643  22.340   3.909  1.00 81.52           N  
ATOM   1656  CA  LEU A 243     -19.714  22.549   5.349  1.00 83.07           C  
ATOM   1657  C   LEU A 243     -18.829  23.717   5.798  1.00 84.33           C  
ATOM   1658  O   LEU A 243     -17.881  23.513   6.572  1.00 84.30           O  
ATOM   1659  CB  LEU A 243     -19.347  21.256   6.102  1.00 83.13           C  
ATOM   1660  CG  LEU A 243     -20.033  19.912   5.786  1.00 83.03           C  
ATOM   1661  CD1 LEU A 243     -19.664  18.858   6.841  1.00 82.06           C  
ATOM   1662  CD2 LEU A 243     -21.552  20.054   5.662  1.00 82.55           C  
ATOM   1663  N   TYR A 244     -19.137  24.936   5.336  1.00 85.69           N  
ATOM   1664  CA  TYR A 244     -18.259  26.081   5.657  1.00 87.33           C  
ATOM   1665  C   TYR A 244     -18.829  27.519   5.791  1.00 88.22           C  
ATOM   1666  O   TYR A 244     -19.768  27.916   5.082  1.00 88.17           O  
ATOM   1667  CB  TYR A 244     -17.028  26.095   4.727  1.00 87.44           C  
ATOM   1668  CG  TYR A 244     -15.734  25.608   5.367  1.00 87.26           C  
ATOM   1669  CD1 TYR A 244     -15.180  24.370   5.023  1.00 87.04           C  
ATOM   1670  CD2 TYR A 244     -15.055  26.398   6.300  1.00 87.24           C  
ATOM   1671  CE1 TYR A 244     -13.993  23.929   5.600  1.00 87.14           C  
ATOM   1672  CE2 TYR A 244     -13.868  25.964   6.883  1.00 87.38           C  
ATOM   1673  CZ  TYR A 244     -13.344  24.732   6.528  1.00 87.24           C  
ATOM   1674  OH  TYR A 244     -12.171  24.310   7.103  1.00 87.24           O  
ATOM   1675  N   SER A 245     -18.217  28.244   6.742  1.00 89.03           N  
ATOM   1676  CA  SER A 245     -18.254  29.715   6.940  1.00 90.03           C  
ATOM   1677  C   SER A 245     -19.469  30.410   7.591  1.00 90.77           C  
ATOM   1678  O   SER A 245     -19.486  30.576   8.811  1.00 91.11           O  
ATOM   1679  CB  SER A 245     -17.720  30.491   5.722  1.00 90.06           C  
ATOM   1680  OG  SER A 245     -16.451  31.064   6.025  1.00 89.77           O  
ATOM   1681  N   GLN A 246     -20.428  30.859   6.777  1.00 91.50           N  
ATOM   1682  CA  GLN A 246     -21.661  31.571   7.220  1.00 92.19           C  
ATOM   1683  C   GLN A 246     -21.496  32.990   7.822  1.00 92.68           C  
ATOM   1684  O   GLN A 246     -22.447  33.542   8.385  1.00 92.67           O  
ATOM   1685  CB  GLN A 246     -22.602  30.661   8.064  1.00 92.11           C  
ATOM   1686  CG  GLN A 246     -22.706  30.928   9.587  1.00 92.12           C  
ATOM   1687  CD  GLN A 246     -21.828  30.020  10.451  1.00 92.05           C  
ATOM   1688  OE1 GLN A 246     -21.636  28.841  10.152  1.00 91.50           O  
ATOM   1689  NE2 GLN A 246     -21.299  30.576  11.540  1.00 92.51           N  
ATOM   1690  N   GLU A 247     -20.314  33.590   7.678  1.00 93.43           N  
ATOM   1691  CA  GLU A 247     -20.118  34.977   8.134  1.00 94.29           C  
ATOM   1692  C   GLU A 247     -20.080  36.018   6.998  1.00 94.89           C  
ATOM   1693  O   GLU A 247     -19.968  35.657   5.815  1.00 94.77           O  
ATOM   1694  CB  GLU A 247     -18.919  35.112   9.088  1.00 94.22           C  
ATOM   1695  CG  GLU A 247     -19.179  34.538  10.484  1.00 93.92           C  
ATOM   1696  CD  GLU A 247     -18.598  35.395  11.601  1.00 93.46           C  
ATOM   1697  OE1 GLU A 247     -19.064  36.544  11.776  1.00 92.97           O  
ATOM   1698  OE2 GLU A 247     -17.692  34.915  12.316  1.00 93.01           O  
ATOM   1699  N   ILE A 248     -20.159  37.298   7.395  1.00 95.76           N  
ATOM   1700  CA  ILE A 248     -20.507  38.466   6.534  1.00 96.24           C  
ATOM   1701  C   ILE A 248     -22.037  38.702   6.510  1.00 96.39           C  
ATOM   1702  O   ILE A 248     -22.497  39.850   6.580  1.00 96.39           O  
ATOM   1703  CB  ILE A 248     -19.852  38.434   5.082  1.00 96.43           C  
ATOM   1704  CG1 ILE A 248     -18.331  38.681   5.148  1.00 96.02           C  
ATOM   1705  CG2 ILE A 248     -20.544  39.413   4.098  1.00 96.10           C  
ATOM   1706  CD1 ILE A 248     -17.922  40.044   5.693  1.00 96.06           C  
ATOM   1707  N   THR A 249     -22.805  37.610   6.450  1.00 96.43           N  
ATOM   1708  CA  THR A 249     -24.273  37.667   6.447  1.00 96.50           C  
ATOM   1709  C   THR A 249     -24.900  37.526   7.840  1.00 96.43           C  
ATOM   1710  O   THR A 249     -26.115  37.358   7.970  1.00 96.21           O  
ATOM   1711  CB  THR A 249     -24.887  36.605   5.519  1.00 96.49           C  
ATOM   1712  OG1 THR A 249     -23.902  36.138   4.586  1.00 96.66           O  
ATOM   1713  CG2 THR A 249     -26.098  37.184   4.771  1.00 96.52           C  
ATOM   1714  N   ALA A 250     -24.063  37.615   8.872  1.00 96.51           N  
ATOM   1715  CA  ALA A 250     -24.510  37.565  10.261  1.00 96.49           C  
ATOM   1716  C   ALA A 250     -25.309  38.806  10.665  1.00 96.52           C  
ATOM   1717  O   ALA A 250     -25.927  38.824  11.729  1.00 96.51           O  
ATOM   1718  CB  ALA A 250     -23.316  37.376  11.189  1.00 96.51           C  
ATOM   1719  N   GLU A 251     -25.298  39.830   9.808  1.00 96.59           N  
ATOM   1720  CA  GLU A 251     -25.989  41.111  10.064  1.00 96.65           C  
ATOM   1721  C   GLU A 251     -27.507  41.112   9.782  1.00 96.70           C  
ATOM   1722  O   GLU A 251     -28.097  42.189   9.605  1.00 96.77           O  
ATOM   1723  CB  GLU A 251     -25.314  42.258   9.289  1.00 96.61           C  
ATOM   1724  CG  GLU A 251     -24.681  41.884   7.925  1.00 96.58           C  
ATOM   1725  CD  GLU A 251     -25.669  41.354   6.872  1.00 96.17           C  
ATOM   1726  OE1 GLU A 251     -26.876  41.673   6.925  1.00 95.59           O  
ATOM   1727  OE2 GLU A 251     -25.223  40.623   5.963  1.00 95.67           O  
ATOM   1728  N   GLU A 252     -28.115  39.914   9.770  1.00 96.49           N  
ATOM   1729  CA  GLU A 252     -29.533  39.664   9.414  1.00 96.06           C  
ATOM   1730  C   GLU A 252     -29.790  39.887   7.933  1.00 95.99           C  
ATOM   1731  O   GLU A 252     -29.079  39.343   7.093  1.00 96.03           O  
ATOM   1732  CB  GLU A 252     -30.514  40.496  10.250  1.00 96.01           C  
ATOM   1733  CG  GLU A 252     -30.475  40.230  11.738  1.00 95.36           C  
ATOM   1734  CD  GLU A 252     -30.596  41.510  12.535  1.00 94.74           C  
ATOM   1735  OE1 GLU A 252     -31.721  42.033  12.676  1.00 94.57           O  
ATOM   1736  OE2 GLU A 252     -29.555  41.997  13.017  1.00 94.46           O  
TER                                                                             
