# Supplementary material for: PeptideBuilder: A simple Python library to generate model peptides
Source: PeerJ. 2013 May 21;1:e80. doi: 10.7717/peerj.80 (PMC3661355; doi:10.7717/peerj.80)
Supplement: Supplemental Information 1 [file peerj-01-80-s001.zip › PeptideBuilder/PDBs/1nbw_clean.pdb]

ATOM      1  N   PRO A   2     134.375  80.026  78.127  1.00 34.42           N  
ATOM      2  CA  PRO A   2     133.246  80.835  77.615  1.00 32.27           C  
ATOM      3  C   PRO A   2     132.846  80.478  76.188  1.00 30.39           C  
ATOM      4  O   PRO A   2     133.685  80.155  75.346  1.00 28.61           O  
ATOM      5  CB  PRO A   2     133.677  82.296  77.707  1.00 33.03           C  
ATOM      6  CG  PRO A   2     135.183  82.178  77.637  1.00 34.91           C  
ATOM      7  CD  PRO A   2     135.491  80.919  78.483  1.00 35.57           C  
ATOM      8  N   LEU A   3     131.548  80.553  75.926  1.00 29.16           N  
ATOM      9  CA  LEU A   3     131.005  80.250  74.612  1.00 27.92           C  
ATOM     10  C   LEU A   3     131.193  81.459  73.686  1.00 28.58           C  
ATOM     11  O   LEU A   3     130.521  82.488  73.837  1.00 25.47           O  
ATOM     12  CB  LEU A   3     129.520  79.891  74.754  1.00 27.34           C  
ATOM     13  CG  LEU A   3     128.734  79.515  73.498  1.00 28.08           C  
ATOM     14  CD1 LEU A   3     129.485  78.450  72.717  1.00 24.71           C  
ATOM     15  CD2 LEU A   3     127.343  79.029  73.899  1.00 26.91           C  
ATOM     16  N   ILE A   4     132.123  81.343  72.739  1.00 29.47           N  
ATOM     17  CA  ILE A   4     132.378  82.443  71.823  1.00 30.75           C  
ATOM     18  C   ILE A   4     131.720  82.218  70.466  1.00 30.10           C  
ATOM     19  O   ILE A   4     131.538  81.087  70.013  1.00 29.10           O  
ATOM     20  CB  ILE A   4     133.895  82.662  71.644  1.00 31.60           C  
ATOM     21  CG1 ILE A   4     134.490  83.183  72.954  1.00 34.17           C  
ATOM     22  CG2 ILE A   4     134.160  83.652  70.535  1.00 31.65           C  
ATOM     23  CD1 ILE A   4     135.994  83.427  72.894  1.00 36.07           C  
ATOM     24  N   ALA A   5     131.315  83.308  69.831  1.00 29.29           N  
ATOM     25  CA  ALA A   5     130.696  83.222  68.515  1.00 28.09           C  
ATOM     26  C   ALA A   5     131.201  84.281  67.543  1.00 27.14           C  
ATOM     27  O   ALA A   5     131.163  85.483  67.824  1.00 26.74           O  
ATOM     28  CB  ALA A   5     129.176  83.328  68.624  1.00 26.52           C  
ATOM     29  N   GLY A   6     131.653  83.820  66.385  1.00 25.25           N  
ATOM     30  CA  GLY A   6     132.122  84.720  65.353  1.00 25.09           C  
ATOM     31  C   GLY A   6     130.943  84.897  64.413  1.00 26.32           C  
ATOM     32  O   GLY A   6     130.433  83.929  63.841  1.00 25.55           O  
ATOM     33  N   ILE A   7     130.487  86.132  64.252  1.00 25.49           N  
ATOM     34  CA  ILE A   7     129.341  86.376  63.397  1.00 25.75           C  
ATOM     35  C   ILE A   7     129.646  87.265  62.208  1.00 27.41           C  
ATOM     36  O   ILE A   7     130.107  88.400  62.352  1.00 26.54           O  
ATOM     37  CB  ILE A   7     128.171  87.003  64.192  1.00 24.65           C  
ATOM     38  CG1 ILE A   7     127.758  86.057  65.328  1.00 24.53           C  
ATOM     39  CG2 ILE A   7     126.983  87.247  63.269  1.00 23.38           C  
ATOM     40  CD1 ILE A   7     126.556  86.527  66.129  1.00 22.45           C  
ATOM     41  N   ASP A   8     129.374  86.743  61.021  1.00 26.72           N  
ATOM     42  CA  ASP A   8     129.618  87.500  59.805  1.00 29.08           C  
ATOM     43  C   ASP A   8     128.325  87.827  59.058  1.00 29.06           C  
ATOM     44  O   ASP A   8     127.675  86.944  58.483  1.00 25.06           O  
ATOM     45  CB  ASP A   8     130.565  86.730  58.881  1.00 27.95           C  
ATOM     46  CG  ASP A   8     130.711  87.384  57.519  1.00 31.48           C  
ATOM     47  OD1 ASP A   8     130.722  88.635  57.449  1.00 29.33           O  
ATOM     48  OD2 ASP A   8     130.828  86.645  56.515  1.00 32.67           O  
ATOM     49  N   ILE A   9     127.948  89.100  59.073  1.00 27.51           N  
ATOM     50  CA  ILE A   9     126.745  89.515  58.371  1.00 28.46           C  
ATOM     51  C   ILE A   9     127.160  89.956  56.973  1.00 28.69           C  
ATOM     52  O   ILE A   9     127.433  91.128  56.726  1.00 27.43           O  
ATOM     53  CB  ILE A   9     126.029  90.681  59.071  1.00 27.42           C  
ATOM     54  CG1 ILE A   9     125.734  90.313  60.526  1.00 28.96           C  
ATOM     55  CG2 ILE A   9     124.717  90.982  58.358  1.00 25.35           C  
ATOM     56  CD1 ILE A   9     125.179  91.462  61.335  1.00 29.32           C  
ATOM     57  N   GLY A  10     127.218  89.002  56.058  1.00 28.00           N  
ATOM     58  CA  GLY A  10     127.620  89.320  54.704  1.00 30.09           C  
ATOM     59  C   GLY A  10     126.518  89.878  53.813  1.00 32.13           C  
ATOM     60  O   GLY A  10     125.328  89.888  54.154  1.00 28.77           O  
ATOM     61  N   ASN A  11     126.928  90.344  52.641  1.00 32.23           N  
ATOM     62  CA  ASN A  11     126.001  90.910  51.671  1.00 34.83           C  
ATOM     63  C   ASN A  11     124.957  89.903  51.216  1.00 35.38           C  
ATOM     64  O   ASN A  11     123.839  90.282  50.866  1.00 34.40           O  
ATOM     65  CB  ASN A  11     126.768  91.419  50.446  1.00 34.05           C  
ATOM     66  CG  ASN A  11     127.387  92.785  50.669  1.00 33.81           C  
ATOM     67  OD1 ASN A  11     126.677  93.776  50.825  1.00 34.31           O  
ATOM     68  ND2 ASN A  11     128.714  92.844  50.686  1.00 32.68           N  
ATOM     69  N   ALA A  12     125.335  88.626  51.209  1.00 35.59           N  
ATOM     70  CA  ALA A  12     124.438  87.554  50.789  1.00 34.09           C  
ATOM     71  C   ALA A  12     124.039  86.616  51.921  1.00 33.47           C  
ATOM     72  O   ALA A  12     122.867  86.261  52.037  1.00 35.40           O  
ATOM     73  CB  ALA A  12     125.083  86.754  49.653  1.00 32.32           C  
ATOM     74  N   THR A  13     125.004  86.217  52.748  1.00 32.17           N  
ATOM     75  CA  THR A  13     124.739  85.303  53.847  1.00 30.43           C  
ATOM     76  C   THR A  13     125.267  85.820  55.186  1.00 32.40           C  
ATOM     77  O   THR A  13     126.202  86.624  55.223  1.00 33.03           O  
ATOM     78  CB  THR A  13     125.376  83.927  53.550  1.00 28.95           C  
ATOM     79  OG1 THR A  13     126.777  84.095  53.303  1.00 26.02           O  
ATOM     80  CG2 THR A  13     124.726  83.286  52.317  1.00 24.81           C  
ATOM     81  N   THR A  14     124.635  85.375  56.272  1.00 31.32           N  
ATOM     82  CA  THR A  14     125.028  85.732  57.623  1.00 29.61           C  
ATOM     83  C   THR A  14     125.473  84.393  58.192  1.00 29.79           C  
ATOM     84  O   THR A  14     124.719  83.422  58.170  1.00 27.71           O  
ATOM     85  CB  THR A  14     123.831  86.353  58.370  1.00 29.23           C  
ATOM     86  OG1 THR A  14     123.593  87.667  57.837  1.00 28.00           O  
ATOM     87  CG2 THR A  14     124.097  86.451  59.862  1.00 24.36           C  
ATOM     88  N   GLU A  15     126.720  84.333  58.650  1.00 30.45           N  
ATOM     89  CA  GLU A  15     127.280  83.086  59.133  1.00 30.33           C  
ATOM     90  C   GLU A  15     127.806  83.145  60.553  1.00 29.32           C  
ATOM     91  O   GLU A  15     128.251  84.192  61.016  1.00 29.02           O  
ATOM     92  CB  GLU A  15     128.371  82.641  58.150  1.00 30.80           C  
ATOM     93  CG  GLU A  15     127.821  82.303  56.753  1.00 31.96           C  
ATOM     94  CD  GLU A  15     128.893  82.253  55.667  1.00 35.20           C  
ATOM     95  OE1 GLU A  15     129.974  81.676  55.904  1.00 35.38           O  
ATOM     96  OE2 GLU A  15     128.649  82.786  54.561  1.00 37.34           O  
ATOM     97  N   VAL A  16     127.758  82.000  61.225  1.00 27.78           N  
ATOM     98  CA  VAL A  16     128.184  81.884  62.602  1.00 26.25           C  
ATOM     99  C   VAL A  16     129.144  80.727  62.820  1.00 25.60           C  
ATOM    100  O   VAL A  16     128.977  79.661  62.225  1.00 24.17           O  
ATOM    101  CB  VAL A  16     126.945  81.695  63.503  1.00 24.35           C  
ATOM    102  CG1 VAL A  16     127.363  81.516  64.938  1.00 23.41           C  
ATOM    103  CG2 VAL A  16     126.026  82.905  63.363  1.00 23.49           C  
ATOM    104  N   ALA A  17     130.149  80.968  63.662  1.00 24.00           N  
ATOM    105  CA  ALA A  17     131.146  79.972  64.047  1.00 24.72           C  
ATOM    106  C   ALA A  17     131.114  80.051  65.568  1.00 24.21           C  
ATOM    107  O   ALA A  17     131.476  81.072  66.146  1.00 22.09           O  
ATOM    108  CB  ALA A  17     132.521  80.355  63.515  1.00 24.34           C  
ATOM    109  N   LEU A  18     130.648  78.981  66.201  1.00 25.64           N  
ATOM    110  CA  LEU A  18     130.487  78.918  67.651  1.00 27.62           C  
ATOM    111  C   LEU A  18     131.354  77.824  68.289  1.00 27.94           C  
ATOM    112  O   LEU A  18     131.346  76.686  67.819  1.00 26.27           O  
ATOM    113  CB  LEU A  18     128.997  78.665  67.936  1.00 27.25           C  
ATOM    114  CG  LEU A  18     128.416  78.685  69.356  1.00 31.31           C  
ATOM    115  CD1 LEU A  18     128.212  80.143  69.829  1.00 28.73           C  
ATOM    116  CD2 LEU A  18     127.080  77.933  69.356  1.00 29.53           C  
ATOM    117  N   ALA A  19     132.071  78.165  69.360  1.00 28.44           N  
ATOM    118  CA  ALA A  19     132.942  77.211  70.043  1.00 32.20           C  
ATOM    119  C   ALA A  19     133.225  77.618  71.495  1.00 34.62           C  
ATOM    120  O   ALA A  19     133.002  78.769  71.874  1.00 34.08           O  
ATOM    121  CB  ALA A  19     134.247  77.067  69.268  1.00 30.70           C  
ATOM    122  N   SER A  20     133.695  76.660  72.292  1.00 37.65           N  
ATOM    123  CA  SER A  20     134.019  76.865  73.705  1.00 41.81           C  
ATOM    124  C   SER A  20     135.450  76.354  73.868  1.00 43.63           C  
ATOM    125  O   SER A  20     135.662  75.167  74.112  1.00 43.05           O  
ATOM    126  CB  SER A  20     133.037  76.046  74.565  1.00 42.32           C  
ATOM    127  OG  SER A  20     133.168  76.314  75.950  1.00 44.78           O  
ATOM    128  N   ASP A  21     136.423  77.253  73.725  1.00 46.81           N  
ATOM    129  CA  ASP A  21     137.839  76.890  73.793  1.00 47.90           C  
ATOM    130  C   ASP A  21     138.417  76.611  75.176  1.00 47.40           C  
ATOM    131  O   ASP A  21     137.910  77.083  76.192  1.00 43.52           O  
ATOM    132  CB  ASP A  21     138.679  77.979  73.118  1.00 51.17           C  
ATOM    133  CG  ASP A  21     139.880  77.419  72.379  1.00 52.85           C  
ATOM    134  OD1 ASP A  21     140.301  76.281  72.686  1.00 55.30           O  
ATOM    135  OD2 ASP A  21     140.412  78.124  71.494  1.00 53.57           O  
ATOM    136  N   TYR A  22     139.490  75.828  75.178  1.00 48.50           N  
ATOM    137  CA  TYR A  22     140.214  75.454  76.382  1.00 52.00           C  
ATOM    138  C   TYR A  22     141.691  75.354  76.000  1.00 54.98           C  
ATOM    139  O   TYR A  22     142.019  75.146  74.827  1.00 55.33           O  
ATOM    140  CB  TYR A  22     139.747  74.087  76.905  1.00 48.61           C  
ATOM    141  CG  TYR A  22     138.315  74.019  77.390  1.00 45.78           C  
ATOM    142  CD1 TYR A  22     137.248  73.902  76.495  1.00 44.02           C  
ATOM    143  CD2 TYR A  22     138.027  74.038  78.754  1.00 44.83           C  
ATOM    144  CE1 TYR A  22     135.925  73.800  76.956  1.00 41.87           C  
ATOM    145  CE2 TYR A  22     136.715  73.938  79.222  1.00 42.07           C  
ATOM    146  CZ  TYR A  22     135.673  73.819  78.321  1.00 42.60           C  
ATOM    147  OH  TYR A  22     134.387  73.718  78.799  1.00 41.87           O  
ATOM    148  N   PRO A  23     142.600  75.514  76.978  1.00 57.60           N  
ATOM    149  CA  PRO A  23     144.025  75.411  76.649  1.00 59.28           C  
ATOM    150  C   PRO A  23     144.276  73.927  76.353  1.00 60.91           C  
ATOM    151  O   PRO A  23     143.390  73.101  76.584  1.00 60.86           O  
ATOM    152  CB  PRO A  23     144.709  75.869  77.939  1.00 58.92           C  
ATOM    153  CG  PRO A  23     143.689  76.790  78.567  1.00 58.50           C  
ATOM    154  CD  PRO A  23     142.409  76.033  78.343  1.00 58.03           C  
ATOM    155  N   GLN A  24     145.466  73.577  75.886  1.00 62.92           N  
ATOM    156  CA  GLN A  24     145.815  72.185  75.583  1.00 64.39           C  
ATOM    157  C   GLN A  24     144.650  71.337  75.027  1.00 63.80           C  
ATOM    158  O   GLN A  24     144.572  70.135  75.292  1.00 64.04           O  
ATOM    159  CB  GLN A  24     146.366  71.516  76.848  1.00 66.26           C  
ATOM    160  CG  GLN A  24     147.363  72.371  77.629  1.00 68.08           C  
ATOM    161  CD  GLN A  24     147.455  71.954  79.089  1.00 70.18           C  
ATOM    162  OE1 GLN A  24     146.435  71.848  79.778  1.00 70.37           O  
ATOM    163  NE2 GLN A  24     148.676  71.721  79.571  1.00 69.75           N  
ATOM    164  N   ALA A  25     143.751  71.954  74.260  1.00 62.22           N  
ATOM    165  CA  ALA A  25     142.607  71.229  73.693  1.00 59.78           C  
ATOM    166  C   ALA A  25     141.962  71.946  72.509  1.00 57.97           C  
ATOM    167  O   ALA A  25     141.574  73.112  72.615  1.00 57.94           O  
ATOM    168  CB  ALA A  25     141.556  70.986  74.770  1.00 59.02           C  
ATOM    169  N   ARG A  26     141.831  71.232  71.392  1.00 55.60           N  
ATOM    170  CA  ARG A  26     141.231  71.778  70.172  1.00 52.41           C  
ATOM    171  C   ARG A  26     139.714  71.582  70.188  1.00 49.58           C  
ATOM    172  O   ARG A  26     139.211  70.477  70.015  1.00 48.90           O  
ATOM    173  CB  ARG A  26     141.835  71.095  68.943  1.00 54.05           C  
ATOM    174  CG  ARG A  26     143.353  71.270  68.820  1.00 57.70           C  
ATOM    175  CD  ARG A  26     143.756  72.642  68.267  1.00 58.62           C  
ATOM    176  NE  ARG A  26     143.794  72.677  66.802  1.00 59.56           N  
ATOM    177  CZ  ARG A  26     142.726  72.607  66.010  1.00 60.14           C  
ATOM    178  NH1 ARG A  26     141.507  72.501  66.529  1.00 60.15           N  
ATOM    179  NH2 ARG A  26     142.878  72.634  64.691  1.00 60.07           N  
ATOM    180  N   ALA A  27     138.982  72.672  70.376  1.00 46.40           N  
ATOM    181  CA  ALA A  27     137.528  72.612  70.453  1.00 43.29           C  
ATOM    182  C   ALA A  27     136.780  72.461  69.124  1.00 42.23           C  
ATOM    183  O   ALA A  27     137.181  73.010  68.097  1.00 42.48           O  
ATOM    184  CB  ALA A  27     137.019  73.839  71.179  1.00 42.44           C  
ATOM    185  N   PHE A  28     135.671  71.723  69.158  1.00 38.43           N  
ATOM    186  CA  PHE A  28     134.846  71.519  67.971  1.00 35.68           C  
ATOM    187  C   PHE A  28     134.026  72.775  67.689  1.00 33.91           C  
ATOM    188  O   PHE A  28     133.576  73.455  68.612  1.00 34.39           O  
ATOM    189  CB  PHE A  28     133.868  70.347  68.163  1.00 35.70           C  
ATOM    190  CG  PHE A  28     134.417  69.011  67.746  1.00 35.14           C  
ATOM    191  CD1 PHE A  28     135.200  68.256  68.618  1.00 33.37           C  
ATOM    192  CD2 PHE A  28     134.186  68.527  66.460  1.00 34.03           C  
ATOM    193  CE1 PHE A  28     135.749  67.035  68.211  1.00 32.69           C  
ATOM    194  CE2 PHE A  28     134.732  67.308  66.043  1.00 34.47           C  
ATOM    195  CZ  PHE A  28     135.515  66.561  66.920  1.00 32.91           C  
ATOM    196  N   VAL A  29     133.785  73.063  66.416  1.00 30.14           N  
ATOM    197  CA  VAL A  29     133.019  74.248  66.057  1.00 25.99           C  
ATOM    198  C   VAL A  29     131.625  73.956  65.509  1.00 27.29           C  
ATOM    199  O   VAL A  29     131.442  73.072  64.679  1.00 25.72           O  
ATOM    200  CB  VAL A  29     133.744  75.093  64.993  1.00 23.21           C  
ATOM    201  CG1 VAL A  29     132.875  76.281  64.599  1.00 17.30           C  
ATOM    202  CG2 VAL A  29     135.103  75.549  65.523  1.00 21.68           C  
ATOM    203  N   ALA A  30     130.643  74.719  65.981  1.00 26.67           N  
ATOM    204  CA  ALA A  30     129.270  74.594  65.506  1.00 25.30           C  
ATOM    205  C   ALA A  30     129.013  75.789  64.590  1.00 24.69           C  
ATOM    206  O   ALA A  30     129.184  76.939  64.974  1.00 23.91           O  
ATOM    207  CB  ALA A  30     128.278  74.617  66.674  1.00 23.99           C  
ATOM    208  N   SER A  31     128.579  75.532  63.372  1.00 25.26           N  
ATOM    209  CA  SER A  31     128.343  76.639  62.459  1.00 27.02           C  
ATOM    210  C   SER A  31     126.882  76.822  62.077  1.00 26.75           C  
ATOM    211  O   SER A  31     126.088  75.887  62.096  1.00 26.38           O  
ATOM    212  CB  SER A  31     129.166  76.454  61.183  1.00 27.81           C  
ATOM    213  OG  SER A  31     128.718  75.312  60.467  1.00 31.95           O  
ATOM    214  N   GLY A  32     126.545  78.044  61.696  1.00 26.44           N  
ATOM    215  CA  GLY A  32     125.191  78.350  61.290  1.00 26.85           C  
ATOM    216  C   GLY A  32     125.226  79.227  60.049  1.00 29.09           C  
ATOM    217  O   GLY A  32     126.170  79.983  59.836  1.00 28.58           O  
ATOM    218  N   ILE A  33     124.211  79.120  59.203  1.00 29.62           N  
ATOM    219  CA  ILE A  33     124.165  79.939  58.001  1.00 31.03           C  
ATOM    220  C   ILE A  33     122.766  80.151  57.438  1.00 32.44           C  
ATOM    221  O   ILE A  33     122.024  79.201  57.184  1.00 33.22           O  
ATOM    222  CB  ILE A  33     125.035  79.361  56.850  1.00 30.40           C  
ATOM    223  CG1 ILE A  33     124.958  80.294  55.639  1.00 29.21           C  
ATOM    224  CG2 ILE A  33     124.535  77.976  56.432  1.00 30.39           C  
ATOM    225  CD1 ILE A  33     125.651  79.767  54.393  1.00 30.15           C  
ATOM    226  N   VAL A  34     122.411  81.410  57.229  1.00 31.92           N  
ATOM    227  CA  VAL A  34     121.118  81.740  56.648  1.00 32.50           C  
ATOM    228  C   VAL A  34     121.358  82.883  55.680  1.00 33.96           C  
ATOM    229  O   VAL A  34     122.445  83.458  55.635  1.00 32.61           O  
ATOM    230  CB  VAL A  34     120.077  82.231  57.693  1.00 31.55           C  
ATOM    231  CG1 VAL A  34     119.862  81.171  58.777  1.00 29.60           C  
ATOM    232  CG2 VAL A  34     120.522  83.561  58.282  1.00 28.13           C  
ATOM    233  N   ALA A  35     120.347  83.207  54.889  1.00 34.38           N  
ATOM    234  CA  ALA A  35     120.475  84.308  53.954  1.00 34.55           C  
ATOM    235  C   ALA A  35     120.303  85.596  54.752  1.00 34.82           C  
ATOM    236  O   ALA A  35     119.390  85.707  55.557  1.00 32.75           O  
ATOM    237  CB  ALA A  35     119.408  84.210  52.867  1.00 32.72           C  
ATOM    238  N   THR A  36     121.189  86.558  54.530  1.00 36.36           N  
ATOM    239  CA  THR A  36     121.126  87.838  55.224  1.00 39.08           C  
ATOM    240  C   THR A  36     119.715  88.393  55.078  1.00 41.71           C  
ATOM    241  O   THR A  36     119.247  88.611  53.960  1.00 41.38           O  
ATOM    242  CB  THR A  36     122.119  88.832  54.605  1.00 36.64           C  
ATOM    243  OG1 THR A  36     123.452  88.360  54.817  1.00 35.08           O  
ATOM    244  CG2 THR A  36     121.957  90.216  55.215  1.00 33.55           C  
ATOM    245  N   THR A  37     119.035  88.613  56.197  1.00 45.19           N  
ATOM    246  CA  THR A  37     117.672  89.130  56.155  1.00 47.86           C  
ATOM    247  C   THR A  37     117.588  90.641  56.061  1.00 50.84           C  
ATOM    248  O   THR A  37     118.336  91.370  56.704  1.00 48.72           O  
ATOM    249  CB  THR A  37     116.872  88.718  57.380  1.00 45.68           C  
ATOM    250  OG1 THR A  37     117.466  89.305  58.541  1.00 44.83           O  
ATOM    251  CG2 THR A  37     116.851  87.207  57.520  1.00 46.52           C  
ATOM    252  N   GLY A  38     116.655  91.098  55.240  1.00 55.07           N  
ATOM    253  CA  GLY A  38     116.445  92.519  55.069  1.00 60.45           C  
ATOM    254  C   GLY A  38     117.513  93.251  54.283  1.00 64.11           C  
ATOM    255  O   GLY A  38     118.333  92.649  53.588  1.00 63.85           O  
ATOM    256  N   MET A  39     117.466  94.574  54.383  1.00 67.51           N  
ATOM    257  CA  MET A  39     118.407  95.449  53.709  1.00 71.09           C  
ATOM    258  C   MET A  39     119.677  95.519  54.549  1.00 72.66           C  
ATOM    259  O   MET A  39     119.656  95.995  55.686  1.00 72.38           O  
ATOM    260  CB  MET A  39     117.795  96.848  53.562  1.00 72.56           C  
ATOM    261  CG  MET A  39     118.313  97.666  52.382  1.00 75.48           C  
ATOM    262  SD  MET A  39     117.725  97.069  50.764  1.00 79.06           S  
ATOM    263  CE  MET A  39     116.044  97.765  50.726  1.00 76.62           C  
ATOM    264  N   LYS A  40     120.782  95.051  53.978  1.00 74.06           N  
ATOM    265  CA  LYS A  40     122.076  95.044  54.661  1.00 75.65           C  
ATOM    266  C   LYS A  40     122.452  96.362  55.309  1.00 75.19           C  
ATOM    267  O   LYS A  40     122.393  97.412  54.675  1.00 74.48           O  
ATOM    268  CB  LYS A  40     123.177  94.665  53.677  1.00 76.95           C  
ATOM    269  CG  LYS A  40     122.798  94.862  52.228  1.00 79.00           C  
ATOM    270  CD  LYS A  40     122.672  93.510  51.538  1.00 79.47           C  
ATOM    271  CE  LYS A  40     122.451  93.646  50.031  1.00 80.17           C  
ATOM    272  NZ  LYS A  40     123.559  94.371  49.334  1.00 78.99           N  
ATOM    273  N   GLY A  41     122.870  96.279  56.567  1.00 75.21           N  
ATOM    274  CA  GLY A  41     123.278  97.456  57.300  1.00 74.23           C  
ATOM    275  C   GLY A  41     122.235  97.947  58.279  1.00 73.79           C  
ATOM    276  O   GLY A  41     122.507  98.857  59.063  1.00 74.72           O  
ATOM    277  N   THR A  42     121.042  97.358  58.236  1.00 72.22           N  
ATOM    278  CA  THR A  42     119.961  97.761  59.126  1.00 70.22           C  
ATOM    279  C   THR A  42     119.563  96.713  60.143  1.00 69.30           C  
ATOM    280  O   THR A  42     119.898  95.531  60.012  1.00 68.65           O  
ATOM    281  CB  THR A  42     118.699  98.142  58.339  1.00 69.82           C  
ATOM    282  OG1 THR A  42     118.311  97.054  57.490  1.00 68.89           O  
ATOM    283  CG2 THR A  42     118.953  99.387  57.501  1.00 70.54           C  
ATOM    284  N   ARG A  43     118.817  97.169  61.144  1.00 67.55           N  
ATOM    285  CA  ARG A  43     118.349  96.312  62.213  1.00 66.05           C  
ATOM    286  C   ARG A  43     117.655  95.073  61.655  1.00 63.57           C  
ATOM    287  O   ARG A  43     117.536  94.057  62.336  1.00 63.26           O  
ATOM    288  CB  ARG A  43     117.431  97.109  63.146  1.00 66.65           C  
ATOM    289  CG  ARG A  43     116.820  98.345  62.506  1.00 67.64           C  
ATOM    290  CD  ARG A  43     116.267  99.293  63.554  1.00 68.33           C  
ATOM    291  NE  ARG A  43     115.265  98.653  64.398  1.00 69.74           N  
ATOM    292  CZ  ARG A  43     114.504  99.305  65.269  1.00 71.75           C  
ATOM    293  NH1 ARG A  43     114.632 100.620  65.407  1.00 72.99           N  
ATOM    294  NH2 ARG A  43     113.617  98.644  66.002  1.00 72.53           N  
ATOM    295  N   ASP A  44     117.228  95.152  60.400  1.00 60.14           N  
ATOM    296  CA  ASP A  44     116.567  94.031  59.738  1.00 58.62           C  
ATOM    297  C   ASP A  44     117.485  92.809  59.656  1.00 56.09           C  
ATOM    298  O   ASP A  44     117.023  91.671  59.564  1.00 53.84           O  
ATOM    299  CB  ASP A  44     116.157  94.425  58.316  1.00 59.66           C  
ATOM    300  CG  ASP A  44     114.986  95.394  58.280  1.00 61.54           C  
ATOM    301  OD1 ASP A  44     115.064  96.475  58.909  1.00 62.55           O  
ATOM    302  OD2 ASP A  44     113.985  95.073  57.606  1.00 61.47           O  
ATOM    303  N   ASN A  45     118.790  93.055  59.670  1.00 53.33           N  
ATOM    304  CA  ASN A  45     119.780  91.989  59.580  1.00 49.96           C  
ATOM    305  C   ASN A  45     119.915  91.184  60.872  1.00 48.44           C  
ATOM    306  O   ASN A  45     120.486  90.091  60.865  1.00 46.50           O  
ATOM    307  CB  ASN A  45     121.141  92.582  59.205  1.00 48.18           C  
ATOM    308  CG  ASN A  45     121.143  93.257  57.830  1.00 47.63           C  
ATOM    309  OD1 ASN A  45     122.152  93.816  57.408  1.00 42.45           O  
ATOM    310  ND2 ASN A  45     120.015  93.200  57.130  1.00 48.86           N  
ATOM    311  N   ILE A  46     119.378  91.716  61.968  1.00 45.84           N  
ATOM    312  CA  ILE A  46     119.454  91.045  63.260  1.00 43.67           C  
ATOM    313  C   ILE A  46     118.650  89.755  63.269  1.00 41.70           C  
ATOM    314  O   ILE A  46     118.977  88.825  63.991  1.00 42.06           O  
ATOM    315  CB  ILE A  46     118.975  91.975  64.400  1.00 43.11           C  
ATOM    316  CG1 ILE A  46     119.896  93.199  64.478  1.00 44.57           C  
ATOM    317  CG2 ILE A  46     118.993  91.239  65.726  1.00 39.90           C  
ATOM    318  CD1 ILE A  46     119.551  94.185  65.588  1.00 47.19           C  
ATOM    319  N   ALA A  47     117.613  89.690  62.444  1.00 40.47           N  
ATOM    320  CA  ALA A  47     116.779  88.492  62.365  1.00 40.79           C  
ATOM    321  C   ALA A  47     117.599  87.284  61.902  1.00 39.68           C  
ATOM    322  O   ALA A  47     117.555  86.214  62.510  1.00 39.20           O  
ATOM    323  CB  ALA A  47     115.607  88.726  61.405  1.00 37.36           C  
ATOM    324  N   GLY A  48     118.332  87.463  60.808  1.00 37.61           N  
ATOM    325  CA  GLY A  48     119.152  86.390  60.281  1.00 36.54           C  
ATOM    326  C   GLY A  48     120.298  86.049  61.205  1.00 34.76           C  
ATOM    327  O   GLY A  48     120.727  84.899  61.259  1.00 32.54           O  
ATOM    328  N   THR A  49     120.794  87.059  61.913  1.00 33.05           N  
ATOM    329  CA  THR A  49     121.885  86.892  62.862  1.00 33.24           C  
ATOM    330  C   THR A  49     121.444  85.934  63.966  1.00 32.25           C  
ATOM    331  O   THR A  49     122.140  84.977  64.281  1.00 29.55           O  
ATOM    332  CB  THR A  49     122.266  88.252  63.478  1.00 32.47           C  
ATOM    333  OG1 THR A  49     122.654  89.153  62.434  1.00 30.69           O  
ATOM    334  CG2 THR A  49     123.407  88.094  64.465  1.00 31.88           C  
ATOM    335  N   LEU A  50     120.264  86.188  64.525  1.00 32.92           N  
ATOM    336  CA  LEU A  50     119.715  85.364  65.599  1.00 34.86           C  
ATOM    337  C   LEU A  50     119.408  83.944  65.129  1.00 34.18           C  
ATOM    338  O   LEU A  50     119.653  82.974  65.846  1.00 32.23           O  
ATOM    339  CB  LEU A  50     118.445  86.019  66.151  1.00 34.48           C  
ATOM    340  CG  LEU A  50     118.577  87.134  67.202  1.00 36.65           C  
ATOM    341  CD1 LEU A  50     119.879  87.896  67.035  1.00 34.35           C  
ATOM    342  CD2 LEU A  50     117.375  88.077  67.080  1.00 35.10           C  
ATOM    343  N   ALA A  51     118.877  83.836  63.916  1.00 33.39           N  
ATOM    344  CA  ALA A  51     118.535  82.544  63.337  1.00 33.95           C  
ATOM    345  C   ALA A  51     119.796  81.744  63.054  1.00 34.63           C  
ATOM    346  O   ALA A  51     119.810  80.519  63.169  1.00 33.36           O  
ATOM    347  CB  ALA A  51     117.747  82.751  62.050  1.00 34.42           C  
ATOM    348  N   ALA A  52     120.847  82.445  62.646  1.00 34.87           N  
ATOM    349  CA  ALA A  52     122.116  81.799  62.363  1.00 34.93           C  
ATOM    350  C   ALA A  52     122.713  81.291  63.669  1.00 33.86           C  
ATOM    351  O   ALA A  52     123.204  80.167  63.716  1.00 33.95           O  
ATOM    352  CB  ALA A  52     123.068  82.780  61.674  1.00 32.41           C  
ATOM    353  N   LEU A  53     122.643  82.112  64.719  1.00 33.51           N  
ATOM    354  CA  LEU A  53     123.167  81.753  66.034  1.00 33.34           C  
ATOM    355  C   LEU A  53     122.428  80.535  66.568  1.00 32.28           C  
ATOM    356  O   LEU A  53     123.037  79.538  66.944  1.00 29.69           O  
ATOM    357  CB  LEU A  53     122.995  82.925  67.002  1.00 33.78           C  
ATOM    358  CG  LEU A  53     124.310  83.514  67.515  1.00 37.28           C  
ATOM    359  CD1 LEU A  53     124.034  84.439  68.693  1.00 35.13           C  
ATOM    360  CD2 LEU A  53     125.252  82.373  67.939  1.00 35.57           C  
ATOM    361  N   GLU A  54     121.101  80.630  66.564  1.00 32.53           N  
ATOM    362  CA  GLU A  54     120.202  79.565  67.022  1.00 32.72           C  
ATOM    363  C   GLU A  54     120.491  78.255  66.295  1.00 31.61           C  
ATOM    364  O   GLU A  54     120.477  77.171  66.881  1.00 31.38           O  
ATOM    365  CB  GLU A  54     118.747  79.943  66.721  1.00 32.71           C  
ATOM    366  CG  GLU A  54     118.215  81.180  67.422  1.00 35.60           C  
ATOM    367  CD  GLU A  54     118.000  80.968  68.911  1.00 38.00           C  
ATOM    368  OE1 GLU A  54     117.544  81.917  69.578  1.00 38.45           O  
ATOM    369  OE2 GLU A  54     118.285  79.858  69.415  1.00 38.10           O  
ATOM    370  N   GLN A  55     120.703  78.373  64.991  1.00 30.06           N  
ATOM    371  CA  GLN A  55     120.988  77.225  64.142  1.00 30.81           C  
ATOM    372  C   GLN A  55     122.267  76.545  64.631  1.00 31.75           C  
ATOM    373  O   GLN A  55     122.335  75.320  64.667  1.00 32.49           O  
ATOM    374  CB  GLN A  55     121.135  77.694  62.685  1.00 27.53           C  
ATOM    375  CG  GLN A  55     121.101  76.597  61.630  1.00 26.54           C  
ATOM    376  CD  GLN A  55     121.468  77.092  60.225  1.00 26.20           C  
ATOM    377  OE1 GLN A  55     122.542  76.774  59.699  1.00 25.42           O  
ATOM    378  NE2 GLN A  55     120.577  77.869  59.616  1.00 23.65           N  
ATOM    379  N   ALA A  56     123.268  77.345  65.000  1.00 30.90           N  
ATOM    380  CA  ALA A  56     124.531  76.809  65.502  1.00 31.01           C  
ATOM    381  C   ALA A  56     124.301  76.200  66.889  1.00 28.64           C  
ATOM    382  O   ALA A  56     124.638  75.046  67.128  1.00 26.00           O  
ATOM    383  CB  ALA A  56     125.584  77.923  65.559  1.00 28.39           C  
ATOM    384  N   LEU A  57     123.681  76.978  67.771  1.00 29.73           N  
ATOM    385  CA  LEU A  57     123.371  76.566  69.139  1.00 31.52           C  
ATOM    386  C   LEU A  57     122.662  75.213  69.243  1.00 31.98           C  
ATOM    387  O   LEU A  57     122.967  74.398  70.110  1.00 33.16           O  
ATOM    388  CB  LEU A  57     122.508  77.649  69.801  1.00 27.35           C  
ATOM    389  CG  LEU A  57     123.256  78.908  70.275  1.00 26.82           C  
ATOM    390  CD1 LEU A  57     122.291  80.066  70.511  1.00 24.87           C  
ATOM    391  CD2 LEU A  57     124.023  78.575  71.547  1.00 21.49           C  
ATOM    392  N   ALA A  58     121.719  74.980  68.340  1.00 32.80           N  
ATOM    393  CA  ALA A  58     120.934  73.754  68.334  1.00 33.06           C  
ATOM    394  C   ALA A  58     121.717  72.464  68.154  1.00 33.32           C  
ATOM    395  O   ALA A  58     121.151  71.384  68.313  1.00 34.17           O  
ATOM    396  CB  ALA A  58     119.850  73.847  67.268  1.00 31.98           C  
ATOM    397  N   LYS A  59     122.990  72.565  67.794  1.00 32.09           N  
ATOM    398  CA  LYS A  59     123.813  71.380  67.600  1.00 32.09           C  
ATOM    399  C   LYS A  59     124.588  71.144  68.877  1.00 32.05           C  
ATOM    400  O   LYS A  59     125.335  70.178  68.993  1.00 32.10           O  
ATOM    401  CB  LYS A  59     124.783  71.609  66.442  1.00 31.53           C  
ATOM    402  CG  LYS A  59     124.124  72.204  65.205  1.00 33.20           C  
ATOM    403  CD  LYS A  59     125.109  72.379  64.058  1.00 34.21           C  
ATOM    404  CE  LYS A  59     124.447  73.054  62.862  1.00 35.42           C  
ATOM    405  NZ  LYS A  59     125.399  73.251  61.735  1.00 37.53           N  
ATOM    406  N   THR A  60     124.365  72.030  69.844  1.00 31.28           N  
ATOM    407  CA  THR A  60     125.076  72.010  71.113  1.00 29.41           C  
ATOM    408  C   THR A  60     124.126  71.910  72.304  1.00 30.96           C  
ATOM    409  O   THR A  60     122.912  72.077  72.156  1.00 28.03           O  
ATOM    410  CB  THR A  60     125.872  73.312  71.233  1.00 27.60           C  
ATOM    411  OG1 THR A  60     124.998  74.375  71.640  1.00 21.17           O  
ATOM    412  CG2 THR A  60     126.445  73.689  69.874  1.00 20.66           C  
ATOM    413  N   PRO A  61     124.659  71.607  73.496  1.00 31.80           N  
ATOM    414  CA  PRO A  61     123.765  71.523  74.652  1.00 31.96           C  
ATOM    415  C   PRO A  61     123.460  72.935  75.170  1.00 33.29           C  
ATOM    416  O   PRO A  61     122.542  73.141  75.957  1.00 33.53           O  
ATOM    417  CB  PRO A  61     124.568  70.699  75.652  1.00 31.18           C  
ATOM    418  CG  PRO A  61     125.414  69.843  74.786  1.00 31.82           C  
ATOM    419  CD  PRO A  61     125.889  70.846  73.750  1.00 33.61           C  
ATOM    420  N   TRP A  62     124.196  73.916  74.665  1.00 33.76           N  
ATOM    421  CA  TRP A  62     124.042  75.303  75.094  1.00 33.60           C  
ATOM    422  C   TRP A  62     122.900  76.077  74.470  1.00 34.38           C  
ATOM    423  O   TRP A  62     122.286  75.662  73.490  1.00 33.87           O  
ATOM    424  CB  TRP A  62     125.334  76.071  74.831  1.00 29.98           C  
ATOM    425  CG  TRP A  62     126.470  75.458  75.531  1.00 28.10           C  
ATOM    426  CD1 TRP A  62     127.571  74.895  74.967  1.00 25.59           C  
ATOM    427  CD2 TRP A  62     126.598  75.284  76.942  1.00 26.99           C  
ATOM    428  NE1 TRP A  62     128.383  74.376  75.944  1.00 29.49           N  
ATOM    429  CE2 TRP A  62     127.808  74.601  77.168  1.00 27.10           C  
ATOM    430  CE3 TRP A  62     125.803  75.639  78.042  1.00 28.77           C  
ATOM    431  CZ2 TRP A  62     128.250  74.264  78.446  1.00 26.29           C  
ATOM    432  CZ3 TRP A  62     126.243  75.304  79.320  1.00 27.22           C  
ATOM    433  CH2 TRP A  62     127.460  74.622  79.507  1.00 28.12           C  
ATOM    434  N   SER A  63     122.617  77.229  75.054  1.00 36.20           N  
ATOM    435  CA  SER A  63     121.563  78.091  74.545  1.00 37.52           C  
ATOM    436  C   SER A  63     122.033  79.519  74.352  1.00 38.10           C  
ATOM    437  O   SER A  63     123.168  79.873  74.665  1.00 38.98           O  
ATOM    438  CB  SER A  63     120.345  78.096  75.467  1.00 37.20           C  
ATOM    439  OG  SER A  63     119.435  77.081  75.092  1.00 38.85           O  
ATOM    440  N   MET A  64     121.131  80.336  73.833  1.00 37.29           N  
ATOM    441  CA  MET A  64     121.409  81.735  73.552  1.00 38.49           C  
ATOM    442  C   MET A  64     121.983  82.499  74.737  1.00 38.58           C  
ATOM    443  O   MET A  64     122.890  83.310  74.560  1.00 38.02           O  
ATOM    444  CB  MET A  64     120.122  82.411  73.041  1.00 36.60           C  
ATOM    445  CG  MET A  64     120.286  83.805  72.439  1.00 36.74           C  
ATOM    446  SD  MET A  64     121.371  83.923  70.974  1.00 38.92           S  
ATOM    447  CE  MET A  64     120.285  83.340  69.673  1.00 35.85           C  
ATOM    448  N   SER A  65     121.454  82.249  75.933  1.00 38.60           N  
ATOM    449  CA  SER A  65     121.919  82.942  77.129  1.00 38.94           C  
ATOM    450  C   SER A  65     123.276  82.473  77.638  1.00 38.13           C  
ATOM    451  O   SER A  65     123.804  83.035  78.592  1.00 39.62           O  
ATOM    452  CB  SER A  65     120.857  82.831  78.229  1.00 38.63           C  
ATOM    453  OG  SER A  65     120.409  81.495  78.393  1.00 39.96           O  
ATOM    454  N   ASP A  66     123.838  81.458  76.987  1.00 37.15           N  
ATOM    455  CA  ASP A  66     125.134  80.913  77.371  1.00 36.53           C  
ATOM    456  C   ASP A  66     126.263  81.557  76.578  1.00 35.88           C  
ATOM    457  O   ASP A  66     127.436  81.386  76.894  1.00 37.16           O  
ATOM    458  CB  ASP A  66     125.122  79.405  77.156  1.00 34.63           C  
ATOM    459  CG  ASP A  66     124.028  78.731  77.947  1.00 34.07           C  
ATOM    460  OD1 ASP A  66     124.027  78.884  79.188  1.00 32.86           O  
ATOM    461  OD2 ASP A  66     123.171  78.065  77.337  1.00 31.77           O  
ATOM    462  N   VAL A  67     125.904  82.303  75.541  1.00 34.89           N  
ATOM    463  CA  VAL A  67     126.906  82.977  74.716  1.00 35.95           C  
ATOM    464  C   VAL A  67     127.609  84.074  75.514  1.00 35.37           C  
ATOM    465  O   VAL A  67     126.979  85.059  75.905  1.00 32.92           O  
ATOM    466  CB  VAL A  67     126.261  83.617  73.454  1.00 34.63           C  
ATOM    467  CG1 VAL A  67     127.325  84.286  72.608  1.00 33.49           C  
ATOM    468  CG2 VAL A  67     125.543  82.557  72.630  1.00 32.93           C  
ATOM    469  N   SER A  68     128.913  83.912  75.722  1.00 36.27           N  
ATOM    470  CA  SER A  68     129.711  84.869  76.488  1.00 37.24           C  
ATOM    471  C   SER A  68     130.087  86.116  75.692  1.00 37.33           C  
ATOM    472  O   SER A  68     129.963  87.241  76.179  1.00 36.23           O  
ATOM    473  CB  SER A  68     130.995  84.198  76.975  1.00 37.35           C  
ATOM    474  OG  SER A  68     130.722  82.901  77.478  1.00 43.54           O  
ATOM    475  N   ARG A  69     130.539  85.914  74.461  1.00 36.42           N  
ATOM    476  CA  ARG A  69     130.964  87.026  73.633  1.00 35.15           C  
ATOM    477  C   ARG A  69     130.635  86.798  72.155  1.00 33.53           C  
ATOM    478  O   ARG A  69     130.517  85.667  71.686  1.00 30.48           O  
ATOM    479  CB  ARG A  69     132.467  87.218  73.799  1.00 35.86           C  
ATOM    480  CG  ARG A  69     132.939  88.651  73.839  1.00 39.75           C  
ATOM    481  CD  ARG A  69     134.402  88.686  74.249  1.00 41.34           C  
ATOM    482  NE  ARG A  69     134.641  87.774  75.364  1.00 43.12           N  
ATOM    483  CZ  ARG A  69     135.573  86.825  75.368  1.00 44.23           C  
ATOM    484  NH1 ARG A  69     136.367  86.657  74.313  1.00 41.01           N  
ATOM    485  NH2 ARG A  69     135.701  86.034  76.427  1.00 44.36           N  
ATOM    486  N   ILE A  70     130.472  87.894  71.428  1.00 31.16           N  
ATOM    487  CA  ILE A  70     130.185  87.828  70.010  1.00 29.27           C  
ATOM    488  C   ILE A  70     131.151  88.736  69.265  1.00 28.35           C  
ATOM    489  O   ILE A  70     131.282  89.903  69.604  1.00 26.57           O  
ATOM    490  CB  ILE A  70     128.745  88.318  69.681  1.00 28.46           C  
ATOM    491  CG1 ILE A  70     127.700  87.372  70.271  1.00 29.21           C  
ATOM    492  CG2 ILE A  70     128.556  88.393  68.172  1.00 27.30           C  
ATOM    493  CD1 ILE A  70     126.262  87.816  70.021  1.00 27.49           C  
ATOM    494  N   TYR A  71     131.829  88.202  68.256  1.00 28.13           N  
ATOM    495  CA  TYR A  71     132.736  89.017  67.461  1.00 28.17           C  
ATOM    496  C   TYR A  71     132.005  89.235  66.150  1.00 28.01           C  
ATOM    497  O   TYR A  71     131.772  88.316  65.377  1.00 25.24           O  
ATOM    498  CB  TYR A  71     134.082  88.322  67.289  1.00 27.92           C  
ATOM    499  CG  TYR A  71     134.831  88.322  68.591  1.00 28.22           C  
ATOM    500  CD1 TYR A  71     134.522  87.403  69.589  1.00 28.97           C  
ATOM    501  CD2 TYR A  71     135.771  89.309  68.873  1.00 29.15           C  
ATOM    502  CE1 TYR A  71     135.124  87.470  70.838  1.00 31.23           C  
ATOM    503  CE2 TYR A  71     136.381  89.388  70.122  1.00 29.56           C  
ATOM    504  CZ  TYR A  71     136.052  88.468  71.099  1.00 31.36           C  
ATOM    505  OH  TYR A  71     136.629  88.553  72.349  1.00 34.31           O  
ATOM    506  N   LEU A  72     131.629  90.483  65.923  1.00 29.38           N  
ATOM    507  CA  LEU A  72     130.828  90.844  64.772  1.00 28.57           C  
ATOM    508  C   LEU A  72     131.477  91.574  63.618  1.00 30.08           C  
ATOM    509  O   LEU A  72     132.205  92.554  63.809  1.00 29.35           O  
ATOM    510  CB  LEU A  72     129.633  91.682  65.248  1.00 26.42           C  
ATOM    511  CG  LEU A  72     128.616  92.180  64.215  1.00 26.56           C  
ATOM    512  CD1 LEU A  72     127.748  91.032  63.728  1.00 23.58           C  
ATOM    513  CD2 LEU A  72     127.745  93.247  64.847  1.00 27.57           C  
ATOM    514  N   ASN A  73     131.168  91.105  62.412  1.00 29.15           N  
ATOM    515  CA  ASN A  73     131.641  91.743  61.198  1.00 29.78           C  
ATOM    516  C   ASN A  73     130.427  92.127  60.368  1.00 31.56           C  
ATOM    517  O   ASN A  73     129.575  91.290  60.065  1.00 29.22           O  
ATOM    518  CB  ASN A  73     132.494  90.829  60.331  1.00 28.06           C  
ATOM    519  CG  ASN A  73     132.842  91.483  58.994  1.00 28.09           C  
ATOM    520  OD1 ASN A  73     133.602  92.443  58.949  1.00 29.20           O  
ATOM    521  ND2 ASN A  73     132.267  90.981  57.909  1.00 26.82           N  
ATOM    522  N   GLU A  74     130.344  93.397  60.003  1.00 33.06           N  
ATOM    523  CA  GLU A  74     129.245  93.851  59.166  1.00 34.93           C  
ATOM    524  C   GLU A  74     129.876  94.207  57.841  1.00 33.31           C  
ATOM    525  O   GLU A  74     130.496  95.248  57.717  1.00 32.79           O  
ATOM    526  CB  GLU A  74     128.569  95.085  59.763  1.00 36.24           C  
ATOM    527  CG  GLU A  74     127.906  94.838  61.099  1.00 40.56           C  
ATOM    528  CD  GLU A  74     126.962  95.959  61.500  1.00 42.64           C  
ATOM    529  OE1 GLU A  74     126.037  96.260  60.711  1.00 44.83           O  
ATOM    530  OE2 GLU A  74     127.140  96.531  62.601  1.00 42.56           O  
ATOM    531  N   ALA A  75     129.743  93.331  56.856  1.00 34.70           N  
ATOM    532  CA  ALA A  75     130.329  93.587  55.550  1.00 35.24           C  
ATOM    533  C   ALA A  75     129.850  94.922  54.998  1.00 36.24           C  
ATOM    534  O   ALA A  75     128.687  95.301  55.164  1.00 33.41           O  
ATOM    535  CB  ALA A  75     129.970  92.467  54.581  1.00 33.27           C  
ATOM    536  N   ALA A  76     130.759  95.644  54.355  1.00 38.43           N  
ATOM    537  CA  ALA A  76     130.402  96.919  53.760  1.00 40.24           C  
ATOM    538  C   ALA A  76     129.519  96.593  52.563  1.00 41.92           C  
ATOM    539  O   ALA A  76     129.912  95.816  51.685  1.00 40.87           O  
ATOM    540  CB  ALA A  76     131.649  97.661  53.313  1.00 38.54           C  
ATOM    541  N   PRO A  77     128.310  97.175  52.519  1.00 42.88           N  
ATOM    542  CA  PRO A  77     127.375  96.933  51.419  1.00 44.02           C  
ATOM    543  C   PRO A  77     128.027  97.148  50.056  1.00 45.01           C  
ATOM    544  O   PRO A  77     128.710  98.150  49.838  1.00 43.85           O  
ATOM    545  CB  PRO A  77     126.257  97.938  51.691  1.00 44.25           C  
ATOM    546  CG  PRO A  77     126.272  98.056  53.192  1.00 43.68           C  
ATOM    547  CD  PRO A  77     127.748  98.137  53.484  1.00 43.47           C  
ATOM    548  N   VAL A  78     127.827  96.187  49.158  1.00 44.60           N  
ATOM    549  CA  VAL A  78     128.361  96.258  47.807  1.00 45.73           C  
ATOM    550  C   VAL A  78     127.198  96.063  46.845  1.00 46.53           C  
ATOM    551  O   VAL A  78     126.524  95.030  46.877  1.00 46.94           O  
ATOM    552  CB  VAL A  78     129.410  95.157  47.536  1.00 46.34           C  
ATOM    553  CG1 VAL A  78     129.859  95.224  46.092  1.00 45.61           C  
ATOM    554  CG2 VAL A  78     130.603  95.327  48.456  1.00 45.16           C  
ATOM    555  N   ILE A  79     126.969  97.062  45.999  1.00 45.59           N  
ATOM    556  CA  ILE A  79     125.888  97.022  45.031  1.00 45.46           C  
ATOM    557  C   ILE A  79     126.383  96.883  43.599  1.00 43.22           C  
ATOM    558  O   ILE A  79     127.302  97.581  43.169  1.00 42.10           O  
ATOM    559  CB  ILE A  79     125.022  98.284  45.127  1.00 48.26           C  
ATOM    560  CG1 ILE A  79     124.395  98.358  46.520  1.00 50.50           C  
ATOM    561  CG2 ILE A  79     123.963  98.281  44.029  1.00 49.22           C  
ATOM    562  CD1 ILE A  79     123.831  97.031  47.008  1.00 50.17           C  
ATOM    563  N   GLY A  80     125.756  95.972  42.865  1.00 41.16           N  
ATOM    564  CA  GLY A  80     126.129  95.749  41.482  1.00 37.28           C  
ATOM    565  C   GLY A  80     124.924  95.741  40.566  1.00 34.51           C  
ATOM    566  O   GLY A  80     123.784  95.630  41.022  1.00 33.25           O  
ATOM    567  N   ASP A  81     125.184  95.882  39.273  1.00 32.73           N  
ATOM    568  CA  ASP A  81     124.138  95.864  38.270  1.00 32.06           C  
ATOM    569  C   ASP A  81     124.752  95.500  36.929  1.00 31.29           C  
ATOM    570  O   ASP A  81     125.977  95.514  36.774  1.00 30.67           O  
ATOM    571  CB  ASP A  81     123.429  97.208  38.188  1.00 34.39           C  
ATOM    572  CG  ASP A  81     121.968  97.056  37.820  1.00 37.30           C  
ATOM    573  OD1 ASP A  81     121.528  95.897  37.660  1.00 41.29           O  
ATOM    574  OD2 ASP A  81     121.258  98.076  37.696  1.00 38.82           O  
ATOM    575  N   VAL A  82     123.903  95.182  35.957  1.00 31.15           N  
ATOM    576  CA  VAL A  82     124.384  94.751  34.646  1.00 31.34           C  
ATOM    577  C   VAL A  82     123.684  95.429  33.478  1.00 31.30           C  
ATOM    578  O   VAL A  82     122.551  95.882  33.596  1.00 33.00           O  
ATOM    579  CB  VAL A  82     124.202  93.216  34.472  1.00 29.22           C  
ATOM    580  CG1 VAL A  82     124.963  92.459  35.542  1.00 28.88           C  
ATOM    581  CG2 VAL A  82     122.728  92.868  34.554  1.00 30.29           C  
ATOM    582  N   ALA A  83     124.361  95.457  32.337  1.00 31.69           N  
ATOM    583  CA  ALA A  83     123.814  96.070  31.137  1.00 32.19           C  
ATOM    584  C   ALA A  83     124.368  95.380  29.903  1.00 32.03           C  
ATOM    585  O   ALA A  83     125.470  94.830  29.936  1.00 31.62           O  
ATOM    586  CB  ALA A  83     124.176  97.555  31.100  1.00 31.57           C  
ATOM    587  N   MET A  84     123.603  95.435  28.814  1.00 32.31           N  
ATOM    588  CA  MET A  84     123.998  94.842  27.539  1.00 31.01           C  
ATOM    589  C   MET A  84     123.773  95.868  26.419  1.00 31.39           C  
ATOM    590  O   MET A  84     122.681  96.439  26.304  1.00 29.34           O  
ATOM    591  CB  MET A  84     123.163  93.583  27.272  1.00 29.70           C  
ATOM    592  CG  MET A  84     123.562  92.809  26.025  1.00 27.77           C  
ATOM    593  SD  MET A  84     125.195  92.021  26.130  1.00 30.57           S  
ATOM    594  CE  MET A  84     125.005  91.159  27.705  1.00 27.55           C  
ATOM    595  N   GLU A  85     124.807  96.106  25.610  1.00 30.79           N  
ATOM    596  CA  GLU A  85     124.729  97.051  24.492  1.00 31.50           C  
ATOM    597  C   GLU A  85     125.052  96.340  23.194  1.00 31.32           C  
ATOM    598  O   GLU A  85     126.102  95.708  23.070  1.00 32.74           O  
ATOM    599  CB  GLU A  85     125.742  98.195  24.647  1.00 34.51           C  
ATOM    600  CG  GLU A  85     125.519  99.131  25.820  1.00 39.39           C  
ATOM    601  CD  GLU A  85     124.366 100.093  25.606  1.00 42.10           C  
ATOM    602  OE1 GLU A  85     124.124 100.939  26.503  1.00 45.68           O  
ATOM    603  OE2 GLU A  85     123.706 100.005  24.551  1.00 41.30           O  
ATOM    604  N   THR A  86     124.164  96.461  22.217  1.00 30.74           N  
ATOM    605  CA  THR A  86     124.388  95.835  20.924  1.00 29.29           C  
ATOM    606  C   THR A  86     125.243  96.792  20.111  1.00 28.80           C  
ATOM    607  O   THR A  86     124.960  97.986  20.064  1.00 28.56           O  
ATOM    608  CB  THR A  86     123.058  95.574  20.236  1.00 29.05           C  
ATOM    609  OG1 THR A  86     122.259  94.755  21.092  1.00 28.44           O  
ATOM    610  CG2 THR A  86     123.265  94.865  18.908  1.00 30.15           C  
ATOM    611  N   ILE A  87     126.292  96.278  19.476  1.00 28.98           N  
ATOM    612  CA  ILE A  87     127.187  97.143  18.715  1.00 29.34           C  
ATOM    613  C   ILE A  87     127.244  96.961  17.196  1.00 30.80           C  
ATOM    614  O   ILE A  87     128.081  97.587  16.537  1.00 30.69           O  
ATOM    615  CB  ILE A  87     128.646  97.072  19.275  1.00 29.50           C  
ATOM    616  CG1 ILE A  87     129.188  95.646  19.197  1.00 28.39           C  
ATOM    617  CG2 ILE A  87     128.667  97.520  20.726  1.00 28.90           C  
ATOM    618  CD1 ILE A  87     130.669  95.550  19.524  1.00 27.63           C  
ATOM    619  N   THR A  88     126.387  96.101  16.643  1.00 30.44           N  
ATOM    620  CA  THR A  88     126.333  95.910  15.191  1.00 29.54           C  
ATOM    621  C   THR A  88     124.909  95.588  14.739  1.00 30.08           C  
ATOM    622  O   THR A  88     124.048  95.238  15.544  1.00 28.72           O  
ATOM    623  CB  THR A  88     127.258  94.773  14.684  1.00 28.70           C  
ATOM    624  OG1 THR A  88     126.883  93.536  15.294  1.00 31.74           O  
ATOM    625  CG2 THR A  88     128.704  95.072  14.991  1.00 28.00           C  
ATOM    626  N   GLU A  89     124.667  95.723  13.443  1.00 29.59           N  
ATOM    627  CA  GLU A  89     123.359  95.436  12.883  1.00 29.28           C  
ATOM    628  C   GLU A  89     123.580  94.901  11.485  1.00 29.35           C  
ATOM    629  O   GLU A  89     124.591  95.207  10.853  1.00 31.90           O  
ATOM    630  CB  GLU A  89     122.494  96.708  12.829  1.00 29.23           C  
ATOM    631  CG  GLU A  89     123.020  97.791  11.878  1.00 31.13           C  
ATOM    632  CD  GLU A  89     122.176  99.069  11.876  1.00 32.77           C  
ATOM    633  OE1 GLU A  89     121.166  99.152  12.618  1.00 30.51           O  
ATOM    634  OE2 GLU A  89     122.532 100.003  11.120  1.00 36.29           O  
ATOM    635  N   THR A  90     122.646  94.083  11.015  1.00 28.54           N  
ATOM    636  CA  THR A  90     122.719  93.522   9.672  1.00 27.99           C  
ATOM    637  C   THR A  90     121.435  93.972   8.999  1.00 27.88           C  
ATOM    638  O   THR A  90     120.339  93.766   9.530  1.00 27.12           O  
ATOM    639  CB  THR A  90     122.779  91.984   9.699  1.00 29.48           C  
ATOM    640  OG1 THR A  90     123.928  91.569  10.449  1.00 32.68           O  
ATOM    641  CG2 THR A  90     122.870  91.423   8.281  1.00 29.46           C  
ATOM    642  N   ILE A  91     121.566  94.595   7.837  1.00 27.87           N  
ATOM    643  CA  ILE A  91     120.401  95.099   7.136  1.00 29.37           C  
ATOM    644  C   ILE A  91     120.298  94.595   5.703  1.00 29.30           C  
ATOM    645  O   ILE A  91     121.296  94.480   4.985  1.00 27.93           O  
ATOM    646  CB  ILE A  91     120.401  96.667   7.133  1.00 30.80           C  
ATOM    647  CG1 ILE A  91     120.258  97.191   8.568  1.00 33.04           C  
ATOM    648  CG2 ILE A  91     119.255  97.203   6.264  1.00 29.42           C  
ATOM    649  CD1 ILE A  91     120.298  98.720   8.697  1.00 34.20           C  
ATOM    650  N   ILE A  92     119.079  94.262   5.305  1.00 28.29           N  
ATOM    651  CA  ILE A  92     118.836  93.825   3.944  1.00 29.12           C  
ATOM    652  C   ILE A  92     118.131  94.999   3.286  1.00 30.01           C  
ATOM    653  O   ILE A  92     117.042  95.391   3.697  1.00 29.33           O  
ATOM    654  CB  ILE A  92     117.935  92.590   3.890  1.00 27.10           C  
ATOM    655  CG1 ILE A  92     118.688  91.380   4.466  1.00 26.97           C  
ATOM    656  CG2 ILE A  92     117.485  92.358   2.448  1.00 24.29           C  
ATOM    657  CD1 ILE A  92     117.871  90.096   4.550  1.00 26.26           C  
ATOM    658  N   THR A  93     118.764  95.581   2.280  1.00 32.73           N  
ATOM    659  CA  THR A  93     118.168  96.724   1.601  1.00 34.94           C  
ATOM    660  C   THR A  93     117.500  96.329   0.285  1.00 35.76           C  
ATOM    661  O   THR A  93     117.973  95.439  -0.423  1.00 34.25           O  
ATOM    662  CB  THR A  93     119.232  97.811   1.306  1.00 35.92           C  
ATOM    663  OG1 THR A  93     120.258  97.265   0.461  1.00 36.51           O  
ATOM    664  CG2 THR A  93     119.864  98.303   2.598  1.00 34.05           C  
ATOM    665  N   GLU A  94     116.379  96.976  -0.013  1.00 37.64           N  
ATOM    666  CA  GLU A  94     115.667  96.740  -1.262  1.00 38.44           C  
ATOM    667  C   GLU A  94     115.217  95.299  -1.506  1.00 36.88           C  
ATOM    668  O   GLU A  94     115.249  94.833  -2.648  1.00 36.75           O  
ATOM    669  CB  GLU A  94     116.552  97.180  -2.442  1.00 42.15           C  
ATOM    670  CG  GLU A  94     116.787  98.685  -2.576  1.00 45.39           C  
ATOM    671  CD  GLU A  94     118.134  99.005  -3.223  1.00 47.76           C  
ATOM    672  OE1 GLU A  94     119.153  98.956  -2.505  1.00 48.53           O  
ATOM    673  OE2 GLU A  94     118.181  99.291  -4.442  1.00 49.10           O  
ATOM    674  N   SER A  95     114.814  94.595  -0.453  1.00 34.42           N  
ATOM    675  CA  SER A  95     114.337  93.221  -0.593  1.00 31.94           C  
ATOM    676  C   SER A  95     115.229  92.389  -1.523  1.00 29.92           C  
ATOM    677  O   SER A  95     114.744  91.558  -2.284  1.00 29.19           O  
ATOM    678  CB  SER A  95     112.917  93.256  -1.150  1.00 32.41           C  
ATOM    679  OG  SER A  95     112.119  94.192  -0.441  1.00 35.93           O  
ATOM    680  N   THR A  96     116.537  92.589  -1.438  1.00 27.67           N  
ATOM    681  CA  THR A  96     117.456  91.896  -2.326  1.00 25.76           C  
ATOM    682  C   THR A  96     117.707  90.399  -2.110  1.00 25.18           C  
ATOM    683  O   THR A  96     118.336  89.758  -2.954  1.00 23.77           O  
ATOM    684  CB  THR A  96     118.819  92.614  -2.355  1.00 25.06           C  
ATOM    685  OG1 THR A  96     119.513  92.255  -3.555  1.00 26.61           O  
ATOM    686  CG2 THR A  96     119.670  92.200  -1.154  1.00 26.10           C  
ATOM    687  N   MET A  97     117.246  89.834  -0.999  1.00 24.74           N  
ATOM    688  CA  MET A  97     117.461  88.403  -0.763  1.00 26.89           C  
ATOM    689  C   MET A  97     116.505  87.793   0.249  1.00 26.92           C  
ATOM    690  O   MET A  97     115.828  88.504   0.992  1.00 28.37           O  
ATOM    691  CB  MET A  97     118.893  88.123  -0.275  1.00 28.43           C  
ATOM    692  CG  MET A  97     119.190  88.634   1.141  1.00 30.43           C  
ATOM    693  SD  MET A  97     120.556  87.771   1.994  1.00 33.31           S  
ATOM    694  CE  MET A  97     119.620  86.593   2.986  1.00 31.66           C  
ATOM    695  N   ILE A  98     116.467  86.461   0.266  1.00 26.53           N  
ATOM    696  CA  ILE A  98     115.641  85.689   1.199  1.00 24.82           C  
ATOM    697  C   ILE A  98     116.517  84.536   1.713  1.00 24.53           C  
ATOM    698  O   ILE A  98     116.890  83.641   0.951  1.00 23.55           O  
ATOM    699  CB  ILE A  98     114.393  85.115   0.502  1.00 25.19           C  
ATOM    700  CG1 ILE A  98     113.532  86.257  -0.043  1.00 26.25           C  
ATOM    701  CG2 ILE A  98     113.573  84.282   1.482  1.00 26.17           C  
ATOM    702  CD1 ILE A  98     112.223  85.797  -0.670  1.00 24.19           C  
ATOM    703  N   GLY A  99     116.866  84.563   2.998  1.00 24.32           N  
ATOM    704  CA  GLY A  99     117.723  83.515   3.529  1.00 22.67           C  
ATOM    705  C   GLY A  99     117.315  82.901   4.855  1.00 23.42           C  
ATOM    706  O   GLY A  99     118.170  82.502   5.641  1.00 23.42           O  
ATOM    707  N   HIS A 100     116.015  82.793   5.103  1.00 23.69           N  
ATOM    708  CA  HIS A 100     115.538  82.229   6.357  1.00 24.19           C  
ATOM    709  C   HIS A 100     115.781  80.727   6.453  1.00 25.15           C  
ATOM    710  O   HIS A 100     115.599  80.132   7.513  1.00 26.20           O  
ATOM    711  CB  HIS A 100     114.047  82.546   6.559  1.00 22.88           C  
ATOM    712  CG  HIS A 100     113.145  81.924   5.540  1.00 20.27           C  
ATOM    713  ND1 HIS A 100     113.338  82.073   4.185  1.00 18.90           N  
ATOM    714  CD2 HIS A 100     112.019  81.187   5.680  1.00 20.78           C  
ATOM    715  CE1 HIS A 100     112.367  81.458   3.534  1.00 17.91           C  
ATOM    716  NE2 HIS A 100     111.552  80.914   4.418  1.00 18.11           N  
ATOM    717  N   ASN A 101     116.182  80.122   5.341  1.00 26.07           N  
ATOM    718  CA  ASN A 101     116.498  78.701   5.287  1.00 25.35           C  
ATOM    719  C   ASN A 101     115.462  77.819   5.979  1.00 26.69           C  
ATOM    720  O   ASN A 101     115.757  77.166   6.986  1.00 26.94           O  
ATOM    721  CB  ASN A 101     117.879  78.489   5.913  1.00 27.40           C  
ATOM    722  CG  ASN A 101     118.453  77.112   5.626  1.00 28.10           C  
ATOM    723  OD1 ASN A 101     118.310  76.585   4.524  1.00 29.45           O  
ATOM    724  ND2 ASN A 101     119.129  76.537   6.610  1.00 23.84           N  
ATOM    725  N   PRO A 102     114.231  77.775   5.438  1.00 26.08           N  
ATOM    726  CA  PRO A 102     113.138  76.973   6.004  1.00 24.43           C  
ATOM    727  C   PRO A 102     113.460  75.481   6.076  1.00 25.64           C  
ATOM    728  O   PRO A 102     114.241  74.959   5.276  1.00 23.51           O  
ATOM    729  CB  PRO A 102     111.974  77.274   5.070  1.00 22.11           C  
ATOM    730  CG  PRO A 102     112.667  77.438   3.752  1.00 24.00           C  
ATOM    731  CD  PRO A 102     113.850  78.314   4.121  1.00 23.33           C  
ATOM    732  N   GLN A 103     112.824  74.797   7.022  1.00 26.62           N  
ATOM    733  CA  GLN A 103     113.067  73.381   7.260  1.00 29.66           C  
ATOM    734  C   GLN A 103     112.539  72.392   6.238  1.00 28.93           C  
ATOM    735  O   GLN A 103     113.165  71.353   6.018  1.00 29.77           O  
ATOM    736  CB  GLN A 103     112.538  72.990   8.635  1.00 33.62           C  
ATOM    737  CG  GLN A 103     113.218  73.709   9.775  1.00 40.63           C  
ATOM    738  CD  GLN A 103     112.817  73.135  11.118  1.00 46.47           C  
ATOM    739  OE1 GLN A 103     112.971  71.929  11.362  1.00 48.70           O  
ATOM    740  NE2 GLN A 103     112.298  73.990  12.000  1.00 48.63           N  
ATOM    741  N   THR A 104     111.384  72.683   5.643  1.00 26.63           N  
ATOM    742  CA  THR A 104     110.828  71.782   4.636  1.00 23.60           C  
ATOM    743  C   THR A 104     110.541  72.466   3.300  1.00 21.42           C  
ATOM    744  O   THR A 104     109.394  72.647   2.910  1.00 19.93           O  
ATOM    745  CB  THR A 104     109.527  71.061   5.124  1.00 23.22           C  
ATOM    746  OG1 THR A 104     108.565  72.025   5.568  1.00 19.79           O  
ATOM    747  CG2 THR A 104     109.852  70.078   6.252  1.00 20.16           C  
ATOM    748  N   PRO A 105     111.597  72.865   2.584  1.00 21.37           N  
ATOM    749  CA  PRO A 105     111.383  73.516   1.289  1.00 20.11           C  
ATOM    750  C   PRO A 105     110.907  72.424   0.332  1.00 22.57           C  
ATOM    751  O   PRO A 105     111.128  71.232   0.585  1.00 21.34           O  
ATOM    752  CB  PRO A 105     112.771  74.037   0.938  1.00 18.41           C  
ATOM    753  CG  PRO A 105     113.672  72.948   1.505  1.00 20.47           C  
ATOM    754  CD  PRO A 105     113.037  72.672   2.861  1.00 20.11           C  
ATOM    755  N   GLY A 106     110.260  72.812  -0.762  1.00 23.05           N  
ATOM    756  CA  GLY A 106     109.779  71.813  -1.696  1.00 22.07           C  
ATOM    757  C   GLY A 106     110.676  71.631  -2.899  1.00 22.07           C  
ATOM    758  O   GLY A 106     111.326  72.575  -3.336  1.00 22.57           O  
ATOM    759  N   GLY A 107     110.703  70.417  -3.441  1.00 20.83           N  
ATOM    760  CA  GLY A 107     111.518  70.146  -4.610  1.00 19.55           C  
ATOM    761  C   GLY A 107     113.019  70.294  -4.438  1.00 19.90           C  
ATOM    762  O   GLY A 107     113.562  70.161  -3.338  1.00 19.40           O  
ATOM    763  N   VAL A 108     113.694  70.571  -5.547  1.00 20.30           N  
ATOM    764  CA  VAL A 108     115.144  70.728  -5.569  1.00 21.05           C  
ATOM    765  C   VAL A 108     115.463  71.439  -6.871  1.00 22.52           C  
ATOM    766  O   VAL A 108     114.601  71.548  -7.741  1.00 22.36           O  
ATOM    767  CB  VAL A 108     115.848  69.346  -5.591  1.00 20.93           C  
ATOM    768  CG1 VAL A 108     115.555  68.636  -6.919  1.00 19.44           C  
ATOM    769  CG2 VAL A 108     117.331  69.507  -5.408  1.00 16.68           C  
ATOM    770  N   GLY A 109     116.690  71.927  -7.009  1.00 24.14           N  
ATOM    771  CA  GLY A 109     117.064  72.574  -8.248  1.00 23.44           C  
ATOM    772  C   GLY A 109     117.322  74.065  -8.180  1.00 25.81           C  
ATOM    773  O   GLY A 109     117.245  74.697  -7.124  1.00 24.64           O  
ATOM    774  N   VAL A 110     117.621  74.629  -9.341  1.00 24.83           N  
ATOM    775  CA  VAL A 110     117.912  76.039  -9.444  1.00 28.44           C  
ATOM    776  C   VAL A 110     117.088  76.650 -10.556  1.00 29.29           C  
ATOM    777  O   VAL A 110     116.778  76.009 -11.558  1.00 30.21           O  
ATOM    778  CB  VAL A 110     119.393  76.278  -9.755  1.00 30.43           C  
ATOM    779  CG1 VAL A 110     119.676  77.767  -9.765  1.00 31.24           C  
ATOM    780  CG2 VAL A 110     120.254  75.574  -8.719  1.00 31.08           C  
ATOM    781  N   GLY A 111     116.726  77.905 -10.379  1.00 29.84           N  
ATOM    782  CA  GLY A 111     115.934  78.547 -11.397  1.00 30.64           C  
ATOM    783  C   GLY A 111     116.192  80.028 -11.434  1.00 30.81           C  
ATOM    784  O   GLY A 111     116.194  80.687 -10.391  1.00 30.86           O  
ATOM    785  N   VAL A 112     116.419  80.544 -12.639  1.00 30.40           N  
ATOM    786  CA  VAL A 112     116.656  81.964 -12.837  1.00 28.75           C  
ATOM    787  C   VAL A 112     115.489  82.480 -13.652  1.00 26.09           C  
ATOM    788  O   VAL A 112     115.079  81.851 -14.616  1.00 23.88           O  
ATOM    789  CB  VAL A 112     117.931  82.233 -13.644  1.00 29.59           C  
ATOM    790  CG1 VAL A 112     118.272  83.717 -13.586  1.00 28.67           C  
ATOM    791  CG2 VAL A 112     119.064  81.389 -13.114  1.00 35.05           C  
ATOM    792  N   GLY A 113     114.954  83.628 -13.269  1.00 25.39           N  
ATOM    793  CA  GLY A 113     113.846  84.175 -14.014  1.00 24.63           C  
ATOM    794  C   GLY A 113     113.394  85.502 -13.460  1.00 25.63           C  
ATOM    795  O   GLY A 113     114.120  86.160 -12.707  1.00 25.66           O  
ATOM    796  N   THR A 114     112.182  85.897 -13.837  1.00 24.32           N  
ATOM    797  CA  THR A 114     111.602  87.152 -13.385  1.00 22.92           C  
ATOM    798  C   THR A 114     110.443  86.847 -12.457  1.00 23.48           C  
ATOM    799  O   THR A 114     109.580  86.031 -12.785  1.00 21.90           O  
ATOM    800  CB  THR A 114     111.032  87.994 -14.554  1.00 22.79           C  
ATOM    801  OG1 THR A 114     112.076  88.288 -15.486  1.00 25.08           O  
ATOM    802  CG2 THR A 114     110.438  89.314 -14.032  1.00 20.87           C  
ATOM    803  N   THR A 115     110.407  87.516 -11.308  1.00 23.46           N  
ATOM    804  CA  THR A 115     109.322  87.291 -10.362  1.00 23.92           C  
ATOM    805  C   THR A 115     107.991  87.795 -10.913  1.00 24.75           C  
ATOM    806  O   THR A 115     107.923  88.839 -11.571  1.00 25.44           O  
ATOM    807  CB  THR A 115     109.573  87.993  -9.003  1.00 24.58           C  
ATOM    808  OG1 THR A 115     109.655  89.406  -9.199  1.00 25.91           O  
ATOM    809  CG2 THR A 115     110.874  87.495  -8.361  1.00 25.50           C  
ATOM    810  N   ILE A 116     106.934  87.040 -10.642  1.00 24.04           N  
ATOM    811  CA  ILE A 116     105.597  87.398 -11.081  1.00 23.25           C  
ATOM    812  C   ILE A 116     104.585  86.868 -10.080  1.00 24.13           C  
ATOM    813  O   ILE A 116     104.750  85.788  -9.500  1.00 22.58           O  
ATOM    814  CB  ILE A 116     105.282  86.814 -12.476  1.00 24.70           C  
ATOM    815  CG1 ILE A 116     103.965  87.391 -12.999  1.00 23.32           C  
ATOM    816  CG2 ILE A 116     105.200  85.293 -12.409  1.00 20.14           C  
ATOM    817  CD1 ILE A 116     103.767  87.151 -14.491  1.00 22.31           C  
ATOM    818  N   ALA A 117     103.535  87.641  -9.861  1.00 24.76           N  
ATOM    819  CA  ALA A 117     102.498  87.239  -8.924  1.00 25.02           C  
ATOM    820  C   ALA A 117     101.661  86.131  -9.532  1.00 26.58           C  
ATOM    821  O   ALA A 117     101.211  86.240 -10.673  1.00 26.93           O  
ATOM    822  CB  ALA A 117     101.610  88.424  -8.587  1.00 23.12           C  
ATOM    823  N   LEU A 118     101.451  85.072  -8.760  1.00 27.18           N  
ATOM    824  CA  LEU A 118     100.649  83.939  -9.196  1.00 29.90           C  
ATOM    825  C   LEU A 118      99.423  84.414  -9.975  1.00 30.86           C  
ATOM    826  O   LEU A 118      99.061  83.835 -10.990  1.00 31.87           O  
ATOM    827  CB  LEU A 118     100.201  83.138  -7.971  1.00 28.87           C  
ATOM    828  CG  LEU A 118      99.158  82.040  -8.163  1.00 28.74           C  
ATOM    829  CD1 LEU A 118      99.754  80.905  -8.975  1.00 30.26           C  
ATOM    830  CD2 LEU A 118      98.699  81.539  -6.805  1.00 27.58           C  
ATOM    831  N   GLY A 119      98.809  85.489  -9.497  1.00 31.38           N  
ATOM    832  CA  GLY A 119      97.621  86.014 -10.136  1.00 32.68           C  
ATOM    833  C   GLY A 119      97.769  86.696 -11.479  1.00 34.18           C  
ATOM    834  O   GLY A 119      96.759  87.060 -12.076  1.00 34.47           O  
ATOM    835  N   ARG A 120      98.995  86.894 -11.958  1.00 33.71           N  
ATOM    836  CA  ARG A 120      99.188  87.541 -13.251  1.00 34.50           C  
ATOM    837  C   ARG A 120      99.772  86.575 -14.262  1.00 34.45           C  
ATOM    838  O   ARG A 120      99.918  86.904 -15.437  1.00 33.50           O  
ATOM    839  CB  ARG A 120     100.111  88.753 -13.119  1.00 38.91           C  
ATOM    840  CG  ARG A 120      99.512  89.920 -12.349  1.00 45.05           C  
ATOM    841  CD  ARG A 120     100.324  91.181 -12.603  1.00 51.46           C  
ATOM    842  NE  ARG A 120      99.730  92.368 -11.992  1.00 58.17           N  
ATOM    843  CZ  ARG A 120     100.105  93.617 -12.268  1.00 61.36           C  
ATOM    844  NH1 ARG A 120     101.074  93.845 -13.151  1.00 61.79           N  
ATOM    845  NH2 ARG A 120      99.515  94.641 -11.659  1.00 61.78           N  
ATOM    846  N   LEU A 121     100.095  85.379 -13.788  1.00 32.95           N  
ATOM    847  CA  LEU A 121     100.671  84.342 -14.618  1.00 32.99           C  
ATOM    848  C   LEU A 121      99.784  84.068 -15.829  1.00 33.35           C  
ATOM    849  O   LEU A 121     100.267  83.933 -16.949  1.00 34.08           O  
ATOM    850  CB  LEU A 121     100.829  83.065 -13.783  1.00 30.01           C  
ATOM    851  CG  LEU A 121     101.810  82.012 -14.302  1.00 27.88           C  
ATOM    852  CD1 LEU A 121     103.227  82.581 -14.328  1.00 25.21           C  
ATOM    853  CD2 LEU A 121     101.744  80.785 -13.412  1.00 27.15           C  
ATOM    854  N   ALA A 122      98.480  84.012 -15.589  1.00 33.76           N  
ATOM    855  CA  ALA A 122      97.499  83.727 -16.630  1.00 35.85           C  
ATOM    856  C   ALA A 122      97.274  84.857 -17.628  1.00 36.34           C  
ATOM    857  O   ALA A 122      96.470  84.722 -18.551  1.00 38.80           O  
ATOM    858  CB  ALA A 122      96.168  83.343 -15.975  1.00 34.87           C  
ATOM    859  N   THR A 123      97.953  85.978 -17.434  1.00 35.34           N  
ATOM    860  CA  THR A 123      97.791  87.098 -18.341  1.00 35.20           C  
ATOM    861  C   THR A 123      99.031  87.325 -19.198  1.00 34.34           C  
ATOM    862  O   THR A 123      99.095  88.307 -19.937  1.00 33.49           O  
ATOM    863  CB  THR A 123      97.472  88.396 -17.565  1.00 36.45           C  
ATOM    864  OG1 THR A 123      98.563  88.722 -16.694  1.00 38.46           O  
ATOM    865  CG2 THR A 123      96.215  88.218 -16.730  1.00 37.74           C  
ATOM    866  N   LEU A 124     100.014  86.431 -19.088  1.00 33.03           N  
ATOM    867  CA  LEU A 124     101.240  86.571 -19.870  1.00 32.57           C  
ATOM    868  C   LEU A 124     100.969  86.390 -21.358  1.00 32.76           C  
ATOM    869  O   LEU A 124     100.185  85.526 -21.752  1.00 32.29           O  
ATOM    870  CB  LEU A 124     102.295  85.548 -19.423  1.00 30.43           C  
ATOM    871  CG  LEU A 124     102.972  85.743 -18.062  1.00 29.15           C  
ATOM    872  CD1 LEU A 124     103.897  84.571 -17.791  1.00 28.88           C  
ATOM    873  CD2 LEU A 124     103.745  87.059 -18.045  1.00 25.92           C  
ATOM    874  N   PRO A 125     101.550  87.262 -22.198  1.00 32.52           N  
ATOM    875  CA  PRO A 125     101.336  87.113 -23.639  1.00 30.46           C  
ATOM    876  C   PRO A 125     102.225  85.982 -24.147  1.00 30.15           C  
ATOM    877  O   PRO A 125     103.299  85.738 -23.596  1.00 29.01           O  
ATOM    878  CB  PRO A 125     101.694  88.498 -24.201  1.00 30.73           C  
ATOM    879  CG  PRO A 125     102.581  89.111 -23.160  1.00 32.31           C  
ATOM    880  CD  PRO A 125     101.953  88.640 -21.863  1.00 33.49           C  
ATOM    881  N   ALA A 126     101.748  85.279 -25.169  1.00 29.67           N  
ATOM    882  CA  ALA A 126     102.451  84.143 -25.758  1.00 29.75           C  
ATOM    883  C   ALA A 126     103.952  84.359 -25.944  1.00 28.43           C  
ATOM    884  O   ALA A 126     104.745  83.445 -25.747  1.00 28.29           O  
ATOM    885  CB  ALA A 126     101.810  83.799 -27.098  1.00 28.41           C  
ATOM    886  N   ALA A 127     104.321  85.578 -26.315  1.00 26.63           N  
ATOM    887  CA  ALA A 127     105.709  85.946 -26.567  1.00 26.36           C  
ATOM    888  C   ALA A 127     106.599  85.923 -25.339  1.00 26.43           C  
ATOM    889  O   ALA A 127     107.809  85.997 -25.455  1.00 26.02           O  
ATOM    890  CB  ALA A 127     105.757  87.333 -27.186  1.00 25.28           C  
ATOM    891  N   GLN A 128     105.997  85.848 -24.162  1.00 27.64           N  
ATOM    892  CA  GLN A 128     106.753  85.848 -22.921  1.00 28.93           C  
ATOM    893  C   GLN A 128     106.654  84.547 -22.146  1.00 28.97           C  
ATOM    894  O   GLN A 128     107.096  84.485 -21.004  1.00 30.28           O  
ATOM    895  CB  GLN A 128     106.282  87.000 -22.021  1.00 29.94           C  
ATOM    896  CG  GLN A 128     106.696  88.403 -22.478  1.00 31.66           C  
ATOM    897  CD  GLN A 128     106.232  89.496 -21.518  1.00 34.32           C  
ATOM    898  OE1 GLN A 128     105.122  90.020 -21.635  1.00 36.06           O  
ATOM    899  NE2 GLN A 128     107.080  89.830 -20.549  1.00 35.49           N  
ATOM    900  N   TYR A 129     106.063  83.523 -22.754  1.00 29.28           N  
ATOM    901  CA  TYR A 129     105.910  82.229 -22.103  1.00 28.41           C  
ATOM    902  C   TYR A 129     107.245  81.569 -21.732  1.00 28.78           C  
ATOM    903  O   TYR A 129     107.451  81.197 -20.575  1.00 28.82           O  
ATOM    904  CB  TYR A 129     105.111  81.283 -23.008  1.00 30.08           C  
ATOM    905  CG  TYR A 129     103.605  81.490 -23.006  1.00 30.44           C  
ATOM    906  CD1 TYR A 129     103.036  82.674 -22.538  1.00 29.85           C  
ATOM    907  CD2 TYR A 129     102.750  80.501 -23.497  1.00 29.91           C  
ATOM    908  CE1 TYR A 129     101.659  82.871 -22.557  1.00 29.03           C  
ATOM    909  CE2 TYR A 129     101.370  80.691 -23.523  1.00 31.59           C  
ATOM    910  CZ  TYR A 129     100.834  81.878 -23.054  1.00 31.48           C  
ATOM    911  OH  TYR A 129      99.475  82.084 -23.113  1.00 33.18           O  
ATOM    912  N   ALA A 130     108.146  81.455 -22.707  1.00 27.19           N  
ATOM    913  CA  ALA A 130     109.444  80.798 -22.531  1.00 27.01           C  
ATOM    914  C   ALA A 130     110.430  81.468 -21.582  1.00 26.95           C  
ATOM    915  O   ALA A 130     111.234  80.810 -20.938  1.00 26.75           O  
ATOM    916  CB  ALA A 130     110.090  80.632 -23.887  1.00 25.04           C  
ATOM    917  N   GLU A 131     110.343  82.786 -21.510  1.00 28.81           N  
ATOM    918  CA  GLU A 131     111.213  83.637 -20.707  1.00 28.04           C  
ATOM    919  C   GLU A 131     111.751  83.122 -19.373  1.00 29.57           C  
ATOM    920  O   GLU A 131     112.923  83.320 -19.061  1.00 32.70           O  
ATOM    921  CB  GLU A 131     110.501  84.966 -20.474  1.00 28.89           C  
ATOM    922  CG  GLU A 131     111.401  86.060 -20.028  1.00 31.50           C  
ATOM    923  CD  GLU A 131     110.665  87.349 -19.774  1.00 30.01           C  
ATOM    924  OE1 GLU A 131     109.816  87.731 -20.607  1.00 26.94           O  
ATOM    925  OE2 GLU A 131     110.958  87.987 -18.739  1.00 33.06           O  
ATOM    926  N   GLY A 132     110.914  82.498 -18.559  1.00 27.03           N  
ATOM    927  CA  GLY A 132     111.415  82.022 -17.278  1.00 25.21           C  
ATOM    928  C   GLY A 132     110.744  82.806 -16.163  1.00 23.21           C  
ATOM    929  O   GLY A 132     110.945  84.019 -16.014  1.00 21.87           O  
ATOM    930  N   TRP A 133     109.938  82.120 -15.365  1.00 19.72           N  
ATOM    931  CA  TRP A 133     109.215  82.804 -14.307  1.00 20.28           C  
ATOM    932  C   TRP A 133     109.320  82.211 -12.912  1.00 20.94           C  
ATOM    933  O   TRP A 133     109.248  80.992 -12.728  1.00 20.85           O  
ATOM    934  CB  TRP A 133     107.725  82.917 -14.678  1.00 16.89           C  
ATOM    935  CG  TRP A 133     107.503  83.686 -15.928  1.00 18.74           C  
ATOM    936  CD1 TRP A 133     107.453  83.192 -17.203  1.00 19.48           C  
ATOM    937  CD2 TRP A 133     107.425  85.109 -16.046  1.00 18.07           C  
ATOM    938  NE1 TRP A 133     107.355  84.222 -18.105  1.00 19.08           N  
ATOM    939  CE2 TRP A 133     107.337  85.410 -17.421  1.00 18.20           C  
ATOM    940  CE3 TRP A 133     107.427  86.162 -15.120  1.00 19.69           C  
ATOM    941  CZ2 TRP A 133     107.254  86.723 -17.897  1.00 22.32           C  
ATOM    942  CZ3 TRP A 133     107.345  87.467 -15.589  1.00 21.42           C  
ATOM    943  CH2 TRP A 133     107.260  87.737 -16.971  1.00 21.81           C  
ATOM    944  N   ILE A 134     109.475  83.098 -11.932  1.00 19.85           N  
ATOM    945  CA  ILE A 134     109.541  82.707 -10.530  1.00 22.33           C  
ATOM    946  C   ILE A 134     108.228  83.222  -9.930  1.00 22.61           C  
ATOM    947  O   ILE A 134     108.054  84.418  -9.698  1.00 23.87           O  
ATOM    948  CB  ILE A 134     110.755  83.352  -9.823  1.00 21.87           C  
ATOM    949  CG1 ILE A 134     112.044  82.894 -10.501  1.00 24.01           C  
ATOM    950  CG2 ILE A 134     110.794  82.941  -8.362  1.00 21.62           C  
ATOM    951  CD1 ILE A 134     113.311  83.537  -9.937  1.00 26.16           C  
ATOM    952  N   VAL A 135     107.301  82.310  -9.682  1.00 21.97           N  
ATOM    953  CA  VAL A 135     105.988  82.680  -9.177  1.00 21.55           C  
ATOM    954  C   VAL A 135     105.890  82.928  -7.677  1.00 23.38           C  
ATOM    955  O   VAL A 135     106.277  82.090  -6.862  1.00 24.93           O  
ATOM    956  CB  VAL A 135     104.939  81.622  -9.588  1.00 21.85           C  
ATOM    957  CG1 VAL A 135     103.562  82.061  -9.156  1.00 20.76           C  
ATOM    958  CG2 VAL A 135     104.974  81.418 -11.116  1.00 20.85           C  
ATOM    959  N   LEU A 136     105.362  84.095  -7.320  1.00 22.90           N  
ATOM    960  CA  LEU A 136     105.203  84.482  -5.923  1.00 23.14           C  
ATOM    961  C   LEU A 136     103.798  84.119  -5.460  1.00 24.97           C  
ATOM    962  O   LEU A 136     102.822  84.678  -5.948  1.00 24.26           O  
ATOM    963  CB  LEU A 136     105.438  85.992  -5.753  1.00 20.48           C  
ATOM    964  CG  LEU A 136     106.751  86.551  -6.334  1.00 21.35           C  
ATOM    965  CD1 LEU A 136     106.853  88.043  -6.028  1.00 18.91           C  
ATOM    966  CD2 LEU A 136     107.949  85.790  -5.767  1.00 16.57           C  
ATOM    967  N   ILE A 137     103.700  83.215  -4.485  1.00 27.20           N  
ATOM    968  CA  ILE A 137     102.396  82.762  -4.002  1.00 29.03           C  
ATOM    969  C   ILE A 137     102.008  83.169  -2.580  1.00 31.83           C  
ATOM    970  O   ILE A 137     102.617  82.757  -1.583  1.00 31.64           O  
ATOM    971  CB  ILE A 137     102.269  81.226  -4.110  1.00 27.86           C  
ATOM    972  CG1 ILE A 137     102.640  80.770  -5.524  1.00 26.71           C  
ATOM    973  CG2 ILE A 137     100.845  80.806  -3.803  1.00 25.02           C  
ATOM    974  CD1 ILE A 137     102.602  79.274  -5.716  1.00 25.59           C  
ATOM    975  N   ASP A 138     100.957  83.973  -2.520  1.00 35.09           N  
ATOM    976  CA  ASP A 138     100.376  84.500  -1.293  1.00 38.25           C  
ATOM    977  C   ASP A 138      99.625  83.406  -0.544  1.00 38.29           C  
ATOM    978  O   ASP A 138      99.692  82.228  -0.895  1.00 38.37           O  
ATOM    979  CB  ASP A 138      99.375  85.598  -1.672  1.00 42.98           C  
ATOM    980  CG  ASP A 138      99.692  86.925  -1.036  1.00 48.81           C  
ATOM    981  OD1 ASP A 138      99.352  87.967  -1.655  1.00 53.34           O  
ATOM    982  OD2 ASP A 138     100.263  86.932   0.080  1.00 50.55           O  
ATOM    983  N   ASP A 139      98.885  83.814   0.480  1.00 37.78           N  
ATOM    984  CA  ASP A 139      98.094  82.882   1.266  1.00 39.11           C  
ATOM    985  C   ASP A 139      96.603  83.095   0.997  1.00 40.17           C  
ATOM    986  O   ASP A 139      95.755  82.717   1.808  1.00 39.46           O  
ATOM    987  CB  ASP A 139      98.407  83.060   2.754  1.00 39.27           C  
ATOM    988  CG  ASP A 139      98.105  84.463   3.259  1.00 42.11           C  
ATOM    989  OD1 ASP A 139      98.045  85.408   2.440  1.00 44.43           O  
ATOM    990  OD2 ASP A 139      97.944  84.624   4.489  1.00 42.42           O  
ATOM    991  N   ALA A 140      96.291  83.699  -0.147  1.00 40.64           N  
ATOM    992  CA  ALA A 140      94.906  83.960  -0.513  1.00 41.39           C  
ATOM    993  C   ALA A 140      94.347  82.887  -1.441  1.00 41.36           C  
ATOM    994  O   ALA A 140      93.132  82.730  -1.553  1.00 43.55           O  
ATOM    995  CB  ALA A 140      94.790  85.336  -1.167  1.00 42.59           C  
ATOM    996  N   VAL A 141      95.231  82.147  -2.098  1.00 39.30           N  
ATOM    997  CA  VAL A 141      94.809  81.096  -3.005  1.00 37.46           C  
ATOM    998  C   VAL A 141      94.986  79.698  -2.415  1.00 36.80           C  
ATOM    999  O   VAL A 141      96.034  79.374  -1.857  1.00 38.22           O  
ATOM   1000  CB  VAL A 141      95.588  81.172  -4.321  1.00 36.25           C  
ATOM   1001  CG1 VAL A 141      95.243  79.979  -5.202  1.00 34.83           C  
ATOM   1002  CG2 VAL A 141      95.264  82.474  -5.027  1.00 36.24           C  
ATOM   1003  N   ASP A 142      93.944  78.884  -2.528  1.00 34.71           N  
ATOM   1004  CA  ASP A 142      93.975  77.507  -2.046  1.00 34.68           C  
ATOM   1005  C   ASP A 142      95.193  76.863  -2.735  1.00 31.96           C  
ATOM   1006  O   ASP A 142      95.354  77.001  -3.946  1.00 31.25           O  
ATOM   1007  CB  ASP A 142      92.667  76.817  -2.459  1.00 36.99           C  
ATOM   1008  CG  ASP A 142      92.479  75.457  -1.816  1.00 40.13           C  
ATOM   1009  OD1 ASP A 142      93.254  74.526  -2.129  1.00 41.12           O  
ATOM   1010  OD2 ASP A 142      91.540  75.323  -0.997  1.00 41.78           O  
ATOM   1011  N   PHE A 143      96.046  76.175  -1.977  1.00 29.27           N  
ATOM   1012  CA  PHE A 143      97.247  75.585  -2.562  1.00 28.46           C  
ATOM   1013  C   PHE A 143      96.966  74.576  -3.678  1.00 27.89           C  
ATOM   1014  O   PHE A 143      97.807  74.383  -4.549  1.00 27.95           O  
ATOM   1015  CB  PHE A 143      98.150  74.981  -1.463  1.00 26.33           C  
ATOM   1016  CG  PHE A 143      97.829  73.549  -1.096  1.00 25.24           C  
ATOM   1017  CD1 PHE A 143      98.173  72.501  -1.943  1.00 22.68           C  
ATOM   1018  CD2 PHE A 143      97.205  73.252   0.112  1.00 23.37           C  
ATOM   1019  CE1 PHE A 143      97.902  71.178  -1.592  1.00 22.76           C  
ATOM   1020  CE2 PHE A 143      96.930  71.937   0.470  1.00 22.88           C  
ATOM   1021  CZ  PHE A 143      97.279  70.897  -0.385  1.00 24.01           C  
ATOM   1022  N   LEU A 144      95.795  73.941  -3.664  1.00 26.77           N  
ATOM   1023  CA  LEU A 144      95.451  72.995  -4.724  1.00 26.65           C  
ATOM   1024  C   LEU A 144      95.155  73.769  -6.013  1.00 26.74           C  
ATOM   1025  O   LEU A 144      95.409  73.275  -7.114  1.00 25.96           O  
ATOM   1026  CB  LEU A 144      94.258  72.108  -4.317  1.00 24.27           C  
ATOM   1027  CG  LEU A 144      94.592  70.978  -3.325  1.00 24.29           C  
ATOM   1028  CD1 LEU A 144      93.356  70.157  -2.994  1.00 20.44           C  
ATOM   1029  CD2 LEU A 144      95.667  70.079  -3.938  1.00 23.93           C  
ATOM   1030  N   ASP A 145      94.640  74.989  -5.872  1.00 25.86           N  
ATOM   1031  CA  ASP A 145      94.366  75.832  -7.035  1.00 27.21           C  
ATOM   1032  C   ASP A 145      95.701  76.338  -7.580  1.00 27.95           C  
ATOM   1033  O   ASP A 145      95.884  76.437  -8.800  1.00 28.68           O  
ATOM   1034  CB  ASP A 145      93.476  77.025  -6.660  1.00 26.73           C  
ATOM   1035  CG  ASP A 145      92.012  76.642  -6.493  1.00 27.51           C  
ATOM   1036  OD1 ASP A 145      91.582  75.647  -7.115  1.00 30.47           O  
ATOM   1037  OD2 ASP A 145      91.285  77.340  -5.758  1.00 26.74           O  
ATOM   1038  N   ALA A 146      96.628  76.652  -6.671  1.00 26.05           N  
ATOM   1039  CA  ALA A 146      97.956  77.119  -7.059  1.00 26.41           C  
ATOM   1040  C   ALA A 146      98.635  76.015  -7.855  1.00 25.57           C  
ATOM   1041  O   ALA A 146      99.266  76.283  -8.872  1.00 26.53           O  
ATOM   1042  CB  ALA A 146      98.787  77.472  -5.827  1.00 25.93           C  
ATOM   1043  N   VAL A 147      98.510  74.779  -7.379  1.00 25.15           N  
ATOM   1044  CA  VAL A 147      99.082  73.624  -8.078  1.00 25.98           C  
ATOM   1045  C   VAL A 147      98.476  73.595  -9.483  1.00 26.78           C  
ATOM   1046  O   VAL A 147      99.188  73.493 -10.484  1.00 26.74           O  
ATOM   1047  CB  VAL A 147      98.737  72.303  -7.342  1.00 23.14           C  
ATOM   1048  CG1 VAL A 147      98.942  71.111  -8.263  1.00 22.15           C  
ATOM   1049  CG2 VAL A 147      99.607  72.156  -6.112  1.00 20.41           C  
ATOM   1050  N   TRP A 148      97.151  73.699  -9.533  1.00 28.29           N  
ATOM   1051  CA  TRP A 148      96.391  73.706 -10.784  1.00 28.16           C  
ATOM   1052  C   TRP A 148      96.924  74.745 -11.764  1.00 26.59           C  
ATOM   1053  O   TRP A 148      97.319  74.415 -12.876  1.00 27.58           O  
ATOM   1054  CB  TRP A 148      94.919  73.994 -10.466  1.00 26.21           C  
ATOM   1055  CG  TRP A 148      94.002  74.183 -11.640  1.00 24.21           C  
ATOM   1056  CD1 TRP A 148      94.312  74.076 -12.975  1.00 23.33           C  
ATOM   1057  CD2 TRP A 148      92.606  74.482 -11.578  1.00 21.13           C  
ATOM   1058  NE1 TRP A 148      93.190  74.290 -13.739  1.00 21.69           N  
ATOM   1059  CE2 TRP A 148      92.129  74.539 -12.906  1.00 22.71           C  
ATOM   1060  CE3 TRP A 148      91.711  74.706 -10.529  1.00 20.87           C  
ATOM   1061  CZ2 TRP A 148      90.789  74.807 -13.211  1.00 23.65           C  
ATOM   1062  CZ3 TRP A 148      90.385  74.974 -10.829  1.00 24.19           C  
ATOM   1063  CH2 TRP A 148      89.935  75.022 -12.164  1.00 22.66           C  
ATOM   1064  N   TRP A 149      96.932  76.002 -11.341  1.00 27.48           N  
ATOM   1065  CA  TRP A 149      97.394  77.098 -12.188  1.00 27.65           C  
ATOM   1066  C   TRP A 149      98.834  76.922 -12.652  1.00 28.90           C  
ATOM   1067  O   TRP A 149      99.161  77.215 -13.805  1.00 29.69           O  
ATOM   1068  CB  TRP A 149      97.247  78.425 -11.441  1.00 27.49           C  
ATOM   1069  CG  TRP A 149      95.839  78.720 -11.001  1.00 29.03           C  
ATOM   1070  CD1 TRP A 149      94.729  77.925 -11.179  1.00 28.01           C  
ATOM   1071  CD2 TRP A 149      95.388  79.881 -10.295  1.00 29.26           C  
ATOM   1072  NE1 TRP A 149      93.626  78.522 -10.624  1.00 26.39           N  
ATOM   1073  CE2 TRP A 149      93.996  79.723 -10.075  1.00 29.57           C  
ATOM   1074  CE3 TRP A 149      96.021  81.042  -9.825  1.00 29.57           C  
ATOM   1075  CZ2 TRP A 149      93.224  80.689  -9.400  1.00 28.78           C  
ATOM   1076  CZ3 TRP A 149      95.251  82.005  -9.151  1.00 29.25           C  
ATOM   1077  CH2 TRP A 149      93.866  81.817  -8.949  1.00 28.96           C  
ATOM   1078  N   LEU A 150      99.700  76.457 -11.758  1.00 28.27           N  
ATOM   1079  CA  LEU A 150     101.087  76.246 -12.124  1.00 28.46           C  
ATOM   1080  C   LEU A 150     101.158  75.155 -13.184  1.00 28.65           C  
ATOM   1081  O   LEU A 150     101.879  75.291 -14.172  1.00 28.88           O  
ATOM   1082  CB  LEU A 150     101.914  75.862 -10.893  1.00 26.53           C  
ATOM   1083  CG  LEU A 150     102.112  76.975  -9.855  1.00 26.54           C  
ATOM   1084  CD1 LEU A 150     102.769  76.416  -8.606  1.00 23.52           C  
ATOM   1085  CD2 LEU A 150     102.962  78.090 -10.453  1.00 24.44           C  
ATOM   1086  N   ASN A 151     100.390  74.086 -13.006  1.00 29.38           N  
ATOM   1087  CA  ASN A 151     100.416  73.001 -13.985  1.00 31.78           C  
ATOM   1088  C   ASN A 151      99.845  73.422 -15.338  1.00 31.81           C  
ATOM   1089  O   ASN A 151     100.398  73.089 -16.377  1.00 29.87           O  
ATOM   1090  CB  ASN A 151      99.662  71.766 -13.470  1.00 30.01           C  
ATOM   1091  CG  ASN A 151     100.421  71.028 -12.376  1.00 31.15           C  
ATOM   1092  OD1 ASN A 151     101.654  71.066 -12.320  1.00 32.41           O  
ATOM   1093  ND2 ASN A 151      99.689  70.334 -11.514  1.00 28.87           N  
ATOM   1094  N   GLU A 152      98.745  74.162 -15.332  1.00 33.27           N  
ATOM   1095  CA  GLU A 152      98.152  74.595 -16.594  1.00 36.81           C  
ATOM   1096  C   GLU A 152      99.151  75.510 -17.295  1.00 35.45           C  
ATOM   1097  O   GLU A 152      99.362  75.412 -18.501  1.00 36.04           O  
ATOM   1098  CB  GLU A 152      96.824  75.324 -16.333  1.00 37.25           C  
ATOM   1099  CG  GLU A 152      96.052  75.758 -17.586  1.00 42.52           C  
ATOM   1100  CD  GLU A 152      95.797  74.620 -18.579  1.00 45.14           C  
ATOM   1101  OE1 GLU A 152      95.526  73.480 -18.134  1.00 45.04           O  
ATOM   1102  OE2 GLU A 152      95.854  74.876 -19.807  1.00 44.25           O  
ATOM   1103  N   ALA A 153      99.770  76.393 -16.523  1.00 35.03           N  
ATOM   1104  CA  ALA A 153     100.766  77.309 -17.060  1.00 35.47           C  
ATOM   1105  C   ALA A 153     101.880  76.510 -17.719  1.00 34.82           C  
ATOM   1106  O   ALA A 153     102.307  76.834 -18.824  1.00 36.50           O  
ATOM   1107  CB  ALA A 153     101.336  78.185 -15.942  1.00 32.93           C  
ATOM   1108  N   LEU A 154     102.343  75.466 -17.041  1.00 34.32           N  
ATOM   1109  CA  LEU A 154     103.406  74.640 -17.580  1.00 35.80           C  
ATOM   1110  C   LEU A 154     102.942  73.948 -18.841  1.00 37.64           C  
ATOM   1111  O   LEU A 154     103.681  73.889 -19.819  1.00 37.65           O  
ATOM   1112  CB  LEU A 154     103.862  73.610 -16.545  1.00 35.54           C  
ATOM   1113  CG  LEU A 154     104.664  74.178 -15.365  1.00 34.45           C  
ATOM   1114  CD1 LEU A 154     104.873  73.102 -14.321  1.00 31.21           C  
ATOM   1115  CD2 LEU A 154     106.002  74.713 -15.863  1.00 35.34           C  
ATOM   1116  N   ASP A 155     101.710  73.447 -18.827  1.00 39.45           N  
ATOM   1117  CA  ASP A 155     101.164  72.758 -19.990  1.00 41.81           C  
ATOM   1118  C   ASP A 155     101.131  73.680 -21.206  1.00 41.56           C  
ATOM   1119  O   ASP A 155     101.457  73.273 -22.322  1.00 41.17           O  
ATOM   1120  CB  ASP A 155      99.741  72.259 -19.711  1.00 43.83           C  
ATOM   1121  CG  ASP A 155      99.693  71.191 -18.637  1.00 45.36           C  
ATOM   1122  OD1 ASP A 155     100.589  70.320 -18.617  1.00 48.37           O  
ATOM   1123  OD2 ASP A 155      98.752  71.214 -17.819  1.00 44.62           O  
ATOM   1124  N   ARG A 156     100.740  74.929 -20.978  1.00 40.72           N  
ATOM   1125  CA  ARG A 156     100.642  75.913 -22.049  1.00 39.85           C  
ATOM   1126  C   ARG A 156     101.978  76.449 -22.536  1.00 37.52           C  
ATOM   1127  O   ARG A 156     102.012  77.322 -23.400  1.00 37.65           O  
ATOM   1128  CB  ARG A 156      99.778  77.090 -21.601  1.00 40.83           C  
ATOM   1129  CG  ARG A 156      98.376  76.695 -21.201  1.00 44.05           C  
ATOM   1130  CD  ARG A 156      97.538  77.905 -20.823  1.00 47.58           C  
ATOM   1131  NE  ARG A 156      96.207  77.505 -20.364  1.00 51.32           N  
ATOM   1132  CZ  ARG A 156      95.254  78.359 -20.002  1.00 52.94           C  
ATOM   1133  NH1 ARG A 156      95.482  79.668 -20.045  1.00 53.10           N  
ATOM   1134  NH2 ARG A 156      94.075  77.906 -19.592  1.00 51.60           N  
ATOM   1135  N   GLY A 157     103.070  75.966 -21.958  1.00 35.66           N  
ATOM   1136  CA  GLY A 157     104.381  76.423 -22.383  1.00 31.60           C  
ATOM   1137  C   GLY A 157     104.976  77.559 -21.570  1.00 29.30           C  
ATOM   1138  O   GLY A 157     106.023  78.100 -21.925  1.00 27.90           O  
ATOM   1139  N   ILE A 158     104.302  77.959 -20.497  1.00 28.19           N  
ATOM   1140  CA  ILE A 158     104.838  79.020 -19.645  1.00 26.44           C  
ATOM   1141  C   ILE A 158     105.947  78.371 -18.825  1.00 26.60           C  
ATOM   1142  O   ILE A 158     105.715  77.405 -18.107  1.00 28.86           O  
ATOM   1143  CB  ILE A 158     103.746  79.618 -18.713  1.00 23.68           C  
ATOM   1144  CG1 ILE A 158     102.700  80.353 -19.552  1.00 20.73           C  
ATOM   1145  CG2 ILE A 158     104.362  80.584 -17.719  1.00 22.07           C  
ATOM   1146  CD1 ILE A 158     101.575  80.969 -18.754  1.00 19.18           C  
ATOM   1147  N   ASN A 159     107.150  78.911 -18.956  1.00 26.66           N  
ATOM   1148  CA  ASN A 159     108.332  78.401 -18.283  1.00 26.43           C  
ATOM   1149  C   ASN A 159     108.436  78.812 -16.819  1.00 27.37           C  
ATOM   1150  O   ASN A 159     109.096  79.803 -16.490  1.00 28.79           O  
ATOM   1151  CB  ASN A 159     109.558  78.883 -19.055  1.00 26.41           C  
ATOM   1152  CG  ASN A 159     110.843  78.360 -18.492  1.00 26.53           C  
ATOM   1153  OD1 ASN A 159     110.875  77.295 -17.878  1.00 29.75           O  
ATOM   1154  ND2 ASN A 159     111.923  79.096 -18.709  1.00 25.26           N  
ATOM   1155  N   VAL A 160     107.763  78.074 -15.938  1.00 25.96           N  
ATOM   1156  CA  VAL A 160     107.831  78.366 -14.508  1.00 24.07           C  
ATOM   1157  C   VAL A 160     109.056  77.625 -13.987  1.00 23.76           C  
ATOM   1158  O   VAL A 160     109.081  76.403 -13.973  1.00 25.09           O  
ATOM   1159  CB  VAL A 160     106.566  77.866 -13.753  1.00 24.85           C  
ATOM   1160  CG1 VAL A 160     106.757  78.019 -12.245  1.00 26.10           C  
ATOM   1161  CG2 VAL A 160     105.342  78.670 -14.190  1.00 24.95           C  
ATOM   1162  N   VAL A 161     110.066  78.364 -13.552  1.00 22.59           N  
ATOM   1163  CA  VAL A 161     111.298  77.739 -13.077  1.00 22.80           C  
ATOM   1164  C   VAL A 161     111.407  77.603 -11.557  1.00 23.06           C  
ATOM   1165  O   VAL A 161     112.247  76.857 -11.062  1.00 23.09           O  
ATOM   1166  CB  VAL A 161     112.516  78.510 -13.610  1.00 19.82           C  
ATOM   1167  CG1 VAL A 161     112.481  78.526 -15.132  1.00 16.65           C  
ATOM   1168  CG2 VAL A 161     112.503  79.928 -13.075  1.00 17.91           C  
ATOM   1169  N   ALA A 162     110.551  78.311 -10.823  1.00 21.28           N  
ATOM   1170  CA  ALA A 162     110.563  78.253  -9.363  1.00 21.36           C  
ATOM   1171  C   ALA A 162     109.342  78.924  -8.770  1.00 20.41           C  
ATOM   1172  O   ALA A 162     108.558  79.553  -9.470  1.00 21.43           O  
ATOM   1173  CB  ALA A 162     111.828  78.930  -8.808  1.00 20.70           C  
ATOM   1174  N   ALA A 163     109.188  78.793  -7.460  1.00 21.72           N  
ATOM   1175  CA  ALA A 163     108.072  79.422  -6.768  1.00 20.28           C  
ATOM   1176  C   ALA A 163     108.481  79.775  -5.343  1.00 20.69           C  
ATOM   1177  O   ALA A 163     109.266  79.071  -4.716  1.00 19.99           O  
ATOM   1178  CB  ALA A 163     106.871  78.502  -6.761  1.00 20.16           C  
ATOM   1179  N   ILE A 164     107.943  80.884  -4.852  1.00 21.85           N  
ATOM   1180  CA  ILE A 164     108.207  81.380  -3.506  1.00 20.40           C  
ATOM   1181  C   ILE A 164     106.850  81.499  -2.797  1.00 23.38           C  
ATOM   1182  O   ILE A 164     105.998  82.307  -3.189  1.00 22.78           O  
ATOM   1183  CB  ILE A 164     108.891  82.761  -3.568  1.00 18.71           C  
ATOM   1184  CG1 ILE A 164     110.202  82.642  -4.350  1.00 17.28           C  
ATOM   1185  CG2 ILE A 164     109.140  83.297  -2.156  1.00 18.31           C  
ATOM   1186  CD1 ILE A 164     110.944  83.952  -4.532  1.00 21.68           C  
ATOM   1187  N   LEU A 165     106.649  80.686  -1.760  1.00 23.87           N  
ATOM   1188  CA  LEU A 165     105.388  80.681  -1.027  1.00 24.58           C  
ATOM   1189  C   LEU A 165     105.445  81.326   0.347  1.00 26.50           C  
ATOM   1190  O   LEU A 165     106.461  81.274   1.039  1.00 26.90           O  
ATOM   1191  CB  LEU A 165     104.871  79.254  -0.832  1.00 22.50           C  
ATOM   1192  CG  LEU A 165     104.992  78.209  -1.941  1.00 25.06           C  
ATOM   1193  CD1 LEU A 165     104.106  77.034  -1.583  1.00 23.32           C  
ATOM   1194  CD2 LEU A 165     104.597  78.784  -3.290  1.00 22.99           C  
ATOM   1195  N   LYS A 166     104.324  81.911   0.750  1.00 26.09           N  
ATOM   1196  CA  LYS A 166     104.218  82.539   2.053  1.00 25.21           C  
ATOM   1197  C   LYS A 166     103.990  81.453   3.107  1.00 26.04           C  
ATOM   1198  O   LYS A 166     104.635  81.428   4.146  1.00 26.10           O  
ATOM   1199  CB  LYS A 166     103.038  83.511   2.070  1.00 24.97           C  
ATOM   1200  CG  LYS A 166     102.745  84.152   3.431  1.00 26.31           C  
ATOM   1201  CD  LYS A 166     101.730  85.278   3.279  1.00 28.29           C  
ATOM   1202  CE  LYS A 166     101.454  85.994   4.582  1.00 30.18           C  
ATOM   1203  NZ  LYS A 166     100.350  86.988   4.414  1.00 32.26           N  
ATOM   1204  N   LYS A 167     103.076  80.538   2.816  1.00 26.25           N  
ATOM   1205  CA  LYS A 167     102.737  79.474   3.744  1.00 25.83           C  
ATOM   1206  C   LYS A 167     103.708  78.304   3.712  1.00 25.61           C  
ATOM   1207  O   LYS A 167     104.587  78.221   2.849  1.00 23.75           O  
ATOM   1208  CB  LYS A 167     101.339  78.942   3.442  1.00 25.70           C  
ATOM   1209  CG  LYS A 167     100.275  79.994   3.353  1.00 28.50           C  
ATOM   1210  CD  LYS A 167      98.898  79.349   3.236  1.00 30.91           C  
ATOM   1211  CE  LYS A 167      98.518  78.644   4.536  1.00 31.86           C  
ATOM   1212  NZ  LYS A 167      97.117  78.125   4.506  1.00 34.39           N  
ATOM   1213  N   ASP A 168     103.527  77.395   4.663  1.00 23.32           N  
ATOM   1214  CA  ASP A 168     104.355  76.197   4.748  1.00 25.28           C  
ATOM   1215  C   ASP A 168     103.755  75.088   3.867  1.00 24.16           C  
ATOM   1216  O   ASP A 168     103.420  74.018   4.364  1.00 25.30           O  
ATOM   1217  CB  ASP A 168     104.437  75.722   6.211  1.00 23.79           C  
ATOM   1218  CG  ASP A 168     105.466  74.611   6.428  1.00 25.06           C  
ATOM   1219  OD1 ASP A 168     106.301  74.359   5.522  1.00 21.38           O  
ATOM   1220  OD2 ASP A 168     105.445  74.000   7.525  1.00 21.27           O  
ATOM   1221  N   ASP A 169     103.625  75.344   2.565  1.00 23.85           N  
ATOM   1222  CA  ASP A 169     103.060  74.356   1.637  1.00 22.80           C  
ATOM   1223  C   ASP A 169     104.029  73.940   0.534  1.00 21.43           C  
ATOM   1224  O   ASP A 169     103.626  73.291  -0.432  1.00 21.14           O  
ATOM   1225  CB  ASP A 169     101.789  74.890   0.955  1.00 22.68           C  
ATOM   1226  CG  ASP A 169     100.714  75.300   1.938  1.00 21.49           C  
ATOM   1227  OD1 ASP A 169     100.630  74.705   3.028  1.00 22.81           O  
ATOM   1228  OD2 ASP A 169      99.936  76.211   1.607  1.00 21.09           O  
ATOM   1229  N   GLY A 170     105.294  74.306   0.680  1.00 19.76           N  
ATOM   1230  CA  GLY A 170     106.287  73.971  -0.325  1.00 19.39           C  
ATOM   1231  C   GLY A 170     106.279  72.530  -0.804  1.00 20.29           C  
ATOM   1232  O   GLY A 170     106.249  72.271  -2.010  1.00 18.23           O  
ATOM   1233  N   VAL A 171     106.309  71.582   0.128  1.00 19.96           N  
ATOM   1234  CA  VAL A 171     106.308  70.178  -0.256  1.00 21.25           C  
ATOM   1235  C   VAL A 171     104.952  69.743  -0.807  1.00 23.22           C  
ATOM   1236  O   VAL A 171     104.885  68.895  -1.691  1.00 23.58           O  
ATOM   1237  CB  VAL A 171     106.690  69.251   0.934  1.00 21.88           C  
ATOM   1238  CG1 VAL A 171     106.427  67.777   0.563  1.00 19.12           C  
ATOM   1239  CG2 VAL A 171     108.158  69.442   1.294  1.00 17.51           C  
ATOM   1240  N   LEU A 172     103.869  70.319  -0.289  1.00 23.91           N  
ATOM   1241  CA  LEU A 172     102.533  69.955  -0.759  1.00 22.32           C  
ATOM   1242  C   LEU A 172     102.360  70.361  -2.204  1.00 23.51           C  
ATOM   1243  O   LEU A 172     101.796  69.608  -3.006  1.00 25.43           O  
ATOM   1244  CB  LEU A 172     101.448  70.614   0.105  1.00 19.62           C  
ATOM   1245  CG  LEU A 172     101.269  69.989   1.492  1.00 18.26           C  
ATOM   1246  CD1 LEU A 172     100.415  70.885   2.365  1.00 20.12           C  
ATOM   1247  CD2 LEU A 172     100.641  68.610   1.355  1.00 17.80           C  
ATOM   1248  N   VAL A 173     102.846  71.551  -2.536  1.00 22.16           N  
ATOM   1249  CA  VAL A 173     102.752  72.049  -3.899  1.00 20.89           C  
ATOM   1250  C   VAL A 173     103.628  71.248  -4.857  1.00 22.55           C  
ATOM   1251  O   VAL A 173     103.143  70.771  -5.892  1.00 21.37           O  
ATOM   1252  CB  VAL A 173     103.149  73.538  -3.966  1.00 19.35           C  
ATOM   1253  CG1 VAL A 173     103.307  73.992  -5.415  1.00 15.85           C  
ATOM   1254  CG2 VAL A 173     102.093  74.360  -3.270  1.00 19.35           C  
ATOM   1255  N   ASN A 174     104.906  71.082  -4.513  1.00 22.94           N  
ATOM   1256  CA  ASN A 174     105.815  70.350  -5.392  1.00 24.30           C  
ATOM   1257  C   ASN A 174     105.388  68.915  -5.671  1.00 24.78           C  
ATOM   1258  O   ASN A 174     105.500  68.444  -6.808  1.00 25.37           O  
ATOM   1259  CB  ASN A 174     107.246  70.315  -4.857  1.00 23.34           C  
ATOM   1260  CG  ASN A 174     108.182  69.586  -5.811  1.00 25.52           C  
ATOM   1261  OD1 ASN A 174     108.525  70.111  -6.874  1.00 28.06           O  
ATOM   1262  ND2 ASN A 174     108.567  68.359  -5.459  1.00 23.95           N  
ATOM   1263  N   ASN A 175     104.913  68.220  -4.642  1.00 23.24           N  
ATOM   1264  CA  ASN A 175     104.465  66.841  -4.806  1.00 24.17           C  
ATOM   1265  C   ASN A 175     103.379  66.720  -5.874  1.00 24.38           C  
ATOM   1266  O   ASN A 175     103.146  65.642  -6.403  1.00 23.21           O  
ATOM   1267  CB  ASN A 175     103.910  66.288  -3.491  1.00 23.78           C  
ATOM   1268  CG  ASN A 175     104.992  65.934  -2.505  1.00 26.77           C  
ATOM   1269  OD1 ASN A 175     106.179  65.920  -2.842  1.00 29.62           O  
ATOM   1270  ND2 ASN A 175     104.590  65.628  -1.277  1.00 27.13           N  
ATOM   1271  N   ARG A 176     102.718  67.830  -6.191  1.00 24.97           N  
ATOM   1272  CA  ARG A 176     101.651  67.806  -7.182  1.00 25.45           C  
ATOM   1273  C   ARG A 176     101.932  68.475  -8.542  1.00 26.70           C  
ATOM   1274  O   ARG A 176     101.055  68.497  -9.403  1.00 24.72           O  
ATOM   1275  CB  ARG A 176     100.378  68.393  -6.553  1.00 23.20           C  
ATOM   1276  CG  ARG A 176      99.803  67.515  -5.439  1.00 21.36           C  
ATOM   1277  CD  ARG A 176      98.798  68.250  -4.554  1.00 20.68           C  
ATOM   1278  NE  ARG A 176      98.275  67.373  -3.510  1.00 19.08           N  
ATOM   1279  CZ  ARG A 176      98.974  66.944  -2.462  1.00 21.84           C  
ATOM   1280  NH1 ARG A 176     100.244  67.321  -2.299  1.00 23.06           N  
ATOM   1281  NH2 ARG A 176      98.413  66.113  -1.591  1.00 16.53           N  
ATOM   1282  N   LEU A 177     103.141  68.994  -8.753  1.00 27.26           N  
ATOM   1283  CA  LEU A 177     103.444  69.649 -10.028  1.00 29.22           C  
ATOM   1284  C   LEU A 177     103.806  68.660 -11.143  1.00 29.21           C  
ATOM   1285  O   LEU A 177     104.198  67.521 -10.871  1.00 28.58           O  
ATOM   1286  CB  LEU A 177     104.576  70.671  -9.852  1.00 27.25           C  
ATOM   1287  CG  LEU A 177     104.343  71.754  -8.804  1.00 26.62           C  
ATOM   1288  CD1 LEU A 177     105.463  72.768  -8.862  1.00 27.02           C  
ATOM   1289  CD2 LEU A 177     103.013  72.424  -9.042  1.00 29.62           C  
ATOM   1290  N   ARG A 178     103.666  69.103 -12.392  1.00 29.87           N  
ATOM   1291  CA  ARG A 178     103.977  68.270 -13.560  1.00 31.31           C  
ATOM   1292  C   ARG A 178     105.431  67.818 -13.490  1.00 31.17           C  
ATOM   1293  O   ARG A 178     105.783  66.726 -13.941  1.00 30.03           O  
ATOM   1294  CB  ARG A 178     103.760  69.053 -14.863  1.00 32.22           C  
ATOM   1295  CG  ARG A 178     102.362  69.638 -15.070  1.00 34.49           C  
ATOM   1296  CD  ARG A 178     101.264  68.565 -15.092  1.00 38.38           C  
ATOM   1297  NE  ARG A 178      99.970  69.124 -15.496  1.00 40.29           N  
ATOM   1298  CZ  ARG A 178      98.790  68.743 -15.005  1.00 40.19           C  
ATOM   1299  NH1 ARG A 178      98.722  67.794 -14.079  1.00 41.24           N  
ATOM   1300  NH2 ARG A 178      97.674  69.312 -15.444  1.00 38.50           N  
ATOM   1301  N   LYS A 179     106.272  68.678 -12.928  1.00 31.95           N  
ATOM   1302  CA  LYS A 179     107.689  68.382 -12.772  1.00 32.32           C  
ATOM   1303  C   LYS A 179     108.211  69.078 -11.515  1.00 32.47           C  
ATOM   1304  O   LYS A 179     107.719  70.144 -11.140  1.00 32.77           O  
ATOM   1305  CB  LYS A 179     108.455  68.850 -14.007  1.00 30.05           C  
ATOM   1306  CG  LYS A 179     108.209  70.303 -14.371  1.00 32.16           C  
ATOM   1307  CD  LYS A 179     109.207  70.757 -15.424  1.00 32.05           C  
ATOM   1308  CE  LYS A 179     109.068  72.236 -15.736  1.00 33.20           C  
ATOM   1309  NZ  LYS A 179     110.132  72.681 -16.682  1.00 30.95           N  
ATOM   1310  N   THR A 180     109.194  68.465 -10.862  1.00 32.89           N  
ATOM   1311  CA  THR A 180     109.774  69.017  -9.644  1.00 33.29           C  
ATOM   1312  C   THR A 180     110.452  70.376  -9.875  1.00 32.43           C  
ATOM   1313  O   THR A 180     111.183  70.564 -10.841  1.00 33.67           O  
ATOM   1314  CB  THR A 180     110.791  68.021  -9.032  1.00 35.41           C  
ATOM   1315  OG1 THR A 180     111.589  68.686  -8.039  1.00 36.61           O  
ATOM   1316  CG2 THR A 180     111.699  67.455 -10.117  1.00 35.39           C  
ATOM   1317  N   LEU A 181     110.189  71.321  -8.980  1.00 31.09           N  
ATOM   1318  CA  LEU A 181     110.765  72.664  -9.066  1.00 29.12           C  
ATOM   1319  C   LEU A 181     111.222  73.105  -7.694  1.00 26.18           C  
ATOM   1320  O   LEU A 181     110.684  72.657  -6.695  1.00 29.19           O  
ATOM   1321  CB  LEU A 181     109.725  73.690  -9.526  1.00 27.89           C  
ATOM   1322  CG  LEU A 181     109.154  73.753 -10.938  1.00 29.14           C  
ATOM   1323  CD1 LEU A 181     108.101  74.849 -10.973  1.00 27.20           C  
ATOM   1324  CD2 LEU A 181     110.250  74.045 -11.940  1.00 27.75           C  
ATOM   1325  N   PRO A 182     112.230  73.982  -7.629  1.00 24.69           N  
ATOM   1326  CA  PRO A 182     112.693  74.458  -6.324  1.00 23.30           C  
ATOM   1327  C   PRO A 182     111.608  75.385  -5.772  1.00 22.94           C  
ATOM   1328  O   PRO A 182     111.230  76.368  -6.423  1.00 22.11           O  
ATOM   1329  CB  PRO A 182     113.985  75.204  -6.662  1.00 21.70           C  
ATOM   1330  CG  PRO A 182     113.750  75.659  -8.086  1.00 23.02           C  
ATOM   1331  CD  PRO A 182     113.112  74.455  -8.712  1.00 22.89           C  
ATOM   1332  N   VAL A 183     111.102  75.070  -4.581  1.00 21.45           N  
ATOM   1333  CA  VAL A 183     110.056  75.871  -3.960  1.00 21.60           C  
ATOM   1334  C   VAL A 183     110.476  76.390  -2.595  1.00 22.14           C  
ATOM   1335  O   VAL A 183     110.565  75.627  -1.631  1.00 22.35           O  
ATOM   1336  CB  VAL A 183     108.757  75.040  -3.802  1.00 23.62           C  
ATOM   1337  CG1 VAL A 183     107.642  75.911  -3.261  1.00 21.70           C  
ATOM   1338  CG2 VAL A 183     108.351  74.435  -5.165  1.00 24.51           C  
ATOM   1339  N   VAL A 184     110.741  77.689  -2.505  1.00 21.52           N  
ATOM   1340  CA  VAL A 184     111.140  78.266  -1.235  1.00 20.97           C  
ATOM   1341  C   VAL A 184     109.908  78.643  -0.425  1.00 23.13           C  
ATOM   1342  O   VAL A 184     109.108  79.500  -0.799  1.00 23.76           O  
ATOM   1343  CB  VAL A 184     112.066  79.480  -1.413  1.00 20.91           C  
ATOM   1344  CG1 VAL A 184     112.283  80.171  -0.067  1.00 18.62           C  
ATOM   1345  CG2 VAL A 184     113.411  79.015  -1.981  1.00 19.93           C  
ATOM   1346  N   ASP A 185     109.821  77.971   0.710  1.00 24.59           N  
ATOM   1347  CA  ASP A 185     108.756  78.024   1.693  1.00 25.44           C  
ATOM   1348  C   ASP A 185     108.768  79.098   2.778  1.00 25.51           C  
ATOM   1349  O   ASP A 185     109.770  79.760   3.033  1.00 24.61           O  
ATOM   1350  CB  ASP A 185     108.737  76.667   2.420  1.00 24.94           C  
ATOM   1351  CG  ASP A 185     107.508  75.899   2.137  1.00 27.82           C  
ATOM   1352  OD1 ASP A 185     106.650  76.472   1.444  1.00 33.06           O  
ATOM   1353  OD2 ASP A 185     107.383  74.744   2.592  1.00 28.91           O  
ATOM   1354  N   GLU A 186     107.624  79.197   3.448  1.00 23.83           N  
ATOM   1355  CA  GLU A 186     107.423  80.076   4.584  1.00 26.07           C  
ATOM   1356  C   GLU A 186     107.952  81.503   4.550  1.00 25.98           C  
ATOM   1357  O   GLU A 186     108.494  81.982   5.552  1.00 27.18           O  
ATOM   1358  CB  GLU A 186     107.969  79.374   5.837  1.00 26.25           C  
ATOM   1359  CG  GLU A 186     107.323  78.018   6.105  1.00 30.17           C  
ATOM   1360  CD  GLU A 186     107.962  77.271   7.266  1.00 32.60           C  
ATOM   1361  OE1 GLU A 186     108.699  76.292   7.015  1.00 29.67           O  
ATOM   1362  OE2 GLU A 186     107.731  77.668   8.433  1.00 35.16           O  
ATOM   1363  N   VAL A 187     107.796  82.192   3.429  1.00 26.52           N  
ATOM   1364  CA  VAL A 187     108.258  83.576   3.357  1.00 26.52           C  
ATOM   1365  C   VAL A 187     107.172  84.447   3.985  1.00 26.81           C  
ATOM   1366  O   VAL A 187     106.231  84.878   3.323  1.00 26.47           O  
ATOM   1367  CB  VAL A 187     108.522  83.992   1.905  1.00 24.96           C  
ATOM   1368  CG1 VAL A 187     108.988  85.443   1.853  1.00 23.04           C  
ATOM   1369  CG2 VAL A 187     109.566  83.062   1.313  1.00 22.35           C  
ATOM   1370  N   THR A 188     107.319  84.676   5.286  1.00 28.02           N  
ATOM   1371  CA  THR A 188     106.368  85.446   6.086  1.00 28.93           C  
ATOM   1372  C   THR A 188     105.863  86.758   5.505  1.00 27.62           C  
ATOM   1373  O   THR A 188     104.684  87.073   5.628  1.00 27.22           O  
ATOM   1374  CB  THR A 188     106.943  85.758   7.471  1.00 30.61           C  
ATOM   1375  OG1 THR A 188     107.611  84.603   7.989  1.00 34.71           O  
ATOM   1376  CG2 THR A 188     105.817  86.127   8.420  1.00 32.71           C  
ATOM   1377  N   LEU A 189     106.754  87.534   4.906  1.00 26.64           N  
ATOM   1378  CA  LEU A 189     106.363  88.808   4.320  1.00 28.27           C  
ATOM   1379  C   LEU A 189     106.454  88.723   2.796  1.00 28.02           C  
ATOM   1380  O   LEU A 189     107.072  89.575   2.150  1.00 26.07           O  
ATOM   1381  CB  LEU A 189     107.274  89.916   4.854  1.00 27.80           C  
ATOM   1382  CG  LEU A 189     107.302  89.997   6.389  1.00 31.07           C  
ATOM   1383  CD1 LEU A 189     108.262  91.095   6.848  1.00 29.09           C  
ATOM   1384  CD2 LEU A 189     105.891  90.268   6.908  1.00 29.86           C  
ATOM   1385  N   LEU A 190     105.840  87.682   2.236  1.00 27.24           N  
ATOM   1386  CA  LEU A 190     105.856  87.462   0.795  1.00 28.61           C  
ATOM   1387  C   LEU A 190     105.361  88.665   0.007  1.00 27.90           C  
ATOM   1388  O   LEU A 190     105.953  89.011  -1.008  1.00 26.06           O  
ATOM   1389  CB  LEU A 190     105.009  86.242   0.427  1.00 28.41           C  
ATOM   1390  CG  LEU A 190     104.974  86.031  -1.086  1.00 29.93           C  
ATOM   1391  CD1 LEU A 190     106.036  85.038  -1.497  1.00 25.80           C  
ATOM   1392  CD2 LEU A 190     103.605  85.563  -1.499  1.00 29.16           C  
ATOM   1393  N   GLU A 191     104.289  89.295   0.490  1.00 29.46           N  
ATOM   1394  CA  GLU A 191     103.688  90.454  -0.175  1.00 32.01           C  
ATOM   1395  C   GLU A 191     104.687  91.568  -0.426  1.00 31.61           C  
ATOM   1396  O   GLU A 191     104.413  92.492  -1.182  1.00 31.93           O  
ATOM   1397  CB  GLU A 191     102.542  91.033   0.659  1.00 33.89           C  
ATOM   1398  CG  GLU A 191     101.746  90.044   1.502  1.00 38.90           C  
ATOM   1399  CD  GLU A 191     102.431  89.694   2.822  1.00 42.11           C  
ATOM   1400  OE1 GLU A 191     102.967  90.613   3.497  1.00 40.27           O  
ATOM   1401  OE2 GLU A 191     102.414  88.495   3.188  1.00 43.45           O  
ATOM   1402  N   GLN A 192     105.836  91.490   0.228  1.00 31.99           N  
ATOM   1403  CA  GLN A 192     106.865  92.509   0.079  1.00 32.41           C  
ATOM   1404  C   GLN A 192     107.889  92.194  -0.999  1.00 31.25           C  
ATOM   1405  O   GLN A 192     108.640  93.072  -1.401  1.00 32.08           O  
ATOM   1406  CB  GLN A 192     107.577  92.735   1.420  1.00 33.95           C  
ATOM   1407  CG  GLN A 192     106.779  93.591   2.400  1.00 37.85           C  
ATOM   1408  CD  GLN A 192     107.464  93.748   3.749  1.00 38.82           C  
ATOM   1409  OE1 GLN A 192     108.683  93.948   3.827  1.00 39.43           O  
ATOM   1410  NE2 GLN A 192     106.681  93.668   4.818  1.00 37.97           N  
ATOM   1411  N   VAL A 193     107.936  90.944  -1.449  1.00 30.04           N  
ATOM   1412  CA  VAL A 193     108.873  90.566  -2.495  1.00 30.35           C  
ATOM   1413  C   VAL A 193     108.478  91.345  -3.754  1.00 30.99           C  
ATOM   1414  O   VAL A 193     107.319  91.311  -4.179  1.00 31.25           O  
ATOM   1415  CB  VAL A 193     108.807  89.047  -2.757  1.00 29.86           C  
ATOM   1416  CG1 VAL A 193     109.869  88.633  -3.770  1.00 30.43           C  
ATOM   1417  CG2 VAL A 193     109.014  88.300  -1.459  1.00 29.49           C  
ATOM   1418  N   PRO A 194     109.425  92.092  -4.342  1.00 32.06           N  
ATOM   1419  CA  PRO A 194     109.132  92.871  -5.553  1.00 32.12           C  
ATOM   1420  C   PRO A 194     108.808  92.015  -6.777  1.00 32.29           C  
ATOM   1421  O   PRO A 194     109.464  91.006  -7.033  1.00 32.05           O  
ATOM   1422  CB  PRO A 194     110.399  93.709  -5.739  1.00 30.35           C  
ATOM   1423  CG  PRO A 194     111.465  92.844  -5.154  1.00 30.54           C  
ATOM   1424  CD  PRO A 194     110.809  92.325  -3.892  1.00 31.46           C  
ATOM   1425  N   GLU A 195     107.786  92.429  -7.516  1.00 32.14           N  
ATOM   1426  CA  GLU A 195     107.358  91.730  -8.722  1.00 33.68           C  
ATOM   1427  C   GLU A 195     108.078  92.325  -9.918  1.00 32.75           C  
ATOM   1428  O   GLU A 195     108.462  93.494  -9.890  1.00 34.14           O  
ATOM   1429  CB  GLU A 195     105.844  91.893  -8.906  1.00 35.89           C  
ATOM   1430  CG  GLU A 195     105.006  91.340  -7.762  1.00 39.43           C  
ATOM   1431  CD  GLU A 195     103.544  91.738  -7.867  1.00 42.60           C  
ATOM   1432  OE1 GLU A 195     103.078  91.981  -9.000  1.00 42.52           O  
ATOM   1433  OE2 GLU A 195     102.859  91.798  -6.819  1.00 42.86           O  
ATOM   1434  N   GLY A 196     108.265  91.519 -10.958  1.00 32.62           N  
ATOM   1435  CA  GLY A 196     108.918  91.998 -12.162  1.00 30.65           C  
ATOM   1436  C   GLY A 196     110.408  92.227 -12.057  1.00 30.88           C  
ATOM   1437  O   GLY A 196     110.955  93.090 -12.739  1.00 31.85           O  
ATOM   1438  N   VAL A 197     111.080  91.452 -11.218  1.00 30.91           N  
ATOM   1439  CA  VAL A 197     112.519  91.611 -11.059  1.00 30.42           C  
ATOM   1440  C   VAL A 197     113.256  90.304 -11.318  1.00 28.96           C  
ATOM   1441  O   VAL A 197     112.740  89.228 -11.019  1.00 29.10           O  
ATOM   1442  CB  VAL A 197     112.857  92.096  -9.630  1.00 32.46           C  
ATOM   1443  CG1 VAL A 197     114.357  92.267  -9.483  1.00 36.39           C  
ATOM   1444  CG2 VAL A 197     112.151  93.418  -9.342  1.00 32.75           C  
ATOM   1445  N   MET A 198     114.458  90.404 -11.875  1.00 28.15           N  
ATOM   1446  CA  MET A 198     115.272  89.229 -12.143  1.00 27.39           C  
ATOM   1447  C   MET A 198     115.578  88.598 -10.783  1.00 26.35           C  
ATOM   1448  O   MET A 198     115.742  89.311  -9.788  1.00 24.04           O  
ATOM   1449  CB  MET A 198     116.563  89.649 -12.835  1.00 30.06           C  
ATOM   1450  CG  MET A 198     117.487  88.505 -13.168  1.00 34.24           C  
ATOM   1451  SD  MET A 198     118.933  89.055 -14.112  1.00 40.93           S  
ATOM   1452  CE  MET A 198     119.699  87.509 -14.368  1.00 40.10           C  
ATOM   1453  N   ALA A 199     115.625  87.270 -10.729  1.00 22.92           N  
ATOM   1454  CA  ALA A 199     115.901  86.589  -9.471  1.00 21.80           C  
ATOM   1455  C   ALA A 199     116.344  85.152  -9.701  1.00 22.19           C  
ATOM   1456  O   ALA A 199     116.127  84.583 -10.774  1.00 23.23           O  
ATOM   1457  CB  ALA A 199     114.652  86.621  -8.567  1.00 19.70           C  
ATOM   1458  N   ALA A 200     116.953  84.565  -8.680  1.00 20.14           N  
ATOM   1459  CA  ALA A 200     117.433  83.191  -8.760  1.00 20.63           C  
ATOM   1460  C   ALA A 200     117.035  82.480  -7.482  1.00 20.86           C  
ATOM   1461  O   ALA A 200     117.153  83.041  -6.387  1.00 20.70           O  
ATOM   1462  CB  ALA A 200     118.967  83.162  -8.926  1.00 17.44           C  
ATOM   1463  N   VAL A 201     116.553  81.250  -7.631  1.00 20.77           N  
ATOM   1464  CA  VAL A 201     116.134  80.444  -6.498  1.00 20.48           C  
ATOM   1465  C   VAL A 201     116.936  79.154  -6.515  1.00 21.71           C  
ATOM   1466  O   VAL A 201     117.129  78.545  -7.567  1.00 21.71           O  
ATOM   1467  CB  VAL A 201     114.629  80.097  -6.574  1.00 19.61           C  
ATOM   1468  CG1 VAL A 201     114.240  79.180  -5.427  1.00 19.80           C  
ATOM   1469  CG2 VAL A 201     113.803  81.350  -6.513  1.00 18.44           C  
ATOM   1470  N   GLU A 202     117.421  78.750  -5.349  1.00 24.18           N  
ATOM   1471  CA  GLU A 202     118.195  77.520  -5.238  1.00 23.15           C  
ATOM   1472  C   GLU A 202     117.724  76.721  -4.048  1.00 22.78           C  
ATOM   1473  O   GLU A 202     117.524  77.251  -2.962  1.00 21.74           O  
ATOM   1474  CB  GLU A 202     119.692  77.809  -5.088  1.00 23.71           C  
ATOM   1475  CG  GLU A 202     120.550  76.548  -4.896  1.00 24.20           C  
ATOM   1476  CD  GLU A 202     122.043  76.820  -5.014  1.00 26.32           C  
ATOM   1477  OE1 GLU A 202     122.449  78.009  -5.025  1.00 26.75           O  
ATOM   1478  OE2 GLU A 202     122.816  75.842  -5.090  1.00 26.09           O  
ATOM   1479  N   VAL A 203     117.532  75.434  -4.269  1.00 22.58           N  
ATOM   1480  CA  VAL A 203     117.108  74.550  -3.209  1.00 23.88           C  
ATOM   1481  C   VAL A 203     117.928  73.287  -3.336  1.00 22.84           C  
ATOM   1482  O   VAL A 203     117.807  72.551  -4.315  1.00 23.39           O  
ATOM   1483  CB  VAL A 203     115.607  74.237  -3.318  1.00 24.30           C  
ATOM   1484  CG1 VAL A 203     115.228  73.119  -2.345  1.00 25.51           C  
ATOM   1485  CG2 VAL A 203     114.810  75.502  -2.995  1.00 23.82           C  
ATOM   1486  N   ALA A 204     118.783  73.057  -2.349  1.00 23.35           N  
ATOM   1487  CA  ALA A 204     119.651  71.889  -2.342  1.00 23.39           C  
ATOM   1488  C   ALA A 204     118.896  70.632  -1.919  1.00 25.20           C  
ATOM   1489  O   ALA A 204     117.746  70.697  -1.487  1.00 24.26           O  
ATOM   1490  CB  ALA A 204     120.824  72.131  -1.406  1.00 23.80           C  
ATOM   1491  N   ALA A 205     119.540  69.481  -2.066  1.00 26.74           N  
ATOM   1492  CA  ALA A 205     118.923  68.228  -1.669  1.00 28.36           C  
ATOM   1493  C   ALA A 205     118.987  68.156  -0.150  1.00 29.68           C  
ATOM   1494  O   ALA A 205     119.725  68.901   0.478  1.00 31.49           O  
ATOM   1495  CB  ALA A 205     119.660  67.065  -2.291  1.00 29.61           C  
ATOM   1496  N   PRO A 206     118.216  67.254   0.462  1.00 31.99           N  
ATOM   1497  CA  PRO A 206     118.213  67.125   1.928  1.00 32.70           C  
ATOM   1498  C   PRO A 206     119.608  67.089   2.554  1.00 32.34           C  
ATOM   1499  O   PRO A 206     120.476  66.329   2.115  1.00 30.99           O  
ATOM   1500  CB  PRO A 206     117.439  65.823   2.154  1.00 33.53           C  
ATOM   1501  CG  PRO A 206     116.478  65.793   0.979  1.00 32.23           C  
ATOM   1502  CD  PRO A 206     117.359  66.230  -0.168  1.00 31.80           C  
ATOM   1503  N   GLY A 207     119.807  67.921   3.574  1.00 33.17           N  
ATOM   1504  CA  GLY A 207     121.082  67.977   4.266  1.00 33.00           C  
ATOM   1505  C   GLY A 207     122.216  68.585   3.462  1.00 33.39           C  
ATOM   1506  O   GLY A 207     123.347  68.661   3.939  1.00 34.74           O  
ATOM   1507  N   GLN A 208     121.930  69.004   2.236  1.00 32.61           N  
ATOM   1508  CA  GLN A 208     122.953  69.614   1.394  1.00 31.98           C  
ATOM   1509  C   GLN A 208     122.826  71.134   1.465  1.00 30.12           C  
ATOM   1510  O   GLN A 208     121.814  71.658   1.934  1.00 29.00           O  
ATOM   1511  CB  GLN A 208     122.799  69.135  -0.046  1.00 32.53           C  
ATOM   1512  CG  GLN A 208     122.699  67.627  -0.179  1.00 35.48           C  
ATOM   1513  CD  GLN A 208     123.865  67.034  -0.932  1.00 38.56           C  
ATOM   1514  OE1 GLN A 208     124.992  67.021  -0.438  1.00 44.36           O  
ATOM   1515  NE2 GLN A 208     123.606  66.546  -2.140  1.00 38.73           N  
ATOM   1516  N   VAL A 209     123.853  71.835   1.000  1.00 28.39           N  
ATOM   1517  CA  VAL A 209     123.852  73.290   1.039  1.00 25.66           C  
ATOM   1518  C   VAL A 209     123.895  73.853  -0.374  1.00 24.87           C  
ATOM   1519  O   VAL A 209     124.239  73.143  -1.323  1.00 23.71           O  
ATOM   1520  CB  VAL A 209     125.072  73.820   1.845  1.00 25.14           C  
ATOM   1521  CG1 VAL A 209     125.127  73.134   3.206  1.00 21.62           C  
ATOM   1522  CG2 VAL A 209     126.369  73.581   1.073  1.00 20.88           C  
ATOM   1523  N   VAL A 210     123.541  75.126  -0.509  1.00 24.14           N  
ATOM   1524  CA  VAL A 210     123.553  75.777  -1.812  1.00 22.59           C  
ATOM   1525  C   VAL A 210     125.002  75.904  -2.230  1.00 23.34           C  
ATOM   1526  O   VAL A 210     125.881  76.074  -1.388  1.00 24.04           O  
ATOM   1527  CB  VAL A 210     122.951  77.167  -1.732  1.00 22.98           C  
ATOM   1528  CG1 VAL A 210     121.483  77.075  -1.332  1.00 20.99           C  
ATOM   1529  CG2 VAL A 210     123.748  77.999  -0.735  1.00 19.66           C  
ATOM   1530  N   ARG A 211     125.251  75.822  -3.529  1.00 22.34           N  
ATOM   1531  CA  ARG A 211     126.607  75.914  -4.036  1.00 23.43           C  
ATOM   1532  C   ARG A 211     126.726  76.968  -5.119  1.00 23.72           C  
ATOM   1533  O   ARG A 211     127.825  77.255  -5.595  1.00 22.66           O  
ATOM   1534  CB  ARG A 211     127.061  74.556  -4.581  1.00 24.32           C  
ATOM   1535  CG  ARG A 211     126.091  73.904  -5.568  1.00 29.01           C  
ATOM   1536  CD  ARG A 211     126.774  72.784  -6.360  1.00 32.16           C  
ATOM   1537  NE  ARG A 211     127.815  73.314  -7.243  1.00 35.24           N  
ATOM   1538  CZ  ARG A 211     127.581  73.900  -8.415  1.00 37.44           C  
ATOM   1539  NH1 ARG A 211     126.335  74.026  -8.865  1.00 35.44           N  
ATOM   1540  NH2 ARG A 211     128.593  74.387  -9.128  1.00 37.59           N  
ATOM   1541  N   ILE A 212     125.596  77.548  -5.510  1.00 23.19           N  
ATOM   1542  CA  ILE A 212     125.621  78.564  -6.540  1.00 22.85           C  
ATOM   1543  C   ILE A 212     125.377  79.960  -5.980  1.00 21.68           C  
ATOM   1544  O   ILE A 212     126.179  80.850  -6.194  1.00 22.93           O  
ATOM   1545  CB  ILE A 212     124.600  78.234  -7.648  1.00 24.66           C  
ATOM   1546  CG1 ILE A 212     124.967  76.889  -8.286  1.00 26.50           C  
ATOM   1547  CG2 ILE A 212     124.627  79.304  -8.730  1.00 23.30           C  
ATOM   1548  CD1 ILE A 212     123.957  76.394  -9.313  1.00 27.87           C  
ATOM   1549  N   LEU A 213     124.286  80.151  -5.248  1.00 21.89           N  
ATOM   1550  CA  LEU A 213     123.985  81.462  -4.680  1.00 19.97           C  
ATOM   1551  C   LEU A 213     124.914  81.834  -3.514  1.00 21.03           C  
ATOM   1552  O   LEU A 213     124.834  82.937  -2.980  1.00 20.67           O  
ATOM   1553  CB  LEU A 213     122.521  81.516  -4.229  1.00 17.54           C  
ATOM   1554  CG  LEU A 213     121.517  81.288  -5.366  1.00 20.39           C  
ATOM   1555  CD1 LEU A 213     120.111  81.539  -4.862  1.00 20.94           C  
ATOM   1556  CD2 LEU A 213     121.820  82.216  -6.534  1.00 20.77           C  
ATOM   1557  N   SER A 214     125.773  80.908  -3.098  1.00 20.94           N  
ATOM   1558  CA  SER A 214     126.726  81.207  -2.029  1.00 22.71           C  
ATOM   1559  C   SER A 214     128.090  81.421  -2.677  1.00 22.98           C  
ATOM   1560  O   SER A 214     129.117  81.419  -2.003  1.00 24.91           O  
ATOM   1561  CB  SER A 214     126.797  80.066  -1.001  1.00 21.29           C  
ATOM   1562  OG  SER A 214     127.163  78.836  -1.603  1.00 22.04           O  
ATOM   1563  N   ASN A 215     128.085  81.571  -4.000  1.00 23.49           N  
ATOM   1564  CA  ASN A 215     129.300  81.818  -4.776  1.00 24.01           C  
ATOM   1565  C   ASN A 215     129.128  83.148  -5.521  1.00 26.03           C  
ATOM   1566  O   ASN A 215     128.212  83.306  -6.334  1.00 26.50           O  
ATOM   1567  CB  ASN A 215     129.532  80.693  -5.790  1.00 22.85           C  
ATOM   1568  CG  ASN A 215     130.810  80.886  -6.597  1.00 26.29           C  
ATOM   1569  OD1 ASN A 215     131.516  81.882  -6.432  1.00 27.77           O  
ATOM   1570  ND2 ASN A 215     131.116  79.929  -7.475  1.00 25.44           N  
ATOM   1571  N   PRO A 216     129.994  84.129  -5.238  1.00 26.42           N  
ATOM   1572  CA  PRO A 216     129.888  85.421  -5.913  1.00 26.20           C  
ATOM   1573  C   PRO A 216     129.800  85.271  -7.427  1.00 26.16           C  
ATOM   1574  O   PRO A 216     129.018  85.963  -8.085  1.00 25.43           O  
ATOM   1575  CB  PRO A 216     131.155  86.137  -5.468  1.00 25.61           C  
ATOM   1576  CG  PRO A 216     131.316  85.633  -4.064  1.00 26.52           C  
ATOM   1577  CD  PRO A 216     131.061  84.151  -4.223  1.00 25.70           C  
ATOM   1578  N   TYR A 217     130.597  84.353  -7.966  1.00 25.79           N  
ATOM   1579  CA  TYR A 217     130.639  84.113  -9.400  1.00 25.83           C  
ATOM   1580  C   TYR A 217     129.381  83.393  -9.877  1.00 26.06           C  
ATOM   1581  O   TYR A 217     128.956  83.557 -11.027  1.00 24.76           O  
ATOM   1582  CB  TYR A 217     131.881  83.292  -9.732  1.00 26.46           C  
ATOM   1583  CG  TYR A 217     133.160  83.947  -9.260  1.00 30.39           C  
ATOM   1584  CD1 TYR A 217     134.204  83.184  -8.732  1.00 29.72           C  
ATOM   1585  CD2 TYR A 217     133.336  85.332  -9.354  1.00 29.69           C  
ATOM   1586  CE1 TYR A 217     135.386  83.779  -8.312  1.00 29.59           C  
ATOM   1587  CE2 TYR A 217     134.518  85.935  -8.939  1.00 30.09           C  
ATOM   1588  CZ  TYR A 217     135.537  85.149  -8.419  1.00 29.44           C  
ATOM   1589  OH  TYR A 217     136.711  85.729  -8.022  1.00 30.07           O  
ATOM   1590  N   GLY A 218     128.801  82.586  -8.991  1.00 24.40           N  
ATOM   1591  CA  GLY A 218     127.591  81.866  -9.325  1.00 25.29           C  
ATOM   1592  C   GLY A 218     126.484  82.874  -9.557  1.00 26.71           C  
ATOM   1593  O   GLY A 218     125.689  82.742 -10.487  1.00 28.08           O  
ATOM   1594  N   ILE A 219     126.434  83.887  -8.702  1.00 27.18           N  
ATOM   1595  CA  ILE A 219     125.440  84.941  -8.830  1.00 26.39           C  
ATOM   1596  C   ILE A 219     125.793  85.820 -10.038  1.00 27.17           C  
ATOM   1597  O   ILE A 219     124.914  86.206 -10.810  1.00 28.15           O  
ATOM   1598  CB  ILE A 219     125.398  85.807  -7.559  1.00 25.70           C  
ATOM   1599  CG1 ILE A 219     125.056  84.926  -6.350  1.00 26.18           C  
ATOM   1600  CG2 ILE A 219     124.383  86.934  -7.728  1.00 24.73           C  
ATOM   1601  CD1 ILE A 219     125.030  85.657  -5.013  1.00 21.68           C  
ATOM   1602  N   ALA A 220     127.078  86.125 -10.207  1.00 26.22           N  
ATOM   1603  CA  ALA A 220     127.515  86.953 -11.330  1.00 27.58           C  
ATOM   1604  C   ALA A 220     127.095  86.303 -12.647  1.00 27.67           C  
ATOM   1605  O   ALA A 220     126.672  86.980 -13.574  1.00 28.53           O  
ATOM   1606  CB  ALA A 220     129.027  87.142 -11.291  1.00 25.17           C  
ATOM   1607  N   THR A 221     127.201  84.979 -12.706  1.00 29.75           N  
ATOM   1608  CA  THR A 221     126.827  84.212 -13.886  1.00 29.56           C  
ATOM   1609  C   THR A 221     125.347  84.397 -14.200  1.00 30.39           C  
ATOM   1610  O   THR A 221     124.978  84.759 -15.310  1.00 29.81           O  
ATOM   1611  CB  THR A 221     127.097  82.712 -13.667  1.00 28.25           C  
ATOM   1612  OG1 THR A 221     128.510  82.504 -13.523  1.00 28.62           O  
ATOM   1613  CG2 THR A 221     126.569  81.883 -14.848  1.00 23.18           C  
ATOM   1614  N   PHE A 222     124.504  84.151 -13.205  1.00 30.91           N  
ATOM   1615  CA  PHE A 222     123.069  84.279 -13.388  1.00 31.48           C  
ATOM   1616  C   PHE A 222     122.627  85.671 -13.790  1.00 31.73           C  
ATOM   1617  O   PHE A 222     121.833  85.824 -14.708  1.00 31.90           O  
ATOM   1618  CB  PHE A 222     122.340  83.866 -12.113  1.00 32.12           C  
ATOM   1619  CG  PHE A 222     122.183  82.391 -11.964  1.00 33.68           C  
ATOM   1620  CD1 PHE A 222     121.727  81.848 -10.771  1.00 34.57           C  
ATOM   1621  CD2 PHE A 222     122.481  81.536 -13.023  1.00 35.95           C  
ATOM   1622  CE1 PHE A 222     121.566  80.476 -10.622  1.00 34.70           C  
ATOM   1623  CE2 PHE A 222     122.325  80.158 -12.891  1.00 38.66           C  
ATOM   1624  CZ  PHE A 222     121.864  79.626 -11.683  1.00 36.79           C  
ATOM   1625  N   PHE A 223     123.153  86.684 -13.109  1.00 31.16           N  
ATOM   1626  CA  PHE A 223     122.786  88.069 -13.379  1.00 29.97           C  
ATOM   1627  C   PHE A 223     123.702  88.821 -14.357  1.00 30.51           C  
ATOM   1628  O   PHE A 223     123.518  90.025 -14.571  1.00 30.14           O  
ATOM   1629  CB  PHE A 223     122.736  88.838 -12.058  1.00 29.73           C  
ATOM   1630  CG  PHE A 223     121.716  88.316 -11.074  1.00 30.45           C  
ATOM   1631  CD1 PHE A 223     121.676  88.814  -9.774  1.00 28.60           C  
ATOM   1632  CD2 PHE A 223     120.774  87.361 -11.449  1.00 31.23           C  
ATOM   1633  CE1 PHE A 223     120.714  88.374  -8.867  1.00 30.32           C  
ATOM   1634  CE2 PHE A 223     119.801  86.912 -10.547  1.00 29.54           C  
ATOM   1635  CZ  PHE A 223     119.772  87.421  -9.255  1.00 29.46           C  
ATOM   1636  N   GLY A 224     124.680  88.131 -14.946  1.00 29.89           N  
ATOM   1637  CA  GLY A 224     125.597  88.795 -15.865  1.00 30.31           C  
ATOM   1638  C   GLY A 224     126.148  90.074 -15.244  1.00 31.37           C  
ATOM   1639  O   GLY A 224     126.049  91.160 -15.814  1.00 31.25           O  
ATOM   1640  N   LEU A 225     126.725  89.944 -14.054  1.00 32.86           N  
ATOM   1641  CA  LEU A 225     127.267  91.087 -13.322  1.00 33.21           C  
ATOM   1642  C   LEU A 225     128.687  91.500 -13.694  1.00 33.44           C  
ATOM   1643  O   LEU A 225     129.510  90.691 -14.121  1.00 33.51           O  
ATOM   1644  CB  LEU A 225     127.234  90.808 -11.819  1.00 34.03           C  
ATOM   1645  CG  LEU A 225     125.888  90.516 -11.156  1.00 35.02           C  
ATOM   1646  CD1 LEU A 225     126.111  90.203  -9.674  1.00 33.53           C  
ATOM   1647  CD2 LEU A 225     124.963  91.714 -11.327  1.00 34.06           C  
ATOM   1648  N   SER A 226     128.962  92.781 -13.485  1.00 34.89           N  
ATOM   1649  CA  SER A 226     130.262  93.377 -13.759  1.00 35.92           C  
ATOM   1650  C   SER A 226     131.180  93.115 -12.566  1.00 37.26           C  
ATOM   1651  O   SER A 226     130.705  92.862 -11.453  1.00 37.67           O  
ATOM   1652  CB  SER A 226     130.101  94.880 -13.906  1.00 32.82           C  
ATOM   1653  OG  SER A 226     129.752  95.420 -12.648  1.00 33.62           O  
ATOM   1654  N   PRO A 227     132.507  93.190 -12.772  1.00 38.28           N  
ATOM   1655  CA  PRO A 227     133.401  92.947 -11.636  1.00 38.83           C  
ATOM   1656  C   PRO A 227     133.021  93.814 -10.438  1.00 39.41           C  
ATOM   1657  O   PRO A 227     133.022  93.353  -9.299  1.00 40.42           O  
ATOM   1658  CB  PRO A 227     134.772  93.286 -12.206  1.00 39.55           C  
ATOM   1659  CG  PRO A 227     134.640  92.813 -13.643  1.00 38.11           C  
ATOM   1660  CD  PRO A 227     133.272  93.357 -14.024  1.00 37.26           C  
ATOM   1661  N   GLU A 228     132.670  95.067 -10.696  1.00 41.19           N  
ATOM   1662  CA  GLU A 228     132.289  95.964  -9.616  1.00 41.86           C  
ATOM   1663  C   GLU A 228     131.002  95.510  -8.924  1.00 41.71           C  
ATOM   1664  O   GLU A 228     130.909  95.543  -7.698  1.00 41.27           O  
ATOM   1665  CB  GLU A 228     132.111  97.384 -10.138  1.00 45.24           C  
ATOM   1666  CG  GLU A 228     131.985  98.401  -9.019  1.00 50.38           C  
ATOM   1667  CD  GLU A 228     131.825  99.819  -9.527  1.00 53.13           C  
ATOM   1668  OE1 GLU A 228     132.494 100.172 -10.526  1.00 52.45           O  
ATOM   1669  OE2 GLU A 228     131.040 100.579  -8.912  1.00 54.74           O  
ATOM   1670  N   GLU A 229     130.007  95.092  -9.703  1.00 41.78           N  
ATOM   1671  CA  GLU A 229     128.743  94.631  -9.123  1.00 41.09           C  
ATOM   1672  C   GLU A 229     128.936  93.314  -8.372  1.00 39.80           C  
ATOM   1673  O   GLU A 229     128.231  93.028  -7.398  1.00 39.52           O  
ATOM   1674  CB  GLU A 229     127.686  94.459 -10.211  1.00 41.93           C  
ATOM   1675  CG  GLU A 229     127.308  95.762 -10.874  1.00 44.29           C  
ATOM   1676  CD  GLU A 229     126.336  95.569 -12.016  1.00 46.25           C  
ATOM   1677  OE1 GLU A 229     126.651  94.787 -12.947  1.00 45.71           O  
ATOM   1678  OE2 GLU A 229     125.258  96.203 -11.978  1.00 47.07           O  
ATOM   1679  N   THR A 230     129.891  92.509  -8.829  1.00 38.54           N  
ATOM   1680  CA  THR A 230     130.180  91.245  -8.167  1.00 37.56           C  
ATOM   1681  C   THR A 230     130.732  91.553  -6.776  1.00 37.47           C  
ATOM   1682  O   THR A 230     130.303  90.958  -5.782  1.00 37.82           O  
ATOM   1683  CB  THR A 230     131.212  90.417  -8.961  1.00 38.69           C  
ATOM   1684  OG1 THR A 230     130.658  90.063 -10.233  1.00 39.06           O  
ATOM   1685  CG2 THR A 230     131.583  89.144  -8.207  1.00 38.03           C  
ATOM   1686  N   GLN A 231     131.675  92.491  -6.699  1.00 36.22           N  
ATOM   1687  CA  GLN A 231     132.248  92.858  -5.406  1.00 36.61           C  
ATOM   1688  C   GLN A 231     131.147  93.262  -4.428  1.00 35.32           C  
ATOM   1689  O   GLN A 231     131.247  93.001  -3.230  1.00 34.40           O  
ATOM   1690  CB  GLN A 231     133.233  94.025  -5.540  1.00 38.50           C  
ATOM   1691  CG  GLN A 231     134.376  93.788  -6.509  1.00 43.13           C  
ATOM   1692  CD  GLN A 231     135.339  94.965  -6.569  1.00 45.51           C  
ATOM   1693  OE1 GLN A 231     136.335  95.014  -5.837  1.00 44.96           O  
ATOM   1694  NE2 GLN A 231     135.037  95.930  -7.437  1.00 45.68           N  
ATOM   1695  N   ALA A 232     130.092  93.881  -4.944  1.00 34.69           N  
ATOM   1696  CA  ALA A 232     128.991  94.336  -4.098  1.00 34.51           C  
ATOM   1697  C   ALA A 232     128.045  93.243  -3.592  1.00 34.34           C  
ATOM   1698  O   ALA A 232     127.360  93.439  -2.589  1.00 33.75           O  
ATOM   1699  CB  ALA A 232     128.190  95.415  -4.825  1.00 33.87           C  
ATOM   1700  N   ILE A 233     127.995  92.096  -4.262  1.00 34.40           N  
ATOM   1701  CA  ILE A 233     127.091  91.041  -3.803  1.00 34.04           C  
ATOM   1702  C   ILE A 233     127.754  90.011  -2.893  1.00 33.83           C  
ATOM   1703  O   ILE A 233     127.094  89.112  -2.369  1.00 33.34           O  
ATOM   1704  CB  ILE A 233     126.386  90.318  -4.993  1.00 35.11           C  
ATOM   1705  CG1 ILE A 233     127.415  89.760  -5.975  1.00 33.44           C  
ATOM   1706  CG2 ILE A 233     125.432  91.296  -5.701  1.00 32.79           C  
ATOM   1707  CD1 ILE A 233     128.170  88.563  -5.474  1.00 35.11           C  
ATOM   1708  N   VAL A 234     129.060  90.143  -2.693  1.00 33.68           N  
ATOM   1709  CA  VAL A 234     129.770  89.222  -1.813  1.00 32.78           C  
ATOM   1710  C   VAL A 234     129.039  89.074  -0.472  1.00 32.60           C  
ATOM   1711  O   VAL A 234     128.969  87.971   0.086  1.00 33.32           O  
ATOM   1712  CB  VAL A 234     131.224  89.690  -1.531  1.00 32.48           C  
ATOM   1713  CG1 VAL A 234     131.856  88.816  -0.451  1.00 31.69           C  
ATOM   1714  CG2 VAL A 234     132.052  89.608  -2.800  1.00 34.58           C  
ATOM   1715  N   PRO A 235     128.495  90.180   0.075  1.00 31.24           N  
ATOM   1716  CA  PRO A 235     127.788  90.063   1.356  1.00 31.37           C  
ATOM   1717  C   PRO A 235     126.587  89.126   1.261  1.00 32.17           C  
ATOM   1718  O   PRO A 235     126.283  88.378   2.202  1.00 33.30           O  
ATOM   1719  CB  PRO A 235     127.360  91.499   1.652  1.00 30.15           C  
ATOM   1720  CG  PRO A 235     128.430  92.301   1.026  1.00 29.03           C  
ATOM   1721  CD  PRO A 235     128.641  91.597  -0.302  1.00 30.30           C  
ATOM   1722  N   ILE A 236     125.902  89.161   0.122  1.00 31.16           N  
ATOM   1723  CA  ILE A 236     124.739  88.304  -0.072  1.00 29.19           C  
ATOM   1724  C   ILE A 236     125.176  86.848  -0.165  1.00 29.16           C  
ATOM   1725  O   ILE A 236     124.577  85.966   0.456  1.00 27.75           O  
ATOM   1726  CB  ILE A 236     123.970  88.677  -1.353  1.00 29.78           C  
ATOM   1727  CG1 ILE A 236     123.415  90.103  -1.232  1.00 28.05           C  
ATOM   1728  CG2 ILE A 236     122.860  87.677  -1.596  1.00 26.88           C  
ATOM   1729  CD1 ILE A 236     122.857  90.634  -2.523  1.00 26.38           C  
ATOM   1730  N   ALA A 237     126.220  86.588  -0.943  1.00 30.16           N  
ATOM   1731  CA  ALA A 237     126.711  85.217  -1.079  1.00 31.57           C  
ATOM   1732  C   ALA A 237     127.138  84.700   0.296  1.00 32.68           C  
ATOM   1733  O   ALA A 237     126.804  83.574   0.692  1.00 32.10           O  
ATOM   1734  CB  ALA A 237     127.894  85.161  -2.047  1.00 32.22           C  
ATOM   1735  N   ARG A 238     127.868  85.538   1.025  1.00 32.52           N  
ATOM   1736  CA  ARG A 238     128.344  85.174   2.346  1.00 33.34           C  
ATOM   1737  C   ARG A 238     127.184  84.818   3.259  1.00 31.74           C  
ATOM   1738  O   ARG A 238     127.224  83.802   3.952  1.00 31.36           O  
ATOM   1739  CB  ARG A 238     129.155  86.326   2.946  1.00 37.94           C  
ATOM   1740  CG  ARG A 238     129.571  86.124   4.391  1.00 43.65           C  
ATOM   1741  CD  ARG A 238     130.684  87.093   4.766  1.00 48.41           C  
ATOM   1742  NE  ARG A 238     130.365  88.461   4.362  1.00 53.53           N  
ATOM   1743  CZ  ARG A 238     131.164  89.508   4.557  1.00 54.67           C  
ATOM   1744  NH1 ARG A 238     132.340  89.348   5.154  1.00 56.28           N  
ATOM   1745  NH2 ARG A 238     130.788  90.716   4.155  1.00 53.86           N  
ATOM   1746  N   ALA A 239     126.141  85.644   3.249  1.00 30.35           N  
ATOM   1747  CA  ALA A 239     124.975  85.403   4.098  1.00 28.62           C  
ATOM   1748  C   ALA A 239     124.267  84.087   3.786  1.00 27.33           C  
ATOM   1749  O   ALA A 239     123.624  83.505   4.655  1.00 28.44           O  
ATOM   1750  CB  ALA A 239     123.979  86.559   3.980  1.00 28.95           C  
ATOM   1751  N   LEU A 240     124.379  83.606   2.554  1.00 26.03           N  
ATOM   1752  CA  LEU A 240     123.713  82.359   2.201  1.00 23.97           C  
ATOM   1753  C   LEU A 240     124.557  81.108   2.422  1.00 24.70           C  
ATOM   1754  O   LEU A 240     124.039  79.990   2.322  1.00 24.51           O  
ATOM   1755  CB  LEU A 240     123.224  82.412   0.754  1.00 20.49           C  
ATOM   1756  CG  LEU A 240     122.157  83.493   0.513  1.00 21.33           C  
ATOM   1757  CD1 LEU A 240     121.852  83.613  -0.971  1.00 18.53           C  
ATOM   1758  CD2 LEU A 240     120.894  83.163   1.302  1.00 17.70           C  
ATOM   1759  N   ILE A 241     125.846  81.275   2.725  1.00 22.70           N  
ATOM   1760  CA  ILE A 241     126.688  80.106   2.954  1.00 24.17           C  
ATOM   1761  C   ILE A 241     126.081  79.202   4.025  1.00 25.57           C  
ATOM   1762  O   ILE A 241     125.673  79.670   5.086  1.00 25.61           O  
ATOM   1763  CB  ILE A 241     128.106  80.479   3.430  1.00 25.88           C  
ATOM   1764  CG1 ILE A 241     128.854  81.237   2.327  1.00 25.43           C  
ATOM   1765  CG2 ILE A 241     128.872  79.205   3.828  1.00 21.99           C  
ATOM   1766  CD1 ILE A 241     130.264  81.679   2.731  1.00 23.09           C  
ATOM   1767  N   GLY A 242     126.012  77.903   3.744  1.00 26.49           N  
ATOM   1768  CA  GLY A 242     125.467  76.970   4.718  1.00 27.40           C  
ATOM   1769  C   GLY A 242     123.969  76.705   4.606  1.00 29.14           C  
ATOM   1770  O   GLY A 242     123.454  75.714   5.139  1.00 28.59           O  
ATOM   1771  N   ASN A 243     123.259  77.586   3.915  1.00 27.09           N  
ATOM   1772  CA  ASN A 243     121.828  77.409   3.746  1.00 27.88           C  
ATOM   1773  C   ASN A 243     121.500  76.233   2.831  1.00 26.75           C  
ATOM   1774  O   ASN A 243     122.313  75.793   2.008  1.00 26.57           O  
ATOM   1775  CB  ASN A 243     121.199  78.676   3.156  1.00 28.82           C  
ATOM   1776  CG  ASN A 243     120.914  79.713   4.201  1.00 29.84           C  
ATOM   1777  OD1 ASN A 243     121.588  79.767   5.224  1.00 31.75           O  
ATOM   1778  ND2 ASN A 243     119.914  80.551   3.952  1.00 31.38           N  
ATOM   1779  N   ARG A 244     120.295  75.718   2.987  1.00 25.25           N  
ATOM   1780  CA  ARG A 244     119.846  74.633   2.144  1.00 26.10           C  
ATOM   1781  C   ARG A 244     118.967  75.248   1.046  1.00 25.53           C  
ATOM   1782  O   ARG A 244     118.722  74.627   0.007  1.00 26.94           O  
ATOM   1783  CB  ARG A 244     119.024  73.615   2.938  1.00 25.91           C  
ATOM   1784  CG  ARG A 244     118.514  72.528   2.027  1.00 27.76           C  
ATOM   1785  CD  ARG A 244     117.437  71.695   2.623  1.00 28.36           C  
ATOM   1786  NE  ARG A 244     116.902  70.797   1.606  1.00 27.60           N  
ATOM   1787  CZ  ARG A 244     115.833  70.028   1.775  1.00 28.32           C  
ATOM   1788  NH1 ARG A 244     115.177  70.040   2.931  1.00 24.41           N  
ATOM   1789  NH2 ARG A 244     115.416  69.254   0.780  1.00 26.56           N  
ATOM   1790  N   SER A 245     118.490  76.464   1.307  1.00 23.09           N  
ATOM   1791  CA  SER A 245     117.644  77.219   0.387  1.00 23.15           C  
ATOM   1792  C   SER A 245     118.039  78.668   0.385  1.00 22.12           C  
ATOM   1793  O   SER A 245     118.502  79.189   1.389  1.00 19.59           O  
ATOM   1794  CB  SER A 245     116.176  77.158   0.793  1.00 22.01           C  
ATOM   1795  OG  SER A 245     115.614  75.936   0.394  1.00 29.84           O  
ATOM   1796  N   ALA A 246     117.803  79.323  -0.742  1.00 23.56           N  
ATOM   1797  CA  ALA A 246     118.130  80.729  -0.877  1.00 25.26           C  
ATOM   1798  C   ALA A 246     117.473  81.356  -2.093  1.00 24.21           C  
ATOM   1799  O   ALA A 246     117.134  80.681  -3.069  1.00 24.76           O  
ATOM   1800  CB  ALA A 246     119.637  80.898  -0.975  1.00 26.60           C  
ATOM   1801  N   VAL A 247     117.294  82.662  -2.020  1.00 23.03           N  
ATOM   1802  CA  VAL A 247     116.730  83.405  -3.121  1.00 22.49           C  
ATOM   1803  C   VAL A 247     117.486  84.713  -3.192  1.00 21.71           C  
ATOM   1804  O   VAL A 247     117.660  85.379  -2.171  1.00 21.68           O  
ATOM   1805  CB  VAL A 247     115.235  83.718  -2.903  1.00 23.40           C  
ATOM   1806  CG1 VAL A 247     114.707  84.531  -4.073  1.00 19.61           C  
ATOM   1807  CG2 VAL A 247     114.442  82.422  -2.738  1.00 23.89           C  
ATOM   1808  N   VAL A 248     117.949  85.062  -4.385  1.00 21.43           N  
ATOM   1809  CA  VAL A 248     118.646  86.320  -4.588  1.00 21.95           C  
ATOM   1810  C   VAL A 248     117.887  87.084  -5.658  1.00 24.72           C  
ATOM   1811  O   VAL A 248     117.478  86.513  -6.675  1.00 24.49           O  
ATOM   1812  CB  VAL A 248     120.099  86.108  -5.053  1.00 21.94           C  
ATOM   1813  CG1 VAL A 248     120.761  87.454  -5.294  1.00 18.65           C  
ATOM   1814  CG2 VAL A 248     120.873  85.308  -4.003  1.00 17.96           C  
ATOM   1815  N   LEU A 249     117.667  88.367  -5.408  1.00 27.35           N  
ATOM   1816  CA  LEU A 249     116.963  89.208  -6.357  1.00 31.03           C  
ATOM   1817  C   LEU A 249     117.901  90.300  -6.833  1.00 33.49           C  
ATOM   1818  O   LEU A 249     118.693  90.826  -6.050  1.00 36.18           O  
ATOM   1819  CB  LEU A 249     115.724  89.816  -5.708  1.00 29.46           C  
ATOM   1820  CG  LEU A 249     114.754  88.763  -5.184  1.00 31.07           C  
ATOM   1821  CD1 LEU A 249     115.125  88.431  -3.742  1.00 29.47           C  
ATOM   1822  CD2 LEU A 249     113.322  89.275  -5.268  1.00 29.75           C  
ATOM   1823  N   LYS A 250     117.830  90.623  -8.118  1.00 36.62           N  
ATOM   1824  CA  LYS A 250     118.681  91.659  -8.672  1.00 41.24           C  
ATOM   1825  C   LYS A 250     117.963  92.996  -8.559  1.00 44.69           C  
ATOM   1826  O   LYS A 250     117.083  93.320  -9.355  1.00 44.97           O  
ATOM   1827  CB  LYS A 250     119.012  91.364 -10.131  1.00 40.35           C  
ATOM   1828  CG  LYS A 250     119.910  92.405 -10.782  1.00 40.31           C  
ATOM   1829  CD  LYS A 250     120.290  91.960 -12.183  1.00 40.34           C  
ATOM   1830  CE  LYS A 250     121.193  92.953 -12.873  1.00 40.66           C  
ATOM   1831  NZ  LYS A 250     121.590  92.434 -14.214  1.00 42.28           N  
ATOM   1832  N   THR A 251     118.323  93.752  -7.532  1.00 48.58           N  
ATOM   1833  CA  THR A 251     117.739  95.062  -7.306  1.00 52.92           C  
ATOM   1834  C   THR A 251     118.824  96.116  -7.540  1.00 55.21           C  
ATOM   1835  O   THR A 251     120.023  95.842  -7.378  1.00 54.48           O  
ATOM   1836  CB  THR A 251     117.184  95.188  -5.871  1.00 53.53           C  
ATOM   1837  OG1 THR A 251     118.111  94.598  -4.952  1.00 56.06           O  
ATOM   1838  CG2 THR A 251     115.829  94.500  -5.752  1.00 51.65           C  
ATOM   1839  N   PRO A 252     118.412  97.336  -7.925  1.00 57.59           N  
ATOM   1840  CA  PRO A 252     119.311  98.467  -8.200  1.00 59.62           C  
ATOM   1841  C   PRO A 252     120.526  98.521  -7.268  1.00 61.81           C  
ATOM   1842  O   PRO A 252     121.673  98.305  -7.686  1.00 62.49           O  
ATOM   1843  CB  PRO A 252     118.397  99.676  -8.014  1.00 59.67           C  
ATOM   1844  CG  PRO A 252     117.066  99.162  -8.508  1.00 59.31           C  
ATOM   1845  CD  PRO A 252     117.002  97.777  -7.887  1.00 58.58           C  
ATOM   1846  N   GLN A 253     120.257  98.810  -5.999  1.00 62.30           N  
ATOM   1847  CA  GLN A 253     121.306  98.906  -4.996  1.00 62.34           C  
ATOM   1848  C   GLN A 253     121.205  97.818  -3.934  1.00 61.58           C  
ATOM   1849  O   GLN A 253     122.135  97.624  -3.147  1.00 61.42           O  
ATOM   1850  CB  GLN A 253     121.271 100.288  -4.332  1.00 63.91           C  
ATOM   1851  CG  GLN A 253     121.983 101.364  -5.133  1.00 65.06           C  
ATOM   1852  CD  GLN A 253     123.472 101.088  -5.257  1.00 66.13           C  
ATOM   1853  OE1 GLN A 253     123.883  99.977  -5.603  1.00 66.39           O  
ATOM   1854  NE2 GLN A 253     124.288 102.100  -4.980  1.00 66.56           N  
ATOM   1855  N   GLY A 254     120.076  97.114  -3.920  1.00 59.98           N  
ATOM   1856  CA  GLY A 254     119.868  96.061  -2.947  1.00 56.98           C  
ATOM   1857  C   GLY A 254     121.167  95.452  -2.471  1.00 55.23           C  
ATOM   1858  O   GLY A 254     122.041  95.128  -3.277  1.00 56.59           O  
ATOM   1859  N   ASP A 255     121.314  95.322  -1.160  1.00 53.19           N  
ATOM   1860  CA  ASP A 255     122.517  94.718  -0.617  1.00 51.07           C  
ATOM   1861  C   ASP A 255     122.326  94.332   0.835  1.00 48.40           C  
ATOM   1862  O   ASP A 255     121.329  94.694   1.466  1.00 47.28           O  
ATOM   1863  CB  ASP A 255     123.726  95.653  -0.775  1.00 54.29           C  
ATOM   1864  CG  ASP A 255     123.699  96.824   0.187  1.00 56.02           C  
ATOM   1865  OD1 ASP A 255     122.696  97.569   0.196  1.00 56.43           O  
ATOM   1866  OD2 ASP A 255     124.693  96.998   0.929  1.00 58.80           O  
ATOM   1867  N   VAL A 256     123.285  93.568   1.341  1.00 45.48           N  
ATOM   1868  CA  VAL A 256     123.272  93.105   2.711  1.00 43.79           C  
ATOM   1869  C   VAL A 256     124.472  93.776   3.333  1.00 43.74           C  
ATOM   1870  O   VAL A 256     125.586  93.658   2.825  1.00 43.41           O  
ATOM   1871  CB  VAL A 256     123.426  91.570   2.787  1.00 43.22           C  
ATOM   1872  CG1 VAL A 256     123.583  91.125   4.226  1.00 41.19           C  
ATOM   1873  CG2 VAL A 256     122.216  90.904   2.165  1.00 43.93           C  
ATOM   1874  N   GLN A 257     124.239  94.504   4.414  1.00 43.49           N  
ATOM   1875  CA  GLN A 257     125.315  95.209   5.077  1.00 43.71           C  
ATOM   1876  C   GLN A 257     125.330  94.966   6.577  1.00 43.67           C  
ATOM   1877  O   GLN A 257     124.296  94.968   7.250  1.00 43.95           O  
ATOM   1878  CB  GLN A 257     125.204  96.705   4.783  1.00 44.75           C  
ATOM   1879  CG  GLN A 257     123.826  97.277   5.097  1.00 47.54           C  
ATOM   1880  CD  GLN A 257     123.625  98.680   4.547  1.00 49.18           C  
ATOM   1881  OE1 GLN A 257     122.542  99.263   4.678  1.00 47.78           O  
ATOM   1882  NE2 GLN A 257     124.668  99.229   3.924  1.00 50.72           N  
ATOM   1883  N   SER A 258     126.529  94.723   7.082  1.00 43.36           N  
ATOM   1884  CA  SER A 258     126.751  94.504   8.494  1.00 44.22           C  
ATOM   1885  C   SER A 258     127.571  95.716   8.888  1.00 45.01           C  
ATOM   1886  O   SER A 258     128.625  95.976   8.297  1.00 45.65           O  
ATOM   1887  CB  SER A 258     127.554  93.226   8.716  1.00 43.88           C  
ATOM   1888  OG  SER A 258     126.800  92.083   8.353  1.00 46.70           O  
ATOM   1889  N   ARG A 259     127.085  96.482   9.855  1.00 44.38           N  
ATOM   1890  CA  ARG A 259     127.816  97.666  10.259  1.00 44.72           C  
ATOM   1891  C   ARG A 259     127.720  98.007  11.739  1.00 44.14           C  
ATOM   1892  O   ARG A 259     126.755  97.647  12.431  1.00 43.11           O  
ATOM   1893  CB  ARG A 259     127.342  98.863   9.439  1.00 45.93           C  
ATOM   1894  CG  ARG A 259     125.918  99.286   9.746  1.00 48.84           C  
ATOM   1895  CD  ARG A 259     125.420 100.278   8.718  1.00 50.87           C  
ATOM   1896  NE  ARG A 259     124.145 100.869   9.103  1.00 52.44           N  
ATOM   1897  CZ  ARG A 259     123.501 101.773   8.372  1.00 54.38           C  
ATOM   1898  NH1 ARG A 259     124.021 102.180   7.218  1.00 52.73           N  
ATOM   1899  NH2 ARG A 259     122.345 102.277   8.797  1.00 53.93           N  
ATOM   1900  N   VAL A 260     128.742  98.722  12.196  1.00 42.57           N  
ATOM   1901  CA  VAL A 260     128.853  99.184  13.568  1.00 40.38           C  
ATOM   1902  C   VAL A 260     127.706 100.137  13.866  1.00 39.99           C  
ATOM   1903  O   VAL A 260     127.275 100.877  12.991  1.00 40.32           O  
ATOM   1904  CB  VAL A 260     130.175  99.962  13.769  1.00 39.55           C  
ATOM   1905  CG1 VAL A 260     130.242 100.514  15.179  1.00 39.50           C  
ATOM   1906  CG2 VAL A 260     131.372  99.057  13.482  1.00 37.84           C  
ATOM   1907  N   ILE A 261     127.197 100.114  15.089  1.00 40.87           N  
ATOM   1908  CA  ILE A 261     126.143 101.050  15.437  1.00 42.04           C  
ATOM   1909  C   ILE A 261     126.528 101.826  16.678  1.00 43.70           C  
ATOM   1910  O   ILE A 261     127.128 101.286  17.604  1.00 44.48           O  
ATOM   1911  CB  ILE A 261     124.766 100.378  15.657  1.00 40.35           C  
ATOM   1912  CG1 ILE A 261     124.840  99.362  16.791  1.00 39.96           C  
ATOM   1913  CG2 ILE A 261     124.285  99.759  14.345  1.00 38.71           C  
ATOM   1914  CD1 ILE A 261     123.475  98.882  17.253  1.00 37.59           C  
ATOM   1915  N   PRO A 262     126.192 103.121  16.704  1.00 45.45           N  
ATOM   1916  CA  PRO A 262     126.523 103.957  17.859  1.00 45.69           C  
ATOM   1917  C   PRO A 262     125.948 103.332  19.114  1.00 46.63           C  
ATOM   1918  O   PRO A 262     124.736 103.129  19.216  1.00 46.72           O  
ATOM   1919  CB  PRO A 262     125.863 105.290  17.517  1.00 46.42           C  
ATOM   1920  CG  PRO A 262     124.669 104.871  16.690  1.00 45.97           C  
ATOM   1921  CD  PRO A 262     125.281 103.829  15.786  1.00 44.98           C  
ATOM   1922  N   ALA A 263     126.820 103.007  20.061  1.00 47.10           N  
ATOM   1923  CA  ALA A 263     126.384 102.402  21.309  1.00 47.42           C  
ATOM   1924  C   ALA A 263     126.644 103.343  22.477  1.00 48.54           C  
ATOM   1925  O   ALA A 263     126.052 103.198  23.551  1.00 50.94           O  
ATOM   1926  CB  ALA A 263     127.109 101.081  21.527  1.00 47.73           C  
ATOM   1927  N   GLY A 264     127.536 104.305  22.275  1.00 47.07           N  
ATOM   1928  CA  GLY A 264     127.833 105.234  23.344  1.00 44.65           C  
ATOM   1929  C   GLY A 264     129.260 105.114  23.827  1.00 43.42           C  
ATOM   1930  O   GLY A 264     130.054 104.331  23.304  1.00 43.39           O  
ATOM   1931  N   ASN A 265     129.585 105.902  24.841  1.00 43.44           N  
ATOM   1932  CA  ASN A 265     130.926 105.902  25.399  1.00 41.87           C  
ATOM   1933  C   ASN A 265     130.917 105.822  26.914  1.00 40.29           C  
ATOM   1934  O   ASN A 265     129.909 106.097  27.570  1.00 39.29           O  
ATOM   1935  CB  ASN A 265     131.657 107.166  24.964  1.00 43.39           C  
ATOM   1936  CG  ASN A 265     131.860 107.224  23.477  1.00 44.22           C  
ATOM   1937  OD1 ASN A 265     132.795 106.625  22.943  1.00 46.39           O  
ATOM   1938  ND2 ASN A 265     130.971 107.930  22.787  1.00 45.49           N  
ATOM   1939  N   LEU A 266     132.059 105.427  27.456  1.00 38.92           N  
ATOM   1940  CA  LEU A 266     132.242 105.330  28.893  1.00 38.70           C  
ATOM   1941  C   LEU A 266     133.318 106.354  29.236  1.00 38.71           C  
ATOM   1942  O   LEU A 266     134.379 106.388  28.604  1.00 38.22           O  
ATOM   1943  CB  LEU A 266     132.716 103.926  29.290  1.00 36.13           C  
ATOM   1944  CG  LEU A 266     131.698 102.788  29.260  1.00 36.68           C  
ATOM   1945  CD1 LEU A 266     132.415 101.461  29.490  1.00 37.41           C  
ATOM   1946  CD2 LEU A 266     130.629 103.018  30.322  1.00 35.86           C  
ATOM   1947  N   TYR A 267     133.033 107.202  30.217  1.00 39.64           N  
ATOM   1948  CA  TYR A 267     133.988 108.223  30.639  1.00 40.92           C  
ATOM   1949  C   TYR A 267     134.560 107.826  31.996  1.00 41.51           C  
ATOM   1950  O   TYR A 267     133.904 107.975  33.029  1.00 43.29           O  
ATOM   1951  CB  TYR A 267     133.300 109.587  30.724  1.00 41.67           C  
ATOM   1952  CG  TYR A 267     132.550 109.954  29.463  1.00 42.44           C  
ATOM   1953  CD1 TYR A 267     131.186 109.682  29.332  1.00 42.11           C  
ATOM   1954  CD2 TYR A 267     133.216 110.531  28.382  1.00 42.44           C  
ATOM   1955  CE1 TYR A 267     130.507 109.974  28.155  1.00 43.12           C  
ATOM   1956  CE2 TYR A 267     132.550 110.824  27.202  1.00 43.60           C  
ATOM   1957  CZ  TYR A 267     131.198 110.543  27.092  1.00 44.40           C  
ATOM   1958  OH  TYR A 267     130.546 110.819  25.913  1.00 45.23           O  
ATOM   1959  N   ILE A 268     135.793 107.330  31.977  1.00 41.47           N  
ATOM   1960  CA  ILE A 268     136.484 106.861  33.174  1.00 41.94           C  
ATOM   1961  C   ILE A 268     137.365 107.899  33.867  1.00 42.39           C  
ATOM   1962  O   ILE A 268     138.288 108.445  33.261  1.00 42.32           O  
ATOM   1963  CB  ILE A 268     137.381 105.656  32.827  1.00 42.45           C  
ATOM   1964  CG1 ILE A 268     136.563 104.597  32.079  1.00 43.68           C  
ATOM   1965  CG2 ILE A 268     137.978 105.075  34.089  1.00 41.59           C  
ATOM   1966  CD1 ILE A 268     137.392 103.468  31.504  1.00 45.24           C  
ATOM   1967  N   SER A 269     137.092 108.147  35.145  1.00 43.61           N  
ATOM   1968  CA  SER A 269     137.882 109.093  35.930  1.00 44.81           C  
ATOM   1969  C   SER A 269     138.849 108.349  36.857  1.00 45.39           C  
ATOM   1970  O   SER A 269     138.439 107.782  37.876  1.00 45.49           O  
ATOM   1971  CB  SER A 269     136.975 109.998  36.773  1.00 45.50           C  
ATOM   1972  OG  SER A 269     136.183 110.845  35.960  1.00 49.66           O  
ATOM   1973  N   GLY A 270     140.130 108.361  36.500  1.00 45.98           N  
ATOM   1974  CA  GLY A 270     141.132 107.699  37.314  1.00 49.05           C  
ATOM   1975  C   GLY A 270     141.665 108.613  38.406  1.00 51.48           C  
ATOM   1976  O   GLY A 270     141.321 109.799  38.468  1.00 51.31           O  
ATOM   1977  N   GLU A 271     142.513 108.069  39.271  1.00 53.42           N  
ATOM   1978  CA  GLU A 271     143.073 108.859  40.356  1.00 56.10           C  
ATOM   1979  C   GLU A 271     144.048 109.900  39.825  1.00 56.47           C  
ATOM   1980  O   GLU A 271     144.210 110.965  40.417  1.00 56.89           O  
ATOM   1981  CB  GLU A 271     143.775 107.956  41.367  1.00 58.47           C  
ATOM   1982  CG  GLU A 271     144.306 108.704  42.579  1.00 63.85           C  
ATOM   1983  CD  GLU A 271     144.783 107.772  43.679  1.00 67.40           C  
ATOM   1984  OE1 GLU A 271     145.299 108.278  44.701  1.00 68.39           O  
ATOM   1985  OE2 GLU A 271     144.638 106.536  43.524  1.00 69.69           O  
ATOM   1986  N   LYS A 272     144.688 109.592  38.702  1.00 57.18           N  
ATOM   1987  CA  LYS A 272     145.648 110.510  38.099  1.00 58.34           C  
ATOM   1988  C   LYS A 272     145.199 111.011  36.728  1.00 58.30           C  
ATOM   1989  O   LYS A 272     145.253 112.209  36.449  1.00 58.23           O  
ATOM   1990  CB  LYS A 272     147.013 109.828  37.976  1.00 58.36           C  
ATOM   1991  CG  LYS A 272     147.576 109.361  39.304  1.00 59.78           C  
ATOM   1992  CD  LYS A 272     148.904 108.647  39.128  1.00 61.59           C  
ATOM   1993  CE  LYS A 272     149.465 108.187  40.466  1.00 62.10           C  
ATOM   1994  NZ  LYS A 272     149.691 109.329  41.399  1.00 63.73           N  
ATOM   1995  N   ARG A 273     144.751 110.090  35.880  1.00 59.00           N  
ATOM   1996  CA  ARG A 273     144.312 110.430  34.531  1.00 58.86           C  
ATOM   1997  C   ARG A 273     142.798 110.479  34.362  1.00 57.23           C  
ATOM   1998  O   ARG A 273     142.033 110.582  35.321  1.00 58.32           O  
ATOM   1999  CB  ARG A 273     144.862 109.413  33.526  1.00 61.80           C  
ATOM   2000  CG  ARG A 273     146.352 109.149  33.610  1.00 65.74           C  
ATOM   2001  CD  ARG A 273     146.755 108.150  32.534  1.00 69.18           C  
ATOM   2002  NE  ARG A 273     148.183 107.826  32.544  1.00 73.01           N  
ATOM   2003  CZ  ARG A 273     148.807 107.181  33.528  1.00 74.82           C  
ATOM   2004  NH1 ARG A 273     148.131 106.783  34.602  1.00 74.51           N  
ATOM   2005  NH2 ARG A 273     150.109 106.924  33.434  1.00 74.26           N  
ATOM   2006  N   ARG A 274     142.394 110.428  33.102  1.00 55.32           N  
ATOM   2007  CA  ARG A 274     141.003 110.432  32.698  1.00 53.79           C  
ATOM   2008  C   ARG A 274     141.049 109.593  31.428  1.00 51.37           C  
ATOM   2009  O   ARG A 274     142.072 109.582  30.732  1.00 50.94           O  
ATOM   2010  CB  ARG A 274     140.549 111.864  32.393  1.00 57.19           C  
ATOM   2011  CG  ARG A 274     139.051 112.018  32.199  1.00 61.47           C  
ATOM   2012  CD  ARG A 274     138.641 113.484  32.070  1.00 65.01           C  
ATOM   2013  NE  ARG A 274     138.797 114.221  33.322  1.00 68.34           N  
ATOM   2014  CZ  ARG A 274     138.025 114.057  34.395  1.00 70.49           C  
ATOM   2015  NH1 ARG A 274     137.029 113.179  34.377  1.00 71.32           N  
ATOM   2016  NH2 ARG A 274     138.253 114.772  35.493  1.00 70.26           N  
ATOM   2017  N   GLY A 275     139.972 108.874  31.134  1.00 48.32           N  
ATOM   2018  CA  GLY A 275     139.966 108.050  29.941  1.00 45.44           C  
ATOM   2019  C   GLY A 275     138.597 107.940  29.313  1.00 44.85           C  
ATOM   2020  O   GLY A 275     137.592 108.335  29.907  1.00 44.15           O  
ATOM   2021  N   GLU A 276     138.559 107.417  28.094  1.00 43.88           N  
ATOM   2022  CA  GLU A 276     137.303 107.237  27.382  1.00 42.88           C  
ATOM   2023  C   GLU A 276     137.370 105.955  26.577  1.00 41.35           C  
ATOM   2024  O   GLU A 276     138.448 105.520  26.153  1.00 40.60           O  
ATOM   2025  CB  GLU A 276     137.037 108.414  26.440  1.00 45.67           C  
ATOM   2026  CG  GLU A 276     135.868 109.305  26.857  1.00 48.48           C  
ATOM   2027  CD  GLU A 276     135.539 110.371  25.818  1.00 50.77           C  
ATOM   2028  OE1 GLU A 276     135.320 110.008  24.639  1.00 49.99           O  
ATOM   2029  OE2 GLU A 276     135.495 111.570  26.180  1.00 51.80           O  
ATOM   2030  N   ALA A 277     136.206 105.356  26.365  1.00 39.29           N  
ATOM   2031  CA  ALA A 277     136.116 104.128  25.600  1.00 36.56           C  
ATOM   2032  C   ALA A 277     134.830 104.177  24.793  1.00 35.35           C  
ATOM   2033  O   ALA A 277     133.781 104.574  25.309  1.00 33.20           O  
ATOM   2034  CB  ALA A 277     136.115 102.925  26.537  1.00 35.43           C  
ATOM   2035  N   ASP A 278     134.941 103.808  23.518  1.00 35.90           N  
ATOM   2036  CA  ASP A 278     133.812 103.764  22.591  1.00 36.74           C  
ATOM   2037  C   ASP A 278     133.255 102.336  22.712  1.00 35.38           C  
ATOM   2038  O   ASP A 278     133.861 101.388  22.223  1.00 34.60           O  
ATOM   2039  CB  ASP A 278     134.319 104.026  21.166  1.00 38.20           C  
ATOM   2040  CG  ASP A 278     133.195 104.121  20.139  1.00 41.84           C  
ATOM   2041  OD1 ASP A 278     132.047 103.719  20.440  1.00 39.65           O  
ATOM   2042  OD2 ASP A 278     133.472 104.594  19.012  1.00 44.81           O  
ATOM   2043  N   VAL A 279     132.107 102.194  23.363  1.00 34.46           N  
ATOM   2044  CA  VAL A 279     131.504 100.881  23.570  1.00 35.30           C  
ATOM   2045  C   VAL A 279     131.490 100.012  22.317  1.00 34.82           C  
ATOM   2046  O   VAL A 279     131.722  98.806  22.388  1.00 33.82           O  
ATOM   2047  CB  VAL A 279     130.065 101.021  24.107  1.00 35.28           C  
ATOM   2048  CG1 VAL A 279     129.477  99.649  24.386  1.00 33.41           C  
ATOM   2049  CG2 VAL A 279     130.071 101.863  25.372  1.00 32.17           C  
ATOM   2050  N   ALA A 280     131.246 100.648  21.176  1.00 34.75           N  
ATOM   2051  CA  ALA A 280     131.182  99.967  19.891  1.00 34.65           C  
ATOM   2052  C   ALA A 280     132.516  99.402  19.429  1.00 35.30           C  
ATOM   2053  O   ALA A 280     132.577  98.716  18.411  1.00 37.00           O  
ATOM   2054  CB  ALA A 280     130.629 100.912  18.842  1.00 34.32           C  
ATOM   2055  N   GLU A 281     133.585  99.683  20.163  1.00 36.09           N  
ATOM   2056  CA  GLU A 281     134.896  99.164  19.779  1.00 37.08           C  
ATOM   2057  C   GLU A 281     135.279  97.888  20.525  1.00 36.29           C  
ATOM   2058  O   GLU A 281     136.405  97.407  20.411  1.00 36.91           O  
ATOM   2059  CB  GLU A 281     135.967 100.238  19.971  1.00 39.58           C  
ATOM   2060  CG  GLU A 281     135.804 101.409  19.016  1.00 45.03           C  
ATOM   2061  CD  GLU A 281     136.942 102.398  19.106  1.00 48.64           C  
ATOM   2062  OE1 GLU A 281     138.101 101.984  18.887  1.00 52.31           O  
ATOM   2063  OE2 GLU A 281     136.679 103.585  19.395  1.00 49.66           O  
ATOM   2064  N   GLY A 282     134.342  97.344  21.294  1.00 36.87           N  
ATOM   2065  CA  GLY A 282     134.617  96.107  22.003  1.00 37.46           C  
ATOM   2066  C   GLY A 282     135.023  96.243  23.455  1.00 37.86           C  
ATOM   2067  O   GLY A 282     135.462  97.307  23.903  1.00 36.51           O  
ATOM   2068  N   ALA A 283     134.880  95.141  24.186  1.00 38.15           N  
ATOM   2069  CA  ALA A 283     135.215  95.092  25.605  1.00 37.89           C  
ATOM   2070  C   ALA A 283     136.705  95.264  25.876  1.00 37.87           C  
ATOM   2071  O   ALA A 283     137.079  95.861  26.884  1.00 38.04           O  
ATOM   2072  CB  ALA A 283     134.731  93.780  26.212  1.00 37.89           C  
ATOM   2073  N   GLU A 284     137.568  94.743  24.986  1.00 38.77           N  
ATOM   2074  CA  GLU A 284     139.001  94.882  25.213  1.00 41.99           C  
ATOM   2075  C   GLU A 284     139.396  96.350  25.336  1.00 42.58           C  
ATOM   2076  O   GLU A 284     140.100  96.732  26.261  1.00 44.21           O  
ATOM   2077  CB  GLU A 284     139.784  94.228  24.072  1.00 45.35           C  
ATOM   2078  CG  GLU A 284     141.288  94.194  24.291  1.00 51.53           C  
ATOM   2079  CD  GLU A 284     142.022  93.455  23.189  1.00 55.63           C  
ATOM   2080  OE1 GLU A 284     141.887  92.215  23.111  1.00 57.00           O  
ATOM   2081  OE2 GLU A 284     142.733  94.113  22.402  1.00 60.00           O  
ATOM   2082  N   ALA A 285     138.933  97.160  24.396  1.00 41.55           N  
ATOM   2083  CA  ALA A 285     139.260  98.576  24.432  1.00 39.81           C  
ATOM   2084  C   ALA A 285     138.706  99.228  25.695  1.00 38.34           C  
ATOM   2085  O   ALA A 285     139.275 100.198  26.201  1.00 39.98           O  
ATOM   2086  CB  ALA A 285     138.722  99.276  23.189  1.00 38.74           C  
ATOM   2087  N   ILE A 286     137.596  98.711  26.209  1.00 35.90           N  
ATOM   2088  CA  ILE A 286     137.024  99.280  27.424  1.00 33.25           C  
ATOM   2089  C   ILE A 286     137.889  98.920  28.630  1.00 34.65           C  
ATOM   2090  O   ILE A 286     138.126  99.750  29.499  1.00 35.08           O  
ATOM   2091  CB  ILE A 286     135.601  98.775  27.671  1.00 30.67           C  
ATOM   2092  CG1 ILE A 286     134.673  99.295  26.575  1.00 25.44           C  
ATOM   2093  CG2 ILE A 286     135.127  99.214  29.052  1.00 28.10           C  
ATOM   2094  CD1 ILE A 286     133.243  98.872  26.751  1.00 21.00           C  
ATOM   2095  N   MET A 287     138.362  97.681  28.682  1.00 36.38           N  
ATOM   2096  CA  MET A 287     139.206  97.252  29.791  1.00 39.09           C  
ATOM   2097  C   MET A 287     140.576  97.917  29.703  1.00 41.03           C  
ATOM   2098  O   MET A 287     141.173  98.253  30.726  1.00 42.89           O  
ATOM   2099  CB  MET A 287     139.364  95.726  29.796  1.00 38.75           C  
ATOM   2100  CG  MET A 287     138.073  94.995  30.090  1.00 38.28           C  
ATOM   2101  SD  MET A 287     137.333  95.543  31.638  1.00 39.14           S  
ATOM   2102  CE  MET A 287     136.186  96.717  31.084  1.00 38.00           C  
ATOM   2103  N   GLN A 288     141.075  98.104  28.482  1.00 42.27           N  
ATOM   2104  CA  GLN A 288     142.371  98.752  28.297  1.00 43.19           C  
ATOM   2105  C   GLN A 288     142.318 100.152  28.888  1.00 43.18           C  
ATOM   2106  O   GLN A 288     143.285 100.617  29.492  1.00 43.87           O  
ATOM   2107  CB  GLN A 288     142.740  98.840  26.814  1.00 45.14           C  
ATOM   2108  CG  GLN A 288     143.688  97.752  26.344  1.00 47.96           C  
ATOM   2109  CD  GLN A 288     144.926  97.653  27.220  1.00 52.03           C  
ATOM   2110  OE1 GLN A 288     145.541  98.668  27.565  1.00 53.76           O  
ATOM   2111  NE2 GLN A 288     145.304  96.427  27.582  1.00 52.65           N  
ATOM   2112  N   ALA A 289     141.183 100.820  28.709  1.00 42.57           N  
ATOM   2113  CA  ALA A 289     141.008 102.164  29.245  1.00 43.15           C  
ATOM   2114  C   ALA A 289     140.906 102.068  30.765  1.00 43.86           C  
ATOM   2115  O   ALA A 289     141.405 102.929  31.486  1.00 46.15           O  
ATOM   2116  CB  ALA A 289     139.748 102.808  28.663  1.00 42.81           C  
ATOM   2117  N   MET A 290     140.263 101.010  31.249  1.00 43.81           N  
ATOM   2118  CA  MET A 290     140.120 100.799  32.686  1.00 45.06           C  
ATOM   2119  C   MET A 290     141.506 100.698  33.308  1.00 45.96           C  
ATOM   2120  O   MET A 290     141.818 101.360  34.300  1.00 46.69           O  
ATOM   2121  CB  MET A 290     139.356  99.502  32.963  1.00 45.02           C  
ATOM   2122  CG  MET A 290     137.859  99.593  32.736  1.00 46.11           C  
ATOM   2123  SD  MET A 290     137.112 100.757  33.886  1.00 48.18           S  
ATOM   2124  CE  MET A 290     137.225  99.805  35.414  1.00 45.17           C  
ATOM   2125  N   SER A 291     142.333  99.858  32.702  1.00 47.38           N  
ATOM   2126  CA  SER A 291     143.694  99.618  33.160  1.00 48.80           C  
ATOM   2127  C   SER A 291     144.523 100.904  33.121  1.00 49.03           C  
ATOM   2128  O   SER A 291     145.284 101.199  34.049  1.00 48.88           O  
ATOM   2129  CB  SER A 291     144.338  98.543  32.274  1.00 50.26           C  
ATOM   2130  OG  SER A 291     145.601  98.123  32.766  1.00 53.45           O  
ATOM   2131  N   ALA A 292     144.360 101.666  32.045  1.00 48.98           N  
ATOM   2132  CA  ALA A 292     145.093 102.913  31.865  1.00 48.98           C  
ATOM   2133  C   ALA A 292     144.731 103.979  32.902  1.00 48.98           C  
ATOM   2134  O   ALA A 292     145.543 104.858  33.195  1.00 50.38           O  
ATOM   2135  CB  ALA A 292     144.857 103.454  30.453  1.00 48.95           C  
ATOM   2136  N   CYS A 293     143.521 103.911  33.452  1.00 48.68           N  
ATOM   2137  CA  CYS A 293     143.096 104.892  34.449  1.00 48.20           C  
ATOM   2138  C   CYS A 293     143.146 104.367  35.882  1.00 47.95           C  
ATOM   2139  O   CYS A 293     142.771 105.068  36.822  1.00 49.68           O  
ATOM   2140  CB  CYS A 293     141.686 105.394  34.127  1.00 48.24           C  
ATOM   2141  SG  CYS A 293     141.606 106.378  32.610  1.00 50.42           S  
ATOM   2142  N   ALA A 294     143.617 103.138  36.050  1.00 47.70           N  
ATOM   2143  CA  ALA A 294     143.709 102.539  37.375  1.00 47.80           C  
ATOM   2144  C   ALA A 294     144.590 103.416  38.249  1.00 48.67           C  
ATOM   2145  O   ALA A 294     145.654 103.854  37.815  1.00 49.78           O  
ATOM   2146  CB  ALA A 294     144.306 101.139  37.277  1.00 45.84           C  
ATOM   2147  N   PRO A 295     144.166 103.678  39.497  1.00 49.38           N  
ATOM   2148  CA  PRO A 295     142.924 103.200  40.113  1.00 48.97           C  
ATOM   2149  C   PRO A 295     141.743 104.065  39.690  1.00 48.16           C  
ATOM   2150  O   PRO A 295     141.816 105.291  39.746  1.00 48.90           O  
ATOM   2151  CB  PRO A 295     143.204 103.331  41.613  1.00 50.73           C  
ATOM   2152  CG  PRO A 295     144.719 103.383  41.701  1.00 51.07           C  
ATOM   2153  CD  PRO A 295     145.061 104.235  40.522  1.00 50.09           C  
ATOM   2154  N   VAL A 296     140.655 103.429  39.274  1.00 46.68           N  
ATOM   2155  CA  VAL A 296     139.480 104.173  38.852  1.00 45.29           C  
ATOM   2156  C   VAL A 296     138.763 104.765  40.057  1.00 45.12           C  
ATOM   2157  O   VAL A 296     138.658 104.130  41.109  1.00 44.37           O  
ATOM   2158  CB  VAL A 296     138.515 103.273  38.069  1.00 44.53           C  
ATOM   2159  CG1 VAL A 296     137.225 104.017  37.779  1.00 42.85           C  
ATOM   2160  CG2 VAL A 296     139.181 102.826  36.777  1.00 43.87           C  
ATOM   2161  N   ARG A 297     138.273 105.989  39.896  1.00 45.52           N  
ATOM   2162  CA  ARG A 297     137.582 106.679  40.971  1.00 46.21           C  
ATOM   2163  C   ARG A 297     136.084 106.742  40.700  1.00 44.98           C  
ATOM   2164  O   ARG A 297     135.276 106.606  41.620  1.00 44.92           O  
ATOM   2165  CB  ARG A 297     138.142 108.098  41.116  1.00 49.99           C  
ATOM   2166  CG  ARG A 297     138.148 108.635  42.546  1.00 55.54           C  
ATOM   2167  CD  ARG A 297     139.475 108.331  43.256  1.00 59.65           C  
ATOM   2168  NE  ARG A 297     139.770 106.900  43.331  1.00 63.19           N  
ATOM   2169  CZ  ARG A 297     140.937 106.391  43.727  1.00 64.27           C  
ATOM   2170  NH1 ARG A 297     141.931 107.195  44.088  1.00 63.65           N  
ATOM   2171  NH2 ARG A 297     141.112 105.075  43.761  1.00 64.59           N  
ATOM   2172  N   ASP A 298     135.719 106.960  39.437  1.00 43.34           N  
ATOM   2173  CA  ASP A 298     134.312 107.038  39.052  1.00 41.74           C  
ATOM   2174  C   ASP A 298     134.167 106.715  37.567  1.00 40.38           C  
ATOM   2175  O   ASP A 298     135.131 106.830  36.804  1.00 39.78           O  
ATOM   2176  CB  ASP A 298     133.761 108.440  39.345  1.00 41.73           C  
ATOM   2177  CG  ASP A 298     132.236 108.472  39.432  1.00 44.24           C  
ATOM   2178  OD1 ASP A 298     131.606 107.396  39.403  1.00 45.14           O  
ATOM   2179  OD2 ASP A 298     131.659 109.577  39.544  1.00 45.71           O  
ATOM   2180  N   ILE A 299     132.969 106.297  37.168  1.00 38.53           N  
ATOM   2181  CA  ILE A 299     132.704 105.965  35.776  1.00 37.25           C  
ATOM   2182  C   ILE A 299     131.328 106.504  35.419  1.00 37.64           C  
ATOM   2183  O   ILE A 299     130.416 106.519  36.257  1.00 36.13           O  
ATOM   2184  CB  ILE A 299     132.754 104.438  35.546  1.00 37.43           C  
ATOM   2185  CG1 ILE A 299     134.080 103.880  36.077  1.00 36.78           C  
ATOM   2186  CG2 ILE A 299     132.638 104.131  34.058  1.00 36.69           C  
ATOM   2187  CD1 ILE A 299     134.211 102.368  35.982  1.00 37.69           C  
ATOM   2188  N   ARG A 300     131.189 106.960  34.179  1.00 37.88           N  
ATOM   2189  CA  ARG A 300     129.931 107.520  33.719  1.00 39.22           C  
ATOM   2190  C   ARG A 300     129.666 107.113  32.277  1.00 38.68           C  
ATOM   2191  O   ARG A 300     130.596 106.885  31.501  1.00 37.19           O  
ATOM   2192  CB  ARG A 300     129.976 109.053  33.862  1.00 41.42           C  
ATOM   2193  CG  ARG A 300     128.814 109.808  33.225  1.00 47.07           C  
ATOM   2194  CD  ARG A 300     128.741 111.266  33.705  1.00 51.42           C  
ATOM   2195  NE  ARG A 300     129.966 112.033  33.451  1.00 55.35           N  
ATOM   2196  CZ  ARG A 300     130.378 112.439  32.250  1.00 56.27           C  
ATOM   2197  NH1 ARG A 300     129.665 112.158  31.165  1.00 57.01           N  
ATOM   2198  NH2 ARG A 300     131.509 113.125  32.133  1.00 55.35           N  
ATOM   2199  N   GLY A 301     128.386 107.006  31.936  1.00 39.61           N  
ATOM   2200  CA  GLY A 301     128.005 106.648  30.583  1.00 41.70           C  
ATOM   2201  C   GLY A 301     127.134 107.740  29.987  1.00 43.31           C  
ATOM   2202  O   GLY A 301     126.774 108.701  30.674  1.00 44.40           O  
ATOM   2203  N   GLU A 302     126.789 107.595  28.713  1.00 43.65           N  
ATOM   2204  CA  GLU A 302     125.950 108.574  28.039  1.00 44.00           C  
ATOM   2205  C   GLU A 302     124.481 108.340  28.365  1.00 44.27           C  
ATOM   2206  O   GLU A 302     124.027 107.203  28.442  1.00 44.50           O  
ATOM   2207  CB  GLU A 302     126.169 108.491  26.530  1.00 44.61           C  
ATOM   2208  CG  GLU A 302     127.480 109.101  26.071  1.00 46.49           C  
ATOM   2209  CD  GLU A 302     127.796 108.761  24.634  1.00 49.67           C  
ATOM   2210  OE1 GLU A 302     126.839 108.668  23.832  1.00 51.97           O  
ATOM   2211  OE2 GLU A 302     128.995 108.597  24.301  1.00 49.39           O  
ATOM   2212  N   PRO A 303     123.721 109.420  28.590  1.00 45.62           N  
ATOM   2213  CA  PRO A 303     122.298 109.252  28.903  1.00 45.60           C  
ATOM   2214  C   PRO A 303     121.567 108.637  27.713  1.00 46.28           C  
ATOM   2215  O   PRO A 303     122.013 108.764  26.572  1.00 47.17           O  
ATOM   2216  CB  PRO A 303     121.838 110.681  29.199  1.00 46.64           C  
ATOM   2217  CG  PRO A 303     123.089 111.331  29.760  1.00 45.86           C  
ATOM   2218  CD  PRO A 303     124.155 110.813  28.812  1.00 45.85           C  
ATOM   2219  N   GLY A 304     120.451 107.967  27.981  1.00 46.22           N  
ATOM   2220  CA  GLY A 304     119.696 107.344  26.910  1.00 46.80           C  
ATOM   2221  C   GLY A 304     120.248 105.996  26.465  1.00 47.81           C  
ATOM   2222  O   GLY A 304     119.666 105.340  25.596  1.00 49.79           O  
ATOM   2223  N   THR A 305     121.372 105.577  27.043  1.00 46.18           N  
ATOM   2224  CA  THR A 305     121.968 104.284  26.699  1.00 45.18           C  
ATOM   2225  C   THR A 305     121.716 103.276  27.814  1.00 43.77           C  
ATOM   2226  O   THR A 305     121.319 103.642  28.918  1.00 43.49           O  
ATOM   2227  CB  THR A 305     123.488 104.381  26.500  1.00 46.10           C  
ATOM   2228  OG1 THR A 305     124.112 104.674  27.755  1.00 47.25           O  
ATOM   2229  CG2 THR A 305     123.829 105.478  25.487  1.00 46.40           C  
ATOM   2230  N   HIS A 306     121.949 102.003  27.529  1.00 42.49           N  
ATOM   2231  CA  HIS A 306     121.730 100.979  28.538  1.00 40.65           C  
ATOM   2232  C   HIS A 306     122.794 101.066  29.616  1.00 39.05           C  
ATOM   2233  O   HIS A 306     122.479 101.053  30.803  1.00 36.57           O  
ATOM   2234  CB  HIS A 306     121.731  99.587  27.905  1.00 42.10           C  
ATOM   2235  CG  HIS A 306     120.537  99.320  27.041  1.00 44.07           C  
ATOM   2236  ND1 HIS A 306     120.617  99.221  25.668  1.00 45.10           N  
ATOM   2237  CD2 HIS A 306     119.229  99.163  27.355  1.00 43.81           C  
ATOM   2238  CE1 HIS A 306     119.408  99.015  25.173  1.00 45.92           C  
ATOM   2239  NE2 HIS A 306     118.548  98.976  26.175  1.00 44.97           N  
ATOM   2240  N   ALA A 307     124.052 101.163  29.198  1.00 38.63           N  
ATOM   2241  CA  ALA A 307     125.159 101.257  30.141  1.00 38.91           C  
ATOM   2242  C   ALA A 307     124.992 102.503  31.010  1.00 39.76           C  
ATOM   2243  O   ALA A 307     125.087 102.430  32.242  1.00 40.94           O  
ATOM   2244  CB  ALA A 307     126.486 101.302  29.391  1.00 39.00           C  
ATOM   2245  N   GLY A 308     124.730 103.639  30.368  1.00 38.82           N  
ATOM   2246  CA  GLY A 308     124.544 104.880  31.103  1.00 38.60           C  
ATOM   2247  C   GLY A 308     123.458 104.745  32.149  1.00 37.82           C  
ATOM   2248  O   GLY A 308     123.678 105.029  33.329  1.00 39.98           O  
ATOM   2249  N   GLY A 309     122.286 104.292  31.722  1.00 37.56           N  
ATOM   2250  CA  GLY A 309     121.187 104.120  32.652  1.00 37.34           C  
ATOM   2251  C   GLY A 309     121.530 103.182  33.799  1.00 38.44           C  
ATOM   2252  O   GLY A 309     121.155 103.422  34.948  1.00 40.12           O  
ATOM   2253  N   MET A 310     122.250 102.108  33.506  1.00 37.14           N  
ATOM   2254  CA  MET A 310     122.601 101.163  34.552  1.00 37.10           C  
ATOM   2255  C   MET A 310     123.535 101.809  35.564  1.00 38.40           C  
ATOM   2256  O   MET A 310     123.353 101.658  36.773  1.00 38.29           O  
ATOM   2257  CB  MET A 310     123.242  99.908  33.949  1.00 36.48           C  
ATOM   2258  CG  MET A 310     123.743  98.900  34.971  1.00 36.32           C  
ATOM   2259  SD  MET A 310     125.459  99.191  35.475  1.00 37.05           S  
ATOM   2260  CE  MET A 310     126.352  98.228  34.252  1.00 32.54           C  
ATOM   2261  N   LEU A 311     124.531 102.540  35.073  1.00 38.77           N  
ATOM   2262  CA  LEU A 311     125.470 103.201  35.964  1.00 38.75           C  
ATOM   2263  C   LEU A 311     124.753 104.127  36.936  1.00 40.32           C  
ATOM   2264  O   LEU A 311     125.064 104.149  38.133  1.00 40.29           O  
ATOM   2265  CB  LEU A 311     126.495 104.002  35.167  1.00 38.09           C  
ATOM   2266  CG  LEU A 311     127.590 103.184  34.489  1.00 39.36           C  
ATOM   2267  CD1 LEU A 311     128.602 104.119  33.843  1.00 39.67           C  
ATOM   2268  CD2 LEU A 311     128.276 102.302  35.520  1.00 38.39           C  
ATOM   2269  N   GLU A 312     123.779 104.881  36.434  1.00 41.95           N  
ATOM   2270  CA  GLU A 312     123.058 105.803  37.298  1.00 42.17           C  
ATOM   2271  C   GLU A 312     122.110 105.057  38.216  1.00 41.54           C  
ATOM   2272  O   GLU A 312     121.932 105.438  39.375  1.00 40.85           O  
ATOM   2273  CB  GLU A 312     122.316 106.857  36.470  1.00 44.15           C  
ATOM   2274  CG  GLU A 312     123.261 107.751  35.644  1.00 47.92           C  
ATOM   2275  CD  GLU A 312     124.524 108.165  36.416  1.00 50.41           C  
ATOM   2276  OE1 GLU A 312     124.403 108.720  37.528  1.00 50.89           O  
ATOM   2277  OE2 GLU A 312     125.645 107.936  35.910  1.00 52.29           O  
ATOM   2278  N   ARG A 313     121.525 103.974  37.719  1.00 42.01           N  
ATOM   2279  CA  ARG A 313     120.613 103.187  38.539  1.00 42.34           C  
ATOM   2280  C   ARG A 313     121.380 102.672  39.756  1.00 42.48           C  
ATOM   2281  O   ARG A 313     120.888 102.724  40.887  1.00 42.54           O  
ATOM   2282  CB  ARG A 313     120.067 102.017  37.735  1.00 44.21           C  
ATOM   2283  CG  ARG A 313     118.956 101.239  38.414  1.00 46.07           C  
ATOM   2284  CD  ARG A 313     118.651 100.011  37.580  1.00 48.46           C  
ATOM   2285  NE  ARG A 313     118.511 100.379  36.174  1.00 49.43           N  
ATOM   2286  CZ  ARG A 313     118.920  99.628  35.156  1.00 49.97           C  
ATOM   2287  NH1 ARG A 313     119.499  98.454  35.376  1.00 48.11           N  
ATOM   2288  NH2 ARG A 313     118.755 100.062  33.913  1.00 50.36           N  
ATOM   2289  N   VAL A 314     122.592 102.175  39.519  1.00 42.24           N  
ATOM   2290  CA  VAL A 314     123.427 101.669  40.601  1.00 41.06           C  
ATOM   2291  C   VAL A 314     123.754 102.814  41.539  1.00 40.57           C  
ATOM   2292  O   VAL A 314     123.649 102.677  42.756  1.00 41.99           O  
ATOM   2293  CB  VAL A 314     124.754 101.092  40.080  1.00 41.02           C  
ATOM   2294  CG1 VAL A 314     125.559 100.534  41.229  1.00 42.90           C  
ATOM   2295  CG2 VAL A 314     124.488 100.013  39.066  1.00 42.93           C  
ATOM   2296  N   ARG A 315     124.151 103.945  40.965  1.00 40.25           N  
ATOM   2297  CA  ARG A 315     124.496 105.109  41.763  1.00 39.74           C  
ATOM   2298  C   ARG A 315     123.332 105.457  42.681  1.00 40.97           C  
ATOM   2299  O   ARG A 315     123.496 105.491  43.899  1.00 40.61           O  
ATOM   2300  CB  ARG A 315     124.841 106.297  40.864  1.00 38.95           C  
ATOM   2301  CG  ARG A 315     125.765 107.312  41.519  1.00 35.68           C  
ATOM   2302  CD  ARG A 315     126.005 108.532  40.633  1.00 32.90           C  
ATOM   2303  NE  ARG A 315     126.631 108.224  39.346  1.00 30.10           N  
ATOM   2304  CZ  ARG A 315     127.861 107.737  39.192  1.00 31.04           C  
ATOM   2305  NH1 ARG A 315     128.622 107.483  40.248  1.00 30.62           N  
ATOM   2306  NH2 ARG A 315     128.344 107.524  37.971  1.00 31.34           N  
ATOM   2307  N   LYS A 316     122.151 105.669  42.106  1.00 42.69           N  
ATOM   2308  CA  LYS A 316     120.974 106.017  42.901  1.00 44.98           C  
ATOM   2309  C   LYS A 316     120.727 105.033  44.038  1.00 45.60           C  
ATOM   2310  O   LYS A 316     120.526 105.432  45.186  1.00 47.39           O  
ATOM   2311  CB  LYS A 316     119.722 106.074  42.027  1.00 47.65           C  
ATOM   2312  CG  LYS A 316     118.499 106.606  42.761  1.00 50.40           C  
ATOM   2313  CD  LYS A 316     117.278 106.634  41.856  1.00 54.82           C  
ATOM   2314  CE  LYS A 316     116.203 107.573  42.404  1.00 57.09           C  
ATOM   2315  NZ  LYS A 316     116.659 109.002  42.411  1.00 57.40           N  
ATOM   2316  N   VAL A 317     120.745 103.744  43.724  1.00 45.15           N  
ATOM   2317  CA  VAL A 317     120.506 102.722  44.740  1.00 44.45           C  
ATOM   2318  C   VAL A 317     121.437 102.865  45.943  1.00 44.71           C  
ATOM   2319  O   VAL A 317     121.002 102.753  47.087  1.00 44.16           O  
ATOM   2320  CB  VAL A 317     120.671 101.295  44.148  1.00 45.55           C  
ATOM   2321  CG1 VAL A 317     120.524 100.241  45.253  1.00 43.72           C  
ATOM   2322  CG2 VAL A 317     119.637 101.067  43.049  1.00 42.65           C  
ATOM   2323  N   MET A 318     122.721 103.094  45.688  1.00 45.53           N  
ATOM   2324  CA  MET A 318     123.672 103.242  46.782  1.00 46.87           C  
ATOM   2325  C   MET A 318     123.483 104.583  47.493  1.00 48.89           C  
ATOM   2326  O   MET A 318     123.581 104.655  48.724  1.00 48.44           O  
ATOM   2327  CB  MET A 318     125.111 103.103  46.275  1.00 45.29           C  
ATOM   2328  CG  MET A 318     126.151 103.111  47.389  1.00 46.30           C  
ATOM   2329  SD  MET A 318     125.910 101.820  48.655  1.00 46.14           S  
ATOM   2330  CE  MET A 318     127.139 100.622  48.159  1.00 45.57           C  
ATOM   2331  N   ALA A 319     123.208 105.636  46.723  1.00 50.66           N  
ATOM   2332  CA  ALA A 319     122.981 106.957  47.297  1.00 52.64           C  
ATOM   2333  C   ALA A 319     121.840 106.789  48.292  1.00 53.97           C  
ATOM   2334  O   ALA A 319     122.011 106.981  49.494  1.00 53.54           O  
ATOM   2335  CB  ALA A 319     122.588 107.941  46.207  1.00 52.25           C  
ATOM   2336  N   SER A 320     120.683 106.386  47.779  1.00 55.46           N  
ATOM   2337  CA  SER A 320     119.508 106.173  48.611  1.00 57.07           C  
ATOM   2338  C   SER A 320     119.819 105.303  49.830  1.00 57.90           C  
ATOM   2339  O   SER A 320     119.297 105.537  50.919  1.00 59.43           O  
ATOM   2340  CB  SER A 320     118.396 105.521  47.787  1.00 56.51           C  
ATOM   2341  OG  SER A 320     117.322 105.123  48.616  1.00 56.58           O  
ATOM   2342  N   LEU A 321     120.667 104.296  49.654  1.00 58.45           N  
ATOM   2343  CA  LEU A 321     121.013 103.410  50.765  1.00 58.42           C  
ATOM   2344  C   LEU A 321     121.873 104.083  51.824  1.00 58.87           C  
ATOM   2345  O   LEU A 321     121.737 103.796  53.014  1.00 57.86           O  
ATOM   2346  CB  LEU A 321     121.739 102.159  50.264  1.00 58.54           C  
ATOM   2347  CG  LEU A 321     122.356 101.279  51.360  1.00 58.17           C  
ATOM   2348  CD1 LEU A 321     121.291 100.830  52.352  1.00 59.30           C  
ATOM   2349  CD2 LEU A 321     123.019 100.075  50.725  1.00 58.96           C  
ATOM   2350  N   THR A 322     122.767 104.964  51.395  1.00 59.53           N  
ATOM   2351  CA  THR A 322     123.635 105.658  52.335  1.00 59.67           C  
ATOM   2352  C   THR A 322     123.236 107.123  52.519  1.00 61.09           C  
ATOM   2353  O   THR A 322     124.048 107.940  52.946  1.00 62.17           O  
ATOM   2354  CB  THR A 322     125.108 105.567  51.885  1.00 59.09           C  
ATOM   2355  OG1 THR A 322     125.262 106.189  50.604  1.00 59.62           O  
ATOM   2356  CG2 THR A 322     125.538 104.106  51.781  1.00 57.48           C  
ATOM   2357  N   GLY A 323     121.983 107.442  52.198  1.00 62.12           N  
ATOM   2358  CA  GLY A 323     121.487 108.802  52.338  1.00 63.37           C  
ATOM   2359  C   GLY A 323     122.466 109.865  51.878  1.00 64.67           C  
ATOM   2360  O   GLY A 323     122.723 110.832  52.591  1.00 64.94           O  
ATOM   2361  N   HIS A 324     123.034 109.672  50.693  1.00 66.19           N  
ATOM   2362  CA  HIS A 324     123.989 110.616  50.121  1.00 67.76           C  
ATOM   2363  C   HIS A 324     123.435 111.166  48.812  1.00 67.90           C  
ATOM   2364  O   HIS A 324     122.506 110.601  48.238  1.00 68.82           O  
ATOM   2365  CB  HIS A 324     125.321 109.910  49.833  1.00 69.26           C  
ATOM   2366  CG  HIS A 324     126.218 109.771  51.026  1.00 71.63           C  
ATOM   2367  ND1 HIS A 324     125.740 109.609  52.308  1.00 72.66           N  
ATOM   2368  CD2 HIS A 324     127.570 109.724  51.120  1.00 72.16           C  
ATOM   2369  CE1 HIS A 324     126.757 109.467  53.141  1.00 72.55           C  
ATOM   2370  NE2 HIS A 324     127.878 109.532  52.445  1.00 72.86           N  
ATOM   2371  N   GLU A 325     124.010 112.271  48.349  1.00 68.35           N  
ATOM   2372  CA  GLU A 325     123.607 112.870  47.084  1.00 68.70           C  
ATOM   2373  C   GLU A 325     124.272 111.984  46.038  1.00 68.01           C  
ATOM   2374  O   GLU A 325     125.339 111.422  46.300  1.00 68.16           O  
ATOM   2375  CB  GLU A 325     124.151 114.301  46.986  1.00 70.35           C  
ATOM   2376  CG  GLU A 325     123.504 115.279  47.956  1.00 71.53           C  
ATOM   2377  CD  GLU A 325     122.040 115.519  47.632  1.00 72.31           C  
ATOM   2378  OE1 GLU A 325     121.753 116.147  46.589  1.00 71.53           O  
ATOM   2379  OE2 GLU A 325     121.176 115.069  48.411  1.00 73.22           O  
ATOM   2380  N   MET A 326     123.661 111.836  44.869  1.00 66.71           N  
ATOM   2381  CA  MET A 326     124.277 110.999  43.857  1.00 66.29           C  
ATOM   2382  C   MET A 326     125.599 111.580  43.374  1.00 65.36           C  
ATOM   2383  O   MET A 326     126.390 110.897  42.726  1.00 66.87           O  
ATOM   2384  CB  MET A 326     123.314 110.765  42.699  1.00 68.26           C  
ATOM   2385  CG  MET A 326     122.349 109.635  42.997  1.00 70.31           C  
ATOM   2386  SD  MET A 326     121.223 109.267  41.663  1.00 74.43           S  
ATOM   2387  CE  MET A 326     119.676 109.932  42.348  1.00 73.61           C  
ATOM   2388  N   SER A 327     125.852 112.834  43.726  1.00 63.87           N  
ATOM   2389  CA  SER A 327     127.088 113.501  43.342  1.00 63.15           C  
ATOM   2390  C   SER A 327     128.246 112.981  44.191  1.00 61.74           C  
ATOM   2391  O   SER A 327     129.411 113.077  43.804  1.00 62.33           O  
ATOM   2392  CB  SER A 327     126.944 115.013  43.535  1.00 63.70           C  
ATOM   2393  OG  SER A 327     126.454 115.311  44.833  1.00 63.89           O  
ATOM   2394  N   ALA A 328     127.917 112.421  45.348  1.00 60.09           N  
ATOM   2395  CA  ALA A 328     128.930 111.894  46.256  1.00 58.33           C  
ATOM   2396  C   ALA A 328     129.095 110.384  46.126  1.00 57.32           C  
ATOM   2397  O   ALA A 328     129.866 109.771  46.871  1.00 57.23           O  
ATOM   2398  CB  ALA A 328     128.580 112.255  47.699  1.00 59.04           C  
ATOM   2399  N   ILE A 329     128.368 109.781  45.189  1.00 55.37           N  
ATOM   2400  CA  ILE A 329     128.468 108.341  44.985  1.00 53.31           C  
ATOM   2401  C   ILE A 329     129.271 108.053  43.724  1.00 52.39           C  
ATOM   2402  O   ILE A 329     128.917 108.493  42.634  1.00 52.98           O  
ATOM   2403  CB  ILE A 329     127.077 107.682  44.875  1.00 53.88           C  
ATOM   2404  CG1 ILE A 329     126.252 107.978  46.134  1.00 54.14           C  
ATOM   2405  CG2 ILE A 329     127.231 106.170  44.710  1.00 52.30           C  
ATOM   2406  CD1 ILE A 329     126.832 107.384  47.408  1.00 54.24           C  
ATOM   2407  N   TYR A 330     130.359 107.310  43.884  1.00 51.85           N  
ATOM   2408  CA  TYR A 330     131.230 106.984  42.765  1.00 51.26           C  
ATOM   2409  C   TYR A 330     131.269 105.489  42.495  1.00 49.34           C  
ATOM   2410  O   TYR A 330     131.188 104.674  43.414  1.00 49.00           O  
ATOM   2411  CB  TYR A 330     132.654 107.485  43.036  1.00 53.74           C  
ATOM   2412  CG  TYR A 330     132.709 108.898  43.574  1.00 56.94           C  
ATOM   2413  CD1 TYR A 330     132.425 109.163  44.914  1.00 57.79           C  
ATOM   2414  CD2 TYR A 330     133.016 109.976  42.740  1.00 58.30           C  
ATOM   2415  CE1 TYR A 330     132.441 110.458  45.413  1.00 59.20           C  
ATOM   2416  CE2 TYR A 330     133.034 111.281  43.230  1.00 59.41           C  
ATOM   2417  CZ  TYR A 330     132.745 111.510  44.570  1.00 59.97           C  
ATOM   2418  OH  TYR A 330     132.747 112.790  45.073  1.00 61.62           O  
ATOM   2419  N   ILE A 331     131.386 105.144  41.218  1.00 46.97           N  
ATOM   2420  CA  ILE A 331     131.447 103.758  40.784  1.00 45.29           C  
ATOM   2421  C   ILE A 331     132.919 103.374  40.631  1.00 44.57           C  
ATOM   2422  O   ILE A 331     133.619 103.882  39.748  1.00 44.18           O  
ATOM   2423  CB  ILE A 331     130.694 103.593  39.458  1.00 44.54           C  
ATOM   2424  CG1 ILE A 331     129.203 103.829  39.711  1.00 44.90           C  
ATOM   2425  CG2 ILE A 331     130.956 102.218  38.867  1.00 44.26           C  
ATOM   2426  CD1 ILE A 331     128.372 104.009  38.465  1.00 44.52           C  
ATOM   2427  N   GLN A 332     133.381 102.480  41.504  1.00 42.46           N  
ATOM   2428  CA  GLN A 332     134.778 102.051  41.511  1.00 42.38           C  
ATOM   2429  C   GLN A 332     135.238 101.021  40.473  1.00 39.89           C  
ATOM   2430  O   GLN A 332     136.435 100.944  40.173  1.00 37.91           O  
ATOM   2431  CB  GLN A 332     135.158 101.535  42.905  1.00 46.41           C  
ATOM   2432  CG  GLN A 332     135.216 102.609  43.997  1.00 53.13           C  
ATOM   2433  CD  GLN A 332     133.967 102.648  44.871  1.00 55.49           C  
ATOM   2434  OE1 GLN A 332     133.859 103.470  45.785  1.00 56.39           O  
ATOM   2435  NE2 GLN A 332     133.023 101.754  44.596  1.00 57.13           N  
ATOM   2436  N   ASP A 333     134.321 100.216  39.938  1.00 36.38           N  
ATOM   2437  CA  ASP A 333     134.729  99.215  38.953  1.00 33.74           C  
ATOM   2438  C   ASP A 333     133.657  98.792  37.954  1.00 31.45           C  
ATOM   2439  O   ASP A 333     132.452  98.833  38.230  1.00 28.95           O  
ATOM   2440  CB  ASP A 333     135.272  97.970  39.662  1.00 32.93           C  
ATOM   2441  CG  ASP A 333     135.999  97.028  38.716  1.00 34.17           C  
ATOM   2442  OD1 ASP A 333     136.943  97.483  38.028  1.00 35.11           O  
ATOM   2443  OD2 ASP A 333     135.634  95.829  38.663  1.00 33.99           O  
ATOM   2444  N   LEU A 334     134.128  98.365  36.790  1.00 28.88           N  
ATOM   2445  CA  LEU A 334     133.258  97.928  35.714  1.00 29.03           C  
ATOM   2446  C   LEU A 334     133.961  96.837  34.920  1.00 27.48           C  
ATOM   2447  O   LEU A 334     135.160  96.919  34.685  1.00 27.00           O  
ATOM   2448  CB  LEU A 334     132.922  99.123  34.804  1.00 29.18           C  
ATOM   2449  CG  LEU A 334     132.158  98.905  33.492  1.00 28.43           C  
ATOM   2450  CD1 LEU A 334     131.469 100.194  33.063  1.00 29.75           C  
ATOM   2451  CD2 LEU A 334     133.118  98.434  32.421  1.00 26.73           C  
ATOM   2452  N   LEU A 335     133.219  95.803  34.532  1.00 26.02           N  
ATOM   2453  CA  LEU A 335     133.789  94.725  33.726  1.00 25.31           C  
ATOM   2454  C   LEU A 335     133.040  94.673  32.393  1.00 24.74           C  
ATOM   2455  O   LEU A 335     131.809  94.692  32.350  1.00 24.17           O  
ATOM   2456  CB  LEU A 335     133.671  93.361  34.431  1.00 24.68           C  
ATOM   2457  CG  LEU A 335     134.158  92.158  33.600  1.00 24.34           C  
ATOM   2458  CD1 LEU A 335     135.601  92.399  33.175  1.00 22.42           C  
ATOM   2459  CD2 LEU A 335     134.049  90.854  34.386  1.00 23.46           C  
ATOM   2460  N   ALA A 336     133.791  94.618  31.304  1.00 25.49           N  
ATOM   2461  CA  ALA A 336     133.187  94.552  29.981  1.00 26.97           C  
ATOM   2462  C   ALA A 336     133.525  93.215  29.343  1.00 27.18           C  
ATOM   2463  O   ALA A 336     134.674  92.763  29.396  1.00 28.97           O  
ATOM   2464  CB  ALA A 336     133.700  95.696  29.110  1.00 26.26           C  
ATOM   2465  N   VAL A 337     132.524  92.590  28.736  1.00 27.76           N  
ATOM   2466  CA  VAL A 337     132.701  91.293  28.092  1.00 29.12           C  
ATOM   2467  C   VAL A 337     132.074  91.299  26.706  1.00 28.14           C  
ATOM   2468  O   VAL A 337     130.993  91.852  26.521  1.00 29.89           O  
ATOM   2469  CB  VAL A 337     132.029  90.187  28.935  1.00 28.98           C  
ATOM   2470  CG1 VAL A 337     132.083  88.867  28.216  1.00 31.63           C  
ATOM   2471  CG2 VAL A 337     132.725  90.080  30.271  1.00 31.43           C  
ATOM   2472  N   ASP A 338     132.749  90.680  25.743  1.00 27.58           N  
ATOM   2473  CA  ASP A 338     132.246  90.592  24.374  1.00 29.05           C  
ATOM   2474  C   ASP A 338     131.379  89.348  24.185  1.00 29.70           C  
ATOM   2475  O   ASP A 338     131.798  88.248  24.523  1.00 30.04           O  
ATOM   2476  CB  ASP A 338     133.409  90.533  23.375  1.00 29.07           C  
ATOM   2477  CG  ASP A 338     134.092  91.872  23.191  1.00 30.38           C  
ATOM   2478  OD1 ASP A 338     133.377  92.884  22.997  1.00 28.30           O  
ATOM   2479  OD2 ASP A 338     135.345  91.908  23.229  1.00 30.97           O  
ATOM   2480  N   THR A 339     130.190  89.528  23.618  1.00 30.04           N  
ATOM   2481  CA  THR A 339     129.276  88.420  23.385  1.00 30.68           C  
ATOM   2482  C   THR A 339     128.488  88.652  22.089  1.00 31.13           C  
ATOM   2483  O   THR A 339     128.886  89.470  21.267  1.00 30.30           O  
ATOM   2484  CB  THR A 339     128.317  88.273  24.581  1.00 30.30           C  
ATOM   2485  OG1 THR A 339     127.494  87.117  24.396  1.00 32.55           O  
ATOM   2486  CG2 THR A 339     127.445  89.517  24.726  1.00 31.33           C  
ATOM   2487  N   PHE A 340     127.390  87.923  21.901  1.00 32.28           N  
ATOM   2488  CA  PHE A 340     126.560  88.078  20.707  1.00 32.05           C  
ATOM   2489  C   PHE A 340     125.085  88.024  21.101  1.00 30.88           C  
ATOM   2490  O   PHE A 340     124.736  87.348  22.061  1.00 32.14           O  
ATOM   2491  CB  PHE A 340     126.849  86.967  19.682  1.00 33.12           C  
ATOM   2492  CG  PHE A 340     128.284  86.906  19.208  1.00 31.93           C  
ATOM   2493  CD1 PHE A 340     129.274  86.324  19.995  1.00 35.24           C  
ATOM   2494  CD2 PHE A 340     128.636  87.387  17.949  1.00 34.30           C  
ATOM   2495  CE1 PHE A 340     130.607  86.214  19.529  1.00 35.05           C  
ATOM   2496  CE2 PHE A 340     129.958  87.285  17.472  1.00 33.74           C  
ATOM   2497  CZ  PHE A 340     130.942  86.695  18.265  1.00 34.04           C  
ATOM   2498  N   ILE A 341     124.238  88.753  20.373  1.00 30.57           N  
ATOM   2499  CA  ILE A 341     122.788  88.773  20.613  1.00 31.50           C  
ATOM   2500  C   ILE A 341     122.128  88.452  19.292  1.00 32.56           C  
ATOM   2501  O   ILE A 341     122.513  88.989  18.244  1.00 32.90           O  
ATOM   2502  CB  ILE A 341     122.200  90.168  20.960  1.00 31.52           C  
ATOM   2503  CG1 ILE A 341     123.301  91.212  20.966  1.00 33.03           C  
ATOM   2504  CG2 ILE A 341     121.369  90.111  22.211  1.00 32.58           C  
ATOM   2505  CD1 ILE A 341     123.683  91.643  19.579  1.00 29.88           C  
ATOM   2506  N   PRO A 342     121.146  87.557  19.311  1.00 31.93           N  
ATOM   2507  CA  PRO A 342     120.525  87.298  18.014  1.00 31.54           C  
ATOM   2508  C   PRO A 342     119.559  88.464  17.775  1.00 31.63           C  
ATOM   2509  O   PRO A 342     118.792  88.838  18.663  1.00 31.72           O  
ATOM   2510  CB  PRO A 342     119.833  85.947  18.224  1.00 31.21           C  
ATOM   2511  CG  PRO A 342     119.554  85.925  19.723  1.00 32.74           C  
ATOM   2512  CD  PRO A 342     120.807  86.521  20.303  1.00 31.03           C  
ATOM   2513  N   ARG A 343     119.620  89.062  16.592  1.00 32.77           N  
ATOM   2514  CA  ARG A 343     118.737  90.186  16.276  1.00 33.25           C  
ATOM   2515  C   ARG A 343     118.023  89.944  14.949  1.00 32.62           C  
ATOM   2516  O   ARG A 343     118.579  89.327  14.037  1.00 30.92           O  
ATOM   2517  CB  ARG A 343     119.538  91.500  16.178  1.00 33.33           C  
ATOM   2518  CG  ARG A 343     120.323  91.926  17.433  1.00 35.28           C  
ATOM   2519  CD  ARG A 343     119.478  92.679  18.465  1.00 34.84           C  
ATOM   2520  NE  ARG A 343     118.582  91.793  19.203  1.00 39.58           N  
ATOM   2521  CZ  ARG A 343     117.804  92.178  20.217  1.00 41.46           C  
ATOM   2522  NH1 ARG A 343     117.806  93.446  20.617  1.00 41.57           N  
ATOM   2523  NH2 ARG A 343     117.036  91.291  20.844  1.00 37.73           N  
ATOM   2524  N   LYS A 344     116.788  90.423  14.847  1.00 32.57           N  
ATOM   2525  CA  LYS A 344     116.034  90.279  13.611  1.00 32.44           C  
ATOM   2526  C   LYS A 344     116.741  91.162  12.587  1.00 31.03           C  
ATOM   2527  O   LYS A 344     117.180  92.265  12.909  1.00 30.47           O  
ATOM   2528  CB  LYS A 344     114.582  90.741  13.811  1.00 36.64           C  
ATOM   2529  CG  LYS A 344     113.672  90.456  12.621  1.00 41.79           C  
ATOM   2530  CD  LYS A 344     112.182  90.578  12.968  1.00 45.57           C  
ATOM   2531  CE  LYS A 344     111.662  92.016  12.887  1.00 46.43           C  
ATOM   2532  NZ  LYS A 344     111.635  92.530  11.480  1.00 47.75           N  
ATOM   2533  N   VAL A 345     116.891  90.666  11.367  1.00 30.27           N  
ATOM   2534  CA  VAL A 345     117.544  91.440  10.324  1.00 29.93           C  
ATOM   2535  C   VAL A 345     116.526  92.392   9.701  1.00 30.69           C  
ATOM   2536  O   VAL A 345     115.571  91.960   9.059  1.00 30.49           O  
ATOM   2537  CB  VAL A 345     118.121  90.522   9.217  1.00 29.97           C  
ATOM   2538  CG1 VAL A 345     118.752  91.357   8.118  1.00 25.33           C  
ATOM   2539  CG2 VAL A 345     119.146  89.575   9.810  1.00 28.37           C  
ATOM   2540  N   GLN A 346     116.719  93.689   9.908  1.00 31.03           N  
ATOM   2541  CA  GLN A 346     115.810  94.678   9.343  1.00 32.40           C  
ATOM   2542  C   GLN A 346     115.849  94.552   7.827  1.00 30.94           C  
ATOM   2543  O   GLN A 346     116.923  94.421   7.237  1.00 30.46           O  
ATOM   2544  CB  GLN A 346     116.212  96.096   9.763  1.00 33.45           C  
ATOM   2545  CG  GLN A 346     116.011  96.366  11.248  1.00 39.19           C  
ATOM   2546  CD  GLN A 346     114.587  96.060  11.714  1.00 42.71           C  
ATOM   2547  OE1 GLN A 346     114.374  95.240  12.619  1.00 43.95           O  
ATOM   2548  NE2 GLN A 346     113.606  96.720  11.096  1.00 43.25           N  
ATOM   2549  N   GLY A 347     114.675  94.585   7.204  1.00 29.21           N  
ATOM   2550  CA  GLY A 347     114.612  94.448   5.763  1.00 28.94           C  
ATOM   2551  C   GLY A 347     114.265  93.023   5.368  1.00 29.83           C  
ATOM   2552  O   GLY A 347     113.771  92.781   4.272  1.00 28.99           O  
ATOM   2553  N   GLY A 348     114.514  92.075   6.267  1.00 30.64           N  
ATOM   2554  CA  GLY A 348     114.214  90.681   5.976  1.00 30.81           C  
ATOM   2555  C   GLY A 348     112.738  90.492   5.698  1.00 30.98           C  
ATOM   2556  O   GLY A 348     111.899  91.156   6.307  1.00 31.68           O  
ATOM   2557  N   MET A 349     112.414  89.583   4.787  1.00 30.61           N  
ATOM   2558  CA  MET A 349     111.025  89.341   4.426  1.00 29.17           C  
ATOM   2559  C   MET A 349     110.555  87.959   4.848  1.00 27.74           C  
ATOM   2560  O   MET A 349     109.426  87.555   4.550  1.00 27.58           O  
ATOM   2561  CB  MET A 349     110.857  89.506   2.918  1.00 30.45           C  
ATOM   2562  CG  MET A 349     111.236  90.895   2.427  1.00 32.19           C  
ATOM   2563  SD  MET A 349     111.223  91.029   0.638  1.00 34.17           S  
ATOM   2564  CE  MET A 349     112.748  90.209   0.232  1.00 31.95           C  
ATOM   2565  N   ALA A 350     111.419  87.234   5.547  1.00 24.24           N  
ATOM   2566  CA  ALA A 350     111.071  85.896   6.000  1.00 24.59           C  
ATOM   2567  C   ALA A 350     111.522  85.644   7.439  1.00 25.56           C  
ATOM   2568  O   ALA A 350     111.772  84.506   7.832  1.00 25.46           O  
ATOM   2569  CB  ALA A 350     111.675  84.858   5.066  1.00 20.91           C  
ATOM   2570  N   GLY A 351     111.632  86.715   8.222  1.00 26.03           N  
ATOM   2571  CA  GLY A 351     112.035  86.578   9.613  1.00 24.42           C  
ATOM   2572  C   GLY A 351     113.498  86.223   9.837  1.00 25.17           C  
ATOM   2573  O   GLY A 351     113.839  85.653  10.868  1.00 20.54           O  
ATOM   2574  N   GLU A 352     114.370  86.552   8.883  1.00 26.45           N  
ATOM   2575  CA  GLU A 352     115.791  86.239   9.043  1.00 27.27           C  
ATOM   2576  C   GLU A 352     116.343  86.859  10.324  1.00 30.20           C  
ATOM   2577  O   GLU A 352     115.935  87.952  10.730  1.00 28.62           O  
ATOM   2578  CB  GLU A 352     116.637  86.766   7.872  1.00 26.24           C  
ATOM   2579  CG  GLU A 352     116.440  86.082   6.527  1.00 25.24           C  
ATOM   2580  CD  GLU A 352     115.204  86.554   5.804  1.00 23.70           C  
ATOM   2581  OE1 GLU A 352     115.125  86.338   4.584  1.00 27.18           O  
ATOM   2582  OE2 GLU A 352     114.305  87.132   6.447  1.00 25.43           O  
ATOM   2583  N   CYS A 353     117.271  86.141  10.951  1.00 31.96           N  
ATOM   2584  CA  CYS A 353     117.941  86.596  12.161  1.00 34.13           C  
ATOM   2585  C   CYS A 353     119.426  86.396  11.933  1.00 32.40           C  
ATOM   2586  O   CYS A 353     119.832  85.640  11.059  1.00 32.48           O  
ATOM   2587  CB  CYS A 353     117.515  85.788  13.393  1.00 36.51           C  
ATOM   2588  SG  CYS A 353     115.993  86.364  14.210  1.00 49.11           S  
ATOM   2589  N   ALA A 354     120.232  87.086  12.725  1.00 32.03           N  
ATOM   2590  CA  ALA A 354     121.680  86.986  12.638  1.00 30.87           C  
ATOM   2591  C   ALA A 354     122.274  87.342  13.993  1.00 30.09           C  
ATOM   2592  O   ALA A 354     121.675  88.089  14.773  1.00 28.89           O  
ATOM   2593  CB  ALA A 354     122.215  87.927  11.565  1.00 30.74           C  
ATOM   2594  N   MET A 355     123.446  86.791  14.274  1.00 29.88           N  
ATOM   2595  CA  MET A 355     124.120  87.059  15.534  1.00 29.73           C  
ATOM   2596  C   MET A 355     124.892  88.368  15.442  1.00 30.02           C  
ATOM   2597  O   MET A 355     125.807  88.504  14.630  1.00 31.24           O  
ATOM   2598  CB  MET A 355     125.082  85.922  15.869  1.00 29.47           C  
ATOM   2599  CG  MET A 355     124.403  84.578  16.098  1.00 28.62           C  
ATOM   2600  SD  MET A 355     123.127  84.685  17.371  1.00 31.80           S  
ATOM   2601  CE  MET A 355     124.122  84.866  18.878  1.00 32.12           C  
ATOM   2602  N   GLU A 356     124.515  89.343  16.261  1.00 30.11           N  
ATOM   2603  CA  GLU A 356     125.210  90.624  16.260  1.00 29.43           C  
ATOM   2604  C   GLU A 356     126.180  90.712  17.442  1.00 30.12           C  
ATOM   2605  O   GLU A 356     125.979  90.078  18.483  1.00 29.48           O  
ATOM   2606  CB  GLU A 356     124.211  91.778  16.341  1.00 29.60           C  
ATOM   2607  CG  GLU A 356     123.183  91.832  15.210  1.00 31.73           C  
ATOM   2608  CD  GLU A 356     123.814  91.811  13.827  1.00 34.26           C  
ATOM   2609  OE1 GLU A 356     124.876  92.443  13.641  1.00 32.59           O  
ATOM   2610  OE2 GLU A 356     123.239  91.167  12.918  1.00 35.59           O  
ATOM   2611  N   ASN A 357     127.245  91.488  17.273  1.00 30.05           N  
ATOM   2612  CA  ASN A 357     128.223  91.658  18.336  1.00 28.94           C  
ATOM   2613  C   ASN A 357     127.590  92.488  19.431  1.00 29.24           C  
ATOM   2614  O   ASN A 357     126.798  93.392  19.153  1.00 31.07           O  
ATOM   2615  CB  ASN A 357     129.465  92.368  17.814  1.00 28.97           C  
ATOM   2616  CG  ASN A 357     130.209  91.551  16.786  1.00 29.88           C  
ATOM   2617  OD1 ASN A 357     130.702  90.467  17.078  1.00 33.21           O  
ATOM   2618  ND2 ASN A 357     130.295  92.067  15.575  1.00 31.89           N  
ATOM   2619  N   ALA A 358     127.940  92.184  20.676  1.00 28.85           N  
ATOM   2620  CA  ALA A 358     127.397  92.912  21.811  1.00 28.65           C  
ATOM   2621  C   ALA A 358     128.418  92.989  22.928  1.00 29.06           C  
ATOM   2622  O   ALA A 358     129.355  92.198  22.981  1.00 29.91           O  
ATOM   2623  CB  ALA A 358     126.130  92.240  22.304  1.00 27.77           C  
ATOM   2624  N   VAL A 359     128.234  93.953  23.821  1.00 30.03           N  
ATOM   2625  CA  VAL A 359     129.141  94.138  24.937  1.00 28.72           C  
ATOM   2626  C   VAL A 359     128.343  94.097  26.214  1.00 27.98           C  
ATOM   2627  O   VAL A 359     127.436  94.893  26.400  1.00 30.49           O  
ATOM   2628  CB  VAL A 359     129.869  95.499  24.853  1.00 30.76           C  
ATOM   2629  CG1 VAL A 359     130.724  95.712  26.097  1.00 29.91           C  
ATOM   2630  CG2 VAL A 359     130.741  95.549  23.598  1.00 29.90           C  
ATOM   2631  N   GLY A 360     128.670  93.149  27.081  1.00 27.98           N  
ATOM   2632  CA  GLY A 360     127.980  93.044  28.352  1.00 27.88           C  
ATOM   2633  C   GLY A 360     128.785  93.793  29.396  1.00 28.83           C  
ATOM   2634  O   GLY A 360     130.022  93.711  29.425  1.00 27.41           O  
ATOM   2635  N   MET A 361     128.097  94.534  30.253  1.00 29.20           N  
ATOM   2636  CA  MET A 361     128.787  95.300  31.272  1.00 30.54           C  
ATOM   2637  C   MET A 361     128.218  95.136  32.669  1.00 30.69           C  
ATOM   2638  O   MET A 361     127.002  95.008  32.857  1.00 31.02           O  
ATOM   2639  CB  MET A 361     128.791  96.780  30.886  1.00 32.39           C  
ATOM   2640  CG  MET A 361     129.674  97.092  29.691  1.00 36.35           C  
ATOM   2641  SD  MET A 361     129.621  98.826  29.141  1.00 38.85           S  
ATOM   2642  CE  MET A 361     128.369  98.730  27.865  1.00 38.14           C  
ATOM   2643  N   ALA A 362     129.120  95.135  33.647  1.00 29.86           N  
ATOM   2644  CA  ALA A 362     128.740  95.022  35.050  1.00 30.12           C  
ATOM   2645  C   ALA A 362     129.426  96.149  35.821  1.00 30.37           C  
ATOM   2646  O   ALA A 362     130.622  96.392  35.649  1.00 29.72           O  
ATOM   2647  CB  ALA A 362     129.166  93.666  35.605  1.00 27.76           C  
ATOM   2648  N   ALA A 363     128.666  96.839  36.662  1.00 31.85           N  
ATOM   2649  CA  ALA A 363     129.217  97.929  37.459  1.00 33.62           C  
ATOM   2650  C   ALA A 363     129.130  97.547  38.935  1.00 35.47           C  
ATOM   2651  O   ALA A 363     128.233  96.798  39.344  1.00 35.69           O  
ATOM   2652  CB  ALA A 363     128.447  99.212  37.197  1.00 31.50           C  
ATOM   2653  N   MET A 364     130.060  98.063  39.732  1.00 36.67           N  
ATOM   2654  CA  MET A 364     130.101  97.758  41.160  1.00 37.94           C  
ATOM   2655  C   MET A 364     130.359  99.004  41.998  1.00 39.04           C  
ATOM   2656  O   MET A 364     131.297  99.751  41.745  1.00 38.64           O  
ATOM   2657  CB  MET A 364     131.204  96.723  41.420  1.00 37.03           C  
ATOM   2658  CG  MET A 364     131.427  96.311  42.879  1.00 37.57           C  
ATOM   2659  SD  MET A 364     132.375  97.478  43.904  1.00 38.53           S  
ATOM   2660  CE  MET A 364     133.976  97.465  43.095  1.00 35.76           C  
ATOM   2661  N   VAL A 365     129.515  99.223  42.994  1.00 41.58           N  
ATOM   2662  CA  VAL A 365     129.678 100.351  43.888  1.00 45.16           C  
ATOM   2663  C   VAL A 365     129.754  99.787  45.303  1.00 47.48           C  
ATOM   2664  O   VAL A 365     128.848  99.088  45.754  1.00 46.30           O  
ATOM   2665  CB  VAL A 365     128.485 101.334  43.801  1.00 43.68           C  
ATOM   2666  CG1 VAL A 365     128.687 102.483  44.767  1.00 44.73           C  
ATOM   2667  CG2 VAL A 365     128.362 101.873  42.400  1.00 46.97           C  
ATOM   2668  N   LYS A 366     130.851 100.069  45.992  1.00 51.33           N  
ATOM   2669  CA  LYS A 366     131.023  99.602  47.356  1.00 55.14           C  
ATOM   2670  C   LYS A 366     130.801 100.773  48.297  1.00 58.41           C  
ATOM   2671  O   LYS A 366     131.290 101.876  48.049  1.00 56.75           O  
ATOM   2672  CB  LYS A 366     132.434  99.055  47.563  1.00 54.37           C  
ATOM   2673  CG  LYS A 366     132.762  98.735  49.021  1.00 55.45           C  
ATOM   2674  CD  LYS A 366     134.253  98.550  49.229  1.00 56.41           C  
ATOM   2675  CE  LYS A 366     134.602  98.515  50.705  1.00 57.10           C  
ATOM   2676  NZ  LYS A 366     136.075  98.588  50.888  1.00 57.24           N  
ATOM   2677  N   ALA A 367     130.052 100.543  49.369  1.00 62.87           N  
ATOM   2678  CA  ALA A 367     129.818 101.604  50.336  1.00 68.52           C  
ATOM   2679  C   ALA A 367     131.110 101.677  51.136  1.00 72.96           C  
ATOM   2680  O   ALA A 367     131.258 100.975  52.140  1.00 73.42           O  
ATOM   2681  CB  ALA A 367     128.648 101.255  51.250  1.00 67.32           C  
ATOM   2682  N   ASP A 368     132.061 102.488  50.667  1.00 78.20           N  
ATOM   2683  CA  ASP A 368     133.340 102.622  51.363  1.00 83.08           C  
ATOM   2684  C   ASP A 368     132.940 103.046  52.746  1.00 85.53           C  
ATOM   2685  O   ASP A 368     132.846 104.243  53.048  1.00 85.16           O  
ATOM   2686  CB  ASP A 368     134.242 103.646  50.666  1.00 84.71           C  
ATOM   2687  CG  ASP A 368     134.957 103.055  49.453  1.00 86.87           C  
ATOM   2688  OD1 ASP A 368     134.275 102.654  48.479  1.00 87.58           O  
ATOM   2689  OD2 ASP A 368     136.208 102.989  49.469  1.00 88.02           O  
ATOM   2690  N   ARG A 369     132.724 102.054  53.606  1.00 88.36           N  
ATOM   2691  CA  ARG A 369     132.207 102.446  54.881  1.00 91.40           C  
ATOM   2692  C   ARG A 369     132.209 101.663  56.162  1.00 93.39           C  
ATOM   2693  O   ARG A 369     133.249 101.402  56.764  1.00 93.35           O  
ATOM   2694  CB  ARG A 369     130.762 102.906  54.635  1.00 91.56           C  
ATOM   2695  CG  ARG A 369     130.398 104.282  55.137  1.00 92.63           C  
ATOM   2696  CD  ARG A 369     128.943 104.572  54.794  1.00 93.54           C  
ATOM   2697  NE  ARG A 369     128.409 105.716  55.528  1.00 94.68           N  
ATOM   2698  CZ  ARG A 369     127.119 106.039  55.574  1.00 94.62           C  
ATOM   2699  NH1 ARG A 369     126.717 107.097  56.268  1.00 94.20           N  
ATOM   2700  NH2 ARG A 369     126.231 105.304  54.922  1.00 95.02           N  
ATOM   2701  N   LEU A 370     130.992 101.321  56.567  1.00 95.89           N  
ATOM   2702  CA  LEU A 370     130.674 100.664  57.814  1.00 98.03           C  
ATOM   2703  C   LEU A 370     130.502 101.877  58.735  1.00 99.30           C  
ATOM   2704  O   LEU A 370     130.827 101.834  59.925  1.00 99.47           O  
ATOM   2705  CB  LEU A 370     131.820  99.749  58.262  1.00 98.16           C  
ATOM   2706  CG  LEU A 370     132.135  98.650  57.233  1.00 98.24           C  
ATOM   2707  CD1 LEU A 370     133.220  97.720  57.745  1.00 98.21           C  
ATOM   2708  CD2 LEU A 370     130.869  97.867  56.940  1.00 98.13           C  
ATOM   2709  N   GLN A 371     129.983 102.963  58.153  1.00100.67           N  
ATOM   2710  CA  GLN A 371     129.746 104.202  58.889  1.00102.43           C  
ATOM   2711  C   GLN A 371     128.263 104.548  58.843  1.00103.44           C  
ATOM   2712  O   GLN A 371     127.769 105.123  57.880  1.00103.89           O  
ATOM   2713  CB  GLN A 371     130.579 105.339  58.299  1.00102.80           C  
ATOM   2714  CG  GLN A 371     131.197 106.250  59.366  1.00103.18           C  
ATOM   2715  CD  GLN A 371     132.327 105.568  60.128  1.00103.53           C  
ATOM   2716  OE1 GLN A 371     132.214 104.407  60.526  1.00102.90           O  
ATOM   2717  NE2 GLN A 371     133.415 106.296  60.348  1.00103.28           N  
ATOM   2718  N   MET A 372     127.580 104.192  59.922  1.00104.34           N  
ATOM   2719  CA  MET A 372     126.152 104.394  60.088  1.00104.57           C  
ATOM   2720  C   MET A 372     125.774 103.402  61.190  1.00103.84           C  
ATOM   2721  O   MET A 372     124.630 103.338  61.641  1.00104.19           O  
ATOM   2722  CB  MET A 372     125.414 104.095  58.760  1.00106.16           C  
ATOM   2723  CG  MET A 372     125.775 102.748  58.088  1.00107.66           C  
ATOM   2724  SD  MET A 372     125.349 102.621  56.297  1.00109.37           S  
ATOM   2725  CE  MET A 372     123.650 101.983  56.356  1.00108.41           C  
ATOM   2726  N   GLN A 373     126.786 102.640  61.602  1.00102.44           N  
ATOM   2727  CA  GLN A 373     126.717 101.592  62.622  1.00100.63           C  
ATOM   2728  C   GLN A 373     125.516 101.599  63.554  1.00 99.28           C  
ATOM   2729  O   GLN A 373     124.994 102.658  63.912  1.00 99.32           O  
ATOM   2730  CB  GLN A 373     127.998 101.603  63.445  1.00100.57           C  
ATOM   2731  CG  GLN A 373     129.162 102.214  62.714  1.00100.13           C  
ATOM   2732  CD  GLN A 373     130.484 101.834  63.320  1.00 99.93           C  
ATOM   2733  OE1 GLN A 373     131.516 102.413  62.984  1.00100.45           O  
ATOM   2734  NE2 GLN A 373     130.470 100.842  64.203  1.00 99.46           N  
ATOM   2735  N   VAL A 374     125.135 100.406  63.999  1.00 97.00           N  
ATOM   2736  CA  VAL A 374     123.986 100.209  64.869  1.00 93.85           C  
ATOM   2737  C   VAL A 374     123.980  98.777  65.391  1.00 90.99           C  
ATOM   2738  O   VAL A 374     124.278  98.519  66.564  1.00 90.95           O  
ATOM   2739  CB  VAL A 374     122.666 100.443  64.094  1.00 94.34           C  
ATOM   2740  CG1 VAL A 374     122.243 101.905  64.205  1.00 93.59           C  
ATOM   2741  CG2 VAL A 374     122.855 100.062  62.616  1.00 94.71           C  
ATOM   2742  N   ILE A 375     123.637  97.857  64.493  1.00 87.05           N  
ATOM   2743  CA  ILE A 375     123.554  96.433  64.783  1.00 83.11           C  
ATOM   2744  C   ILE A 375     124.322  95.975  66.008  1.00 80.83           C  
ATOM   2745  O   ILE A 375     123.754  95.314  66.868  1.00 80.52           O  
ATOM   2746  CB  ILE A 375     124.000  95.613  63.570  1.00 82.37           C  
ATOM   2747  CG1 ILE A 375     123.056  95.910  62.401  1.00 82.26           C  
ATOM   2748  CG2 ILE A 375     123.993  94.133  63.907  1.00 81.61           C  
ATOM   2749  CD1 ILE A 375     123.286  95.066  61.171  1.00 82.05           C  
ATOM   2750  N   ALA A 376     125.605  96.315  66.086  1.00 78.06           N  
ATOM   2751  CA  ALA A 376     126.435  95.921  67.223  1.00 75.98           C  
ATOM   2752  C   ALA A 376     125.788  96.239  68.576  1.00 74.37           C  
ATOM   2753  O   ALA A 376     125.418  95.340  69.330  1.00 73.50           O  
ATOM   2754  CB  ALA A 376     127.786  96.602  67.130  1.00 74.94           C  
ATOM   2755  N   ARG A 377     125.652  97.524  68.876  1.00 72.73           N  
ATOM   2756  CA  ARG A 377     125.072  97.962  70.139  1.00 71.23           C  
ATOM   2757  C   ARG A 377     123.638  97.486  70.372  1.00 69.13           C  
ATOM   2758  O   ARG A 377     123.291  97.090  71.484  1.00 68.28           O  
ATOM   2759  CB  ARG A 377     125.151  99.486  70.224  1.00 72.78           C  
ATOM   2760  CG  ARG A 377     126.585  99.994  70.162  1.00 75.44           C  
ATOM   2761  CD  ARG A 377     126.680 101.379  69.540  1.00 77.75           C  
ATOM   2762  NE  ARG A 377     127.881 101.501  68.713  1.00 79.92           N  
ATOM   2763  CZ  ARG A 377     128.218 102.589  68.024  1.00 80.90           C  
ATOM   2764  NH1 ARG A 377     127.443 103.668  68.060  1.00 81.50           N  
ATOM   2765  NH2 ARG A 377     129.327 102.597  67.292  1.00 80.21           N  
ATOM   2766  N   GLU A 378     122.801  97.534  69.340  1.00 66.34           N  
ATOM   2767  CA  GLU A 378     121.420  97.084  69.485  1.00 64.56           C  
ATOM   2768  C   GLU A 378     121.375  95.565  69.630  1.00 63.75           C  
ATOM   2769  O   GLU A 378     120.379  95.006  70.087  1.00 64.79           O  
ATOM   2770  CB  GLU A 378     120.570  97.516  68.277  1.00 64.29           C  
ATOM   2771  CG  GLU A 378     119.124  96.978  68.302  1.00 63.21           C  
ATOM   2772  CD  GLU A 378     118.233  97.524  67.178  1.00 62.73           C  
ATOM   2773  OE1 GLU A 378     117.085  97.039  67.039  1.00 60.74           O  
ATOM   2774  OE2 GLU A 378     118.668  98.437  66.441  1.00 60.78           O  
ATOM   2775  N   LEU A 379     122.459  94.900  69.242  1.00 61.84           N  
ATOM   2776  CA  LEU A 379     122.531  93.445  69.334  1.00 58.79           C  
ATOM   2777  C   LEU A 379     122.788  93.054  70.783  1.00 58.28           C  
ATOM   2778  O   LEU A 379     122.019  92.292  71.368  1.00 55.95           O  
ATOM   2779  CB  LEU A 379     123.664  92.910  68.460  1.00 57.90           C  
ATOM   2780  CG  LEU A 379     123.492  91.583  67.720  1.00 56.27           C  
ATOM   2781  CD1 LEU A 379     124.862  91.083  67.301  1.00 54.14           C  
ATOM   2782  CD2 LEU A 379     122.813  90.561  68.593  1.00 55.50           C  
ATOM   2783  N   SER A 380     123.867  93.591  71.357  1.00 57.92           N  
ATOM   2784  CA  SER A 380     124.236  93.299  72.743  1.00 57.89           C  
ATOM   2785  C   SER A 380     123.109  93.703  73.687  1.00 57.55           C  
ATOM   2786  O   SER A 380     123.050  93.257  74.836  1.00 57.12           O  
ATOM   2787  CB  SER A 380     125.524  94.037  73.131  1.00 55.65           C  
ATOM   2788  OG  SER A 380     125.359  95.437  73.055  1.00 54.70           O  
ATOM   2789  N   ALA A 381     122.208  94.543  73.190  1.00 57.03           N  
ATOM   2790  CA  ALA A 381     121.081  95.002  73.985  1.00 57.22           C  
ATOM   2791  C   ALA A 381     120.022  93.913  74.128  1.00 57.10           C  
ATOM   2792  O   ALA A 381     119.639  93.553  75.239  1.00 57.42           O  
ATOM   2793  CB  ALA A 381     120.470  96.247  73.357  1.00 56.34           C  
ATOM   2794  N   ARG A 382     119.545  93.394  73.002  1.00 56.73           N  
ATOM   2795  CA  ARG A 382     118.526  92.349  73.023  1.00 56.42           C  
ATOM   2796  C   ARG A 382     119.038  91.032  73.587  1.00 55.15           C  
ATOM   2797  O   ARG A 382     118.248  90.188  74.009  1.00 54.35           O  
ATOM   2798  CB  ARG A 382     118.006  92.072  71.614  1.00 57.51           C  
ATOM   2799  CG  ARG A 382     117.555  93.276  70.804  1.00 59.38           C  
ATOM   2800  CD  ARG A 382     116.892  92.759  69.534  1.00 59.43           C  
ATOM   2801  NE  ARG A 382     116.575  93.786  68.549  1.00 57.35           N  
ATOM   2802  CZ  ARG A 382     116.014  93.519  67.374  1.00 56.22           C  
ATOM   2803  NH1 ARG A 382     115.714  92.265  67.057  1.00 54.05           N  
ATOM   2804  NH2 ARG A 382     115.766  94.497  66.514  1.00 56.82           N  
ATOM   2805  N   LEU A 383     120.353  90.852  73.573  1.00 53.85           N  
ATOM   2806  CA  LEU A 383     120.937  89.618  74.055  1.00 53.49           C  
ATOM   2807  C   LEU A 383     121.614  89.760  75.407  1.00 53.76           C  
ATOM   2808  O   LEU A 383     121.862  88.766  76.085  1.00 54.05           O  
ATOM   2809  CB  LEU A 383     121.914  89.085  73.011  1.00 52.37           C  
ATOM   2810  CG  LEU A 383     121.315  88.775  71.635  1.00 52.65           C  
ATOM   2811  CD1 LEU A 383     122.402  88.263  70.707  1.00 51.08           C  
ATOM   2812  CD2 LEU A 383     120.207  87.736  71.776  1.00 52.57           C  
ATOM   2813  N   GLN A 384     121.882  90.995  75.817  1.00 53.38           N  
ATOM   2814  CA  GLN A 384     122.538  91.227  77.095  1.00 53.06           C  
ATOM   2815  C   GLN A 384     123.808  90.406  77.151  1.00 51.51           C  
ATOM   2816  O   GLN A 384     124.029  89.635  78.083  1.00 52.83           O  
ATOM   2817  CB  GLN A 384     121.621  90.833  78.250  1.00 53.78           C  
ATOM   2818  CG  GLN A 384     120.528  91.839  78.529  1.00 56.37           C  
ATOM   2819  CD  GLN A 384     121.083  93.225  78.784  1.00 57.18           C  
ATOM   2820  OE1 GLN A 384     121.982  93.409  79.613  1.00 58.52           O  
ATOM   2821  NE2 GLN A 384     120.550  94.213  78.074  1.00 56.78           N  
ATOM   2822  N   THR A 385     124.621  90.557  76.118  1.00 49.15           N  
ATOM   2823  CA  THR A 385     125.889  89.859  76.013  1.00 47.06           C  
ATOM   2824  C   THR A 385     126.848  90.774  75.280  1.00 44.72           C  
ATOM   2825  O   THR A 385     126.431  91.595  74.469  1.00 41.69           O  
ATOM   2826  CB  THR A 385     125.741  88.524  75.240  1.00 46.43           C  
ATOM   2827  OG1 THR A 385     126.991  88.168  74.639  1.00 46.54           O  
ATOM   2828  CG2 THR A 385     124.706  88.644  74.171  1.00 44.27           C  
ATOM   2829  N   GLU A 386     128.131  90.634  75.582  1.00 43.73           N  
ATOM   2830  CA  GLU A 386     129.160  91.449  74.962  1.00 42.38           C  
ATOM   2831  C   GLU A 386     129.232  91.230  73.441  1.00 39.78           C  
ATOM   2832  O   GLU A 386     129.222  90.099  72.957  1.00 38.13           O  
ATOM   2833  CB  GLU A 386     130.504  91.131  75.625  1.00 43.57           C  
ATOM   2834  CG  GLU A 386     131.665  92.014  75.206  1.00 44.26           C  
ATOM   2835  CD  GLU A 386     132.933  91.680  75.972  1.00 45.05           C  
ATOM   2836  OE1 GLU A 386     134.021  92.140  75.563  1.00 47.16           O  
ATOM   2837  OE2 GLU A 386     132.840  90.956  76.988  1.00 45.56           O  
ATOM   2838  N   VAL A 387     129.261  92.329  72.695  1.00 36.83           N  
ATOM   2839  CA  VAL A 387     129.364  92.290  71.240  1.00 34.07           C  
ATOM   2840  C   VAL A 387     130.590  93.117  70.865  1.00 33.52           C  
ATOM   2841  O   VAL A 387     130.607  94.326  71.066  1.00 33.60           O  
ATOM   2842  CB  VAL A 387     128.113  92.915  70.551  1.00 33.14           C  
ATOM   2843  CG1 VAL A 387     128.304  92.944  69.036  1.00 27.00           C  
ATOM   2844  CG2 VAL A 387     126.865  92.123  70.902  1.00 29.01           C  
ATOM   2845  N   VAL A 388     131.608  92.472  70.317  1.00 32.92           N  
ATOM   2846  CA  VAL A 388     132.831  93.168  69.951  1.00 32.40           C  
ATOM   2847  C   VAL A 388     132.977  93.322  68.443  1.00 33.49           C  
ATOM   2848  O   VAL A 388     132.831  92.359  67.686  1.00 32.09           O  
ATOM   2849  CB  VAL A 388     134.055  92.421  70.500  1.00 30.51           C  
ATOM   2850  CG1 VAL A 388     135.332  93.202  70.212  1.00 29.48           C  
ATOM   2851  CG2 VAL A 388     133.881  92.202  71.983  1.00 29.11           C  
ATOM   2852  N   VAL A 389     133.238  94.551  68.015  1.00 33.41           N  
ATOM   2853  CA  VAL A 389     133.430  94.852  66.609  1.00 33.65           C  
ATOM   2854  C   VAL A 389     134.718  94.169  66.156  1.00 34.41           C  
ATOM   2855  O   VAL A 389     135.790  94.419  66.713  1.00 32.10           O  
ATOM   2856  CB  VAL A 389     133.541  96.367  66.399  1.00 33.35           C  
ATOM   2857  CG1 VAL A 389     133.801  96.676  64.936  1.00 33.18           C  
ATOM   2858  CG2 VAL A 389     132.255  97.035  66.870  1.00 33.74           C  
ATOM   2859  N   GLY A 390     134.601  93.301  65.153  1.00 33.73           N  
ATOM   2860  CA  GLY A 390     135.751  92.571  64.649  1.00 35.49           C  
ATOM   2861  C   GLY A 390     136.769  93.398  63.885  1.00 35.16           C  
ATOM   2862  O   GLY A 390     136.502  94.534  63.505  1.00 34.59           O  
ATOM   2863  N   GLY A 391     137.936  92.814  63.644  1.00 34.72           N  
ATOM   2864  CA  GLY A 391     138.982  93.515  62.923  1.00 36.34           C  
ATOM   2865  C   GLY A 391     138.720  93.657  61.431  1.00 36.19           C  
ATOM   2866  O   GLY A 391     137.596  93.516  60.960  1.00 35.88           O  
ATOM   2867  N   VAL A 392     139.776  93.929  60.680  1.00 36.41           N  
ATOM   2868  CA  VAL A 392     139.679  94.104  59.238  1.00 34.75           C  
ATOM   2869  C   VAL A 392     139.105  92.860  58.583  1.00 34.10           C  
ATOM   2870  O   VAL A 392     139.672  91.777  58.683  1.00 33.97           O  
ATOM   2871  CB  VAL A 392     141.070  94.413  58.648  1.00 35.86           C  
ATOM   2872  CG1 VAL A 392     140.999  94.564  57.123  1.00 31.35           C  
ATOM   2873  CG2 VAL A 392     141.609  95.684  59.301  1.00 36.11           C  
ATOM   2874  N   GLU A 393     137.977  93.032  57.909  1.00 32.78           N  
ATOM   2875  CA  GLU A 393     137.298  91.933  57.245  1.00 32.80           C  
ATOM   2876  C   GLU A 393     138.241  91.052  56.438  1.00 31.53           C  
ATOM   2877  O   GLU A 393     138.189  89.824  56.550  1.00 30.14           O  
ATOM   2878  CB  GLU A 393     136.190  92.475  56.341  1.00 34.06           C  
ATOM   2879  CG  GLU A 393     135.357  91.395  55.685  1.00 36.83           C  
ATOM   2880  CD  GLU A 393     134.109  91.938  55.017  1.00 39.03           C  
ATOM   2881  OE1 GLU A 393     133.313  91.116  54.534  1.00 42.51           O  
ATOM   2882  OE2 GLU A 393     133.914  93.175  54.968  1.00 42.45           O  
ATOM   2883  N   ALA A 394     139.097  91.669  55.628  1.00 28.64           N  
ATOM   2884  CA  ALA A 394     140.043  90.905  54.816  1.00 29.12           C  
ATOM   2885  C   ALA A 394     140.931  89.992  55.673  1.00 29.41           C  
ATOM   2886  O   ALA A 394     141.234  88.856  55.285  1.00 27.45           O  
ATOM   2887  CB  ALA A 394     140.909  91.846  53.981  1.00 27.17           C  
ATOM   2888  N   ASN A 395     141.346  90.488  56.836  1.00 29.11           N  
ATOM   2889  CA  ASN A 395     142.183  89.701  57.739  1.00 30.34           C  
ATOM   2890  C   ASN A 395     141.417  88.492  58.262  1.00 28.60           C  
ATOM   2891  O   ASN A 395     141.970  87.400  58.376  1.00 27.82           O  
ATOM   2892  CB  ASN A 395     142.650  90.552  58.927  1.00 33.66           C  
ATOM   2893  CG  ASN A 395     143.581  91.681  58.511  1.00 37.40           C  
ATOM   2894  OD1 ASN A 395     143.242  92.490  57.649  1.00 39.25           O  
ATOM   2895  ND2 ASN A 395     144.760  91.740  59.128  1.00 39.91           N  
ATOM   2896  N   MET A 396     140.144  88.692  58.588  1.00 25.96           N  
ATOM   2897  CA  MET A 396     139.321  87.605  59.100  1.00 26.53           C  
ATOM   2898  C   MET A 396     139.087  86.552  58.019  1.00 25.84           C  
ATOM   2899  O   MET A 396     139.074  85.353  58.299  1.00 25.66           O  
ATOM   2900  CB  MET A 396     137.984  88.157  59.615  1.00 28.25           C  
ATOM   2901  CG  MET A 396     138.127  89.153  60.757  1.00 25.53           C  
ATOM   2902  SD  MET A 396     138.966  88.431  62.191  1.00 28.00           S  
ATOM   2903  CE  MET A 396     140.681  88.908  61.894  1.00 23.16           C  
ATOM   2904  N   ALA A 397     138.910  87.012  56.785  1.00 24.96           N  
ATOM   2905  CA  ALA A 397     138.696  86.131  55.644  1.00 23.85           C  
ATOM   2906  C   ALA A 397     139.941  85.282  55.397  1.00 22.85           C  
ATOM   2907  O   ALA A 397     139.845  84.073  55.180  1.00 19.81           O  
ATOM   2908  CB  ALA A 397     138.374  86.957  54.401  1.00 24.94           C  
ATOM   2909  N   ILE A 398     141.111  85.914  55.424  1.00 23.11           N  
ATOM   2910  CA  ILE A 398     142.358  85.172  55.215  1.00 23.68           C  
ATOM   2911  C   ILE A 398     142.533  84.095  56.286  1.00 23.06           C  
ATOM   2912  O   ILE A 398     142.862  82.945  55.993  1.00 23.03           O  
ATOM   2913  CB  ILE A 398     143.593  86.094  55.279  1.00 24.03           C  
ATOM   2914  CG1 ILE A 398     143.637  87.002  54.045  1.00 23.42           C  
ATOM   2915  CG2 ILE A 398     144.863  85.246  55.384  1.00 23.20           C  
ATOM   2916  CD1 ILE A 398     143.869  86.259  52.759  1.00 23.37           C  
ATOM   2917  N   ALA A 399     142.312  84.477  57.537  1.00 22.03           N  
ATOM   2918  CA  ALA A 399     142.459  83.546  58.643  1.00 23.14           C  
ATOM   2919  C   ALA A 399     141.581  82.313  58.446  1.00 24.54           C  
ATOM   2920  O   ALA A 399     142.011  81.191  58.705  1.00 25.36           O  
ATOM   2921  CB  ALA A 399     142.113  84.239  59.964  1.00 15.72           C  
ATOM   2922  N   GLY A 400     140.344  82.525  58.001  1.00 25.71           N  
ATOM   2923  CA  GLY A 400     139.443  81.406  57.782  1.00 24.76           C  
ATOM   2924  C   GLY A 400     139.833  80.552  56.589  1.00 24.58           C  
ATOM   2925  O   GLY A 400     139.712  79.331  56.625  1.00 23.97           O  
ATOM   2926  N   ALA A 401     140.293  81.195  55.525  1.00 23.20           N  
ATOM   2927  CA  ALA A 401     140.689  80.487  54.321  1.00 24.45           C  
ATOM   2928  C   ALA A 401     141.878  79.571  54.601  1.00 26.00           C  
ATOM   2929  O   ALA A 401     141.970  78.459  54.069  1.00 26.12           O  
ATOM   2930  CB  ALA A 401     141.039  81.490  53.233  1.00 22.32           C  
ATOM   2931  N   LEU A 402     142.784  80.040  55.450  1.00 25.50           N  
ATOM   2932  CA  LEU A 402     143.968  79.264  55.787  1.00 26.26           C  
ATOM   2933  C   LEU A 402     143.622  77.957  56.493  1.00 27.15           C  
ATOM   2934  O   LEU A 402     144.481  77.099  56.674  1.00 28.34           O  
ATOM   2935  CB  LEU A 402     144.917  80.104  56.658  1.00 22.46           C  
ATOM   2936  CG  LEU A 402     145.618  81.249  55.907  1.00 22.61           C  
ATOM   2937  CD1 LEU A 402     146.432  82.089  56.868  1.00 19.82           C  
ATOM   2938  CD2 LEU A 402     146.518  80.672  54.820  1.00 20.34           C  
ATOM   2939  N   THR A 403     142.365  77.792  56.894  1.00 26.44           N  
ATOM   2940  CA  THR A 403     141.985  76.561  57.572  1.00 26.73           C  
ATOM   2941  C   THR A 403     141.625  75.481  56.573  1.00 26.91           C  
ATOM   2942  O   THR A 403     141.283  74.360  56.966  1.00 22.39           O  
ATOM   2943  CB  THR A 403     140.783  76.745  58.516  1.00 27.92           C  
ATOM   2944  OG1 THR A 403     139.654  77.197  57.762  1.00 30.19           O  
ATOM   2945  CG2 THR A 403     141.106  77.745  59.618  1.00 27.27           C  
ATOM   2946  N   THR A 404     141.671  75.825  55.285  1.00 26.22           N  
ATOM   2947  CA  THR A 404     141.383  74.853  54.247  1.00 26.67           C  
ATOM   2948  C   THR A 404     142.618  73.959  54.136  1.00 27.61           C  
ATOM   2949  O   THR A 404     143.743  74.449  54.043  1.00 28.22           O  
ATOM   2950  CB  THR A 404     141.123  75.539  52.889  1.00 27.30           C  
ATOM   2951  OG1 THR A 404     139.923  76.318  52.967  1.00 28.19           O  
ATOM   2952  CG2 THR A 404     140.977  74.502  51.786  1.00 25.71           C  
ATOM   2953  N   PRO A 405     142.429  72.633  54.163  1.00 27.83           N  
ATOM   2954  CA  PRO A 405     143.569  71.717  54.060  1.00 28.36           C  
ATOM   2955  C   PRO A 405     144.354  71.863  52.763  1.00 28.20           C  
ATOM   2956  O   PRO A 405     143.768  71.988  51.685  1.00 28.05           O  
ATOM   2957  CB  PRO A 405     142.918  70.336  54.169  1.00 27.20           C  
ATOM   2958  CG  PRO A 405     141.725  70.595  55.023  1.00 27.45           C  
ATOM   2959  CD  PRO A 405     141.189  71.887  54.435  1.00 28.08           C  
ATOM   2960  N   GLY A 406     145.676  71.852  52.882  1.00 27.84           N  
ATOM   2961  CA  GLY A 406     146.531  71.930  51.714  1.00 27.82           C  
ATOM   2962  C   GLY A 406     146.869  73.295  51.164  1.00 28.22           C  
ATOM   2963  O   GLY A 406     147.515  73.374  50.126  1.00 29.21           O  
ATOM   2964  N   CYS A 407     146.439  74.365  51.823  1.00 27.45           N  
ATOM   2965  CA  CYS A 407     146.762  75.696  51.326  1.00 27.92           C  
ATOM   2966  C   CYS A 407     147.640  76.455  52.321  1.00 28.39           C  
ATOM   2967  O   CYS A 407     147.843  76.006  53.453  1.00 28.33           O  
ATOM   2968  CB  CYS A 407     145.484  76.491  51.049  1.00 26.69           C  
ATOM   2969  SG  CYS A 407     144.715  77.208  52.502  1.00 27.84           S  
ATOM   2970  N   ALA A 408     148.164  77.598  51.882  1.00 28.49           N  
ATOM   2971  CA  ALA A 408     149.019  78.450  52.703  1.00 29.12           C  
ATOM   2972  C   ALA A 408     149.338  79.736  51.946  1.00 31.21           C  
ATOM   2973  O   ALA A 408     149.043  79.853  50.758  1.00 31.90           O  
ATOM   2974  CB  ALA A 408     150.300  77.728  53.048  1.00 26.01           C  
ATOM   2975  N   ALA A 409     149.938  80.700  52.637  1.00 32.37           N  
ATOM   2976  CA  ALA A 409     150.295  81.972  52.019  1.00 34.13           C  
ATOM   2977  C   ALA A 409     151.571  81.843  51.181  1.00 34.24           C  
ATOM   2978  O   ALA A 409     152.391  80.958  51.428  1.00 35.32           O  
ATOM   2979  CB  ALA A 409     150.476  83.032  53.101  1.00 32.15           C  
ATOM   2980  N   PRO A 410     151.748  82.712  50.167  1.00 34.41           N  
ATOM   2981  CA  PRO A 410     150.831  83.786  49.769  1.00 34.36           C  
ATOM   2982  C   PRO A 410     149.535  83.174  49.248  1.00 33.38           C  
ATOM   2983  O   PRO A 410     149.555  82.209  48.486  1.00 34.35           O  
ATOM   2984  CB  PRO A 410     151.622  84.533  48.696  1.00 33.14           C  
ATOM   2985  CG  PRO A 410     152.448  83.463  48.095  1.00 34.14           C  
ATOM   2986  CD  PRO A 410     152.937  82.708  49.301  1.00 33.62           C  
ATOM   2987  N   LEU A 411     148.411  83.735  49.669  1.00 31.44           N  
ATOM   2988  CA  LEU A 411     147.114  83.195  49.290  1.00 28.90           C  
ATOM   2989  C   LEU A 411     146.049  84.253  49.068  1.00 27.79           C  
ATOM   2990  O   LEU A 411     146.073  85.328  49.680  1.00 25.81           O  
ATOM   2991  CB  LEU A 411     146.655  82.222  50.382  1.00 28.18           C  
ATOM   2992  CG  LEU A 411     145.227  81.667  50.478  1.00 29.60           C  
ATOM   2993  CD1 LEU A 411     145.238  80.501  51.474  1.00 30.67           C  
ATOM   2994  CD2 LEU A 411     144.236  82.737  50.928  1.00 26.20           C  
ATOM   2995  N   ALA A 412     145.112  83.929  48.185  1.00 25.91           N  
ATOM   2996  CA  ALA A 412     144.002  84.813  47.892  1.00 27.14           C  
ATOM   2997  C   ALA A 412     142.726  84.006  48.091  1.00 26.88           C  
ATOM   2998  O   ALA A 412     142.692  82.811  47.778  1.00 27.10           O  
ATOM   2999  CB  ALA A 412     144.088  85.323  46.451  1.00 24.52           C  
ATOM   3000  N   ILE A 413     141.707  84.640  48.662  1.00 25.40           N  
ATOM   3001  CA  ILE A 413     140.425  83.982  48.844  1.00 24.98           C  
ATOM   3002  C   ILE A 413     139.427  84.853  48.098  1.00 26.23           C  
ATOM   3003  O   ILE A 413     139.236  86.030  48.424  1.00 25.85           O  
ATOM   3004  CB  ILE A 413     140.019  83.808  50.347  1.00 23.12           C  
ATOM   3005  CG1 ILE A 413     138.596  83.233  50.417  1.00 21.78           C  
ATOM   3006  CG2 ILE A 413     140.146  85.114  51.110  1.00 20.01           C  
ATOM   3007  CD1 ILE A 413     138.052  83.022  51.814  1.00 20.33           C  
ATOM   3008  N   LEU A 414     138.840  84.269  47.059  1.00 25.60           N  
ATOM   3009  CA  LEU A 414     137.886  84.968  46.218  1.00 26.37           C  
ATOM   3010  C   LEU A 414     136.454  84.551  46.493  1.00 25.01           C  
ATOM   3011  O   LEU A 414     136.105  83.371  46.469  1.00 24.39           O  
ATOM   3012  CB  LEU A 414     138.232  84.754  44.742  1.00 27.49           C  
ATOM   3013  CG  LEU A 414     139.540  85.389  44.254  1.00 30.79           C  
ATOM   3014  CD1 LEU A 414     140.729  84.728  44.922  1.00 32.56           C  
ATOM   3015  CD2 LEU A 414     139.651  85.223  42.749  1.00 32.64           C  
ATOM   3016  N   ASP A 415     135.634  85.553  46.763  1.00 25.04           N  
ATOM   3017  CA  ASP A 415     134.236  85.355  47.059  1.00 26.71           C  
ATOM   3018  C   ASP A 415     133.513  85.548  45.738  1.00 26.36           C  
ATOM   3019  O   ASP A 415     133.394  86.668  45.258  1.00 26.76           O  
ATOM   3020  CB  ASP A 415     133.798  86.404  48.073  1.00 27.93           C  
ATOM   3021  CG  ASP A 415     132.436  86.129  48.645  1.00 32.22           C  
ATOM   3022  OD1 ASP A 415     131.515  85.774  47.869  1.00 35.82           O  
ATOM   3023  OD2 ASP A 415     132.283  86.285  49.875  1.00 35.12           O  
ATOM   3024  N   LEU A 416     133.067  84.452  45.133  1.00 24.46           N  
ATOM   3025  CA  LEU A 416     132.361  84.523  43.862  1.00 23.47           C  
ATOM   3026  C   LEU A 416     130.877  84.688  44.148  1.00 23.04           C  
ATOM   3027  O   LEU A 416     130.165  83.702  44.305  1.00 22.86           O  
ATOM   3028  CB  LEU A 416     132.609  83.242  43.055  1.00 20.78           C  
ATOM   3029  CG  LEU A 416     134.069  82.796  42.934  1.00 20.59           C  
ATOM   3030  CD1 LEU A 416     134.171  81.669  41.904  1.00 18.42           C  
ATOM   3031  CD2 LEU A 416     134.954  83.962  42.514  1.00 19.00           C  
ATOM   3032  N   GLY A 417     130.412  85.934  44.203  1.00 24.04           N  
ATOM   3033  CA  GLY A 417     129.010  86.181  44.513  1.00 24.36           C  
ATOM   3034  C   GLY A 417     128.082  86.376  43.330  1.00 25.31           C  
ATOM   3035  O   GLY A 417     128.323  85.879  42.225  1.00 27.83           O  
ATOM   3036  N   ALA A 418     127.002  87.101  43.572  1.00 25.00           N  
ATOM   3037  CA  ALA A 418     126.018  87.384  42.543  1.00 24.78           C  
ATOM   3038  C   ALA A 418     126.293  88.765  41.946  1.00 25.69           C  
ATOM   3039  O   ALA A 418     126.328  88.932  40.727  1.00 24.89           O  
ATOM   3040  CB  ALA A 418     124.613  87.336  43.146  1.00 21.25           C  
ATOM   3041  N   GLY A 419     126.505  89.746  42.819  1.00 26.88           N  
ATOM   3042  CA  GLY A 419     126.758  91.100  42.366  1.00 28.01           C  
ATOM   3043  C   GLY A 419     128.216  91.462  42.168  1.00 27.38           C  
ATOM   3044  O   GLY A 419     128.516  92.424  41.467  1.00 29.64           O  
ATOM   3045  N   SER A 420     129.133  90.712  42.767  1.00 26.97           N  
ATOM   3046  CA  SER A 420     130.546  91.033  42.601  1.00 25.96           C  
ATOM   3047  C   SER A 420     131.493  89.900  42.945  1.00 25.54           C  
ATOM   3048  O   SER A 420     131.106  88.894  43.532  1.00 24.97           O  
ATOM   3049  CB  SER A 420     130.919  92.255  43.445  1.00 26.79           C  
ATOM   3050  OG  SER A 420     130.839  91.965  44.832  1.00 28.62           O  
ATOM   3051  N   THR A 421     132.745  90.078  42.548  1.00 26.41           N  
ATOM   3052  CA  THR A 421     133.803  89.118  42.820  1.00 27.60           C  
ATOM   3053  C   THR A 421     134.746  89.860  43.763  1.00 29.72           C  
ATOM   3054  O   THR A 421     135.428  90.810  43.359  1.00 30.62           O  
ATOM   3055  CB  THR A 421     134.576  88.730  41.541  1.00 28.07           C  
ATOM   3056  OG1 THR A 421     133.695  88.071  40.621  1.00 26.57           O  
ATOM   3057  CG2 THR A 421     135.724  87.791  41.883  1.00 28.29           C  
ATOM   3058  N   ASP A 422     134.766  89.437  45.021  1.00 29.44           N  
ATOM   3059  CA  ASP A 422     135.597  90.078  46.025  1.00 30.72           C  
ATOM   3060  C   ASP A 422     136.783  89.200  46.421  1.00 30.52           C  
ATOM   3061  O   ASP A 422     136.715  87.971  46.391  1.00 31.36           O  
ATOM   3062  CB  ASP A 422     134.733  90.418  47.234  1.00 32.35           C  
ATOM   3063  CG  ASP A 422     133.442  91.132  46.839  1.00 35.93           C  
ATOM   3064  OD1 ASP A 422     133.513  92.253  46.289  1.00 36.04           O  
ATOM   3065  OD2 ASP A 422     132.354  90.567  47.067  1.00 37.76           O  
ATOM   3066  N   ALA A 423     137.887  89.838  46.771  1.00 29.13           N  
ATOM   3067  CA  ALA A 423     139.071  89.097  47.145  1.00 27.58           C  
ATOM   3068  C   ALA A 423     139.777  89.664  48.362  1.00 28.01           C  
ATOM   3069  O   ALA A 423     139.742  90.874  48.631  1.00 29.50           O  
ATOM   3070  CB  ALA A 423     140.041  89.055  45.969  1.00 22.79           C  
ATOM   3071  N   ALA A 424     140.399  88.764  49.108  1.00 27.38           N  
ATOM   3072  CA  ALA A 424     141.199  89.132  50.257  1.00 27.76           C  
ATOM   3073  C   ALA A 424     142.506  88.464  49.861  1.00 28.94           C  
ATOM   3074  O   ALA A 424     142.509  87.325  49.388  1.00 28.96           O  
ATOM   3075  CB  ALA A 424     140.639  88.529  51.524  1.00 26.97           C  
ATOM   3076  N   ILE A 425     143.615  89.167  50.036  1.00 30.14           N  
ATOM   3077  CA  ILE A 425     144.906  88.631  49.638  1.00 29.14           C  
ATOM   3078  C   ILE A 425     145.988  88.859  50.679  1.00 30.43           C  
ATOM   3079  O   ILE A 425     146.048  89.923  51.298  1.00 28.12           O  
ATOM   3080  CB  ILE A 425     145.345  89.293  48.325  1.00 28.16           C  
ATOM   3081  CG1 ILE A 425     144.267  89.063  47.274  1.00 27.87           C  
ATOM   3082  CG2 ILE A 425     146.684  88.753  47.868  1.00 26.78           C  
ATOM   3083  CD1 ILE A 425     144.413  89.904  46.053  1.00 28.29           C  
ATOM   3084  N   VAL A 426     146.832  87.847  50.873  1.00 31.25           N  
ATOM   3085  CA  VAL A 426     147.946  87.948  51.805  1.00 31.65           C  
ATOM   3086  C   VAL A 426     149.266  87.745  51.046  1.00 34.46           C  
ATOM   3087  O   VAL A 426     149.483  86.719  50.405  1.00 30.36           O  
ATOM   3088  CB  VAL A 426     147.822  86.932  52.993  1.00 28.99           C  
ATOM   3089  CG1 VAL A 426     147.850  85.495  52.494  1.00 26.80           C  
ATOM   3090  CG2 VAL A 426     148.946  87.175  53.991  1.00 27.33           C  
ATOM   3091  N   ASN A 427     150.115  88.770  51.112  1.00 40.83           N  
ATOM   3092  CA  ASN A 427     151.441  88.820  50.468  1.00 45.24           C  
ATOM   3093  C   ASN A 427     152.337  87.684  50.915  1.00 47.05           C  
ATOM   3094  O   ASN A 427     152.010  86.925  51.830  1.00 46.16           O  
ATOM   3095  CB  ASN A 427     152.178  90.118  50.856  1.00 46.43           C  
ATOM   3096  CG  ASN A 427     152.285  91.102  49.720  1.00 49.62           C  
ATOM   3097  OD1 ASN A 427     152.723  90.755  48.624  1.00 54.25           O  
ATOM   3098  ND2 ASN A 427     151.898  92.348  49.975  1.00 50.41           N  
ATOM   3099  N   ALA A 428     153.489  87.590  50.266  1.00 49.85           N  
ATOM   3100  CA  ALA A 428     154.481  86.602  50.644  1.00 52.94           C  
ATOM   3101  C   ALA A 428     155.109  87.225  51.897  1.00 54.81           C  
ATOM   3102  O   ALA A 428     155.651  86.529  52.761  1.00 55.21           O  
ATOM   3103  CB  ALA A 428     155.520  86.447  49.540  1.00 53.10           C  
ATOM   3104  N   GLU A 429     155.005  88.550  51.986  1.00 55.75           N  
ATOM   3105  CA  GLU A 429     155.536  89.304  53.116  1.00 56.67           C  
ATOM   3106  C   GLU A 429     154.542  89.374  54.265  1.00 55.68           C  
ATOM   3107  O   GLU A 429     154.863  89.874  55.343  1.00 55.03           O  
ATOM   3108  CB  GLU A 429     155.926  90.717  52.675  1.00 58.93           C  
ATOM   3109  CG  GLU A 429     157.408  90.874  52.351  1.00 62.61           C  
ATOM   3110  CD  GLU A 429     157.918  89.819  51.385  1.00 64.24           C  
ATOM   3111  OE1 GLU A 429     157.457  89.803  50.221  1.00 65.22           O  
ATOM   3112  OE2 GLU A 429     158.778  89.006  51.795  1.00 63.98           O  
ATOM   3113  N   GLY A 430     153.330  88.883  54.029  1.00 53.82           N  
ATOM   3114  CA  GLY A 430     152.329  88.886  55.076  1.00 50.71           C  
ATOM   3115  C   GLY A 430     151.380  90.064  55.083  1.00 49.40           C  
ATOM   3116  O   GLY A 430     150.578  90.184  56.010  1.00 48.92           O  
ATOM   3117  N   GLN A 431     151.463  90.941  54.083  1.00 47.86           N  
ATOM   3118  CA  GLN A 431     150.549  92.076  54.037  1.00 45.97           C  
ATOM   3119  C   GLN A 431     149.243  91.631  53.403  1.00 42.94           C  
ATOM   3120  O   GLN A 431     149.234  90.953  52.373  1.00 40.62           O  
ATOM   3121  CB  GLN A 431     151.123  93.260  53.257  1.00 48.84           C  
ATOM   3122  CG  GLN A 431     150.171  94.462  53.274  1.00 55.08           C  
ATOM   3123  CD  GLN A 431     150.839  95.780  52.901  1.00 59.56           C  
ATOM   3124  OE1 GLN A 431     151.773  96.234  53.574  1.00 60.83           O  
ATOM   3125  NE2 GLN A 431     150.355  96.407  51.828  1.00 59.40           N  
ATOM   3126  N   ILE A 432     148.146  92.019  54.039  1.00 39.14           N  
ATOM   3127  CA  ILE A 432     146.815  91.647  53.604  1.00 36.87           C  
ATOM   3128  C   ILE A 432     146.081  92.781  52.909  1.00 37.07           C  
ATOM   3129  O   ILE A 432     145.947  93.871  53.458  1.00 35.44           O  
ATOM   3130  CB  ILE A 432     146.005  91.172  54.814  1.00 33.93           C  
ATOM   3131  CG1 ILE A 432     146.685  89.934  55.407  1.00 32.58           C  
ATOM   3132  CG2 ILE A 432     144.561  90.900  54.416  1.00 32.74           C  
ATOM   3133  CD1 ILE A 432     146.027  89.397  56.675  1.00 32.63           C  
ATOM   3134  N   THR A 433     145.597  92.508  51.700  1.00 37.21           N  
ATOM   3135  CA  THR A 433     144.873  93.503  50.919  1.00 36.84           C  
ATOM   3136  C   THR A 433     143.511  92.998  50.460  1.00 36.44           C  
ATOM   3137  O   THR A 433     143.247  91.795  50.454  1.00 35.79           O  
ATOM   3138  CB  THR A 433     145.675  93.913  49.696  1.00 35.53           C  
ATOM   3139  OG1 THR A 433     146.109  92.735  49.014  1.00 37.37           O  
ATOM   3140  CG2 THR A 433     146.885  94.737  50.104  1.00 34.79           C  
ATOM   3141  N   ALA A 434     142.649  93.932  50.073  1.00 35.77           N  
ATOM   3142  CA  ALA A 434     141.303  93.598  49.627  1.00 35.46           C  
ATOM   3143  C   ALA A 434     141.004  94.141  48.229  1.00 37.21           C  
ATOM   3144  O   ALA A 434     141.397  95.252  47.885  1.00 38.44           O  
ATOM   3145  CB  ALA A 434     140.293  94.137  50.616  1.00 30.89           C  
ATOM   3146  N   VAL A 435     140.292  93.354  47.430  1.00 37.63           N  
ATOM   3147  CA  VAL A 435     139.944  93.751  46.072  1.00 36.98           C  
ATOM   3148  C   VAL A 435     138.466  93.492  45.808  1.00 37.14           C  
ATOM   3149  O   VAL A 435     137.951  92.421  46.138  1.00 37.07           O  
ATOM   3150  CB  VAL A 435     140.776  92.960  45.043  1.00 37.31           C  
ATOM   3151  CG1 VAL A 435     140.433  93.402  43.638  1.00 38.52           C  
ATOM   3152  CG2 VAL A 435     142.253  93.172  45.308  1.00 37.63           C  
ATOM   3153  N   HIS A 436     137.793  94.466  45.204  1.00 35.60           N  
ATOM   3154  CA  HIS A 436     136.373  94.345  44.894  1.00 34.91           C  
ATOM   3155  C   HIS A 436     136.119  94.615  43.411  1.00 35.04           C  
ATOM   3156  O   HIS A 436     136.308  95.733  42.919  1.00 36.05           O  
ATOM   3157  CB  HIS A 436     135.582  95.311  45.761  1.00 35.52           C  
ATOM   3158  CG  HIS A 436     135.731  95.048  47.225  1.00 37.44           C  
ATOM   3159  ND1 HIS A 436     135.024  94.062  47.880  1.00 37.96           N  
ATOM   3160  CD2 HIS A 436     136.545  95.605  48.153  1.00 37.68           C  
ATOM   3161  CE1 HIS A 436     135.397  94.022  49.146  1.00 37.45           C  
ATOM   3162  NE2 HIS A 436     136.318  94.948  49.338  1.00 37.79           N  
ATOM   3163  N   LEU A 437     135.685  93.582  42.698  1.00 32.17           N  
ATOM   3164  CA  LEU A 437     135.442  93.709  41.267  1.00 29.48           C  
ATOM   3165  C   LEU A 437     133.985  93.575  40.862  1.00 28.14           C  
ATOM   3166  O   LEU A 437     133.193  92.914  41.523  1.00 29.57           O  
ATOM   3167  CB  LEU A 437     136.262  92.666  40.513  1.00 27.89           C  
ATOM   3168  CG  LEU A 437     137.780  92.684  40.721  1.00 28.50           C  
ATOM   3169  CD1 LEU A 437     138.413  91.501  39.992  1.00 26.23           C  
ATOM   3170  CD2 LEU A 437     138.353  94.003  40.215  1.00 28.31           C  
ATOM   3171  N   ALA A 438     133.635  94.225  39.765  1.00 27.78           N  
ATOM   3172  CA  ALA A 438     132.285  94.153  39.238  1.00 26.73           C  
ATOM   3173  C   ALA A 438     132.218  92.891  38.371  1.00 24.28           C  
ATOM   3174  O   ALA A 438     133.243  92.415  37.865  1.00 21.48           O  
ATOM   3175  CB  ALA A 438     131.981  95.397  38.389  1.00 26.96           C  
ATOM   3176  N   GLY A 439     131.019  92.345  38.213  1.00 23.37           N  
ATOM   3177  CA  GLY A 439     130.863  91.160  37.389  1.00 25.91           C  
ATOM   3178  C   GLY A 439     130.979  89.870  38.167  1.00 27.55           C  
ATOM   3179  O   GLY A 439     132.053  89.539  38.676  1.00 28.72           O  
ATOM   3180  N   ALA A 440     129.870  89.145  38.263  1.00 26.82           N  
ATOM   3181  CA  ALA A 440     129.836  87.874  38.974  1.00 27.18           C  
ATOM   3182  C   ALA A 440     128.670  87.014  38.472  1.00 27.75           C  
ATOM   3183  O   ALA A 440     128.431  86.930  37.268  1.00 28.66           O  
ATOM   3184  CB  ALA A 440     129.714  88.116  40.472  1.00 24.82           C  
ATOM   3185  N   GLY A 441     127.947  86.391  39.396  1.00 26.11           N  
ATOM   3186  CA  GLY A 441     126.838  85.529  39.032  1.00 26.58           C  
ATOM   3187  C   GLY A 441     125.778  86.125  38.133  1.00 26.35           C  
ATOM   3188  O   GLY A 441     125.374  85.510  37.149  1.00 27.64           O  
ATOM   3189  N   ASN A 442     125.322  87.325  38.456  1.00 26.86           N  
ATOM   3190  CA  ASN A 442     124.296  87.953  37.654  1.00 25.99           C  
ATOM   3191  C   ASN A 442     124.755  88.208  36.229  1.00 26.90           C  
ATOM   3192  O   ASN A 442     124.018  87.958  35.278  1.00 27.94           O  
ATOM   3193  CB  ASN A 442     123.842  89.241  38.319  1.00 25.34           C  
ATOM   3194  CG  ASN A 442     123.139  88.980  39.623  1.00 26.60           C  
ATOM   3195  OD1 ASN A 442     122.450  87.967  39.765  1.00 27.88           O  
ATOM   3196  ND2 ASN A 442     123.290  89.887  40.580  1.00 26.44           N  
ATOM   3197  N   MET A 443     125.983  88.678  36.068  1.00 26.76           N  
ATOM   3198  CA  MET A 443     126.485  88.942  34.732  1.00 27.21           C  
ATOM   3199  C   MET A 443     126.577  87.656  33.912  1.00 27.82           C  
ATOM   3200  O   MET A 443     126.339  87.660  32.707  1.00 28.27           O  
ATOM   3201  CB  MET A 443     127.855  89.615  34.795  1.00 27.66           C  
ATOM   3202  CG  MET A 443     128.478  89.836  33.436  1.00 26.39           C  
ATOM   3203  SD  MET A 443     129.993  90.784  33.552  1.00 33.79           S  
ATOM   3204  CE  MET A 443     129.943  91.734  31.988  1.00 32.69           C  
ATOM   3205  N   VAL A 444     126.929  86.552  34.561  1.00 27.67           N  
ATOM   3206  CA  VAL A 444     127.024  85.280  33.855  1.00 27.20           C  
ATOM   3207  C   VAL A 444     125.638  84.881  33.332  1.00 27.26           C  
ATOM   3208  O   VAL A 444     125.512  84.409  32.202  1.00 25.65           O  
ATOM   3209  CB  VAL A 444     127.579  84.159  34.781  1.00 25.57           C  
ATOM   3210  CG1 VAL A 444     127.499  82.799  34.085  1.00 23.99           C  
ATOM   3211  CG2 VAL A 444     129.021  84.460  35.141  1.00 25.11           C  
ATOM   3212  N   SER A 445     124.607  85.061  34.157  1.00 26.65           N  
ATOM   3213  CA  SER A 445     123.253  84.728  33.740  1.00 27.53           C  
ATOM   3214  C   SER A 445     122.840  85.637  32.590  1.00 28.21           C  
ATOM   3215  O   SER A 445     122.334  85.155  31.572  1.00 27.58           O  
ATOM   3216  CB  SER A 445     122.264  84.880  34.896  1.00 27.12           C  
ATOM   3217  OG  SER A 445     122.578  83.994  35.948  1.00 28.11           O  
ATOM   3218  N   LEU A 446     123.068  86.944  32.741  1.00 28.04           N  
ATOM   3219  CA  LEU A 446     122.712  87.900  31.689  1.00 27.82           C  
ATOM   3220  C   LEU A 446     123.351  87.509  30.362  1.00 26.03           C  
ATOM   3221  O   LEU A 446     122.723  87.561  29.307  1.00 26.52           O  
ATOM   3222  CB  LEU A 446     123.168  89.310  32.056  1.00 28.78           C  
ATOM   3223  CG  LEU A 446     122.947  90.337  30.934  1.00 31.52           C  
ATOM   3224  CD1 LEU A 446     121.462  90.391  30.569  1.00 30.90           C  
ATOM   3225  CD2 LEU A 446     123.438  91.712  31.384  1.00 30.44           C  
ATOM   3226  N   LEU A 447     124.610  87.110  30.437  1.00 25.35           N  
ATOM   3227  CA  LEU A 447     125.377  86.713  29.273  1.00 25.92           C  
ATOM   3228  C   LEU A 447     124.750  85.471  28.623  1.00 27.35           C  
ATOM   3229  O   LEU A 447     124.815  85.290  27.402  1.00 26.04           O  
ATOM   3230  CB  LEU A 447     126.809  86.424  29.718  1.00 27.22           C  
ATOM   3231  CG  LEU A 447     128.063  87.003  29.049  1.00 30.39           C  
ATOM   3232  CD1 LEU A 447     127.869  88.446  28.599  1.00 27.82           C  
ATOM   3233  CD2 LEU A 447     129.204  86.902  30.062  1.00 25.29           C  
ATOM   3234  N   ILE A 448     124.140  84.615  29.435  1.00 27.85           N  
ATOM   3235  CA  ILE A 448     123.517  83.419  28.893  1.00 27.72           C  
ATOM   3236  C   ILE A 448     122.172  83.756  28.262  1.00 26.30           C  
ATOM   3237  O   ILE A 448     121.860  83.266  27.185  1.00 25.18           O  
ATOM   3238  CB  ILE A 448     123.366  82.327  29.980  1.00 27.06           C  
ATOM   3239  CG1 ILE A 448     124.761  81.888  30.444  1.00 25.39           C  
ATOM   3240  CG2 ILE A 448     122.595  81.130  29.423  1.00 24.55           C  
ATOM   3241  CD1 ILE A 448     124.773  80.891  31.596  1.00 24.84           C  
ATOM   3242  N   LYS A 449     121.397  84.612  28.917  1.00 27.43           N  
ATOM   3243  CA  LYS A 449     120.094  85.026  28.400  1.00 28.52           C  
ATOM   3244  C   LYS A 449     120.256  85.725  27.053  1.00 31.03           C  
ATOM   3245  O   LYS A 449     119.495  85.486  26.108  1.00 31.04           O  
ATOM   3246  CB  LYS A 449     119.428  85.981  29.386  1.00 28.93           C  
ATOM   3247  CG  LYS A 449     118.137  86.615  28.897  1.00 28.65           C  
ATOM   3248  CD  LYS A 449     117.534  87.511  29.981  1.00 29.43           C  
ATOM   3249  CE  LYS A 449     116.223  88.157  29.529  1.00 30.17           C  
ATOM   3250  NZ  LYS A 449     116.394  88.970  28.279  1.00 30.88           N  
ATOM   3251  N   THR A 450     121.280  86.569  26.973  1.00 31.22           N  
ATOM   3252  CA  THR A 450     121.578  87.352  25.783  1.00 30.46           C  
ATOM   3253  C   THR A 450     121.946  86.574  24.523  1.00 30.83           C  
ATOM   3254  O   THR A 450     121.308  86.724  23.474  1.00 28.88           O  
ATOM   3255  CB  THR A 450     122.733  88.342  26.070  1.00 31.08           C  
ATOM   3256  OG1 THR A 450     122.347  89.240  27.115  1.00 31.12           O  
ATOM   3257  CG2 THR A 450     123.078  89.144  24.825  1.00 28.76           C  
ATOM   3258  N   GLU A 451     122.992  85.761  24.618  1.00 30.81           N  
ATOM   3259  CA  GLU A 451     123.467  85.008  23.459  1.00 31.18           C  
ATOM   3260  C   GLU A 451     122.517  83.915  22.986  1.00 31.02           C  
ATOM   3261  O   GLU A 451     122.501  83.582  21.809  1.00 31.36           O  
ATOM   3262  CB  GLU A 451     124.857  84.415  23.750  1.00 30.19           C  
ATOM   3263  CG  GLU A 451     125.599  83.906  22.514  1.00 32.65           C  
ATOM   3264  CD  GLU A 451     127.044  83.496  22.803  1.00 37.26           C  
ATOM   3265  OE1 GLU A 451     127.489  83.624  23.972  1.00 38.08           O  
ATOM   3266  OE2 GLU A 451     127.737  83.042  21.860  1.00 36.61           O  
ATOM   3267  N   LEU A 452     121.729  83.355  23.894  1.00 31.77           N  
ATOM   3268  CA  LEU A 452     120.790  82.305  23.520  1.00 31.85           C  
ATOM   3269  C   LEU A 452     119.411  82.873  23.176  1.00 32.40           C  
ATOM   3270  O   LEU A 452     118.574  82.164  22.624  1.00 33.07           O  
ATOM   3271  CB  LEU A 452     120.667  81.277  24.657  1.00 29.18           C  
ATOM   3272  CG  LEU A 452     121.934  80.486  25.010  1.00 29.25           C  
ATOM   3273  CD1 LEU A 452     121.680  79.581  26.203  1.00 25.80           C  
ATOM   3274  CD2 LEU A 452     122.377  79.669  23.805  1.00 29.39           C  
ATOM   3275  N   GLY A 453     119.182  84.143  23.507  1.00 31.69           N  
ATOM   3276  CA  GLY A 453     117.898  84.768  23.229  1.00 33.34           C  
ATOM   3277  C   GLY A 453     116.762  84.248  24.097  1.00 35.85           C  
ATOM   3278  O   GLY A 453     115.664  84.015  23.599  1.00 36.12           O  
ATOM   3279  N   LEU A 454     117.024  84.055  25.388  1.00 36.35           N  
ATOM   3280  CA  LEU A 454     116.012  83.566  26.318  1.00 37.23           C  
ATOM   3281  C   LEU A 454     115.140  84.733  26.748  1.00 39.42           C  
ATOM   3282  O   LEU A 454     115.600  85.870  26.792  1.00 39.45           O  
ATOM   3283  CB  LEU A 454     116.686  82.919  27.532  1.00 36.42           C  
ATOM   3284  CG  LEU A 454     117.745  81.862  27.171  1.00 36.20           C  
ATOM   3285  CD1 LEU A 454     118.481  81.416  28.419  1.00 35.44           C  
ATOM   3286  CD2 LEU A 454     117.089  80.680  26.479  1.00 33.19           C  
ATOM   3287  N   GLU A 455     113.887  84.443  27.081  1.00 42.72           N  
ATOM   3288  CA  GLU A 455     112.926  85.470  27.461  1.00 45.81           C  
ATOM   3289  C   GLU A 455     113.089  86.026  28.868  1.00 45.46           C  
ATOM   3290  O   GLU A 455     112.887  87.219  29.084  1.00 45.61           O  
ATOM   3291  CB  GLU A 455     111.501  84.926  27.302  1.00 49.55           C  
ATOM   3292  CG  GLU A 455     111.268  84.064  26.057  1.00 54.64           C  
ATOM   3293  CD  GLU A 455     111.415  84.828  24.743  1.00 58.09           C  
ATOM   3294  OE1 GLU A 455     112.556  85.208  24.382  1.00 57.31           O  
ATOM   3295  OE2 GLU A 455     110.380  85.044  24.069  1.00 58.61           O  
ATOM   3296  N   ASP A 456     113.436  85.174  29.825  1.00 45.07           N  
ATOM   3297  CA  ASP A 456     113.593  85.647  31.194  1.00 45.09           C  
ATOM   3298  C   ASP A 456     114.897  85.220  31.832  1.00 44.53           C  
ATOM   3299  O   ASP A 456     115.445  84.163  31.510  1.00 43.56           O  
ATOM   3300  CB  ASP A 456     112.421  85.177  32.045  1.00 46.22           C  
ATOM   3301  CG  ASP A 456     112.334  83.683  32.118  1.00 47.67           C  
ATOM   3302  OD1 ASP A 456     112.950  83.100  33.035  1.00 49.78           O  
ATOM   3303  OD2 ASP A 456     111.663  83.090  31.246  1.00 49.80           O  
ATOM   3304  N   LEU A 457     115.387  86.059  32.741  1.00 43.60           N  
ATOM   3305  CA  LEU A 457     116.631  85.788  33.446  1.00 42.93           C  
ATOM   3306  C   LEU A 457     116.559  84.488  34.232  1.00 42.47           C  
ATOM   3307  O   LEU A 457     117.523  83.717  34.259  1.00 42.34           O  
ATOM   3308  CB  LEU A 457     116.970  86.923  34.416  1.00 43.45           C  
ATOM   3309  CG  LEU A 457     117.902  88.028  33.937  1.00 43.42           C  
ATOM   3310  CD1 LEU A 457     118.362  88.843  35.148  1.00 44.40           C  
ATOM   3311  CD2 LEU A 457     119.103  87.415  33.230  1.00 42.61           C  
ATOM   3312  N   SER A 458     115.419  84.246  34.872  1.00 40.62           N  
ATOM   3313  CA  SER A 458     115.239  83.034  35.668  1.00 40.34           C  
ATOM   3314  C   SER A 458     115.739  81.798  34.938  1.00 38.56           C  
ATOM   3315  O   SER A 458     116.547  81.032  35.466  1.00 39.05           O  
ATOM   3316  CB  SER A 458     113.764  82.834  36.020  1.00 40.01           C  
ATOM   3317  OG  SER A 458     113.304  83.868  36.870  1.00 46.20           O  
ATOM   3318  N   LEU A 459     115.257  81.604  33.715  1.00 36.52           N  
ATOM   3319  CA  LEU A 459     115.654  80.448  32.922  1.00 33.51           C  
ATOM   3320  C   LEU A 459     117.155  80.477  32.659  1.00 32.97           C  
ATOM   3321  O   LEU A 459     117.810  79.431  32.597  1.00 31.23           O  
ATOM   3322  CB  LEU A 459     114.896  80.423  31.593  1.00 32.21           C  
ATOM   3323  CG  LEU A 459     115.307  79.351  30.574  1.00 32.26           C  
ATOM   3324  CD1 LEU A 459     115.150  77.953  31.155  1.00 29.95           C  
ATOM   3325  CD2 LEU A 459     114.457  79.504  29.332  1.00 30.52           C  
ATOM   3326  N   ALA A 460     117.702  81.676  32.493  1.00 31.75           N  
ATOM   3327  CA  ALA A 460     119.133  81.803  32.258  1.00 31.61           C  
ATOM   3328  C   ALA A 460     119.897  81.397  33.523  1.00 29.59           C  
ATOM   3329  O   ALA A 460     120.946  80.755  33.442  1.00 27.86           O  
ATOM   3330  CB  ALA A 460     119.484  83.238  31.858  1.00 31.11           C  
ATOM   3331  N   GLU A 461     119.359  81.766  34.683  1.00 30.03           N  
ATOM   3332  CA  GLU A 461     119.974  81.441  35.971  1.00 30.98           C  
ATOM   3333  C   GLU A 461     119.992  79.922  36.129  1.00 30.49           C  
ATOM   3334  O   GLU A 461     121.026  79.336  36.451  1.00 30.57           O  
ATOM   3335  CB  GLU A 461     119.176  82.097  37.110  1.00 33.78           C  
ATOM   3336  CG  GLU A 461     119.750  81.957  38.536  1.00 38.49           C  
ATOM   3337  CD  GLU A 461     121.066  82.712  38.755  1.00 43.10           C  
ATOM   3338  OE1 GLU A 461     121.204  83.857  38.249  1.00 42.21           O  
ATOM   3339  OE2 GLU A 461     121.957  82.166  39.456  1.00 43.15           O  
ATOM   3340  N   ALA A 462     118.858  79.279  35.867  1.00 29.10           N  
ATOM   3341  CA  ALA A 462     118.768  77.828  35.985  1.00 27.98           C  
ATOM   3342  C   ALA A 462     119.709  77.129  35.003  1.00 27.96           C  
ATOM   3343  O   ALA A 462     120.431  76.193  35.359  1.00 28.44           O  
ATOM   3344  CB  ALA A 462     117.342  77.376  35.746  1.00 30.03           C  
ATOM   3345  N   ILE A 463     119.701  77.573  33.755  1.00 26.85           N  
ATOM   3346  CA  ILE A 463     120.575  76.974  32.760  1.00 25.69           C  
ATOM   3347  C   ILE A 463     122.039  77.159  33.171  1.00 25.98           C  
ATOM   3348  O   ILE A 463     122.922  76.406  32.760  1.00 24.20           O  
ATOM   3349  CB  ILE A 463     120.330  77.597  31.359  1.00 24.70           C  
ATOM   3350  CG1 ILE A 463     118.987  77.116  30.810  1.00 24.23           C  
ATOM   3351  CG2 ILE A 463     121.444  77.226  30.404  1.00 20.56           C  
ATOM   3352  CD1 ILE A 463     118.685  77.607  29.393  1.00 22.47           C  
ATOM   3353  N   LYS A 464     122.299  78.170  33.989  1.00 27.90           N  
ATOM   3354  CA  LYS A 464     123.656  78.426  34.449  1.00 27.63           C  
ATOM   3355  C   LYS A 464     124.140  77.355  35.428  1.00 28.08           C  
ATOM   3356  O   LYS A 464     125.254  76.851  35.292  1.00 27.94           O  
ATOM   3357  CB  LYS A 464     123.738  79.789  35.138  1.00 27.56           C  
ATOM   3358  CG  LYS A 464     125.161  80.313  35.313  1.00 27.32           C  
ATOM   3359  CD  LYS A 464     125.407  80.851  36.706  1.00 27.17           C  
ATOM   3360  CE  LYS A 464     124.377  81.880  37.110  1.00 25.94           C  
ATOM   3361  NZ  LYS A 464     124.662  82.455  38.442  1.00 23.71           N  
ATOM   3362  N   LYS A 465     123.298  76.991  36.394  1.00 29.05           N  
ATOM   3363  CA  LYS A 465     123.694  76.020  37.412  1.00 31.37           C  
ATOM   3364  C   LYS A 465     123.272  74.547  37.288  1.00 32.35           C  
ATOM   3365  O   LYS A 465     123.676  73.732  38.113  1.00 30.82           O  
ATOM   3366  CB  LYS A 465     123.279  76.536  38.795  1.00 32.25           C  
ATOM   3367  CG  LYS A 465     121.794  76.773  38.964  1.00 36.73           C  
ATOM   3368  CD  LYS A 465     121.469  78.258  39.110  1.00 39.43           C  
ATOM   3369  CE  LYS A 465     121.860  78.792  40.473  1.00 41.44           C  
ATOM   3370  NZ  LYS A 465     121.065  78.153  41.563  1.00 43.44           N  
ATOM   3371  N   TYR A 466     122.494  74.190  36.269  1.00 33.03           N  
ATOM   3372  CA  TYR A 466     122.052  72.799  36.124  1.00 33.36           C  
ATOM   3373  C   TYR A 466     122.419  72.161  34.788  1.00 32.88           C  
ATOM   3374  O   TYR A 466     122.316  72.791  33.734  1.00 32.70           O  
ATOM   3375  CB  TYR A 466     120.544  72.711  36.336  1.00 32.27           C  
ATOM   3376  CG  TYR A 466     120.142  73.193  37.699  1.00 33.92           C  
ATOM   3377  CD1 TYR A 466     119.262  74.259  37.852  1.00 33.26           C  
ATOM   3378  CD2 TYR A 466     120.658  72.588  38.847  1.00 34.17           C  
ATOM   3379  CE1 TYR A 466     118.904  74.711  39.116  1.00 34.04           C  
ATOM   3380  CE2 TYR A 466     120.309  73.031  40.107  1.00 33.81           C  
ATOM   3381  CZ  TYR A 466     119.433  74.092  40.235  1.00 34.19           C  
ATOM   3382  OH  TYR A 466     119.094  74.535  41.487  1.00 36.99           O  
ATOM   3383  N   PRO A 467     122.854  70.889  34.816  1.00 31.05           N  
ATOM   3384  CA  PRO A 467     123.227  70.209  33.574  1.00 30.78           C  
ATOM   3385  C   PRO A 467     122.063  69.936  32.613  1.00 29.73           C  
ATOM   3386  O   PRO A 467     120.896  69.870  33.001  1.00 26.64           O  
ATOM   3387  CB  PRO A 467     123.919  68.934  34.072  1.00 29.67           C  
ATOM   3388  CG  PRO A 467     123.182  68.632  35.314  1.00 29.92           C  
ATOM   3389  CD  PRO A 467     123.039  69.999  35.973  1.00 30.55           C  
ATOM   3390  N   LEU A 468     122.417  69.776  31.346  1.00 29.82           N  
ATOM   3391  CA  LEU A 468     121.453  69.542  30.281  1.00 31.25           C  
ATOM   3392  C   LEU A 468     121.340  68.081  29.864  1.00 32.03           C  
ATOM   3393  O   LEU A 468     122.208  67.259  30.157  1.00 31.59           O  
ATOM   3394  CB  LEU A 468     121.859  70.355  29.046  1.00 28.14           C  
ATOM   3395  CG  LEU A 468     122.081  71.862  29.220  1.00 26.86           C  
ATOM   3396  CD1 LEU A 468     122.917  72.383  28.075  1.00 24.29           C  
ATOM   3397  CD2 LEU A 468     120.745  72.582  29.304  1.00 23.59           C  
ATOM   3398  N   ALA A 469     120.266  67.784  29.147  1.00 33.17           N  
ATOM   3399  CA  ALA A 469     120.024  66.457  28.611  1.00 34.52           C  
ATOM   3400  C   ALA A 469     119.092  66.646  27.413  1.00 35.23           C  
ATOM   3401  O   ALA A 469     118.333  67.614  27.354  1.00 34.98           O  
ATOM   3402  CB  ALA A 469     119.378  65.565  29.656  1.00 33.97           C  
ATOM   3403  N   LYS A 470     119.180  65.738  26.449  1.00 35.60           N  
ATOM   3404  CA  LYS A 470     118.343  65.788  25.251  1.00 35.84           C  
ATOM   3405  C   LYS A 470     117.385  64.604  25.263  1.00 35.56           C  
ATOM   3406  O   LYS A 470     117.812  63.460  25.119  1.00 34.10           O  
ATOM   3407  CB  LYS A 470     119.219  65.718  23.995  1.00 35.30           C  
ATOM   3408  CG  LYS A 470     118.458  65.725  22.672  1.00 34.92           C  
ATOM   3409  CD  LYS A 470     117.576  66.960  22.545  1.00 36.03           C  
ATOM   3410  CE  LYS A 470     117.148  67.217  21.108  1.00 35.26           C  
ATOM   3411  NZ  LYS A 470     116.386  66.083  20.537  1.00 37.38           N  
ATOM   3412  N   VAL A 471     116.098  64.874  25.444  1.00 35.71           N  
ATOM   3413  CA  VAL A 471     115.108  63.807  25.460  1.00 36.28           C  
ATOM   3414  C   VAL A 471     115.091  63.174  24.073  1.00 36.98           C  
ATOM   3415  O   VAL A 471     114.807  63.847  23.090  1.00 38.89           O  
ATOM   3416  CB  VAL A 471     113.733  64.363  25.786  1.00 34.02           C  
ATOM   3417  CG1 VAL A 471     112.739  63.229  25.914  1.00 36.40           C  
ATOM   3418  CG2 VAL A 471     113.810  65.168  27.065  1.00 32.92           C  
ATOM   3419  N   GLU A 472     115.438  61.894  23.984  1.00 37.61           N  
ATOM   3420  CA  GLU A 472     115.466  61.202  22.691  1.00 37.76           C  
ATOM   3421  C   GLU A 472     114.225  60.330  22.449  1.00 38.62           C  
ATOM   3422  O   GLU A 472     113.927  59.954  21.308  1.00 38.45           O  
ATOM   3423  CB  GLU A 472     116.736  60.334  22.562  1.00 37.64           C  
ATOM   3424  CG  GLU A 472     118.078  61.080  22.725  1.00 36.91           C  
ATOM   3425  CD  GLU A 472     119.296  60.225  22.341  1.00 38.85           C  
ATOM   3426  OE1 GLU A 472     119.309  59.016  22.659  1.00 41.83           O  
ATOM   3427  OE2 GLU A 472     120.253  60.756  21.728  1.00 37.87           O  
ATOM   3428  N   SER A 473     113.520  59.987  23.522  1.00 38.21           N  
ATOM   3429  CA  SER A 473     112.308  59.184  23.416  1.00 37.97           C  
ATOM   3430  C   SER A 473     111.546  59.350  24.713  1.00 37.65           C  
ATOM   3431  O   SER A 473     112.002  60.067  25.591  1.00 37.53           O  
ATOM   3432  CB  SER A 473     112.651  57.706  23.169  1.00 37.65           C  
ATOM   3433  OG  SER A 473     113.384  57.147  24.242  1.00 36.83           O  
ATOM   3434  N   LEU A 474     110.396  58.695  24.835  1.00 38.23           N  
ATOM   3435  CA  LEU A 474     109.580  58.806  26.037  1.00 39.21           C  
ATOM   3436  C   LEU A 474     110.140  58.029  27.228  1.00 38.54           C  
ATOM   3437  O   LEU A 474     109.615  58.112  28.333  1.00 37.76           O  
ATOM   3438  CB  LEU A 474     108.157  58.346  25.722  1.00 40.01           C  
ATOM   3439  CG  LEU A 474     107.471  59.204  24.653  1.00 41.75           C  
ATOM   3440  CD1 LEU A 474     106.124  58.597  24.268  1.00 41.44           C  
ATOM   3441  CD2 LEU A 474     107.296  60.624  25.189  1.00 41.85           C  
ATOM   3442  N   PHE A 475     111.210  57.279  26.993  1.00 39.93           N  
ATOM   3443  CA  PHE A 475     111.842  56.478  28.043  1.00 41.98           C  
ATOM   3444  C   PHE A 475     113.327  56.790  28.232  1.00 42.31           C  
ATOM   3445  O   PHE A 475     113.948  56.300  29.173  1.00 42.64           O  
ATOM   3446  CB  PHE A 475     111.707  54.977  27.734  1.00 42.15           C  
ATOM   3447  CG  PHE A 475     110.310  54.439  27.892  1.00 42.38           C  
ATOM   3448  CD1 PHE A 475     109.600  53.976  26.788  1.00 41.73           C  
ATOM   3449  CD2 PHE A 475     109.705  54.400  29.144  1.00 42.01           C  
ATOM   3450  CE1 PHE A 475     108.307  53.483  26.926  1.00 42.78           C  
ATOM   3451  CE2 PHE A 475     108.413  53.911  29.296  1.00 43.45           C  
ATOM   3452  CZ  PHE A 475     107.711  53.451  28.185  1.00 43.39           C  
ATOM   3453  N   SER A 476     113.906  57.593  27.346  1.00 41.09           N  
ATOM   3454  CA  SER A 476     115.323  57.891  27.474  1.00 41.21           C  
ATOM   3455  C   SER A 476     115.790  59.305  27.127  1.00 40.71           C  
ATOM   3456  O   SER A 476     115.310  59.931  26.181  1.00 41.59           O  
ATOM   3457  CB  SER A 476     116.131  56.884  26.647  1.00 39.40           C  
ATOM   3458  OG  SER A 476     115.808  56.969  25.269  1.00 35.73           O  
ATOM   3459  N   ILE A 477     116.763  59.780  27.896  1.00 39.42           N  
ATOM   3460  CA  ILE A 477     117.349  61.097  27.698  1.00 38.01           C  
ATOM   3461  C   ILE A 477     118.856  60.896  27.557  1.00 37.83           C  
ATOM   3462  O   ILE A 477     119.437  60.001  28.177  1.00 37.99           O  
ATOM   3463  CB  ILE A 477     117.070  62.029  28.893  1.00 36.25           C  
ATOM   3464  CG1 ILE A 477     117.922  61.610  30.096  1.00 36.27           C  
ATOM   3465  CG2 ILE A 477     115.588  61.985  29.248  1.00 34.53           C  
ATOM   3466  CD1 ILE A 477     117.758  62.509  31.308  1.00 32.59           C  
ATOM   3467  N   ARG A 478     119.485  61.704  26.713  1.00 37.02           N  
ATOM   3468  CA  ARG A 478     120.922  61.599  26.507  1.00 35.58           C  
ATOM   3469  C   ARG A 478     121.621  62.774  27.188  1.00 35.25           C  
ATOM   3470  O   ARG A 478     121.667  63.876  26.647  1.00 34.37           O  
ATOM   3471  CB  ARG A 478     121.244  61.597  25.013  1.00 36.60           C  
ATOM   3472  CG  ARG A 478     122.690  61.272  24.702  1.00 39.72           C  
ATOM   3473  CD  ARG A 478     123.000  61.375  23.216  1.00 40.88           C  
ATOM   3474  NE  ARG A 478     124.258  60.708  22.907  1.00 44.05           N  
ATOM   3475  CZ  ARG A 478     124.357  59.473  22.417  1.00 46.41           C  
ATOM   3476  NH1 ARG A 478     123.266  58.760  22.162  1.00 46.54           N  
ATOM   3477  NH2 ARG A 478     125.555  58.939  22.201  1.00 47.30           N  
ATOM   3478  N   HIS A 479     122.161  62.520  28.377  1.00 34.53           N  
ATOM   3479  CA  HIS A 479     122.865  63.521  29.171  1.00 34.33           C  
ATOM   3480  C   HIS A 479     123.940  64.246  28.376  1.00 35.02           C  
ATOM   3481  O   HIS A 479     124.453  63.713  27.384  1.00 33.78           O  
ATOM   3482  CB  HIS A 479     123.503  62.848  30.386  1.00 33.12           C  
ATOM   3483  CG  HIS A 479     122.508  62.395  31.406  1.00 32.57           C  
ATOM   3484  ND1 HIS A 479     121.877  63.270  32.263  1.00 30.34           N  
ATOM   3485  CD2 HIS A 479     121.985  61.173  31.662  1.00 31.50           C  
ATOM   3486  CE1 HIS A 479     121.006  62.606  33.001  1.00 30.93           C  
ATOM   3487  NE2 HIS A 479     121.050  61.333  32.655  1.00 29.40           N  
ATOM   3488  N   GLU A 480     124.309  65.449  28.813  1.00 35.26           N  
ATOM   3489  CA  GLU A 480     125.330  66.187  28.078  1.00 37.06           C  
ATOM   3490  C   GLU A 480     126.704  65.513  28.108  1.00 38.64           C  
ATOM   3491  O   GLU A 480     127.579  65.860  27.313  1.00 38.38           O  
ATOM   3492  CB  GLU A 480     125.442  67.643  28.557  1.00 36.21           C  
ATOM   3493  CG  GLU A 480     126.071  67.850  29.908  1.00 37.66           C  
ATOM   3494  CD  GLU A 480     126.262  69.323  30.228  1.00 39.28           C  
ATOM   3495  OE1 GLU A 480     125.242  70.041  30.334  1.00 39.22           O  
ATOM   3496  OE2 GLU A 480     127.432  69.760  30.371  1.00 39.55           O  
ATOM   3497  N   ASN A 481     126.909  64.544  29.000  1.00 40.56           N  
ATOM   3498  CA  ASN A 481     128.200  63.855  29.019  1.00 42.18           C  
ATOM   3499  C   ASN A 481     128.222  62.760  27.952  1.00 42.87           C  
ATOM   3500  O   ASN A 481     129.236  62.097  27.750  1.00 42.61           O  
ATOM   3501  CB  ASN A 481     128.517  63.242  30.391  1.00 41.64           C  
ATOM   3502  CG  ASN A 481     127.524  62.192  30.806  1.00 42.00           C  
ATOM   3503  OD1 ASN A 481     126.985  61.467  29.970  1.00 43.62           O  
ATOM   3504  ND2 ASN A 481     127.282  62.090  32.107  1.00 41.31           N  
ATOM   3505  N   GLY A 482     127.093  62.563  27.276  1.00 44.47           N  
ATOM   3506  CA  GLY A 482     127.036  61.564  26.220  1.00 44.51           C  
ATOM   3507  C   GLY A 482     126.387  60.248  26.613  1.00 44.88           C  
ATOM   3508  O   GLY A 482     126.067  59.418  25.756  1.00 44.70           O  
ATOM   3509  N   ALA A 483     126.208  60.043  27.910  1.00 43.26           N  
ATOM   3510  CA  ALA A 483     125.584  58.824  28.392  1.00 43.38           C  
ATOM   3511  C   ALA A 483     124.068  58.923  28.252  1.00 43.89           C  
ATOM   3512  O   ALA A 483     123.483  60.007  28.374  1.00 42.94           O  
ATOM   3513  CB  ALA A 483     125.955  58.584  29.841  1.00 42.27           C  
ATOM   3514  N   VAL A 484     123.439  57.787  27.975  1.00 42.69           N  
ATOM   3515  CA  VAL A 484     121.995  57.728  27.839  1.00 42.52           C  
ATOM   3516  C   VAL A 484     121.434  57.085  29.094  1.00 42.54           C  
ATOM   3517  O   VAL A 484     121.900  56.026  29.499  1.00 42.85           O  
ATOM   3518  CB  VAL A 484     121.594  56.873  26.626  1.00 43.05           C  
ATOM   3519  CG1 VAL A 484     120.090  56.716  26.574  1.00 43.77           C  
ATOM   3520  CG2 VAL A 484     122.105  57.515  25.343  1.00 44.30           C  
ATOM   3521  N   GLU A 485     120.456  57.732  29.720  1.00 43.30           N  
ATOM   3522  CA  GLU A 485     119.837  57.186  30.918  1.00 42.68           C  
ATOM   3523  C   GLU A 485     118.465  56.674  30.507  1.00 43.98           C  
ATOM   3524  O   GLU A 485     117.778  57.295  29.697  1.00 44.74           O  
ATOM   3525  CB  GLU A 485     119.688  58.262  31.993  1.00 42.77           C  
ATOM   3526  CG  GLU A 485     119.181  57.741  33.333  1.00 41.60           C  
ATOM   3527  CD  GLU A 485     118.976  58.848  34.353  1.00 42.97           C  
ATOM   3528  OE1 GLU A 485     119.584  59.929  34.185  1.00 43.39           O  
ATOM   3529  OE2 GLU A 485     118.223  58.637  35.329  1.00 41.67           O  
ATOM   3530  N   PHE A 486     118.084  55.528  31.052  1.00 44.88           N  
ATOM   3531  CA  PHE A 486     116.798  54.917  30.755  1.00 45.67           C  
ATOM   3532  C   PHE A 486     115.889  55.090  31.966  1.00 46.38           C  
ATOM   3533  O   PHE A 486     116.338  54.933  33.105  1.00 47.56           O  
ATOM   3534  CB  PHE A 486     117.003  53.429  30.460  1.00 44.09           C  
ATOM   3535  CG  PHE A 486     115.772  52.735  29.975  1.00 43.96           C  
ATOM   3536  CD1 PHE A 486     115.310  52.939  28.682  1.00 42.53           C  
ATOM   3537  CD2 PHE A 486     115.059  51.886  30.818  1.00 43.49           C  
ATOM   3538  CE1 PHE A 486     114.153  52.311  28.232  1.00 42.71           C  
ATOM   3539  CE2 PHE A 486     113.899  51.251  30.376  1.00 42.93           C  
ATOM   3540  CZ  PHE A 486     113.446  51.466  29.079  1.00 42.29           C  
ATOM   3541  N   PHE A 487     114.621  55.411  31.727  1.00 47.65           N  
ATOM   3542  CA  PHE A 487     113.666  55.602  32.815  1.00 50.05           C  
ATOM   3543  C   PHE A 487     112.623  54.492  32.830  1.00 52.45           C  
ATOM   3544  O   PHE A 487     112.161  54.049  31.775  1.00 51.10           O  
ATOM   3545  CB  PHE A 487     112.995  56.971  32.686  1.00 48.95           C  
ATOM   3546  CG  PHE A 487     113.962  58.117  32.758  1.00 49.53           C  
ATOM   3547  CD1 PHE A 487     114.796  58.410  31.681  1.00 51.30           C  
ATOM   3548  CD2 PHE A 487     114.079  58.871  33.920  1.00 49.74           C  
ATOM   3549  CE1 PHE A 487     115.739  59.439  31.763  1.00 52.62           C  
ATOM   3550  CE2 PHE A 487     115.016  59.902  34.016  1.00 51.17           C  
ATOM   3551  CZ  PHE A 487     115.848  60.187  32.940  1.00 52.19           C  
ATOM   3552  N   ARG A 488     112.279  54.027  34.028  1.00 56.01           N  
ATOM   3553  CA  ARG A 488     111.300  52.955  34.193  1.00 58.66           C  
ATOM   3554  C   ARG A 488     109.892  53.441  33.867  1.00 59.55           C  
ATOM   3555  O   ARG A 488     109.026  52.643  33.517  1.00 60.06           O  
ATOM   3556  CB  ARG A 488     111.315  52.432  35.632  1.00 60.29           C  
ATOM   3557  CG  ARG A 488     112.687  52.359  36.279  1.00 63.68           C  
ATOM   3558  CD  ARG A 488     113.555  51.258  35.703  1.00 66.55           C  
ATOM   3559  NE  ARG A 488     114.865  51.234  36.352  1.00 69.73           N  
ATOM   3560  CZ  ARG A 488     115.781  50.284  36.175  1.00 71.15           C  
ATOM   3561  NH1 ARG A 488     115.538  49.264  35.362  1.00 71.39           N  
ATOM   3562  NH2 ARG A 488     116.945  50.356  36.812  1.00 71.82           N  
ATOM   3563  N   GLU A 489     109.672  54.750  33.973  1.00 60.38           N  
ATOM   3564  CA  GLU A 489     108.361  55.342  33.707  1.00 60.92           C  
ATOM   3565  C   GLU A 489     108.450  56.309  32.530  1.00 59.81           C  
ATOM   3566  O   GLU A 489     109.459  56.989  32.357  1.00 58.88           O  
ATOM   3567  CB  GLU A 489     107.876  56.096  34.947  1.00 63.65           C  
ATOM   3568  CG  GLU A 489     108.140  55.363  36.255  1.00 68.28           C  
ATOM   3569  CD  GLU A 489     107.215  54.181  36.463  1.00 71.37           C  
ATOM   3570  OE1 GLU A 489     106.052  54.403  36.871  1.00 73.06           O  
ATOM   3571  OE2 GLU A 489     107.644  53.033  36.211  1.00 72.88           O  
ATOM   3572  N   ALA A 490     107.394  56.370  31.723  1.00 58.71           N  
ATOM   3573  CA  ALA A 490     107.376  57.261  30.567  1.00 57.09           C  
ATOM   3574  C   ALA A 490     107.515  58.723  30.990  1.00 55.57           C  
ATOM   3575  O   ALA A 490     106.975  59.141  32.017  1.00 54.58           O  
ATOM   3576  CB  ALA A 490     106.092  57.063  29.765  1.00 57.02           C  
ATOM   3577  N   LEU A 491     108.251  59.490  30.190  1.00 53.46           N  
ATOM   3578  CA  LEU A 491     108.482  60.903  30.467  1.00 52.07           C  
ATOM   3579  C   LEU A 491     107.259  61.738  30.092  1.00 51.53           C  
ATOM   3580  O   LEU A 491     106.387  61.272  29.365  1.00 52.05           O  
ATOM   3581  CB  LEU A 491     109.716  61.390  29.696  1.00 49.20           C  
ATOM   3582  CG  LEU A 491     111.037  60.640  29.949  1.00 48.80           C  
ATOM   3583  CD1 LEU A 491     112.125  61.233  29.074  1.00 47.37           C  
ATOM   3584  CD2 LEU A 491     111.442  60.719  31.419  1.00 46.65           C  
ATOM   3585  N   SER A 492     107.198  62.971  30.588  1.00 51.20           N  
ATOM   3586  CA  SER A 492     106.071  63.853  30.301  1.00 50.50           C  
ATOM   3587  C   SER A 492     106.136  64.362  28.871  1.00 50.39           C  
ATOM   3588  O   SER A 492     107.221  64.548  28.312  1.00 49.46           O  
ATOM   3589  CB  SER A 492     106.057  65.054  31.247  1.00 48.86           C  
ATOM   3590  OG  SER A 492     106.876  66.098  30.750  1.00 48.30           O  
ATOM   3591  N   PRO A 493     104.966  64.580  28.250  1.00 50.03           N  
ATOM   3592  CA  PRO A 493     104.916  65.075  26.874  1.00 49.24           C  
ATOM   3593  C   PRO A 493     105.578  66.448  26.737  1.00 48.48           C  
ATOM   3594  O   PRO A 493     106.184  66.748  25.707  1.00 48.77           O  
ATOM   3595  CB  PRO A 493     103.419  65.127  26.581  1.00 49.75           C  
ATOM   3596  CG  PRO A 493     102.884  63.998  27.402  1.00 50.04           C  
ATOM   3597  CD  PRO A 493     103.623  64.176  28.709  1.00 50.01           C  
ATOM   3598  N   ALA A 494     105.476  67.267  27.780  1.00 46.00           N  
ATOM   3599  CA  ALA A 494     106.049  68.610  27.761  1.00 44.70           C  
ATOM   3600  C   ALA A 494     107.546  68.602  27.475  1.00 43.30           C  
ATOM   3601  O   ALA A 494     108.097  69.566  26.951  1.00 41.08           O  
ATOM   3602  CB  ALA A 494     105.781  69.306  29.087  1.00 43.71           C  
ATOM   3603  N   VAL A 495     108.189  67.489  27.788  1.00 42.15           N  
ATOM   3604  CA  VAL A 495     109.625  67.354  27.608  1.00 41.81           C  
ATOM   3605  C   VAL A 495     110.052  66.636  26.316  1.00 41.90           C  
ATOM   3606  O   VAL A 495     111.229  66.646  25.949  1.00 41.35           O  
ATOM   3607  CB  VAL A 495     110.213  66.630  28.851  1.00 40.75           C  
ATOM   3608  CG1 VAL A 495     110.855  65.314  28.471  1.00 40.52           C  
ATOM   3609  CG2 VAL A 495     111.178  67.531  29.547  1.00 41.95           C  
ATOM   3610  N   PHE A 496     109.097  66.029  25.618  1.00 41.21           N  
ATOM   3611  CA  PHE A 496     109.407  65.295  24.388  1.00 40.26           C  
ATOM   3612  C   PHE A 496     110.249  66.055  23.363  1.00 40.17           C  
ATOM   3613  O   PHE A 496     109.909  67.165  22.941  1.00 39.08           O  
ATOM   3614  CB  PHE A 496     108.129  64.811  23.689  1.00 39.39           C  
ATOM   3615  CG  PHE A 496     108.395  63.968  22.467  1.00 38.42           C  
ATOM   3616  CD1 PHE A 496     108.611  62.596  22.581  1.00 39.84           C  
ATOM   3617  CD2 PHE A 496     108.476  64.553  21.203  1.00 38.64           C  
ATOM   3618  CE1 PHE A 496     108.906  61.814  21.457  1.00 37.98           C  
ATOM   3619  CE2 PHE A 496     108.771  63.784  20.073  1.00 37.87           C  
ATOM   3620  CZ  PHE A 496     108.987  62.411  20.202  1.00 39.17           C  
ATOM   3621  N   ALA A 497     111.345  65.423  22.954  1.00 39.16           N  
ATOM   3622  CA  ALA A 497     112.267  65.977  21.969  1.00 38.73           C  
ATOM   3623  C   ALA A 497     112.876  67.331  22.337  1.00 38.53           C  
ATOM   3624  O   ALA A 497     113.540  67.964  21.512  1.00 37.36           O  
ATOM   3625  CB  ALA A 497     111.574  66.075  20.615  1.00 39.17           C  
ATOM   3626  N   LYS A 498     112.660  67.769  23.571  1.00 38.33           N  
ATOM   3627  CA  LYS A 498     113.184  69.052  24.027  1.00 37.73           C  
ATOM   3628  C   LYS A 498     114.549  68.887  24.682  1.00 37.25           C  
ATOM   3629  O   LYS A 498     114.990  67.770  24.963  1.00 37.14           O  
ATOM   3630  CB  LYS A 498     112.233  69.669  25.055  1.00 37.74           C  
ATOM   3631  CG  LYS A 498     110.867  70.106  24.526  1.00 38.03           C  
ATOM   3632  CD  LYS A 498     110.911  71.510  23.956  1.00 37.60           C  
ATOM   3633  CE  LYS A 498     109.509  72.072  23.754  1.00 38.02           C  
ATOM   3634  NZ  LYS A 498     108.769  72.208  25.052  1.00 40.14           N  
ATOM   3635  N   VAL A 499     115.246  70.001  24.870  1.00 35.52           N  
ATOM   3636  CA  VAL A 499     116.510  69.964  25.586  1.00 32.47           C  
ATOM   3637  C   VAL A 499     116.006  70.339  26.976  1.00 30.92           C  
ATOM   3638  O   VAL A 499     115.142  71.199  27.097  1.00 30.28           O  
ATOM   3639  CB  VAL A 499     117.519  71.037  25.094  1.00 33.25           C  
ATOM   3640  CG1 VAL A 499     118.755  71.034  25.988  1.00 31.76           C  
ATOM   3641  CG2 VAL A 499     117.936  70.758  23.656  1.00 31.69           C  
ATOM   3642  N   VAL A 500     116.510  69.685  28.014  1.00 29.31           N  
ATOM   3643  CA  VAL A 500     116.065  69.989  29.373  1.00 29.74           C  
ATOM   3644  C   VAL A 500     117.251  70.189  30.307  1.00 29.69           C  
ATOM   3645  O   VAL A 500     118.370  69.790  29.989  1.00 30.17           O  
ATOM   3646  CB  VAL A 500     115.219  68.829  29.959  1.00 28.68           C  
ATOM   3647  CG1 VAL A 500     114.191  68.373  28.952  1.00 29.54           C  
ATOM   3648  CG2 VAL A 500     116.121  67.667  30.355  1.00 28.49           C  
ATOM   3649  N   TYR A 501     117.011  70.827  31.446  1.00 31.62           N  
ATOM   3650  CA  TYR A 501     118.056  70.989  32.449  1.00 32.94           C  
ATOM   3651  C   TYR A 501     117.526  70.193  33.632  1.00 34.52           C  
ATOM   3652  O   TYR A 501     116.315  70.032  33.770  1.00 34.28           O  
ATOM   3653  CB  TYR A 501     118.311  72.470  32.794  1.00 32.85           C  
ATOM   3654  CG  TYR A 501     117.195  73.233  33.463  1.00 30.47           C  
ATOM   3655  CD1 TYR A 501     116.908  73.048  34.816  1.00 30.89           C  
ATOM   3656  CD2 TYR A 501     116.468  74.194  32.758  1.00 30.46           C  
ATOM   3657  CE1 TYR A 501     115.925  73.811  35.460  1.00 31.25           C  
ATOM   3658  CE2 TYR A 501     115.482  74.965  33.388  1.00 31.43           C  
ATOM   3659  CZ  TYR A 501     115.219  74.766  34.739  1.00 31.91           C  
ATOM   3660  OH  TYR A 501     114.259  75.524  35.367  1.00 34.67           O  
ATOM   3661  N   ILE A 502     118.417  69.671  34.468  1.00 36.98           N  
ATOM   3662  CA  ILE A 502     117.985  68.842  35.585  1.00 39.73           C  
ATOM   3663  C   ILE A 502     118.214  69.446  36.965  1.00 42.97           C  
ATOM   3664  O   ILE A 502     119.349  69.541  37.432  1.00 43.80           O  
ATOM   3665  CB  ILE A 502     118.675  67.465  35.512  1.00 39.14           C  
ATOM   3666  CG1 ILE A 502     118.537  66.897  34.100  1.00 37.05           C  
ATOM   3667  CG2 ILE A 502     118.056  66.514  36.520  1.00 39.29           C  
ATOM   3668  CD1 ILE A 502     119.193  65.543  33.913  1.00 39.79           C  
ATOM   3669  N   LYS A 503     117.110  69.818  37.612  1.00 45.99           N  
ATOM   3670  CA  LYS A 503     117.116  70.421  38.938  1.00 49.37           C  
ATOM   3671  C   LYS A 503     116.504  69.435  39.934  1.00 52.19           C  
ATOM   3672  O   LYS A 503     115.282  69.309  40.042  1.00 52.87           O  
ATOM   3673  CB  LYS A 503     116.307  71.721  38.905  1.00 49.84           C  
ATOM   3674  CG  LYS A 503     116.332  72.541  40.179  1.00 50.37           C  
ATOM   3675  CD  LYS A 503     115.690  73.901  39.933  1.00 52.14           C  
ATOM   3676  CE  LYS A 503     115.872  74.840  41.115  1.00 53.28           C  
ATOM   3677  NZ  LYS A 503     115.496  76.241  40.767  1.00 52.39           N  
ATOM   3678  N   GLU A 504     117.371  68.729  40.650  1.00 54.94           N  
ATOM   3679  CA  GLU A 504     116.953  67.737  41.627  1.00 57.84           C  
ATOM   3680  C   GLU A 504     116.007  66.694  41.052  1.00 58.44           C  
ATOM   3681  O   GLU A 504     114.824  66.641  41.394  1.00 58.79           O  
ATOM   3682  CB  GLU A 504     116.337  68.418  42.847  1.00 60.78           C  
ATOM   3683  CG  GLU A 504     117.394  69.031  43.754  1.00 65.92           C  
ATOM   3684  CD  GLU A 504     118.619  68.131  43.897  1.00 69.58           C  
ATOM   3685  OE1 GLU A 504     118.450  66.932  44.221  1.00 71.08           O  
ATOM   3686  OE2 GLU A 504     119.751  68.621  43.681  1.00 71.90           O  
ATOM   3687  N   GLY A 505     116.560  65.864  40.172  1.00 58.36           N  
ATOM   3688  CA  GLY A 505     115.798  64.806  39.539  1.00 58.10           C  
ATOM   3689  C   GLY A 505     114.821  65.266  38.475  1.00 57.48           C  
ATOM   3690  O   GLY A 505     114.688  64.613  37.439  1.00 58.87           O  
ATOM   3691  N   GLU A 506     114.159  66.395  38.713  1.00 56.18           N  
ATOM   3692  CA  GLU A 506     113.168  66.928  37.782  1.00 54.42           C  
ATOM   3693  C   GLU A 506     113.738  67.439  36.461  1.00 51.95           C  
ATOM   3694  O   GLU A 506     114.678  68.236  36.431  1.00 51.25           O  
ATOM   3695  CB  GLU A 506     112.367  68.053  38.449  1.00 56.85           C  
ATOM   3696  CG  GLU A 506     111.443  67.592  39.569  1.00 61.35           C  
ATOM   3697  CD  GLU A 506     110.243  66.807  39.056  1.00 65.04           C  
ATOM   3698  OE1 GLU A 506     109.412  67.398  38.328  1.00 65.66           O  
ATOM   3699  OE2 GLU A 506     110.133  65.601  39.378  1.00 66.17           O  
ATOM   3700  N   LEU A 507     113.170  66.957  35.362  1.00 48.31           N  
ATOM   3701  CA  LEU A 507     113.599  67.398  34.048  1.00 44.64           C  
ATOM   3702  C   LEU A 507     112.728  68.602  33.718  1.00 43.47           C  
ATOM   3703  O   LEU A 507     111.504  68.525  33.792  1.00 44.31           O  
ATOM   3704  CB  LEU A 507     113.395  66.297  33.000  1.00 44.12           C  
ATOM   3705  CG  LEU A 507     114.021  64.909  33.211  1.00 43.93           C  
ATOM   3706  CD1 LEU A 507     113.728  64.034  31.998  1.00 41.07           C  
ATOM   3707  CD2 LEU A 507     115.525  65.022  33.418  1.00 44.06           C  
ATOM   3708  N   VAL A 508     113.365  69.714  33.371  1.00 42.03           N  
ATOM   3709  CA  VAL A 508     112.653  70.942  33.044  1.00 39.64           C  
ATOM   3710  C   VAL A 508     112.892  71.324  31.581  1.00 39.09           C  
ATOM   3711  O   VAL A 508     114.033  71.396  31.122  1.00 37.54           O  
ATOM   3712  CB  VAL A 508     113.111  72.094  33.965  1.00 38.43           C  
ATOM   3713  CG1 VAL A 508     112.392  73.377  33.592  1.00 35.72           C  
ATOM   3714  CG2 VAL A 508     112.835  71.731  35.419  1.00 35.62           C  
ATOM   3715  N   PRO A 509     111.810  71.567  30.829  1.00 38.31           N  
ATOM   3716  CA  PRO A 509     111.886  71.937  29.413  1.00 39.27           C  
ATOM   3717  C   PRO A 509     112.451  73.333  29.148  1.00 38.47           C  
ATOM   3718  O   PRO A 509     112.184  74.278  29.883  1.00 40.68           O  
ATOM   3719  CB  PRO A 509     110.436  71.814  28.941  1.00 38.49           C  
ATOM   3720  CG  PRO A 509     109.827  70.856  29.909  1.00 39.75           C  
ATOM   3721  CD  PRO A 509     110.417  71.299  31.213  1.00 38.91           C  
ATOM   3722  N   ILE A 510     113.228  73.445  28.078  1.00 36.81           N  
ATOM   3723  CA  ILE A 510     113.845  74.705  27.670  1.00 37.05           C  
ATOM   3724  C   ILE A 510     113.261  75.085  26.317  1.00 38.32           C  
ATOM   3725  O   ILE A 510     113.628  74.507  25.292  1.00 38.17           O  
ATOM   3726  CB  ILE A 510     115.387  74.552  27.517  1.00 36.02           C  
ATOM   3727  CG1 ILE A 510     116.024  74.260  28.879  1.00 34.31           C  
ATOM   3728  CG2 ILE A 510     115.986  75.800  26.883  1.00 33.48           C  
ATOM   3729  CD1 ILE A 510     117.473  73.831  28.791  1.00 31.48           C  
ATOM   3730  N   ASP A 511     112.351  76.051  26.311  1.00 40.05           N  
ATOM   3731  CA  ASP A 511     111.721  76.475  25.074  1.00 40.21           C  
ATOM   3732  C   ASP A 511     112.608  77.463  24.342  1.00 39.38           C  
ATOM   3733  O   ASP A 511     112.463  78.676  24.458  1.00 39.97           O  
ATOM   3734  CB  ASP A 511     110.344  77.043  25.394  1.00 41.51           C  
ATOM   3735  CG  ASP A 511     109.486  76.038  26.143  1.00 44.98           C  
ATOM   3736  OD1 ASP A 511     109.144  74.990  25.541  1.00 44.78           O  
ATOM   3737  OD2 ASP A 511     109.177  76.275  27.336  1.00 45.66           O  
ATOM   3738  N   ASN A 512     113.546  76.902  23.592  1.00 38.36           N  
ATOM   3739  CA  ASN A 512     114.514  77.659  22.822  1.00 37.30           C  
ATOM   3740  C   ASN A 512     115.040  76.708  21.747  1.00 37.69           C  
ATOM   3741  O   ASN A 512     115.208  75.513  21.991  1.00 36.68           O  
ATOM   3742  CB  ASN A 512     115.646  78.142  23.745  1.00 35.38           C  
ATOM   3743  CG  ASN A 512     116.698  78.969  23.014  1.00 36.05           C  
ATOM   3744  OD1 ASN A 512     117.619  78.427  22.395  1.00 36.16           O  
ATOM   3745  ND2 ASN A 512     116.558  80.289  23.076  1.00 34.51           N  
ATOM   3746  N   ALA A 513     115.293  77.244  20.558  1.00 37.64           N  
ATOM   3747  CA  ALA A 513     115.759  76.442  19.432  1.00 38.91           C  
ATOM   3748  C   ALA A 513     117.219  76.009  19.479  1.00 38.54           C  
ATOM   3749  O   ALA A 513     117.613  75.089  18.765  1.00 39.40           O  
ATOM   3750  CB  ALA A 513     115.493  77.188  18.118  1.00 38.46           C  
ATOM   3751  N   SER A 514     118.031  76.666  20.298  1.00 37.53           N  
ATOM   3752  CA  SER A 514     119.448  76.311  20.379  1.00 36.15           C  
ATOM   3753  C   SER A 514     119.656  74.879  20.859  1.00 34.16           C  
ATOM   3754  O   SER A 514     119.095  74.468  21.873  1.00 34.89           O  
ATOM   3755  CB  SER A 514     120.192  77.264  21.321  1.00 37.47           C  
ATOM   3756  OG  SER A 514     120.120  78.610  20.878  1.00 42.06           O  
ATOM   3757  N   PRO A 515     120.485  74.104  20.145  1.00 32.16           N  
ATOM   3758  CA  PRO A 515     120.770  72.710  20.500  1.00 32.31           C  
ATOM   3759  C   PRO A 515     121.609  72.594  21.776  1.00 32.33           C  
ATOM   3760  O   PRO A 515     122.386  73.495  22.100  1.00 29.55           O  
ATOM   3761  CB  PRO A 515     121.516  72.192  19.271  1.00 31.23           C  
ATOM   3762  CG  PRO A 515     122.293  73.391  18.850  1.00 31.79           C  
ATOM   3763  CD  PRO A 515     121.271  74.512  18.964  1.00 31.07           C  
ATOM   3764  N   LEU A 516     121.474  71.468  22.470  1.00 32.50           N  
ATOM   3765  CA  LEU A 516     122.200  71.234  23.713  1.00 35.16           C  
ATOM   3766  C   LEU A 516     123.663  71.679  23.663  1.00 36.09           C  
ATOM   3767  O   LEU A 516     124.144  72.371  24.560  1.00 35.19           O  
ATOM   3768  CB  LEU A 516     122.130  69.748  24.095  1.00 36.54           C  
ATOM   3769  CG  LEU A 516     122.891  69.317  25.359  1.00 36.41           C  
ATOM   3770  CD1 LEU A 516     122.183  68.124  26.007  1.00 35.62           C  
ATOM   3771  CD2 LEU A 516     124.337  68.985  25.007  1.00 34.09           C  
ATOM   3772  N   GLU A 517     124.375  71.293  22.613  1.00 36.91           N  
ATOM   3773  CA  GLU A 517     125.784  71.669  22.499  1.00 38.04           C  
ATOM   3774  C   GLU A 517     126.020  73.176  22.510  1.00 36.42           C  
ATOM   3775  O   GLU A 517     127.058  73.644  22.982  1.00 36.12           O  
ATOM   3776  CB  GLU A 517     126.415  71.111  21.217  1.00 41.27           C  
ATOM   3777  CG  GLU A 517     126.344  69.603  21.042  1.00 47.79           C  
ATOM   3778  CD  GLU A 517     124.950  69.126  20.667  1.00 50.31           C  
ATOM   3779  OE1 GLU A 517     124.334  69.738  19.763  1.00 50.56           O  
ATOM   3780  OE2 GLU A 517     124.478  68.135  21.269  1.00 52.55           O  
ATOM   3781  N   LYS A 518     125.084  73.940  21.960  1.00 35.32           N  
ATOM   3782  CA  LYS A 518     125.253  75.385  21.931  1.00 33.26           C  
ATOM   3783  C   LYS A 518     124.967  75.963  23.308  1.00 31.53           C  
ATOM   3784  O   LYS A 518     125.683  76.854  23.754  1.00 30.23           O  
ATOM   3785  CB  LYS A 518     124.336  76.029  20.883  1.00 35.25           C  
ATOM   3786  CG  LYS A 518     124.712  77.463  20.530  1.00 36.37           C  
ATOM   3787  CD  LYS A 518     126.150  77.510  20.021  1.00 42.03           C  
ATOM   3788  CE  LYS A 518     126.497  78.829  19.344  1.00 41.91           C  
ATOM   3789  NZ  LYS A 518     126.364  79.979  20.267  1.00 45.20           N  
ATOM   3790  N   ILE A 519     123.931  75.460  23.981  1.00 28.53           N  
ATOM   3791  CA  ILE A 519     123.606  75.951  25.312  1.00 28.39           C  
ATOM   3792  C   ILE A 519     124.793  75.663  26.233  1.00 30.47           C  
ATOM   3793  O   ILE A 519     125.273  76.536  26.957  1.00 29.95           O  
ATOM   3794  CB  ILE A 519     122.369  75.265  25.873  1.00 26.22           C  
ATOM   3795  CG1 ILE A 519     121.154  75.595  25.001  1.00 27.59           C  
ATOM   3796  CG2 ILE A 519     122.133  75.716  27.295  1.00 25.15           C  
ATOM   3797  CD1 ILE A 519     119.889  74.868  25.434  1.00 27.55           C  
ATOM   3798  N   ARG A 520     125.285  74.432  26.178  1.00 31.06           N  
ATOM   3799  CA  ARG A 520     126.413  74.029  26.998  1.00 30.57           C  
ATOM   3800  C   ARG A 520     127.589  74.969  26.783  1.00 30.67           C  
ATOM   3801  O   ARG A 520     128.212  75.455  27.739  1.00 27.62           O  
ATOM   3802  CB  ARG A 520     126.851  72.605  26.639  1.00 32.09           C  
ATOM   3803  CG  ARG A 520     128.220  72.221  27.193  1.00 33.49           C  
ATOM   3804  CD  ARG A 520     128.591  70.779  26.878  1.00 38.68           C  
ATOM   3805  NE  ARG A 520     129.800  70.380  27.597  1.00 45.83           N  
ATOM   3806  CZ  ARG A 520     131.045  70.672  27.216  1.00 48.24           C  
ATOM   3807  NH1 ARG A 520     131.266  71.366  26.103  1.00 49.14           N  
ATOM   3808  NH2 ARG A 520     132.076  70.279  27.960  1.00 47.15           N  
ATOM   3809  N   LEU A 521     127.892  75.205  25.513  1.00 28.31           N  
ATOM   3810  CA  LEU A 521     129.006  76.054  25.130  1.00 28.35           C  
ATOM   3811  C   LEU A 521     128.864  77.494  25.608  1.00 28.43           C  
ATOM   3812  O   LEU A 521     129.837  78.098  26.064  1.00 28.57           O  
ATOM   3813  CB  LEU A 521     129.179  76.030  23.609  1.00 30.93           C  
ATOM   3814  CG  LEU A 521     130.405  76.752  23.041  1.00 34.99           C  
ATOM   3815  CD1 LEU A 521     131.680  76.171  23.648  1.00 33.76           C  
ATOM   3816  CD2 LEU A 521     130.430  76.607  21.520  1.00 35.38           C  
ATOM   3817  N   VAL A 522     127.666  78.052  25.494  1.00 26.74           N  
ATOM   3818  CA  VAL A 522     127.444  79.419  25.927  1.00 26.69           C  
ATOM   3819  C   VAL A 522     127.479  79.538  27.455  1.00 27.23           C  
ATOM   3820  O   VAL A 522     127.913  80.557  28.001  1.00 27.15           O  
ATOM   3821  CB  VAL A 522     126.110  79.945  25.376  1.00 26.39           C  
ATOM   3822  CG1 VAL A 522     125.759  81.274  26.025  1.00 24.45           C  
ATOM   3823  CG2 VAL A 522     126.229  80.117  23.867  1.00 23.98           C  
ATOM   3824  N   ARG A 523     127.027  78.489  28.134  1.00 25.63           N  
ATOM   3825  CA  ARG A 523     127.015  78.460  29.588  1.00 25.06           C  
ATOM   3826  C   ARG A 523     128.458  78.498  30.115  1.00 26.05           C  
ATOM   3827  O   ARG A 523     128.814  79.326  30.958  1.00 26.96           O  
ATOM   3828  CB  ARG A 523     126.326  77.178  30.059  1.00 23.80           C  
ATOM   3829  CG  ARG A 523     126.322  76.954  31.562  1.00 22.65           C  
ATOM   3830  CD  ARG A 523     125.881  75.544  31.872  1.00 21.85           C  
ATOM   3831  NE  ARG A 523     126.920  74.580  31.514  1.00 23.20           N  
ATOM   3832  CZ  ARG A 523     126.677  73.334  31.114  1.00 24.08           C  
ATOM   3833  NH1 ARG A 523     125.426  72.900  31.019  1.00 21.88           N  
ATOM   3834  NH2 ARG A 523     127.681  72.525  30.793  1.00 22.68           N  
ATOM   3835  N   ARG A 524     129.293  77.608  29.596  1.00 24.17           N  
ATOM   3836  CA  ARG A 524     130.677  77.526  30.035  1.00 25.39           C  
ATOM   3837  C   ARG A 524     131.524  78.742  29.641  1.00 26.64           C  
ATOM   3838  O   ARG A 524     132.432  79.141  30.375  1.00 25.19           O  
ATOM   3839  CB  ARG A 524     131.311  76.241  29.500  1.00 22.29           C  
ATOM   3840  CG  ARG A 524     130.465  74.999  29.794  1.00 28.40           C  
ATOM   3841  CD  ARG A 524     131.165  73.729  29.378  1.00 28.05           C  
ATOM   3842  NE  ARG A 524     132.265  73.456  30.291  1.00 34.71           N  
ATOM   3843  CZ  ARG A 524     133.490  73.152  29.902  1.00 32.57           C  
ATOM   3844  NH1 ARG A 524     133.767  73.076  28.612  1.00 37.76           N  
ATOM   3845  NH2 ARG A 524     134.435  72.954  30.800  1.00 34.91           N  
ATOM   3846  N   GLN A 525     131.250  79.325  28.479  1.00 28.24           N  
ATOM   3847  CA  GLN A 525     132.008  80.501  28.059  1.00 26.83           C  
ATOM   3848  C   GLN A 525     131.615  81.708  28.912  1.00 26.84           C  
ATOM   3849  O   GLN A 525     132.464  82.528  29.264  1.00 27.26           O  
ATOM   3850  CB  GLN A 525     131.788  80.794  26.569  1.00 27.07           C  
ATOM   3851  CG  GLN A 525     132.601  79.888  25.642  1.00 26.76           C  
ATOM   3852  CD  GLN A 525     132.243  80.044  24.164  1.00 31.52           C  
ATOM   3853  OE1 GLN A 525     132.983  79.589  23.289  1.00 33.32           O  
ATOM   3854  NE2 GLN A 525     131.101  80.673  23.879  1.00 32.12           N  
ATOM   3855  N   ALA A 526     130.338  81.814  29.265  1.00 24.10           N  
ATOM   3856  CA  ALA A 526     129.914  82.934  30.089  1.00 23.77           C  
ATOM   3857  C   ALA A 526     130.642  82.855  31.427  1.00 24.78           C  
ATOM   3858  O   ALA A 526     131.115  83.866  31.958  1.00 24.91           O  
ATOM   3859  CB  ALA A 526     128.414  82.897  30.311  1.00 21.85           C  
ATOM   3860  N   LYS A 527     130.737  81.643  31.963  1.00 24.30           N  
ATOM   3861  CA  LYS A 527     131.397  81.423  33.240  1.00 24.49           C  
ATOM   3862  C   LYS A 527     132.876  81.795  33.187  1.00 25.37           C  
ATOM   3863  O   LYS A 527     133.378  82.463  34.082  1.00 23.65           O  
ATOM   3864  CB  LYS A 527     131.237  79.959  33.662  1.00 23.02           C  
ATOM   3865  CG  LYS A 527     129.814  79.591  34.078  1.00 22.96           C  
ATOM   3866  CD  LYS A 527     129.661  78.101  34.351  1.00 21.96           C  
ATOM   3867  CE  LYS A 527     128.255  77.783  34.881  1.00 25.10           C  
ATOM   3868  NZ  LYS A 527     128.027  76.321  35.120  1.00 19.17           N  
ATOM   3869  N   GLU A 528     133.569  81.360  32.138  1.00 26.49           N  
ATOM   3870  CA  GLU A 528     134.994  81.656  31.986  1.00 30.04           C  
ATOM   3871  C   GLU A 528     135.222  83.152  31.801  1.00 30.70           C  
ATOM   3872  O   GLU A 528     136.076  83.748  32.459  1.00 30.43           O  
ATOM   3873  CB  GLU A 528     135.600  80.957  30.756  1.00 31.75           C  
ATOM   3874  CG  GLU A 528     135.400  79.451  30.647  1.00 39.37           C  
ATOM   3875  CD  GLU A 528     135.933  78.879  29.326  1.00 42.60           C  
ATOM   3876  OE1 GLU A 528     137.166  78.812  29.151  1.00 46.11           O  
ATOM   3877  OE2 GLU A 528     135.120  78.499  28.453  1.00 47.37           O  
ATOM   3878  N   LYS A 529     134.462  83.746  30.884  1.00 31.16           N  
ATOM   3879  CA  LYS A 529     134.602  85.160  30.572  1.00 31.08           C  
ATOM   3880  C   LYS A 529     134.381  86.099  31.746  1.00 30.87           C  
ATOM   3881  O   LYS A 529     134.950  87.188  31.771  1.00 30.77           O  
ATOM   3882  CB  LYS A 529     133.696  85.530  29.387  1.00 33.29           C  
ATOM   3883  CG  LYS A 529     134.287  85.092  28.040  1.00 36.34           C  
ATOM   3884  CD  LYS A 529     133.235  84.758  26.982  1.00 36.64           C  
ATOM   3885  CE  LYS A 529     132.646  85.994  26.316  1.00 38.89           C  
ATOM   3886  NZ  LYS A 529     131.623  85.629  25.277  1.00 36.20           N  
ATOM   3887  N   VAL A 530     133.577  85.692  32.724  1.00 27.83           N  
ATOM   3888  CA  VAL A 530     133.372  86.555  33.872  1.00 25.44           C  
ATOM   3889  C   VAL A 530     134.330  86.198  35.002  1.00 26.81           C  
ATOM   3890  O   VAL A 530     135.231  86.974  35.318  1.00 28.45           O  
ATOM   3891  CB  VAL A 530     131.931  86.486  34.421  1.00 24.12           C  
ATOM   3892  CG1 VAL A 530     131.837  87.314  35.687  1.00 19.45           C  
ATOM   3893  CG2 VAL A 530     130.937  87.001  33.377  1.00 19.23           C  
ATOM   3894  N   PHE A 531     134.166  85.006  35.572  1.00 25.40           N  
ATOM   3895  CA  PHE A 531     134.973  84.571  36.708  1.00 24.06           C  
ATOM   3896  C   PHE A 531     136.461  84.287  36.506  1.00 25.48           C  
ATOM   3897  O   PHE A 531     137.271  84.681  37.343  1.00 25.18           O  
ATOM   3898  CB  PHE A 531     134.295  83.382  37.383  1.00 22.24           C  
ATOM   3899  CG  PHE A 531     133.047  83.753  38.136  1.00 19.05           C  
ATOM   3900  CD1 PHE A 531     131.835  83.140  37.849  1.00 19.91           C  
ATOM   3901  CD2 PHE A 531     133.086  84.714  39.135  1.00 19.60           C  
ATOM   3902  CE1 PHE A 531     130.675  83.481  38.548  1.00 19.37           C  
ATOM   3903  CE2 PHE A 531     131.931  85.064  39.844  1.00 19.92           C  
ATOM   3904  CZ  PHE A 531     130.726  84.443  39.546  1.00 19.57           C  
ATOM   3905  N   VAL A 532     136.845  83.614  35.425  1.00 27.09           N  
ATOM   3906  CA  VAL A 532     138.271  83.362  35.217  1.00 26.33           C  
ATOM   3907  C   VAL A 532     138.947  84.701  34.958  1.00 29.12           C  
ATOM   3908  O   VAL A 532     140.072  84.946  35.404  1.00 28.87           O  
ATOM   3909  CB  VAL A 532     138.549  82.437  34.016  1.00 26.12           C  
ATOM   3910  CG1 VAL A 532     140.061  82.340  33.769  1.00 22.77           C  
ATOM   3911  CG2 VAL A 532     137.979  81.067  34.279  1.00 23.03           C  
ATOM   3912  N   THR A 533     138.263  85.571  34.222  1.00 29.62           N  
ATOM   3913  CA  THR A 533     138.816  86.883  33.950  1.00 29.63           C  
ATOM   3914  C   THR A 533     138.987  87.687  35.245  1.00 28.83           C  
ATOM   3915  O   THR A 533     140.040  88.297  35.459  1.00 27.14           O  
ATOM   3916  CB  THR A 533     137.936  87.673  32.955  1.00 32.57           C  
ATOM   3917  OG1 THR A 533     138.022  87.058  31.661  1.00 34.17           O  
ATOM   3918  CG2 THR A 533     138.403  89.128  32.859  1.00 28.11           C  
ATOM   3919  N   ASN A 534     137.985  87.685  36.122  1.00 27.39           N  
ATOM   3920  CA  ASN A 534     138.140  88.458  37.346  1.00 27.11           C  
ATOM   3921  C   ASN A 534     139.172  87.883  38.308  1.00 27.86           C  
ATOM   3922  O   ASN A 534     139.875  88.632  38.983  1.00 27.06           O  
ATOM   3923  CB  ASN A 534     136.796  88.682  38.036  1.00 25.21           C  
ATOM   3924  CG  ASN A 534     136.088  89.904  37.493  1.00 25.67           C  
ATOM   3925  OD1 ASN A 534     136.725  90.744  36.855  1.00 27.70           O  
ATOM   3926  ND2 ASN A 534     134.786  90.025  37.739  1.00 22.76           N  
ATOM   3927  N   CYS A 535     139.288  86.562  38.362  1.00 27.25           N  
ATOM   3928  CA  CYS A 535     140.284  85.971  39.230  1.00 27.79           C  
ATOM   3929  C   CYS A 535     141.631  86.543  38.804  1.00 29.51           C  
ATOM   3930  O   CYS A 535     142.384  87.067  39.625  1.00 29.54           O  
ATOM   3931  CB  CYS A 535     140.297  84.443  39.094  1.00 26.92           C  
ATOM   3932  SG  CYS A 535     138.909  83.611  39.924  1.00 30.85           S  
ATOM   3933  N   LEU A 536     141.924  86.453  37.511  1.00 29.60           N  
ATOM   3934  CA  LEU A 536     143.180  86.960  36.981  1.00 31.33           C  
ATOM   3935  C   LEU A 536     143.328  88.453  37.216  1.00 31.49           C  
ATOM   3936  O   LEU A 536     144.434  88.951  37.399  1.00 32.42           O  
ATOM   3937  CB  LEU A 536     143.287  86.686  35.478  1.00 30.88           C  
ATOM   3938  CG  LEU A 536     143.414  85.235  35.029  1.00 31.09           C  
ATOM   3939  CD1 LEU A 536     143.426  85.168  33.511  1.00 28.56           C  
ATOM   3940  CD2 LEU A 536     144.689  84.642  35.602  1.00 31.93           C  
ATOM   3941  N   ARG A 537     142.214  89.165  37.207  1.00 31.94           N  
ATOM   3942  CA  ARG A 537     142.241  90.604  37.398  1.00 34.19           C  
ATOM   3943  C   ARG A 537     142.578  90.946  38.852  1.00 36.73           C  
ATOM   3944  O   ARG A 537     143.236  91.947  39.131  1.00 38.12           O  
ATOM   3945  CB  ARG A 537     140.882  91.192  36.991  1.00 32.58           C  
ATOM   3946  CG  ARG A 537     140.974  92.485  36.191  1.00 31.58           C  
ATOM   3947  CD  ARG A 537     139.784  92.664  35.278  1.00 28.62           C  
ATOM   3948  NE  ARG A 537     138.513  92.782  35.987  1.00 27.99           N  
ATOM   3949  CZ  ARG A 537     138.062  93.902  36.537  1.00 27.38           C  
ATOM   3950  NH1 ARG A 537     138.780  95.014  36.464  1.00 29.68           N  
ATOM   3951  NH2 ARG A 537     136.889  93.913  37.152  1.00 25.53           N  
ATOM   3952  N   ALA A 538     142.133  90.102  39.776  1.00 37.37           N  
ATOM   3953  CA  ALA A 538     142.394  90.322  41.191  1.00 38.48           C  
ATOM   3954  C   ALA A 538     143.846  89.989  41.547  1.00 39.87           C  
ATOM   3955  O   ALA A 538     144.471  90.680  42.348  1.00 38.24           O  
ATOM   3956  CB  ALA A 538     141.440  89.478  42.033  1.00 36.70           C  
ATOM   3957  N   LEU A 539     144.376  88.928  40.953  1.00 42.02           N  
ATOM   3958  CA  LEU A 539     145.742  88.515  41.229  1.00 45.83           C  
ATOM   3959  C   LEU A 539     146.769  89.370  40.509  1.00 49.83           C  
ATOM   3960  O   LEU A 539     147.940  89.385  40.880  1.00 50.55           O  
ATOM   3961  CB  LEU A 539     145.963  87.057  40.823  1.00 43.97           C  
ATOM   3962  CG  LEU A 539     145.193  85.937  41.521  1.00 44.75           C  
ATOM   3963  CD1 LEU A 539     145.732  84.612  41.022  1.00 44.11           C  
ATOM   3964  CD2 LEU A 539     145.348  86.026  43.029  1.00 44.84           C  
ATOM   3965  N   ARG A 540     146.338  90.075  39.475  1.00 54.09           N  
ATOM   3966  CA  ARG A 540     147.257  90.899  38.708  1.00 58.91           C  
ATOM   3967  C   ARG A 540     147.308  92.318  39.268  1.00 61.98           C  
ATOM   3968  O   ARG A 540     148.131  93.132  38.858  1.00 62.67           O  
ATOM   3969  CB  ARG A 540     146.814  90.898  37.241  1.00 59.02           C  
ATOM   3970  CG  ARG A 540     147.901  91.230  36.244  1.00 61.07           C  
ATOM   3971  CD  ARG A 540     147.491  90.829  34.830  1.00 62.85           C  
ATOM   3972  NE  ARG A 540     147.507  89.379  34.618  1.00 63.43           N  
ATOM   3973  CZ  ARG A 540     147.074  88.782  33.510  1.00 64.30           C  
ATOM   3974  NH1 ARG A 540     146.586  89.508  32.513  1.00 66.04           N  
ATOM   3975  NH2 ARG A 540     147.139  87.462  33.383  1.00 63.66           N  
ATOM   3976  N   GLN A 541     146.434  92.594  40.228  1.00 66.15           N  
ATOM   3977  CA  GLN A 541     146.346  93.905  40.846  1.00 70.73           C  
ATOM   3978  C   GLN A 541     147.085  94.000  42.177  1.00 73.58           C  
ATOM   3979  O   GLN A 541     147.052  95.047  42.825  1.00 73.82           O  
ATOM   3980  CB  GLN A 541     144.877  94.260  41.068  1.00 71.76           C  
ATOM   3981  CG  GLN A 541     144.648  95.673  41.557  1.00 75.36           C  
ATOM   3982  CD  GLN A 541     143.282  95.848  42.173  1.00 78.22           C  
ATOM   3983  OE1 GLN A 541     142.992  95.287  43.231  1.00 80.76           O  
ATOM   3984  NE2 GLN A 541     142.427  96.621  41.512  1.00 79.11           N  
ATOM   3985  N   VAL A 542     147.749  92.925  42.593  1.00 76.85           N  
ATOM   3986  CA  VAL A 542     148.473  92.960  43.861  1.00 80.29           C  
ATOM   3987  C   VAL A 542     149.964  93.196  43.696  1.00 82.68           C  
ATOM   3988  O   VAL A 542     150.767  92.731  44.506  1.00 83.63           O  
ATOM   3989  CB  VAL A 542     148.249  91.679  44.696  1.00 79.92           C  
ATOM   3990  CG1 VAL A 542     146.902  91.759  45.381  1.00 80.35           C  
ATOM   3991  CG2 VAL A 542     148.329  90.446  43.815  1.00 79.66           C  
ATOM   3992  N   SER A 543     150.313  93.914  42.629  1.00 85.11           N  
ATOM   3993  CA  SER A 543     151.691  94.282  42.293  1.00 86.88           C  
ATOM   3994  C   SER A 543     151.866  94.459  40.785  1.00 87.88           C  
ATOM   3995  O   SER A 543     151.586  93.547  40.000  1.00 88.04           O  
ATOM   3996  CB  SER A 543     152.695  93.233  42.799  1.00 86.33           C  
ATOM   3997  OG  SER A 543     152.417  91.952  42.262  1.00 87.38           O  
ATOM   3998  N   PRO A 544     152.334  95.643  40.360  1.00 88.76           N  
ATOM   3999  CA  PRO A 544     152.544  95.919  38.936  1.00 89.38           C  
ATOM   4000  C   PRO A 544     153.374  94.839  38.233  1.00 89.77           C  
ATOM   4001  O   PRO A 544     154.029  94.020  38.882  1.00 89.93           O  
ATOM   4002  CB  PRO A 544     153.232  97.287  38.949  1.00 89.20           C  
ATOM   4003  CG  PRO A 544     153.879  97.343  40.314  1.00 88.74           C  
ATOM   4004  CD  PRO A 544     152.808  96.765  41.186  1.00 88.50           C  
ATOM   4005  N   GLY A 545     153.340  94.844  36.904  1.00 90.02           N  
ATOM   4006  CA  GLY A 545     154.075  93.852  36.138  1.00 90.30           C  
ATOM   4007  C   GLY A 545     153.129  92.760  35.673  1.00 90.23           C  
ATOM   4008  O   GLY A 545     153.196  92.304  34.528  1.00 90.71           O  
ATOM   4009  N   GLY A 546     152.234  92.349  36.571  1.00 89.62           N  
ATOM   4010  CA  GLY A 546     151.258  91.322  36.249  1.00 87.83           C  
ATOM   4011  C   GLY A 546     151.719  89.895  36.480  1.00 86.35           C  
ATOM   4012  O   GLY A 546     151.432  89.011  35.666  1.00 86.65           O  
ATOM   4013  N   SER A 547     152.451  89.671  37.564  1.00 83.91           N  
ATOM   4014  CA  SER A 547     152.980  88.358  37.919  1.00 81.13           C  
ATOM   4015  C   SER A 547     151.969  87.223  38.132  1.00 78.59           C  
ATOM   4016  O   SER A 547     152.215  86.106  37.677  1.00 78.95           O  
ATOM   4017  CB  SER A 547     153.858  88.494  39.161  1.00 81.06           C  
ATOM   4018  OG  SER A 547     154.816  89.522  38.978  1.00 80.94           O  
ATOM   4019  N   ILE A 548     150.836  87.490  38.771  1.00 74.71           N  
ATOM   4020  CA  ILE A 548     149.814  86.469  39.043  1.00 70.92           C  
ATOM   4021  C   ILE A 548     150.319  85.239  39.802  1.00 69.33           C  
ATOM   4022  O   ILE A 548     149.685  84.786  40.756  1.00 68.29           O  
ATOM   4023  CB  ILE A 548     149.139  85.968  37.746  1.00 69.59           C  
ATOM   4024  CG1 ILE A 548     148.124  86.999  37.258  1.00 68.47           C  
ATOM   4025  CG2 ILE A 548     148.453  84.628  37.992  1.00 68.56           C  
ATOM   4026  CD1 ILE A 548     147.392  86.574  36.023  1.00 68.26           C  
ATOM   4027  N   ARG A 549     151.443  84.689  39.357  1.00 66.98           N  
ATOM   4028  CA  ARG A 549     152.045  83.515  39.977  1.00 64.66           C  
ATOM   4029  C   ARG A 549     152.618  83.931  41.324  1.00 62.23           C  
ATOM   4030  O   ARG A 549     153.164  83.115  42.069  1.00 61.69           O  
ATOM   4031  CB  ARG A 549     153.162  82.972  39.083  1.00 67.25           C  
ATOM   4032  CG  ARG A 549     152.936  83.242  37.592  1.00 70.49           C  
ATOM   4033  CD  ARG A 549     154.016  82.615  36.716  1.00 72.59           C  
ATOM   4034  NE  ARG A 549     153.938  81.155  36.710  1.00 73.94           N  
ATOM   4035  CZ  ARG A 549     154.765  80.365  36.035  1.00 74.80           C  
ATOM   4036  NH1 ARG A 549     155.739  80.895  35.306  1.00 76.52           N  
ATOM   4037  NH2 ARG A 549     154.616  79.046  36.084  1.00 74.08           N  
ATOM   4038  N   ASP A 550     152.504  85.224  41.608  1.00 59.09           N  
ATOM   4039  CA  ASP A 550     152.964  85.807  42.861  1.00 56.14           C  
ATOM   4040  C   ASP A 550     152.203  85.134  44.000  1.00 53.42           C  
ATOM   4041  O   ASP A 550     152.740  84.924  45.089  1.00 53.24           O  
ATOM   4042  CB  ASP A 550     152.669  87.309  42.862  1.00 57.14           C  
ATOM   4043  CG  ASP A 550     153.896  88.151  42.571  1.00 57.65           C  
ATOM   4044  OD1 ASP A 550     154.768  87.707  41.792  1.00 57.20           O  
ATOM   4045  OD2 ASP A 550     153.978  89.270  43.118  1.00 58.41           O  
ATOM   4046  N   ILE A 551     150.939  84.812  43.736  1.00 48.99           N  
ATOM   4047  CA  ILE A 551     150.094  84.143  44.712  1.00 45.34           C  
ATOM   4048  C   ILE A 551     150.167  82.652  44.418  1.00 41.96           C  
ATOM   4049  O   ILE A 551     150.007  82.228  43.278  1.00 41.62           O  
ATOM   4050  CB  ILE A 551     148.630  84.632  44.629  1.00 45.64           C  
ATOM   4051  CG1 ILE A 551     148.477  85.958  45.384  1.00 46.05           C  
ATOM   4052  CG2 ILE A 551     147.698  83.595  45.219  1.00 46.00           C  
ATOM   4053  CD1 ILE A 551     149.267  87.108  44.800  1.00 45.55           C  
ATOM   4054  N   ALA A 552     150.424  81.861  45.451  1.00 38.12           N  
ATOM   4055  CA  ALA A 552     150.557  80.415  45.301  1.00 36.35           C  
ATOM   4056  C   ALA A 552     149.255  79.631  45.445  1.00 33.83           C  
ATOM   4057  O   ALA A 552     149.063  78.609  44.789  1.00 32.51           O  
ATOM   4058  CB  ALA A 552     151.581  79.891  46.311  1.00 35.18           C  
ATOM   4059  N   PHE A 553     148.376  80.098  46.322  1.00 31.05           N  
ATOM   4060  CA  PHE A 553     147.116  79.414  46.561  1.00 30.75           C  
ATOM   4061  C   PHE A 553     145.899  80.325  46.466  1.00 30.17           C  
ATOM   4062  O   PHE A 553     145.912  81.455  46.963  1.00 30.91           O  
ATOM   4063  CB  PHE A 553     147.123  78.753  47.947  1.00 29.46           C  
ATOM   4064  CG  PHE A 553     148.141  77.663  48.100  1.00 26.13           C  
ATOM   4065  CD1 PHE A 553     149.480  77.966  48.349  1.00 25.37           C  
ATOM   4066  CD2 PHE A 553     147.763  76.330  48.000  1.00 25.95           C  
ATOM   4067  CE1 PHE A 553     150.432  76.956  48.499  1.00 22.51           C  
ATOM   4068  CE2 PHE A 553     148.706  75.305  48.148  1.00 26.06           C  
ATOM   4069  CZ  PHE A 553     150.046  75.620  48.400  1.00 24.30           C  
ATOM   4070  N   VAL A 554     144.849  79.810  45.834  1.00 28.80           N  
ATOM   4071  CA  VAL A 554     143.591  80.525  45.672  1.00 26.85           C  
ATOM   4072  C   VAL A 554     142.466  79.647  46.219  1.00 26.48           C  
ATOM   4073  O   VAL A 554     142.311  78.491  45.814  1.00 24.37           O  
ATOM   4074  CB  VAL A 554     143.312  80.840  44.189  1.00 26.65           C  
ATOM   4075  CG1 VAL A 554     141.879  81.317  44.020  1.00 27.35           C  
ATOM   4076  CG2 VAL A 554     144.283  81.915  43.694  1.00 26.67           C  
ATOM   4077  N   VAL A 555     141.707  80.198  47.160  1.00 23.85           N  
ATOM   4078  CA  VAL A 555     140.588  79.496  47.768  1.00 22.03           C  
ATOM   4079  C   VAL A 555     139.308  80.173  47.284  1.00 23.02           C  
ATOM   4080  O   VAL A 555     139.154  81.390  47.426  1.00 21.22           O  
ATOM   4081  CB  VAL A 555     140.690  79.549  49.316  1.00 23.44           C  
ATOM   4082  CG1 VAL A 555     139.425  79.002  49.960  1.00 19.53           C  
ATOM   4083  CG2 VAL A 555     141.907  78.739  49.773  1.00 20.43           C  
ATOM   4084  N   LEU A 556     138.415  79.385  46.683  1.00 22.09           N  
ATOM   4085  CA  LEU A 556     137.154  79.899  46.150  1.00 21.59           C  
ATOM   4086  C   LEU A 556     136.015  79.703  47.122  1.00 21.80           C  
ATOM   4087  O   LEU A 556     135.772  78.596  47.606  1.00 21.56           O  
ATOM   4088  CB  LEU A 556     136.815  79.213  44.831  1.00 19.55           C  
ATOM   4089  CG  LEU A 556     137.898  79.375  43.768  1.00 18.89           C  
ATOM   4090  CD1 LEU A 556     137.540  78.529  42.571  1.00 17.63           C  
ATOM   4091  CD2 LEU A 556     138.044  80.849  43.385  1.00 16.07           C  
ATOM   4092  N   VAL A 557     135.295  80.786  47.373  1.00 21.03           N  
ATOM   4093  CA  VAL A 557     134.193  80.762  48.314  1.00 21.73           C  
ATOM   4094  C   VAL A 557     133.049  81.564  47.695  1.00 21.78           C  
ATOM   4095  O   VAL A 557     133.194  82.075  46.588  1.00 21.27           O  
ATOM   4096  CB  VAL A 557     134.696  81.358  49.667  1.00 22.10           C  
ATOM   4097  CG1 VAL A 557     134.176  82.762  49.878  1.00 18.65           C  
ATOM   4098  CG2 VAL A 557     134.363  80.425  50.790  1.00 24.60           C  
ATOM   4099  N   GLY A 558     131.916  81.663  48.387  1.00 23.56           N  
ATOM   4100  CA  GLY A 558     130.782  82.404  47.848  1.00 20.52           C  
ATOM   4101  C   GLY A 558     129.813  81.509  47.084  1.00 22.73           C  
ATOM   4102  O   GLY A 558     130.163  80.380  46.698  1.00 18.96           O  
ATOM   4103  N   GLY A 559     128.605  82.025  46.850  1.00 22.31           N  
ATOM   4104  CA  GLY A 559     127.567  81.275  46.157  1.00 21.70           C  
ATOM   4105  C   GLY A 559     127.909  80.637  44.819  1.00 22.37           C  
ATOM   4106  O   GLY A 559     127.496  79.522  44.526  1.00 22.16           O  
ATOM   4107  N   SER A 560     128.652  81.341  43.983  1.00 23.07           N  
ATOM   4108  CA  SER A 560     129.010  80.795  42.687  1.00 23.70           C  
ATOM   4109  C   SER A 560     130.098  79.717  42.786  1.00 25.32           C  
ATOM   4110  O   SER A 560     130.367  79.007  41.816  1.00 23.47           O  
ATOM   4111  CB  SER A 560     129.470  81.919  41.770  1.00 24.59           C  
ATOM   4112  OG  SER A 560     128.441  82.880  41.609  1.00 25.50           O  
ATOM   4113  N   SER A 561     130.715  79.600  43.960  1.00 25.28           N  
ATOM   4114  CA  SER A 561     131.761  78.611  44.185  1.00 25.75           C  
ATOM   4115  C   SER A 561     131.165  77.234  44.358  1.00 25.81           C  
ATOM   4116  O   SER A 561     131.897  76.246  44.423  1.00 23.42           O  
ATOM   4117  CB  SER A 561     132.576  78.942  45.435  1.00 28.81           C  
ATOM   4118  OG  SER A 561     133.819  79.531  45.087  1.00 35.43           O  
ATOM   4119  N   LEU A 562     129.840  77.176  44.462  1.00 25.33           N  
ATOM   4120  CA  LEU A 562     129.145  75.903  44.608  1.00 26.47           C  
ATOM   4121  C   LEU A 562     128.670  75.390  43.236  1.00 26.29           C  
ATOM   4122  O   LEU A 562     128.123  74.295  43.127  1.00 28.74           O  
ATOM   4123  CB  LEU A 562     127.962  76.050  45.571  1.00 26.64           C  
ATOM   4124  CG  LEU A 562     128.287  76.254  47.065  1.00 28.78           C  
ATOM   4125  CD1 LEU A 562     127.067  76.768  47.776  1.00 26.19           C  
ATOM   4126  CD2 LEU A 562     128.761  74.946  47.705  1.00 26.73           C  
ATOM   4127  N   ASP A 563     128.908  76.175  42.189  1.00 24.92           N  
ATOM   4128  CA  ASP A 563     128.513  75.799  40.833  1.00 23.81           C  
ATOM   4129  C   ASP A 563     129.253  74.530  40.404  1.00 25.50           C  
ATOM   4130  O   ASP A 563     130.429  74.337  40.745  1.00 24.53           O  
ATOM   4131  CB  ASP A 563     128.819  76.947  39.866  1.00 21.55           C  
ATOM   4132  CG  ASP A 563     128.427  76.636  38.428  1.00 20.63           C  
ATOM   4133  OD1 ASP A 563     129.291  76.175  37.656  1.00 22.89           O  
ATOM   4134  OD2 ASP A 563     127.254  76.858  38.067  1.00 17.65           O  
ATOM   4135  N   PHE A 564     128.580  73.669  39.644  1.00 23.63           N  
ATOM   4136  CA  PHE A 564     129.214  72.429  39.229  1.00 22.40           C  
ATOM   4137  C   PHE A 564     130.365  72.613  38.258  1.00 22.31           C  
ATOM   4138  O   PHE A 564     131.067  71.649  37.961  1.00 22.86           O  
ATOM   4139  CB  PHE A 564     128.184  71.460  38.629  1.00 21.58           C  
ATOM   4140  CG  PHE A 564     127.698  71.837  37.247  1.00 22.29           C  
ATOM   4141  CD1 PHE A 564     128.020  71.048  36.148  1.00 20.64           C  
ATOM   4142  CD2 PHE A 564     126.877  72.946  37.056  1.00 21.18           C  
ATOM   4143  CE1 PHE A 564     127.530  71.346  34.879  1.00 20.31           C  
ATOM   4144  CE2 PHE A 564     126.381  73.255  35.794  1.00 23.12           C  
ATOM   4145  CZ  PHE A 564     126.710  72.448  34.700  1.00 22.55           C  
ATOM   4146  N   GLU A 565     130.577  73.833  37.771  1.00 21.55           N  
ATOM   4147  CA  GLU A 565     131.666  74.076  36.818  1.00 23.84           C  
ATOM   4148  C   GLU A 565     132.633  75.213  37.107  1.00 23.23           C  
ATOM   4149  O   GLU A 565     133.824  75.104  36.799  1.00 21.07           O  
ATOM   4150  CB  GLU A 565     131.127  74.326  35.409  1.00 23.84           C  
ATOM   4151  CG  GLU A 565     130.498  73.146  34.729  1.00 27.52           C  
ATOM   4152  CD  GLU A 565     129.977  73.515  33.356  1.00 28.83           C  
ATOM   4153  OE1 GLU A 565     129.177  74.478  33.270  1.00 27.31           O  
ATOM   4154  OE2 GLU A 565     130.367  72.847  32.372  1.00 28.46           O  
ATOM   4155  N   ILE A 566     132.125  76.311  37.655  1.00 22.73           N  
ATOM   4156  CA  ILE A 566     132.973  77.468  37.911  1.00 24.01           C  
ATOM   4157  C   ILE A 566     134.279  77.185  38.656  1.00 26.36           C  
ATOM   4158  O   ILE A 566     135.347  77.636  38.226  1.00 28.97           O  
ATOM   4159  CB  ILE A 566     132.200  78.580  38.646  1.00 23.59           C  
ATOM   4160  CG1 ILE A 566     131.052  79.079  37.753  1.00 23.23           C  
ATOM   4161  CG2 ILE A 566     133.149  79.719  38.988  1.00 20.37           C  
ATOM   4162  CD1 ILE A 566     130.054  79.976  38.437  1.00 21.75           C  
ATOM   4163  N   PRO A 567     134.229  76.434  39.772  1.00 26.06           N  
ATOM   4164  CA  PRO A 567     135.509  76.199  40.438  1.00 25.80           C  
ATOM   4165  C   PRO A 567     136.519  75.400  39.629  1.00 25.61           C  
ATOM   4166  O   PRO A 567     137.711  75.704  39.664  1.00 23.48           O  
ATOM   4167  CB  PRO A 567     135.115  75.518  41.755  1.00 26.42           C  
ATOM   4168  CG  PRO A 567     133.789  74.935  41.485  1.00 27.47           C  
ATOM   4169  CD  PRO A 567     133.111  75.948  40.597  1.00 28.41           C  
ATOM   4170  N   GLN A 568     136.078  74.388  38.893  1.00 25.28           N  
ATOM   4171  CA  GLN A 568     137.068  73.645  38.133  1.00 29.02           C  
ATOM   4172  C   GLN A 568     137.597  74.476  36.967  1.00 30.48           C  
ATOM   4173  O   GLN A 568     138.773  74.335  36.586  1.00 28.41           O  
ATOM   4174  CB  GLN A 568     136.552  72.290  37.632  1.00 29.98           C  
ATOM   4175  CG  GLN A 568     135.079  72.009  37.798  1.00 35.09           C  
ATOM   4176  CD  GLN A 568     134.636  71.969  39.237  1.00 33.04           C  
ATOM   4177  OE1 GLN A 568     134.103  72.945  39.742  1.00 35.39           O  
ATOM   4178  NE2 GLN A 568     134.858  70.844  39.908  1.00 31.50           N  
ATOM   4179  N   LEU A 569     136.754  75.345  36.402  1.00 28.47           N  
ATOM   4180  CA  LEU A 569     137.224  76.187  35.308  1.00 26.91           C  
ATOM   4181  C   LEU A 569     138.390  77.029  35.817  1.00 26.79           C  
ATOM   4182  O   LEU A 569     139.395  77.196  35.133  1.00 26.47           O  
ATOM   4183  CB  LEU A 569     136.100  77.083  34.781  1.00 25.99           C  
ATOM   4184  CG  LEU A 569     135.136  76.339  33.845  1.00 24.14           C  
ATOM   4185  CD1 LEU A 569     133.933  77.191  33.504  1.00 20.83           C  
ATOM   4186  CD2 LEU A 569     135.894  75.936  32.576  1.00 22.06           C  
ATOM   4187  N   ILE A 570     138.271  77.536  37.040  1.00 28.58           N  
ATOM   4188  CA  ILE A 570     139.331  78.355  37.616  1.00 26.99           C  
ATOM   4189  C   ILE A 570     140.544  77.503  37.999  1.00 29.39           C  
ATOM   4190  O   ILE A 570     141.689  77.959  37.911  1.00 29.14           O  
ATOM   4191  CB  ILE A 570     138.824  79.128  38.833  1.00 26.78           C  
ATOM   4192  CG1 ILE A 570     137.751  80.129  38.387  1.00 24.15           C  
ATOM   4193  CG2 ILE A 570     139.985  79.833  39.520  1.00 24.69           C  
ATOM   4194  CD1 ILE A 570     136.982  80.761  39.516  1.00 22.03           C  
ATOM   4195  N   THR A 571     140.300  76.263  38.423  1.00 29.74           N  
ATOM   4196  CA  THR A 571     141.400  75.363  38.765  1.00 28.11           C  
ATOM   4197  C   THR A 571     142.238  75.154  37.506  1.00 28.43           C  
ATOM   4198  O   THR A 571     143.475  75.207  37.545  1.00 27.49           O  
ATOM   4199  CB  THR A 571     140.895  73.970  39.249  1.00 27.37           C  
ATOM   4200  OG1 THR A 571     140.303  74.094  40.546  1.00 27.44           O  
ATOM   4201  CG2 THR A 571     142.048  72.971  39.333  1.00 24.14           C  
ATOM   4202  N   GLU A 572     141.558  74.917  36.390  1.00 29.91           N  
ATOM   4203  CA  GLU A 572     142.234  74.702  35.116  1.00 33.14           C  
ATOM   4204  C   GLU A 572     143.009  75.946  34.694  1.00 33.90           C  
ATOM   4205  O   GLU A 572     144.234  75.904  34.547  1.00 34.55           O  
ATOM   4206  CB  GLU A 572     141.219  74.334  34.032  1.00 37.21           C  
ATOM   4207  CG  GLU A 572     141.817  74.179  32.635  1.00 42.23           C  
ATOM   4208  CD  GLU A 572     142.850  73.076  32.559  1.00 45.51           C  
ATOM   4209  OE1 GLU A 572     142.520  71.925  32.920  1.00 48.16           O  
ATOM   4210  OE2 GLU A 572     143.992  73.360  32.134  1.00 49.60           O  
ATOM   4211  N   ALA A 573     142.299  77.056  34.517  1.00 32.84           N  
ATOM   4212  CA  ALA A 573     142.932  78.305  34.099  1.00 33.45           C  
ATOM   4213  C   ALA A 573     144.159  78.667  34.928  1.00 34.66           C  
ATOM   4214  O   ALA A 573     145.264  78.817  34.399  1.00 35.15           O  
ATOM   4215  CB  ALA A 573     141.926  79.444  34.158  1.00 32.30           C  
ATOM   4216  N   LEU A 574     143.969  78.795  36.236  1.00 35.57           N  
ATOM   4217  CA  LEU A 574     145.062  79.174  37.119  1.00 33.74           C  
ATOM   4218  C   LEU A 574     146.229  78.200  37.211  1.00 34.62           C  
ATOM   4219  O   LEU A 574     147.335  78.595  37.582  1.00 33.58           O  
ATOM   4220  CB  LEU A 574     144.517  79.469  38.516  1.00 32.45           C  
ATOM   4221  CG  LEU A 574     144.131  80.936  38.726  1.00 33.01           C  
ATOM   4222  CD1 LEU A 574     143.153  81.369  37.652  1.00 35.01           C  
ATOM   4223  CD2 LEU A 574     143.527  81.125  40.108  1.00 32.78           C  
ATOM   4224  N   SER A 575     146.009  76.935  36.870  1.00 35.49           N  
ATOM   4225  CA  SER A 575     147.097  75.961  36.951  1.00 36.12           C  
ATOM   4226  C   SER A 575     148.226  76.272  35.973  1.00 37.36           C  
ATOM   4227  O   SER A 575     149.395  75.963  36.237  1.00 36.51           O  
ATOM   4228  CB  SER A 575     146.582  74.536  36.707  1.00 34.67           C  
ATOM   4229  OG  SER A 575     146.132  74.352  35.378  1.00 35.98           O  
ATOM   4230  N   HIS A 576     147.889  76.889  34.849  1.00 38.28           N  
ATOM   4231  CA  HIS A 576     148.912  77.216  33.866  1.00 40.53           C  
ATOM   4232  C   HIS A 576     149.921  78.222  34.416  1.00 40.79           C  
ATOM   4233  O   HIS A 576     151.056  78.286  33.946  1.00 40.56           O  
ATOM   4234  CB  HIS A 576     148.250  77.710  32.583  1.00 41.24           C  
ATOM   4235  CG  HIS A 576     147.340  76.695  31.971  1.00 42.81           C  
ATOM   4236  ND1 HIS A 576     146.020  76.958  31.673  1.00 43.20           N  
ATOM   4237  CD2 HIS A 576     147.538  75.385  31.687  1.00 42.39           C  
ATOM   4238  CE1 HIS A 576     145.442  75.852  31.240  1.00 44.24           C  
ATOM   4239  NE2 HIS A 576     146.340  74.883  31.240  1.00 44.19           N  
ATOM   4240  N   TYR A 577     149.520  78.981  35.433  1.00 41.12           N  
ATOM   4241  CA  TYR A 577     150.424  79.939  36.059  1.00 40.09           C  
ATOM   4242  C   TYR A 577     151.040  79.313  37.301  1.00 39.98           C  
ATOM   4243  O   TYR A 577     151.640  80.007  38.122  1.00 40.92           O  
ATOM   4244  CB  TYR A 577     149.695  81.210  36.474  1.00 40.73           C  
ATOM   4245  CG  TYR A 577     149.055  81.966  35.345  1.00 41.99           C  
ATOM   4246  CD1 TYR A 577     147.744  81.711  34.970  1.00 41.56           C  
ATOM   4247  CD2 TYR A 577     149.751  82.969  34.670  1.00 43.97           C  
ATOM   4248  CE1 TYR A 577     147.131  82.441  33.953  1.00 43.78           C  
ATOM   4249  CE2 TYR A 577     149.148  83.706  33.649  1.00 44.20           C  
ATOM   4250  CZ  TYR A 577     147.838  83.437  33.301  1.00 43.82           C  
ATOM   4251  OH  TYR A 577     147.223  84.174  32.319  1.00 46.89           O  
ATOM   4252  N   GLY A 578     150.879  78.002  37.449  1.00 39.38           N  
ATOM   4253  CA  GLY A 578     151.440  77.317  38.604  1.00 37.47           C  
ATOM   4254  C   GLY A 578     150.711  77.601  39.907  1.00 37.54           C  
ATOM   4255  O   GLY A 578     151.205  77.284  40.994  1.00 37.51           O  
ATOM   4256  N   VAL A 579     149.524  78.188  39.807  1.00 35.34           N  
ATOM   4257  CA  VAL A 579     148.745  78.504  40.989  1.00 32.98           C  
ATOM   4258  C   VAL A 579     147.791  77.369  41.344  1.00 33.15           C  
ATOM   4259  O   VAL A 579     147.286  76.666  40.468  1.00 33.37           O  
ATOM   4260  CB  VAL A 579     147.919  79.785  40.782  1.00 34.15           C  
ATOM   4261  CG1 VAL A 579     147.040  80.038  42.001  1.00 31.93           C  
ATOM   4262  CG2 VAL A 579     148.850  80.971  40.523  1.00 31.26           C  
ATOM   4263  N   VAL A 580     147.569  77.170  42.638  1.00 30.56           N  
ATOM   4264  CA  VAL A 580     146.646  76.140  43.083  1.00 29.19           C  
ATOM   4265  C   VAL A 580     145.334  76.854  43.368  1.00 28.50           C  
ATOM   4266  O   VAL A 580     145.299  77.791  44.167  1.00 29.45           O  
ATOM   4267  CB  VAL A 580     147.133  75.450  44.383  1.00 29.96           C  
ATOM   4268  CG1 VAL A 580     146.071  74.485  44.896  1.00 27.39           C  
ATOM   4269  CG2 VAL A 580     148.427  74.703  44.127  1.00 31.12           C  
ATOM   4270  N   ALA A 581     144.262  76.427  42.711  1.00 25.81           N  
ATOM   4271  CA  ALA A 581     142.956  77.039  42.924  1.00 24.64           C  
ATOM   4272  C   ALA A 581     141.881  75.967  43.056  1.00 24.52           C  
ATOM   4273  O   ALA A 581     141.969  74.900  42.446  1.00 24.49           O  
ATOM   4274  CB  ALA A 581     142.619  77.982  41.772  1.00 21.00           C  
ATOM   4275  N   GLY A 582     140.867  76.253  43.864  1.00 24.67           N  
ATOM   4276  CA  GLY A 582     139.790  75.301  44.044  1.00 23.59           C  
ATOM   4277  C   GLY A 582     138.769  75.757  45.058  1.00 23.00           C  
ATOM   4278  O   GLY A 582     138.965  76.750  45.759  1.00 22.58           O  
ATOM   4279  N   GLN A 583     137.668  75.022  45.126  1.00 22.17           N  
ATOM   4280  CA  GLN A 583     136.587  75.312  46.059  1.00 22.76           C  
ATOM   4281  C   GLN A 583     137.103  75.188  47.490  1.00 21.67           C  
ATOM   4282  O   GLN A 583     137.675  74.167  47.854  1.00 19.51           O  
ATOM   4283  CB  GLN A 583     135.465  74.311  45.838  1.00 22.87           C  
ATOM   4284  CG  GLN A 583     134.270  74.477  46.742  1.00 24.09           C  
ATOM   4285  CD  GLN A 583     133.239  73.381  46.497  1.00 23.45           C  
ATOM   4286  OE1 GLN A 583     133.384  72.259  46.977  1.00 21.81           O  
ATOM   4287  NE2 GLN A 583     132.204  73.705  45.728  1.00 20.96           N  
ATOM   4288  N   GLY A 584     136.897  76.222  48.297  1.00 21.53           N  
ATOM   4289  CA  GLY A 584     137.366  76.177  49.667  1.00 20.95           C  
ATOM   4290  C   GLY A 584     136.691  75.104  50.503  1.00 21.14           C  
ATOM   4291  O   GLY A 584     135.679  74.532  50.107  1.00 19.48           O  
ATOM   4292  N   ASN A 585     137.279  74.799  51.650  1.00 19.27           N  
ATOM   4293  CA  ASN A 585     136.705  73.821  52.561  1.00 21.00           C  
ATOM   4294  C   ASN A 585     137.203  74.213  53.935  1.00 21.45           C  
ATOM   4295  O   ASN A 585     138.084  73.578  54.515  1.00 21.46           O  
ATOM   4296  CB  ASN A 585     137.136  72.393  52.218  1.00 19.31           C  
ATOM   4297  CG  ASN A 585     136.418  71.360  53.070  1.00 21.50           C  
ATOM   4298  OD1 ASN A 585     135.347  71.640  53.612  1.00 20.89           O  
ATOM   4299  ND2 ASN A 585     136.995  70.163  53.193  1.00 19.48           N  
ATOM   4300  N   ILE A 586     136.623  75.293  54.435  1.00 22.02           N  
ATOM   4301  CA  ILE A 586     136.993  75.858  55.714  1.00 23.63           C  
ATOM   4302  C   ILE A 586     137.011  74.843  56.851  1.00 24.57           C  
ATOM   4303  O   ILE A 586     136.065  74.072  57.028  1.00 23.55           O  
ATOM   4304  CB  ILE A 586     136.060  77.059  56.046  1.00 22.39           C  
ATOM   4305  CG1 ILE A 586     136.451  78.267  55.184  1.00 22.85           C  
ATOM   4306  CG2 ILE A 586     136.169  77.443  57.511  1.00 21.74           C  
ATOM   4307  CD1 ILE A 586     136.439  78.019  53.670  1.00 17.64           C  
ATOM   4308  N   ARG A 587     138.114  74.851  57.596  1.00 24.07           N  
ATOM   4309  CA  ARG A 587     138.305  73.965  58.737  1.00 26.00           C  
ATOM   4310  C   ARG A 587     138.159  72.496  58.355  1.00 25.87           C  
ATOM   4311  O   ARG A 587     138.003  71.636  59.220  1.00 25.82           O  
ATOM   4312  CB  ARG A 587     137.322  74.346  59.853  1.00 24.36           C  
ATOM   4313  CG  ARG A 587     137.735  75.607  60.655  1.00 27.07           C  
ATOM   4314  CD  ARG A 587     136.516  76.381  61.152  1.00 25.99           C  
ATOM   4315  NE  ARG A 587     135.513  75.429  61.581  1.00 32.98           N  
ATOM   4316  CZ  ARG A 587     134.204  75.569  61.418  1.00 32.01           C  
ATOM   4317  NH1 ARG A 587     133.697  76.648  60.835  1.00 29.20           N  
ATOM   4318  NH2 ARG A 587     133.409  74.589  61.809  1.00 33.08           N  
ATOM   4319  N   GLY A 588     138.223  72.225  57.052  1.00 25.24           N  
ATOM   4320  CA  GLY A 588     138.101  70.867  56.555  1.00 25.61           C  
ATOM   4321  C   GLY A 588     136.707  70.266  56.672  1.00 27.08           C  
ATOM   4322  O   GLY A 588     136.535  69.064  56.481  1.00 27.62           O  
ATOM   4323  N   THR A 589     135.698  71.073  56.979  1.00 26.86           N  
ATOM   4324  CA  THR A 589     134.352  70.522  57.114  1.00 28.61           C  
ATOM   4325  C   THR A 589     133.226  71.399  56.586  1.00 28.33           C  
ATOM   4326  O   THR A 589     132.149  70.901  56.288  1.00 29.63           O  
ATOM   4327  CB  THR A 589     134.013  70.223  58.583  1.00 28.59           C  
ATOM   4328  OG1 THR A 589     133.965  71.454  59.314  1.00 30.65           O  
ATOM   4329  CG2 THR A 589     135.068  69.330  59.209  1.00 32.66           C  
ATOM   4330  N   GLU A 590     133.474  72.697  56.458  1.00 28.48           N  
ATOM   4331  CA  GLU A 590     132.444  73.627  56.015  1.00 26.53           C  
ATOM   4332  C   GLU A 590     132.232  73.808  54.525  1.00 25.46           C  
ATOM   4333  O   GLU A 590     131.200  74.326  54.103  1.00 25.43           O  
ATOM   4334  CB  GLU A 590     132.684  75.003  56.635  1.00 28.05           C  
ATOM   4335  CG  GLU A 590     132.593  75.002  58.149  1.00 31.45           C  
ATOM   4336  CD  GLU A 590     131.333  74.312  58.632  1.00 34.72           C  
ATOM   4337  OE1 GLU A 590     130.225  74.698  58.190  1.00 32.32           O  
ATOM   4338  OE2 GLU A 590     131.453  73.375  59.450  1.00 37.95           O  
ATOM   4339  N   GLY A 591     133.181  73.376  53.716  1.00 23.74           N  
ATOM   4340  CA  GLY A 591     133.020  73.580  52.294  1.00 23.00           C  
ATOM   4341  C   GLY A 591     133.396  75.027  52.035  1.00 24.26           C  
ATOM   4342  O   GLY A 591     134.075  75.633  52.862  1.00 21.99           O  
ATOM   4343  N   PRO A 592     132.956  75.623  50.919  1.00 24.68           N  
ATOM   4344  CA  PRO A 592     133.286  77.017  50.602  1.00 25.60           C  
ATOM   4345  C   PRO A 592     132.446  78.038  51.353  1.00 27.49           C  
ATOM   4346  O   PRO A 592     131.763  78.858  50.734  1.00 28.80           O  
ATOM   4347  CB  PRO A 592     133.049  77.082  49.103  1.00 26.07           C  
ATOM   4348  CG  PRO A 592     131.857  76.163  48.935  1.00 25.39           C  
ATOM   4349  CD  PRO A 592     132.227  74.985  49.808  1.00 24.25           C  
ATOM   4350  N   ARG A 593     132.508  77.994  52.682  1.00 28.33           N  
ATOM   4351  CA  ARG A 593     131.736  78.898  53.530  1.00 26.23           C  
ATOM   4352  C   ARG A 593     132.404  79.085  54.888  1.00 25.74           C  
ATOM   4353  O   ARG A 593     133.381  78.419  55.209  1.00 23.03           O  
ATOM   4354  CB  ARG A 593     130.345  78.317  53.818  1.00 27.42           C  
ATOM   4355  CG  ARG A 593     129.703  77.462  52.732  1.00 30.00           C  
ATOM   4356  CD  ARG A 593     128.360  76.918  53.258  1.00 32.10           C  
ATOM   4357  NE  ARG A 593     127.630  76.097  52.290  1.00 33.18           N  
ATOM   4358  CZ  ARG A 593     128.021  74.897  51.865  1.00 32.23           C  
ATOM   4359  NH1 ARG A 593     129.145  74.361  52.321  1.00 30.38           N  
ATOM   4360  NH2 ARG A 593     127.284  74.235  50.975  1.00 32.90           N  
ATOM   4361  N   ASN A 594     131.845  80.000  55.674  1.00 25.39           N  
ATOM   4362  CA  ASN A 594     132.285  80.264  57.037  1.00 25.62           C  
ATOM   4363  C   ASN A 594     133.686  80.869  57.218  1.00 25.02           C  
ATOM   4364  O   ASN A 594     134.166  80.988  58.351  1.00 24.22           O  
ATOM   4365  CB  ASN A 594     132.143  78.957  57.833  1.00 24.55           C  
ATOM   4366  CG  ASN A 594     131.809  79.190  59.288  1.00 25.40           C  
ATOM   4367  OD1 ASN A 594     132.675  79.118  60.160  1.00 29.77           O  
ATOM   4368  ND2 ASN A 594     130.549  79.478  59.560  1.00 23.91           N  
ATOM   4369  N   ALA A 595     134.313  81.288  56.120  1.00 23.26           N  
ATOM   4370  CA  ALA A 595     135.663  81.852  56.180  1.00 23.18           C  
ATOM   4371  C   ALA A 595     135.821  83.029  57.147  1.00 23.48           C  
ATOM   4372  O   ALA A 595     136.658  82.978  58.046  1.00 22.75           O  
ATOM   4373  CB  ALA A 595     136.129  82.263  54.785  1.00 20.46           C  
ATOM   4374  N   VAL A 596     135.033  84.086  56.961  1.00 22.24           N  
ATOM   4375  CA  VAL A 596     135.126  85.253  57.836  1.00 22.21           C  
ATOM   4376  C   VAL A 596     134.626  84.929  59.241  1.00 22.92           C  
ATOM   4377  O   VAL A 596     135.209  85.368  60.229  1.00 24.03           O  
ATOM   4378  CB  VAL A 596     134.334  86.453  57.252  1.00 20.84           C  
ATOM   4379  CG1 VAL A 596     134.313  87.612  58.231  1.00 16.69           C  
ATOM   4380  CG2 VAL A 596     134.980  86.905  55.943  1.00 18.37           C  
ATOM   4381  N   ALA A 597     133.558  84.150  59.329  1.00 22.80           N  
ATOM   4382  CA  ALA A 597     133.006  83.779  60.623  1.00 24.78           C  
ATOM   4383  C   ALA A 597     134.041  83.002  61.422  1.00 24.18           C  
ATOM   4384  O   ALA A 597     134.138  83.156  62.635  1.00 24.22           O  
ATOM   4385  CB  ALA A 597     131.733  82.942  60.437  1.00 23.16           C  
ATOM   4386  N   THR A 598     134.807  82.163  60.736  1.00 25.27           N  
ATOM   4387  CA  THR A 598     135.836  81.383  61.398  1.00 26.18           C  
ATOM   4388  C   THR A 598     136.976  82.294  61.845  1.00 25.24           C  
ATOM   4389  O   THR A 598     137.461  82.167  62.968  1.00 24.61           O  
ATOM   4390  CB  THR A 598     136.333  80.266  60.467  1.00 26.38           C  
ATOM   4391  OG1 THR A 598     135.293  79.289  60.333  1.00 25.30           O  
ATOM   4392  CG2 THR A 598     137.589  79.606  61.023  1.00 25.00           C  
ATOM   4393  N   GLY A 599     137.371  83.230  60.982  1.00 24.60           N  
ATOM   4394  CA  GLY A 599     138.433  84.161  61.333  1.00 25.18           C  
ATOM   4395  C   GLY A 599     138.093  84.947  62.591  1.00 24.59           C  
ATOM   4396  O   GLY A 599     138.934  85.157  63.461  1.00 24.27           O  
ATOM   4397  N   LEU A 600     136.844  85.379  62.695  1.00 25.18           N  
ATOM   4398  CA  LEU A 600     136.404  86.129  63.866  1.00 24.88           C  
ATOM   4399  C   LEU A 600     136.452  85.251  65.111  1.00 25.36           C  
ATOM   4400  O   LEU A 600     136.774  85.727  66.195  1.00 26.68           O  
ATOM   4401  CB  LEU A 600     134.979  86.655  63.660  1.00 24.71           C  
ATOM   4402  CG  LEU A 600     134.730  87.765  62.627  1.00 24.38           C  
ATOM   4403  CD1 LEU A 600     133.229  87.976  62.474  1.00 23.10           C  
ATOM   4404  CD2 LEU A 600     135.401  89.065  63.058  1.00 23.02           C  
ATOM   4405  N   LEU A 601     136.108  83.976  64.954  1.00 26.42           N  
ATOM   4406  CA  LEU A 601     136.117  83.024  66.056  1.00 26.67           C  
ATOM   4407  C   LEU A 601     137.554  82.850  66.539  1.00 26.73           C  
ATOM   4408  O   LEU A 601     137.829  82.954  67.735  1.00 27.29           O  
ATOM   4409  CB  LEU A 601     135.569  81.678  65.585  1.00 25.20           C  
ATOM   4410  CG  LEU A 601     134.729  80.770  66.498  1.00 26.68           C  
ATOM   4411  CD1 LEU A 601     135.076  79.322  66.165  1.00 24.48           C  
ATOM   4412  CD2 LEU A 601     134.971  81.040  67.972  1.00 24.44           C  
ATOM   4413  N   LEU A 602     138.461  82.581  65.602  1.00 27.06           N  
ATOM   4414  CA  LEU A 602     139.869  82.399  65.935  1.00 27.40           C  
ATOM   4415  C   LEU A 602     140.362  83.606  66.712  1.00 27.77           C  
ATOM   4416  O   LEU A 602     140.963  83.459  67.768  1.00 26.88           O  
ATOM   4417  CB  LEU A 602     140.694  82.207  64.659  1.00 22.67           C  
ATOM   4418  CG  LEU A 602     140.477  80.834  64.013  1.00 24.54           C  
ATOM   4419  CD1 LEU A 602     141.272  80.733  62.718  1.00 19.97           C  
ATOM   4420  CD2 LEU A 602     140.896  79.730  65.008  1.00 21.22           C  
ATOM   4421  N   ALA A 603     140.060  84.794  66.199  1.00 28.28           N  
ATOM   4422  CA  ALA A 603     140.472  86.040  66.830  1.00 30.04           C  
ATOM   4423  C   ALA A 603     139.954  86.126  68.258  1.00 31.23           C  
ATOM   4424  O   ALA A 603     140.701  86.434  69.191  1.00 30.05           O  
ATOM   4425  CB  ALA A 603     139.959  87.223  66.018  1.00 27.28           C  
ATOM   4426  N   GLY A 604     138.667  85.847  68.424  1.00 30.73           N  
ATOM   4427  CA  GLY A 604     138.072  85.911  69.744  1.00 33.03           C  
ATOM   4428  C   GLY A 604     138.624  84.916  70.747  1.00 33.64           C  
ATOM   4429  O   GLY A 604     138.585  85.164  71.952  1.00 32.25           O  
ATOM   4430  N   GLN A 605     139.103  83.778  70.263  1.00 34.87           N  
ATOM   4431  CA  GLN A 605     139.657  82.772  71.148  1.00 36.61           C  
ATOM   4432  C   GLN A 605     141.045  83.163  71.635  1.00 38.96           C  
ATOM   4433  O   GLN A 605     141.470  82.728  72.704  1.00 40.82           O  
ATOM   4434  CB  GLN A 605     139.679  81.422  70.439  1.00 33.75           C  
ATOM   4435  CG  GLN A 605     138.293  80.977  70.009  1.00 30.00           C  
ATOM   4436  CD  GLN A 605     138.301  79.652  69.307  1.00 27.26           C  
ATOM   4437  OE1 GLN A 605     139.166  79.386  68.480  1.00 30.52           O  
ATOM   4438  NE2 GLN A 605     137.326  78.810  69.620  1.00 30.62           N  
ATOM   4439  N   ALA A 606     141.736  83.997  70.871  1.00 39.75           N  
ATOM   4440  CA  ALA A 606     143.064  84.437  71.271  1.00 43.27           C  
ATOM   4441  C   ALA A 606     142.925  85.723  72.078  1.00 45.08           C  
ATOM   4442  O   ALA A 606     143.828  86.099  72.825  1.00 45.66           O  
ATOM   4443  CB  ALA A 606     143.927  84.674  70.041  1.00 42.01           C  
ATOM   4444  N   ASN A 607     141.771  86.372  71.921  1.00 48.01           N  
ATOM   4445  CA  ASN A 607     141.441  87.634  72.586  1.00 49.84           C  
ATOM   4446  C   ASN A 607     141.317  87.446  74.099  1.00 51.94           C  
ATOM   4447  O   ASN A 607     141.665  86.347  74.597  1.00 52.97           O  
ATOM   4448  CB  ASN A 607     140.117  88.183  72.027  1.00 49.62           C  
ATOM   4449  CG  ASN A 607     140.040  89.711  72.060  1.00 50.98           C  
ATOM   4450  OD1 ASN A 607     138.949  90.292  72.009  1.00 49.21           O  
ATOM   4451  ND2 ASN A 607     141.197  90.366  72.125  1.00 50.18           N  
ATOM   4452  OXT ASN A 607     140.875  88.409  74.766  1.00 52.81           O  
TER
